# Supplementary material for: Analysis of microRNA-transcript regulatory networks in the hippocampus of the BTBR mouse model of autism
Source: Front Cell Neurosci. 2025 Oct 27;19:1676316. doi: 10.3389/fncel.2025.1676316 (PMC12597957; doi:10.3389/fncel.2025.1676316)
Supplement: SUPPLEMENTARY TABLE S1 — BTBR DEmiRNAs. [file Table_1.xlsx]

## Sheet: Foglio1
name	C1	C2	C3	C4	B1	B2	B3	B4	logFC	logCPM	PValue	FDR
mir.fa/mmu-let-7a-1-3p	553	669	521	456.5	598	139.5	533	857.5	-0.00549863	6.73437	0.983771	1
mir.fa/mmu-let-7a-5p	687925	652296	704416	592568	464420	272214	447613	1.02384e+06	-0.185622	16.8866	0.383299	0.849382
mir.fa/mmu-let-7b-3p	1023	1324.5	1060.5	1037	1154.5	392.5	678	1547.5	-0.164761	7.67769	0.552204	0.920212
mir.fa/mmu-let-7b-5p	258762	151371	281027	239976	215461	104313	108430	259449	-0.30852	15.3539	0.268799	0.815216
mir.fa/mmu-let-7c-1-3p	45	44	41	85	77	2	33	78	-0.301164	3.35671	0.597752	0.928027
mir.fa/mmu-let-7c-2-3p	553	669	521	456.5	598	139.5	533	857.5	-0.00549283	6.73437	0.983761	1
mir.fa/mmu-let-7c-5p	1.22211e+06	753436	1.31658e+06	1.15926e+06	953712	429555	523819	1.33701e+06	-0.377281	17.5798	0.15	0.761078
mir.fa/mmu-let-7d-3p	3405	3393	3526	2689	2944	1108	2991	4028	-0.115013	9.25151	0.671623	0.949808
mir.fa/mmu-let-7d-5p	65051.6	63314.2	74947.4	56736.5	55152.2	25236.2	40853.4	87075.7	-0.228756	13.5253	0.296512	0.819927
mir.fa/mmu-let-7e-3p	51	102	105	79	93	38	53	173	0.103016	4.12386	0.790139	0.981348
mir.fa/mmu-let-7e-5p	89853.3	83051.1	97390.1	81207.8	76703.1	33510.7	59239.2	140233	-0.139531	14.0053	0.52568	0.917573
mir.fa/mmu-let-7f-1-3p	100	131	101.5	76	98.5	30	53	217	-0.086009	4.28304	0.805798	0.981348
mir.fa/mmu-let-7f-2-3p	114	118	66	65	94	30	184	211	0.592905	4.47048	0.169344	0.761078
mir.fa/mmu-let-7f-5p	621268	489191	597609	507215	459004	268819	344840	857163	-0.103023	16.68	0.644186	0.943911
mir.fa/mmu-let-7g-3p	10	23	12	11	18	1	6	4	-0.757395	1.34819	0.260674	0.815216
mir.fa/mmu-let-7g-5p	130473	131149	124839	114333	128528	144303	125810	223974	0.616322	14.9175	0.0331206	0.423542
mir.fa/mmu-let-7i-3p	57	38	42	30	81	24	52	52	0.520743	3.3569	0.238262	0.803318
mir.fa/mmu-let-7i-5p	170841	113994	173984	158281	111276	53632.4	78234.5	200454	-0.430792	14.7014	0.0808672	0.598701
mir.fa/mmu-let-7j	3881	3723	3914	3585	3123	2555	2863	6507	0.153516	9.61067	0.582219	0.920212
mir.fa/mmu-let-7k	15704	12174	18432	17016	10587	6444	7958	17860	-0.447995	11.4123	0.116052	0.699629
mir.fa/mmu-miR-100-5p	2285.5	3650	1914.5	1393	872	470	855.5	1631.5	-1.12364	8.31749	0.000116147	0.00700199
mir.fa/mmu-miR-101a-3p	6828	5424	5393	5378	5918	2263	3936	7838	-0.113369	10.0829	0.656218	0.947375
mir.fa/mmu-miR-101b-3p	277	79	126	129	100	34	138	309	-0.151453	4.85847	0.730561	0.969486
mir.fa/mmu-miR-103-3p	31291	26658.5	33418	29530	25445.5	12491	17400.5	42651	-0.226643	12.4308	0.353056	0.849382
mir.fa/mmu-miR-106b-3p	34	57	36	48	27	74	52	105	0.892966	3.63432	0.0741491	0.568926
mir.fa/mmu-miR-107-3p	2574	2384.5	2941	2344	2356.5	1044	1555.5	3743	-0.163526	8.89523	0.546494	0.920212
mir.fa/mmu-miR-10a-5p	58	89	52	32	55	21	63	159	0.3635	3.68924	0.380188	0.849382
mir.fa/mmu-miR-10b-5p	140	147	64	4	7	18	58	150	-0.621073	3.80162	0.401932	0.860992
mir.fa/mmu-miR-1194	58	81	63	61	68	18	51	93	-0.134514	3.6544	0.726887	0.967654
mir.fa/mmu-miR-1198-5p	1041	1235	1068	880	1005	569	977	1824	0.178989	7.77219	0.513054	0.917573
mir.fa/mmu-miR-12189-3p	9	13	24	16	5	22	24	17	0.56048	2.02679	0.388461	0.849382
mir.fa/mmu-miR-12194-3p	19	23	24	5	5	10	2	20	-0.747808	1.63438	0.292531	0.817537
mir.fa/mmu-miR-122-5p	28	48	55	48	29	50	72	71	0.618847	3.51999	0.197453	0.787012
mir.fa/mmu-miR-1224-5p	369	362	350	286	494	205	562	1196	0.85079	6.54695	0.00484465	0.107602
mir.fa/mmu-miR-124-3p	5881	10206	8014	6352	7423	2077	8763	12446	0.0677036	10.5554	0.81872	0.98433
mir.fa/mmu-miR-124-5p	362	365	452	364	517	229	346	539	0.249605	6.38116	0.417187	0.882524
mir.fa/mmu-miR-1249-3p	26	28	17	15	16	3	13	32	-0.423919	2.00393	0.386941	0.849382
mir.fa/mmu-miR-1251-5p	30	108	8	13	37	37	95	142	1.18821	3.58904	0.0551368	0.495058
mir.fa/mmu-miR-125a-3p	59	84	74	65	55	55	106	98	0.422764	4.03717	0.285905	0.815216
mir.fa/mmu-miR-125a-5p	31303	59177	37259	28580	34421	38387	30850	61114	0.402711	13.0797	0.199667	0.787012
mir.fa/mmu-miR-125b-1-3p	371	546	346	273	351	338	266	614	0.307911	6.36631	0.364887	0.849382
mir.fa/mmu-miR-125b-2-3p	690	829	786	877	787	360	754	1157	0.0584759	7.32357	0.841106	0.984464
mir.fa/mmu-miR-125b-5p	18120	25290	20492	16907	20272	9794	13821	30051	0.00291188	11.9334	0.990829	1
mir.fa/mmu-miR-126a-3p	8947	11240	7509	6836	8221	2159	7133	13877	-0.116658	10.6401	0.667275	0.94898
mir.fa/mmu-miR-126a-5p	7717	8874	5965	5283	6101	1716	4764	12568	-0.175053	10.3004	0.524696	0.917573
mir.fa/mmu-miR-127-3p	74382	135073	92745	92041	80106	57270	76986	160016	0.0841937	14.2607	0.725587	0.967654
mir.fa/mmu-miR-127-5p	186	244	146	93	124	92	218	428	0.449391	5.24301	0.206456	0.787012
mir.fa/mmu-miR-128-1-5p	671	428	847	706	715	137	581	1159	-0.0962745	7.00471	0.794596	0.981348
mir.fa/mmu-miR-128-2-5p	39	34	83	33	61	75	20	74	0.664242	3.61701	0.230056	0.803318
mir.fa/mmu-miR-128-3p	88343	88959	94475	79051	131254	34513	91071	141079	0.264148	14.2037	0.272295	0.815216
mir.fa/mmu-miR-129-1-3p	460	435.5	466	347.5	789.5	189.5	224	731.5	0.237423	6.50803	0.495324	0.912901
mir.fa/mmu-miR-129-2-3p	3769	3515.5	2805	2361.5	6815.5	1213.5	1968	4807.5	0.32982	9.40628	0.335579	0.849382
mir.fa/mmu-miR-129-5p	8790	6969	7764	7429	8285	4917	8017	15744	0.363481	10.7632	0.156951	0.761078
mir.fa/mmu-miR-1298-3p	3395	1209	322	244	573	157	497	1307	-1.0396	7.49529	0.0765205	0.576636
mir.fa/mmu-miR-1298-5p	14919	3445	572	166	442	69	336	731	-3.59777	8.91701	4.7662e-05	0.00335222
mir.fa/mmu-miR-130a-3p	112	110	84	78	60	51	82	103	-0.140939	4.18075	0.722204	0.967524
mir.fa/mmu-miR-130b-5p	113	270	79	42	71	6	150	276	-0.0550039	4.53316	0.924561	0.990817
mir.fa/mmu-miR-132-3p	18614	18517	21394	13601	26450	7060	23242	33296	0.396154	11.9875	0.165531	0.761078
mir.fa/mmu-miR-132-5p	37	65	73	49	152	7	61	106	0.530934	3.78552	0.322765	0.846483
mir.fa/mmu-miR-133a-3p	69	188.5	72	51.5	131.5	62	139.5	284	0.806264	4.63035	0.0460577	0.460561
mir.fa/mmu-miR-133c	143	437	141	100	271	58	306	563	0.582975	5.57728	0.178881	0.770285
mir.fa/mmu-miR-134-5p	618	859	547	602	578	427	697	1836	0.478066	7.24935	0.123956	0.716568
mir.fa/mmu-miR-135a-5p	145	195	63	57	67.5	38	280	336	0.724614	4.85294	0.155249	0.761078
mir.fa/mmu-miR-136-3p	1764	2226	1624	1655	2374	272	1656	2605	-0.0711037	8.42687	0.840392	0.984464
mir.fa/mmu-miR-136-5p	270	477	317	247	342	27	301	552	-0.15393	5.90686	0.721757	0.967524
mir.fa/mmu-miR-137-3p	1082	1284	1208	1453	1032	1133	1286	2469	0.434228	8.1893	0.174693	0.761078
mir.fa/mmu-miR-137-5p	32	17	21	16	17	5	15	14	-0.586905	1.96597	0.285563	0.815216
mir.fa/mmu-miR-138-1-3p	23	13	25	35	29	12	5	28	-0.291639	2.26004	0.623025	0.932328
mir.fa/mmu-miR-138-2-3p	25	9	24	37	22	22	1	47	0.0454368	2.39258	0.964612	1
mir.fa/mmu-miR-138-5p	5601	4462	8204	6396	6975	1037	2612	5407	-0.613486	9.98757	0.0871527	0.623363
mir.fa/mmu-miR-139-3p	106	96	244	159	171	169	137	150	0.42098	5.15894	0.356739	0.849382
mir.fa/mmu-miR-139-5p	587	411	875	529	872	356	436	982	0.251194	7.03083	0.467821	0.897823
mir.fa/mmu-miR-140-3p	830	1072	838	558	724	126	513	1152	-0.415008	7.11602	0.225544	0.799829
mir.fa/mmu-miR-140-5p	234	292	239	179	261	179	340	520	0.628545	5.86572	0.0440969	0.460561
mir.fa/mmu-miR-142a-3p	22	36	26	17	17	26	21	28	0.237051	2.48893	0.615752	0.928027
mir.fa/mmu-miR-142a-5p	245	331	202	225	277	67	255	500	0.13341	5.67491	0.701054	0.951269
mir.fa/mmu-miR-143-3p	51787	41518	30867	26535	32330	10672	30183	54532	-0.181069	12.7368	0.488732	0.912901
mir.fa/mmu-miR-144-3p	63	48	34	10	68	22	60	122	0.87965	3.42933	0.0669367	0.532968
mir.fa/mmu-miR-144-5p	86	153	47	62	111	121	206	286	1.30946	4.84811	0.0016937	0.0549802
mir.fa/mmu-miR-145a-5p	1191	1666	1015	790	1442	670	586	2173	0.179496	7.89031	0.569754	0.920212
mir.fa/mmu-miR-146a-5p	3091	4027	2690.5	2747.5	2537	2304.5	1929.5	3703	0.0360778	9.26266	0.906702	0.990817
mir.fa/mmu-miR-146b-5p	4085	8074	4029.5	4642.5	4782	3651.5	7363.5	10974	0.538542	10.2563	0.0655823	0.532968
mir.fa/mmu-miR-148a-3p	1370	1641	802	1306.5	1253	2406	1986.5	2994	1.14721	8.63904	0.00405306	0.0950217
mir.fa/mmu-miR-148a-5p	2	6	1	1	3	1	2	86	2.68766	1.2505	0.00664429	0.12745
mir.fa/mmu-miR-148b-3p	1947	2847	1861	2448.5	1164	6296	3594.5	3554	1.30915	9.59115	0.0153139	0.23935
mir.fa/mmu-miR-148b-5p	130	138	129	97	121	27	61	146	-0.441158	4.40526	0.231389	0.803318
mir.fa/mmu-miR-149-5p	1500	1947	1355	1116	1931	1328	1018	2411	0.436893	8.38701	0.16071	0.761078
mir.fa/mmu-miR-150-5p	1589	2073	1671	1196	2133	1099	1016	2644	0.260792	8.43303	0.371371	0.849382
mir.fa/mmu-miR-151-3p	3863	5487	3187	3632	3102	3485	2218	6324	0.176571	9.69681	0.591814	0.928027
mir.fa/mmu-miR-151-5p	20942	34478	22569	18318	16654	7570	15951	31176	-0.338335	12.0115	0.187884	0.785021
mir.fa/mmu-miR-152-3p	548	629	445	544	305	605	583	779	0.441644	6.9622	0.265141	0.815216
mir.fa/mmu-miR-152-5p	57	69	38	49	49	13	35	64	-0.328257	3.26965	0.419187	0.882524
mir.fa/mmu-miR-153-3p	3938	7416	4280	5257	4285	2798	5265	10021	0.208378	10.0883	0.449092	0.897823
mir.fa/mmu-miR-153-5p	59	67	85	66	71	26	100	102	0.228525	3.92195	0.57081	0.920212
mir.fa/mmu-miR-154-3p	416	241	404	299	583	111	186	353	-0.0492931	6.05218	0.900569	0.990817
mir.fa/mmu-miR-154-5p	287	451	293	257	385	255	413	808	0.672925	6.33185	0.0265036	0.360791
mir.fa/mmu-miR-155-5p	499	401	619	537	557	393	393	535	0.15098	6.75492	0.666693	0.94898
mir.fa/mmu-miR-15b-5p	360	430	264	233	251	65	166	436	-0.485361	5.73275	0.139525	0.754864
mir.fa/mmu-miR-16-2-3p	23	21	11	6	11	1	3	6	-1.38726	1.27816	0.0288028	0.379837
mir.fa/mmu-miR-16-5p	41540.5	48525	37809	36454	40657	10384	33239	69256	-0.101048	12.9104	0.692521	0.951269
mir.fa/mmu-miR-17-5p	259	258	261	205	147	87	156	336	-0.361585	5.42476	0.235127	0.803318
mir.fa/mmu-miR-181a-1-3p	60.5	69.5	57.5	60.5	56	10.5	28.5	55.5	-0.663248	3.3618	0.10463	0.685482
mir.fa/mmu-miR-181a-2-3p	1229	1193	977	956	713	552	526	1259	-0.321468	7.57665	0.285123	0.815216
mir.fa/mmu-miR-181a-5p	312023	298811	296500	238781	315326	69020	178072	537224	-0.11957	15.7084	0.637735	0.941448
mir.fa/mmu-miR-181b-1-3p	34	50	35	64	70	11	35	75	0.0570218	3.26949	0.927558	0.990817
mir.fa/mmu-miR-181b-2-3p	30	11	13	19	38	4	10	39	0.263553	2.13144	0.682498	0.951269
mir.fa/mmu-miR-181b-5p	13109	11499	12825	10066	11515	3361	7204	21840	-0.156973	11.1031	0.564853	0.920212
mir.fa/mmu-miR-181c-3p	2623.5	2800.5	2396.5	2336.5	2835	737.5	2107.5	4144.5	-0.0251844	8.93833	0.926842	0.990817
mir.fa/mmu-miR-181c-5p	22171	20896	18634	21181	20020	4448	13986	35972	-0.218744	11.8829	0.455924	0.897823
mir.fa/mmu-miR-181d-5p	29777	27916	26736.5	20901	25894.5	7804	16159	46026.5	-0.149276	12.2469	0.544502	0.920212
mir.fa/mmu-miR-182-5p	246	46	38	31	138	84	530	838	2.11653	5.54176	0.000861845	0.0330635
mir.fa/mmu-miR-183-5p	25	7	6	2	21	95	229	107	3.91952	3.96008	5.4362e-07	7.64692e-05
mir.fa/mmu-miR-1839-5p	4284	2908	4439	4266	2262	1543	2011	5028	-0.477531	9.40696	0.108049	0.685482
mir.fa/mmu-miR-184-3p	128	112	83	96	87	89	58	101	0.0309431	4.38999	0.930279	0.990817
mir.fa/mmu-miR-1843a-3p	364	398	311	216	299	186	264	481	0.117844	6.02047	0.699163	0.951269
mir.fa/mmu-miR-1843a-5p	3788	4574	4277	4736	3130	2066	3427	7492	-0.0350814	9.72156	0.894043	0.990817
mir.fa/mmu-miR-1843b-5p	1806	1619	1730	1686	1684	530	941	2789	-0.214816	8.29007	0.442426	0.897823
mir.fa/mmu-miR-185-3p	42	35	41	67	43	33	87	58	0.486785	3.52049	0.307238	0.831119
mir.fa/mmu-miR-185-5p	614	633	594	524	544	449	553	1078	0.335017	7.0296	0.275412	0.815216
mir.fa/mmu-miR-186-5p	7182	10196	7142	7375	5707	1948	5489	10237	-0.406217	10.4041	0.117962	0.701128
mir.fa/mmu-miR-187-3p	386	276	417	402	322	146	89	289	-0.643044	5.92566	0.101055	0.676908
mir.fa/mmu-miR-18a-3p	9	14	5	7	14	14	7	20	0.914601	1.46493	0.112179	0.686078
mir.fa/mmu-miR-18a-5p	16	10	15	5	18	17	3	10	0.493146	1.57648	0.477572	0.907817
mir.fa/mmu-miR-190a-5p	220	201	168	163	228	29	159	190	-0.243654	5.09169	0.527664	0.917573
mir.fa/mmu-miR-190b-5p	61	63	47	5	8	22	5	42	-0.918902	2.74423	0.205027	0.787012
mir.fa/mmu-miR-191-3p	6	49	29	26	11	5	19	36	-0.602912	2.26327	0.299215	0.819927
mir.fa/mmu-miR-191-5p	17178	24143	16831	22212	13429	15337	13484	31312	0.0974152	11.9891	0.757014	0.97393
mir.fa/mmu-miR-192-5p	9507	13326	8040	10474	7883	4590	9194	17796	0.0201682	10.9801	0.938818	0.992748
mir.fa/mmu-miR-193a-3p	18	20	11	8	17	6	6	14	-0.230499	1.54643	0.740629	0.97393
mir.fa/mmu-miR-193b-3p	110	182	119	84	184	93	91	298	0.54763	4.87951	0.119947	0.703023
mir.fa/mmu-miR-194-5p	196	215	143	198	151	74	112	366	-0.0993625	5.16355	0.757403	0.97393
mir.fa/mmu-miR-1948-3p	5	3	8	10	2	10	9	10	0.549233	0.965666	0.4654	0.897823
mir.fa/mmu-miR-195a-3p	71	62	57	55	76	20	88	84	0.255346	3.75318	0.53054	0.917573
mir.fa/mmu-miR-195a-5p	1964	2337	1665	2084	1808	1373	1640	4004	0.261097	8.75472	0.355783	0.849382
mir.fa/mmu-miR-195b	1935.5	1401	1858	1837	2181	1123	891	3318	0.179863	8.53669	0.567341	0.920212
mir.fa/mmu-miR-1961	11	2	16	12	5	1	8	6	-0.940204	0.982484	0.193927	0.787012
mir.fa/mmu-miR-1964-3p	22	25	17	10	26	25	19	24	0.719551	2.31921	0.164136	0.761078
mir.fa/mmu-miR-1968-5p	18	10	11	6	15	27	6	34	1.19398	1.93983	0.0649315	0.532968
mir.fa/mmu-miR-1969	10	17	5	9	7	9	8	13	0.112473	1.27705	0.849158	0.984464
mir.fa/mmu-miR-1981-5p	243	231	184	242	127	51	89	202	-0.87959	5.10804	0.00577196	0.115989
mir.fa/mmu-miR-1983	94	159	97	124	99	84	55	197	0.0440448	4.57021	0.900746	0.990817
mir.fa/mmu-miR-199a-3p	179	113.5	90.5	44.5	71.5	73	135.5	258.5	0.464362	4.62034	0.281614	0.815216
mir.fa/mmu-miR-199b-3p	179	113.5	90.5	44.5	71.5	73	135.5	258.5	0.464376	4.62034	0.282338	0.815216
mir.fa/mmu-miR-19a-3p	138.5	86	87	52	76	50	64	119	-0.0458568	4.14229	0.925288	0.990817
mir.fa/mmu-miR-19b-3p	611.5	548	420	432	431	304	359	635	0.00165144	6.61553	0.991904	1
mir.fa/mmu-miR-1a-3p	3672	5580	2790	2962	3990	1500	3709	9571	0.322021	9.65411	0.248558	0.803318
mir.fa/mmu-miR-200a-3p	121	48	85	66	386	90	292	683	2.13082	5.41745	3.98875e-08	8.41625e-06
mir.fa/mmu-miR-200b-3p	17	20	9	7	39	26	23	27	1.468	2.3289	0.00696272	0.127751
mir.fa/mmu-miR-200c-3p	34	37	18	17	262	132	264	528	3.57921	5.05071	1.55064e-21	6.54371e-19
mir.fa/mmu-miR-203-3p	156	185	131	83	94	79	125	312	0.22311	4.86198	0.537177	0.920212
mir.fa/mmu-miR-204-3p	862	413	182	121	86	50	125	126	-1.78043	5.59997	0.000404263	0.0170599
mir.fa/mmu-miR-204-5p	140514	73174.5	23326.5	18500.5	12893.5	17240.5	19399.5	36098.5	-1.2869	13.0421	0.00845646	0.148693
mir.fa/mmu-miR-206-3p	95	109	81	67	125	189	43	153	1.02904	4.69515	0.0483804	0.460561
mir.fa/mmu-miR-20a-5p	454	479	385	329	420	179	301	547	-0.0480959	6.2987	0.875103	0.990817
mir.fa/mmu-miR-20b-5p	30	12	8	7	2	13	9	11	-0.261738	1.51604	0.800234	0.981348
mir.fa/mmu-miR-210-3p	129	235	127	118	154	63	121	381	0.236379	5.00036	0.491315	0.912901
mir.fa/mmu-miR-210-5p	54	69	43	70	77	14	43	112	0.0289959	3.59311	0.974477	1
mir.fa/mmu-miR-211-5p	16.5	64.5	10.5	9.5	14.5	13.5	60.5	84.5	0.908874	2.8077	0.148185	0.761078
mir.fa/mmu-miR-212-3p	506	469	608	445	669	451	721	888	0.65687	7.00538	0.044331	0.460561
mir.fa/mmu-miR-212-5p	1182	1380	1177	1042	1390	1105	1613	2397	0.667625	8.23246	0.0206689	0.311509
mir.fa/mmu-miR-218-1-3p	5	5	5	3	10	17	18	8	2.01094	1.29771	0.00376644	0.0934962
mir.fa/mmu-miR-218-5p	10484	9296	12878	13675	10368	4153	9016	16581	-0.160361	11.0945	0.563355	0.920212
mir.fa/mmu-miR-219a-2-3p	20041	20113	13467	8775	12179	5884	7580	19806	-0.331665	11.3798	0.239027	0.803318
mir.fa/mmu-miR-219a-5p	182	375	150	135	266	70	217	324	0.185629	5.41531	0.605843	0.928027
mir.fa/mmu-miR-21a-5p	8496	10823	6823	6603	7202	9483	8636	15910	0.642453	10.9766	0.0469271	0.460561
mir.fa/mmu-miR-21b	7166	7014	6201	4647	5763	5994	5496	12036	0.471458	10.4951	0.110457	0.685482
mir.fa/mmu-miR-21c	5013	4254	4404	3463	4384	5540	3812	8855	0.698498	10.0951	0.035575	0.435426
mir.fa/mmu-miR-22-3p	124615	99478	121751	118174	133640	23031	65652	140171	-0.362591	14.3125	0.20701	0.787012
mir.fa/mmu-miR-22-5p	52	14	30	28	47	12	16	51	0.0498979	2.73231	0.943012	0.992748
mir.fa/mmu-miR-221-3p	14787	12207	18157	18387	10126	6464	9682	20326	-0.360228	11.4597	0.21063	0.79146
mir.fa/mmu-miR-221-5p	202	305	193	238	148	258	226	270	0.361681	5.70929	0.38194	0.849382
mir.fa/mmu-miR-222-3p	138	122	155	139	72	71	101	118	-0.357141	4.6291	0.375999	0.849382
mir.fa/mmu-miR-23a-3p	625	1220	506.5	451	600.5	405	888	1364.5	0.39299	7.25576	0.246397	0.803318
mir.fa/mmu-miR-23b-3p	824	1529	711.5	670	850.5	510	942	1541.5	0.222697	7.58536	0.459943	0.897823
mir.fa/mmu-miR-24-1-5p	28	33	33	39	44	8	18	75	0.0363507	2.81735	1	1
mir.fa/mmu-miR-24-2-5p	1031	1116	756	609	759	265	652	1564	-0.0994159	7.34862	0.733001	0.969675
mir.fa/mmu-miR-24-3p	24307	22869	23485	19721	26964	5796	16066	30327	-0.155155	12.0309	0.554644	0.920212
mir.fa/mmu-miR-25-3p	3386	2804	2846	2684	1910	1521	2032	5475	-0.0300737	9.14893	0.916174	0.990817
mir.fa/mmu-miR-26a-5p	438473	522713	408307	455995	388418	138262	320902	677574	-0.227178	16.3327	0.291163	0.817537
mir.fa/mmu-miR-26b-3p	18	61	36	25	20	15	45	54	0.101034	2.86578	0.838287	0.984464
mir.fa/mmu-miR-26b-5p	42097	47635	38703	42859	34585	13562	29723	64504	-0.234152	12.9175	0.312869	0.840961
mir.fa/mmu-miR-27a-3p	636	1435	437.5	409	519.5	357	1070	1163	0.317846	7.25335	0.420872	0.882524
mir.fa/mmu-miR-27b-3p	17106	21775	16272.5	14863	17234.5	4296	13241	24419	-0.204918	11.6256	0.451423	0.897823
mir.fa/mmu-miR-27b-5p	318	253	284	273	275	80	206	424	-0.177342	5.71636	0.577388	0.920212
mir.fa/mmu-miR-28a-3p	152	73	178	142	116	67	59	177	-0.280073	4.65776	0.502449	0.913937
mir.fa/mmu-miR-28a-5p	185	160	182	92	147	91	51	271	-0.0404998	4.90041	0.93212	0.990817
mir.fa/mmu-miR-296-3p	65	60	36	45	30	20	35	55	-0.397253	3.19909	0.361432	0.849382
mir.fa/mmu-miR-296-5p	146	166	114	135	123	31	73	164	-0.484379	4.57071	0.170377	0.761078
mir.fa/mmu-miR-298-5p	21	45	16	29	9	3	10	23	-1.26884	2.07114	0.0140106	0.227403
mir.fa/mmu-miR-299a-3p	56	29	73	61	79	15	78	107	0.349983	3.68584	0.455916	0.897823
mir.fa/mmu-miR-299a-5p	96	45	98	56	106	35	18	106	-0.0858662	3.85978	0.8645	0.990817
mir.fa/mmu-miR-29a-3p	7471.5	9930	8415.5	7455.5	8655.5	2656	8089	14106	0.0529457	10.6849	0.840419	0.984464
mir.fa/mmu-miR-29a-5p	11	18	21	15	18	15	12	24	0.305739	1.97208	0.559497	0.920212
mir.fa/mmu-miR-29b-3p	3905	4762	4392	3759	4786	1060	3512	7202	-0.0277907	9.66344	0.920635	0.990817
mir.fa/mmu-miR-29c-3p	1440.5	2520	1545.5	1311.5	1420.5	619	1629	3011	0.0421789	8.37115	0.882199	0.990817
mir.fa/mmu-miR-300-3p	1852	2950	2139	1884	2549	1232	2350	5381	0.443983	8.97354	0.0945765	0.643731
mir.fa/mmu-miR-301a-3p	3109.5	5048	2684	3234	2152.5	1003	2476	5063.5	-0.349084	9.23944	0.214695	0.79146
mir.fa/mmu-miR-301a-5p	72	56	26	46	22	11	26	40	-0.894341	2.9777	0.0511902	0.469614
mir.fa/mmu-miR-301b-3p	13.5	19	15	17	15.5	7	15	51.5	0.409827	2.02181	0.438535	0.897823
mir.fa/mmu-miR-3057-5p	36	25	24	14	26	23	4	29	0.0313407	2.36988	0.957112	1
mir.fa/mmu-miR-3061-3p	53	68	82	49	44	20	20	76	-0.6036	3.40505	0.147881	0.761078
mir.fa/mmu-miR-3068-3p	205	204	174	245	197	93	211	264	0.0299005	5.38097	0.927222	0.990817
mir.fa/mmu-miR-3068-5p	1086	1815	1141	1469	1115	566	1099	2183	-0.0677873	8.03435	0.81291	0.981348
mir.fa/mmu-miR-3069-3p	22	35	22	29	13	1	15	20	-1.10308	2.09548	0.0361135	0.435426
mir.fa/mmu-miR-3072-3p	33	31	49	39	54	19	14	98	0.229546	3.09873	0.648633	0.947139
mir.fa/mmu-miR-3078-5p	151	187	185	166	151	40	77	165	-0.604512	4.82461	0.0853137	0.62073
mir.fa/mmu-miR-3085-3p	21	21	10	32	26	12	4	16	-0.324177	2.04637	0.638043	0.941448
mir.fa/mmu-miR-3093-3p	19	33	6	33	42	9	37	37	0.578653	2.56546	0.314885	0.841022
mir.fa/mmu-miR-3099-3p	1144	1160	1109	949	884	558	962	1829	0.0734013	7.77042	0.791821	0.981348
mir.fa/mmu-miR-30a-3p	2504	2576	2036.5	2066.5	1680.5	1582	1417.5	3318.5	0.0210204	8.81316	0.943346	0.992748
mir.fa/mmu-miR-30a-5p	12539.5	10639.5	10055.5	10108.5	8614	4037	7693.5	18125.5	-0.137989	10.9817	0.582183	0.920212
mir.fa/mmu-miR-30b-3p	17	43	12	3	17	28	9	36	0.682475	2.24384	0.298135	0.819927
mir.fa/mmu-miR-30b-5p	26089	27902	21908	18743	30382	6358	15668	41059	-0.0232492	12.1465	0.93076	0.990817
mir.fa/mmu-miR-30c-1-3p	72	94	58	74	64	19	25	97	-0.527196	3.66148	0.184314	0.777807
mir.fa/mmu-miR-30c-2-3p	1277	858	1250	1041	905	374	682	1463	-0.315399	7.62426	0.277936	0.815216
mir.fa/mmu-miR-30c-5p	8928	12768	8153	8345	7550	3844	8969	15568	0.0086432	10.8505	0.973266	1
mir.fa/mmu-miR-30d-3p	61.5	49	72.5	72	64	3	37	100	-0.465127	3.50693	0.35404	0.849382
mir.fa/mmu-miR-30d-5p	165	158.5	96.5	121	134	48.5	98.5	211.5	-0.0683105	4.69814	0.848235	0.984464
mir.fa/mmu-miR-30e-3p	4413.5	5382	3366	3910.5	3184.5	2488	2934.5	6439.5	-0.00752538	9.68579	0.978894	1
mir.fa/mmu-miR-30e-5p	30.5	34	36	36.5	32	24.5	20	67	0.16897	2.91418	0.695615	0.951269
mir.fa/mmu-miR-31-5p	659	2835	590	413	529	424	1024	2459	0.0693964	7.70456	0.883947	0.990817
mir.fa/mmu-miR-3102-3p	564	606	471	468	635	362	238	681	0.0846539	6.72558	0.800956	0.981348
mir.fa/mmu-miR-3102-5p.2-5p	4	10	10	20	16	11	10	43	0.839708	1.79419	0.171797	0.761078
mir.fa/mmu-miR-32-3p	17	22	14	2	11	12	8	31	0.344032	1.72426	0.57202	0.920212
mir.fa/mmu-miR-320-3p	6149	5114	5720	5689	4197	1770	3210	7478	-0.406825	9.93492	0.10952	0.685482
mir.fa/mmu-miR-322-5p	118	149	116	41	137	46	76	222	0.243802	4.4782	0.544869	0.920212
mir.fa/mmu-miR-323-3p	1692	2227	1440	1302	1723	432	1597	2895	0.0227068	8.33359	0.940829	0.992748
mir.fa/mmu-miR-323-5p	21	43	45	25	36	27	12	70	0.237764	2.89496	0.627402	0.935561
mir.fa/mmu-miR-324-5p	230	183	245	246	318	41	124	298	-0.239349	5.38422	0.530399	0.917573
mir.fa/mmu-miR-325-3p	19	48	37	22	14	29	19	24	-0.100708	2.62553	0.925629	0.990817
mir.fa/mmu-miR-326-3p	495	651	356	453	665	357	515	752	0.452588	6.80797	0.137903	0.754864
mir.fa/mmu-miR-328-3p	153.5	187	167.5	160	120	55	176	193	-0.158501	4.96804	0.652213	0.947375
mir.fa/mmu-miR-329-3p	66	132	66	50	60	20	24	154	-0.348822	3.7728	0.412104	0.878322
mir.fa/mmu-miR-329-5p	426	498	462	470	661	95	426	827	0.0879504	6.55615	0.808474	0.981348
mir.fa/mmu-miR-33-5p	64	66	56	54	66	15	42	76	-0.207461	3.49716	0.603883	0.928027
mir.fa/mmu-miR-330-3p	83	121	86	93	130	66	35	174	0.205353	4.35018	0.611343	0.928027
mir.fa/mmu-miR-330-5p	1552	1939	1470	1310	1667	589	1424	2546	0.0700226	8.2801	0.794885	0.981348
mir.fa/mmu-miR-331-3p	68	86	82	45	75	37	63	66	0.0293244	3.81403	0.931452	0.990817
mir.fa/mmu-miR-335-3p	580	1054	246	303	644	337	1129	1654	0.92048	7.19759	0.0232327	0.328322
mir.fa/mmu-miR-335-5p	423	490	216	197	357	114	526	892	0.541361	6.27248	0.149718	0.761078
mir.fa/mmu-miR-337-5p	403	495	490	499	501	261	485	859	0.264133	6.67805	0.363515	0.849382
mir.fa/mmu-miR-338-3p	1952	3489	1788	1050	1772	376	1342	2605	-0.390565	8.42083	0.244467	0.803318
mir.fa/mmu-miR-339-5p	113	182	140	72	100	29	103	124	-0.371847	4.44751	0.338405	0.849382
mir.fa/mmu-miR-340-3p	42	179	33	67	48	27	14	124	-0.559625	3.70035	0.305133	0.830748
mir.fa/mmu-miR-340-5p	6884	7201	4355	4532	4906	1768	4775	10076	-0.0664358	10.0759	0.803107	0.981348
mir.fa/mmu-miR-341-3p	23	30	18	21	23	3	12	31	-0.409231	2.10654	0.395438	0.855769
mir.fa/mmu-miR-342-3p	833	2606	697	739	764	804	1573	1812	0.325411	7.99139	0.423393	0.882524
mir.fa/mmu-miR-342-5p	102	138	129	83	146	40	72	178	0.00999021	4.47832	0.992294	1
mir.fa/mmu-miR-344-3p	989.5	1060	814	677	462	374	611	1265.5	-0.264288	7.29295	0.375649	0.849382
mir.fa/mmu-miR-344b-3p	637	530	524	535	286	66	300	538	-0.925227	6.38578	0.00565639	0.115989
mir.fa/mmu-miR-344d-3-5p	108	103	94	141	78	50	39	87	-0.609249	4.22853	0.131262	0.736383
mir.fa/mmu-miR-344d-3p	2728	2209	2463	2869	1261	699	780	1877	-1.03058	8.56551	0.000391468	0.0170599
mir.fa/mmu-miR-345-5p	30	9	40	67	40	6	3	51	-0.731623	2.69776	0.282756	0.815216
mir.fa/mmu-miR-346-5p	345	557	424	332	403	280	231	769	0.166992	6.41195	0.602737	0.928027
mir.fa/mmu-miR-34a-5p	1112	3512	859	470	2180	1439	3405	6488	1.33906	8.89666	0.00236813	0.0713823
mir.fa/mmu-miR-34b-3p	992	474	184	79	267	144	283	428	-0.416749	6.15154	0.426623	0.882524
mir.fa/mmu-miR-34b-5p	2449.5	1305	354	171	575.5	333	468.5	740	-0.743955	7.31371	0.173824	0.761078
mir.fa/mmu-miR-34c-3p	581	309	101	30	161	54	58	193	-0.992231	5.17361	0.0923542	0.638909
mir.fa/mmu-miR-34c-5p	47041.5	18938	7135	4095	11374.5	3532	7745.5	13920	-0.940144	11.4275	0.0648897	0.532968
mir.fa/mmu-miR-350-3p	98	56	60	54	102	80	39	80	0.523564	4.02106	0.251884	0.805267
mir.fa/mmu-miR-351-5p	186	262	148	62	162	46	139	210	-0.107283	4.91315	0.787702	0.981348
mir.fa/mmu-miR-3535	1177	1290	978	1107	667	516	740	2040	-0.147718	7.72307	0.619137	0.929807
mir.fa/mmu-miR-361-3p	87	187	125	127	112	29	84	155	-0.414327	4.50239	0.267728	0.815216
mir.fa/mmu-miR-361-5p	1054	1938	1082	1341	929	359	1271	2627	-0.0805263	7.99236	0.801952	0.981348
mir.fa/mmu-miR-362-3p	6	10	3	3	8	11	8	33	1.54132	1.27157	0.0128755	0.217338
mir.fa/mmu-miR-369-3p	2475	3724	2060	1818	3227	963	2965	5087	0.354084	9.09568	0.218015	0.79146
mir.fa/mmu-miR-369-5p	286	417	342	271	371	188	250	638	0.238754	6.12324	0.425726	0.882524
mir.fa/mmu-miR-370-3p	1162	2158	1260	1046	1121	767	1086	1867	-0.00128478	8.06866	0.999395	1
mir.fa/mmu-miR-370-5p	55	28	34	72	56	10	51	105	0.143355	3.38298	0.801053	0.981348
mir.fa/mmu-miR-374b-5p	35	42	60	16	51	5	16	45	-0.37598	2.79754	0.479804	0.907969
mir.fa/mmu-miR-375-3p	3416	1545	650	342	1384	719	901	2337	-0.00208469	8.12635	0.997326	1
mir.fa/mmu-miR-376a-3p	143	258	157	103	202	19	177	341	0.12295	5.05208	0.793428	0.981348
mir.fa/mmu-miR-376a-5p	132	274	203	126	163	13	168	310	-0.22894	5.04351	0.614628	0.928027
mir.fa/mmu-miR-376b-3p	1102	1351	1051	821	1341	359	1466	2687	0.43954	7.94072	0.160241	0.761078
mir.fa/mmu-miR-376b-5p	164	274	196.5	198.5	225	86.5	341	550.5	0.557456	5.65093	0.109051	0.685482
mir.fa/mmu-miR-376c-3p	496	516	530	434	588	98	490	905	0.0466192	6.61947	0.89918	0.990817
mir.fa/mmu-miR-377-3p	39	47	74	28	62	10	62	106	0.337514	3.42651	0.493064	0.912901
mir.fa/mmu-miR-377-5p	79	61	56	70	55	44	99	107	0.38555	3.94868	0.326959	0.846483
mir.fa/mmu-miR-378a-3p	2413	1876.5	2390	2270	2104	561	1073.5	3150	-0.404511	8.60023	0.17494	0.761078
mir.fa/mmu-miR-378a-5p	33	55	31	38	38	22	48	62	0.283828	3.13598	0.497329	0.912901
mir.fa/mmu-miR-378b	10	25	19	18	23	25	13	35	0.691078	2.29112	0.191944	0.787012
mir.fa/mmu-miR-378c	51	22.5	32	25	39	20	7.5	33	-0.187389	2.67414	0.758136	0.97393
mir.fa/mmu-miR-378d	9064	6008	7117	7371	6943	2751	4135	11918	-0.181369	10.4211	0.498687	0.912901
mir.fa/mmu-miR-379-3p	49	65	62.5	41.5	56	9.5	75	99.5	0.161664	3.53352	0.747192	0.97393
mir.fa/mmu-miR-379-5p	9337	7747	11279	9883	10366	6361	9039	23666	0.416173	11.1106	0.132619	0.736383
mir.fa/mmu-miR-380-5p	299	199	236	239	278	164	159	302	0.10582	5.64773	0.757353	0.97393
mir.fa/mmu-miR-381-3p	10551	9317	10202	9507	11696	2386	6991	16093	-0.114971	10.8672	0.691174	0.951269
mir.fa/mmu-miR-382-5p	13077	9308	15436	11498	12922	4666	7362	27685	0.0273141	11.2655	0.927307	0.990817
mir.fa/mmu-miR-383-5p	4529	5917	3781	2667	7511	2559	6385	13731	0.887757	10.1629	0.000949145	0.0333783
mir.fa/mmu-miR-384-3p	535	1102	538	517	619	422	486	1361	0.23584	7.12552	0.464757	0.897823
mir.fa/mmu-miR-384-5p	3097	5329	2616	2546	3099	585	2958	5882	-0.135009	9.26994	0.687324	0.951269
mir.fa/mmu-miR-3962	4	4	12	1	9	15	4	14	1.3527	1.08053	0.0718438	0.561446
mir.fa/mmu-miR-3964	17	9	5	13	21	3	1	29	0.178204	1.45052	0.883434	0.990817
mir.fa/mmu-miR-409-3p	4652	5029	4528	4330	4751	2101	3592	8672	0.0969753	9.87022	0.691156	0.951269
mir.fa/mmu-miR-409-5p	67	92	61	34	42	12	84	56	-0.198981	3.54777	0.67975	0.951269
mir.fa/mmu-miR-410-3p	7672	11135	5880	5990	8043	2770	8789	15995	0.26297	10.6546	0.341453	0.849382
mir.fa/mmu-miR-410-5p	104	125	128	166	72	57	60	170	-0.458479	4.51429	0.238357	0.803318
mir.fa/mmu-miR-411-3p	159	161	163.5	118.5	251	84.5	200	344.5	0.634764	5.23497	0.0417621	0.460561
mir.fa/mmu-miR-411-5p	20318	22318	19031	21596	27094	7329	18737	39270	0.16641	12.079	0.499716	0.912901
mir.fa/mmu-miR-412-5p	162	180	160	156	187	63	114	301	0.0420898	5.04177	0.904943	0.990817
mir.fa/mmu-miR-421-3p	617	838	621	659	646	166	484	921	-0.269989	6.92955	0.368022	0.849382
mir.fa/mmu-miR-423-3p	2382	2247	1659	1468	2249	783	1259	2089	-0.113584	8.492	0.692446	0.951269
mir.fa/mmu-miR-423-5p	5	12	10	10	19	8	3	23	0.594663	1.40642	0.335255	0.849382
mir.fa/mmu-miR-425-3p	42	32	40	97	38	6	36	40	-0.802895	3.15268	0.132489	0.736383
mir.fa/mmu-miR-425-5p	111	119	122	76	141	19	46	141	-0.308157	4.25721	0.441838	0.897823
mir.fa/mmu-miR-429-3p	58	11	11	17	249	13	153	199	2.6579	4.15181	3.59372e-05	0.0030331
mir.fa/mmu-miR-431-3p	124	163	172	128	210	29	110	221	-0.0400905	4.83855	0.911681	0.990817
mir.fa/mmu-miR-431-5p	72	73	85	57	59	30	57	172	0.128361	3.90793	0.753109	0.97393
mir.fa/mmu-miR-433-3p	1825	2313	1773	1438	1941	741	1597	4065	0.196892	8.57114	0.46806	0.897823
mir.fa/mmu-miR-433-5p	160	445	91	131	166	100	206	532	0.350106	5.45636	0.398114	0.857163
mir.fa/mmu-miR-434-3p	53928	86337	49085	39015	58401	18785	65077	88808	0.129138	13.472	0.629847	0.9359
mir.fa/mmu-miR-434-5p	8	35	26	28	11	10	20	30	-0.314338	2.2231	0.589899	0.928027
mir.fa/mmu-miR-448-3p	1322	321	59	14	41	1	43	63	-3.53509	5.46246	0.000223263	0.0117771
mir.fa/mmu-miR-448-5p	53	36	6	2	22	18	4	40	0.0262733	2.28842	0.982175	1
mir.fa/mmu-miR-449a-5p	137	61	71	78	81	18	49	107	-0.432375	3.92954	0.281463	0.815216
mir.fa/mmu-miR-449b	205	43	13	26	36	10	14	21	-1.60819	3.2574	0.0233404	0.328322
mir.fa/mmu-miR-451a	138	244	138	129	404	211	214	767	1.38297	5.81524	3.50021e-05	0.0030331
mir.fa/mmu-miR-455-5p	37	29	21	12	35	7	26	40	0.216808	2.46253	0.687436	0.951269
mir.fa/mmu-miR-466i-5p	14	20	27	27	20	1	15	25	-0.558176	2.0304	0.28969	0.817537
mir.fa/mmu-miR-467c-5p	37	33	28	31	49	17	14	22	-0.0994837	2.69479	0.881308	0.990817
mir.fa/mmu-miR-467e-5p	8	4	2	7	4	4	6	15.5	0.521097	0.72554	0.516711	0.917573
mir.fa/mmu-miR-484	2139	2579	2009	1870	1890	692	1187	2517	-0.356357	8.53621	0.17274	0.761078
mir.fa/mmu-miR-485-5p	588	681	622	702	953	439	457	1482	0.430019	7.22745	0.168542	0.761078
mir.fa/mmu-miR-486a-3p	14	14	20	17	51	13	25	31	1.03083	2.38925	0.0391599	0.459041
mir.fa/mmu-miR-486a-5p	1910.5	4652.5	1279.5	1174	2000.5	2699	4967	7817.5	1.1942	9.41978	0.00366971	0.0934962
mir.fa/mmu-miR-486b-5p	1910.5	4652.5	1279.5	1174	2000.5	2699	4967	7817.5	1.1942	9.41978	0.0036911	0.0934962
mir.fa/mmu-miR-487b-3p	2588	3588	2540	2274	2694	705	2105	4066	-0.164396	8.96979	0.556756	0.920212
mir.fa/mmu-miR-488-3p	1094	1354	1061	1078	932	781	736	1864	0.0921744	7.85024	0.760179	0.97393
mir.fa/mmu-miR-488-5p	24	18	10	30	16	10	8	22	-0.420167	1.98392	0.472682	0.902587
mir.fa/mmu-miR-490-3p	9	47	19	4	22	5	10	43	0.0344051	2.03665	1	1
mir.fa/mmu-miR-491-5p	26	33	11	10	11	15	2	27	-0.293609	1.92583	0.699973	0.951269
mir.fa/mmu-miR-495-3p	265	314	258	209	302	123	291	612	0.388187	5.87544	0.198616	0.787012
mir.fa/mmu-miR-496a-3p	41	57	49	20	64	16	70	83	0.597171	3.37602	0.184096	0.777807
mir.fa/mmu-miR-497a-5p	142	109	133	117	139	62	128	221	0.226913	4.75927	0.508531	0.917095
mir.fa/mmu-miR-500-3p	39	24	35	10	28	22	6	22	-0.121407	2.41799	0.898715	0.990817
mir.fa/mmu-miR-503-5p	31	20	12	5	13	6	7	6	-0.768875	1.56996	0.275334	0.815216
mir.fa/mmu-miR-532-5p	4344	2644	3074	2118	2930	465	1389	2396	-0.707065	8.89934	0.0420757	0.460561
mir.fa/mmu-miR-539-5p	26	16	34	15	20	16	17	41	0.174618	2.35975	0.71674	0.96634
mir.fa/mmu-miR-540-3p	150	131	216	144	233	51	176	373	0.347227	5.181	0.335396	0.849382
mir.fa/mmu-miR-541-5p	12476	18920	13713	13389	14498	8286	12256	28792	0.226299	11.5851	0.378072	0.849382
mir.fa/mmu-miR-543-3p	1241	1630	1180	924	1242	354	1371	2388	0.132233	7.96976	0.667884	0.94898
mir.fa/mmu-miR-543-5p	43	56	46	44	47	11	42	73	-0.0928913	3.21703	0.801615	0.981348
mir.fa/mmu-miR-544-3p	31	59	48	19	38	8	26	72	-0.132702	2.9163	0.763501	0.97393
mir.fa/mmu-miR-544-5p	22	6	2	4	2	7	16	12	0.414132	1.17607	0.602484	0.928027
mir.fa/mmu-miR-551b-3p	133	87	156	123	125	33	97	106	-0.347868	4.49225	0.385122	0.849382
mir.fa/mmu-miR-551b-5p	12	3	20	23	11	15	19	11	0.284449	1.84913	0.659006	0.947375
mir.fa/mmu-miR-574-5p	186	167	106	85	88	71	124	171	-0.0411457	4.70289	0.930099	0.990817
mir.fa/mmu-miR-582-3p	92	126	70	81	120	24	48	116	-0.196032	4.08979	0.612217	0.928027
mir.fa/mmu-miR-582-5p	97	137	133	86	183	48	61	177	0.132288	4.54561	0.741566	0.97393
mir.fa/mmu-miR-598-3p	830	516	893	727	544	251	524	1394	-0.16478	7.12412	0.613933	0.928027
mir.fa/mmu-miR-6367	2	11	7	3	4	2	5	2	-0.537342	0.407235	0.578208	0.920212
mir.fa/mmu-miR-6369	26	17	27	16	11	5	50	37	0.362718	2.37998	0.547792	0.920212
mir.fa/mmu-miR-6389	176	162	141	129	98	36	49	229	-0.618331	4.63179	0.0916349	0.638909
mir.fa/mmu-miR-6390	512	382	603	458	384	272	227	652	-0.201468	6.50298	0.553203	0.920212
mir.fa/mmu-miR-6412	30	53	41	24	14	7	49	24	-0.418396	2.7231	0.453566	0.897823
mir.fa/mmu-miR-6418-3p	13	10	35	25	17	9	27	19	-0.0298673	2.17616	1	1
mir.fa/mmu-miR-664-3p	225	178	200	148	233	25	105	156	-0.478501	4.99258	0.241344	0.803318
mir.fa/mmu-miR-664-5p	47	59	85	61	48	5	51	70	-0.547138	3.44424	0.249371	0.803318
mir.fa/mmu-miR-666-3p	19	33	48	27	27	9	34	33	-0.168237	2.65117	0.748396	0.97393
mir.fa/mmu-miR-666-5p	286	372	266	242	310	178	198	486	0.159805	5.90569	0.600692	0.928027
mir.fa/mmu-miR-667-3p	264	455	262	174	422	351	214	575	0.74368	6.1982	0.0491119	0.460561
mir.fa/mmu-miR-667-5p	45	43	61	26	63	25	58	149	0.749788	3.55522	0.0668517	0.532968
mir.fa/mmu-miR-668-3p	1212	2036	1201	1109	1280	810	1502	2388	0.279293	8.20355	0.325973	0.846483
mir.fa/mmu-miR-669a-5p	23.8333	25.5	14	5.5	15.5	3	7.5	40.5	-0.127842	1.82246	0.831586	0.984464
mir.fa/mmu-miR-669c-5p	667	591	619	617	395	202	468	946	-0.278243	6.8084	0.340957	0.849382
mir.fa/mmu-miR-669l-5p	63	53	62.5	35.5	13	32	35	103.5	-0.128534	3.36806	0.813625	0.981348
mir.fa/mmu-miR-669o-5p	37	47	21	22	27	3	48	96	0.368338	2.88148	0.542331	0.920212
mir.fa/mmu-miR-669p-5p	23.8333	25.5	14	5.5	15.5	3	7.5	40.5	-0.127465	1.82246	0.830961	0.984464
mir.fa/mmu-miR-671-3p	190	291	203	200	235	107	165	414	0.135481	5.49899	0.659663	0.947375
mir.fa/mmu-miR-671-5p	26	34	13	24	15	14	10	47	-0.104725	2.29598	0.865619	0.990817
mir.fa/mmu-miR-672-3p	20	9	3	13	25	1	5	16	0.0493796	1.41474	1	1
mir.fa/mmu-miR-672-5p	2207	1595	2533	2336	1784	828	958	2900	-0.375834	8.57765	0.216634	0.79146
mir.fa/mmu-miR-673-3p	143	530	190	171	193	208	318	635	0.581923	5.9211	0.151317	0.761078
mir.fa/mmu-miR-673-5p	40	57	82	54	25	29	18	97	-0.425302	3.37955	0.380675	0.849382
mir.fa/mmu-miR-674-3p	58	121	117	60	60	26	86	150	-0.0965461	4.0849	0.813914	0.981348
mir.fa/mmu-miR-674-5p	55	44	30	51	51	20	28	112	0.193851	3.30111	0.672969	0.949808
mir.fa/mmu-miR-676-3p	4541	2924	4825	4842	3491	2435	2187	5030	-0.204577	9.64102	0.518032	0.917573
mir.fa/mmu-miR-676-5p	137	93	112	126	156	84	57	249	0.298613	4.70989	0.447793	0.897823
mir.fa/mmu-miR-6944-3p	299	373	276	375	259	196	148	313	-0.271761	5.90074	0.455261	0.897823
mir.fa/mmu-miR-700-3p	32	105	54	29	41	23	69	152	0.407847	3.63191	0.375187	0.849382
mir.fa/mmu-miR-700-5p	1	9	6	5	2	4	4	12	0.154317	0.552999	0.840415	0.984464
mir.fa/mmu-miR-7015-3p	26	28	31	18	16	3	20	25	-0.615351	2.18298	0.221309	0.79146
mir.fa/mmu-miR-7047-3p	9	24	12	8	22	4	3	31	0.157814	1.62	0.848047	0.984464
mir.fa/mmu-miR-708-3p	155	195	153	147	232	81	91	404	0.307902	5.15597	0.363974	0.849382
mir.fa/mmu-miR-708-5p	309	323	413	292	451	193	432	834	0.568969	6.35191	0.0596012	0.523994
mir.fa/mmu-miR-7080-3p	70	136	45	37	80	31	81	87	0.184764	3.88091	0.66002	0.947375
mir.fa/mmu-miR-7080-5p	84	111	63	59	63	27	25	165	-0.227926	3.85419	0.57516	0.920212
mir.fa/mmu-miR-7220-5p	64	47	64	61	37	62	47	37	0.111141	3.63553	0.806024	0.981348
mir.fa/mmu-miR-7224-3p	16	34	22	41	11	9	46	23	-0.126935	2.51972	0.846407	0.984464
mir.fa/mmu-miR-7231-5p	6	6	1	6	3	18	8	9	1.5364	1.03064	0.0481693	0.460561
mir.fa/mmu-miR-7240-5p	15	28	39	23	27	23	9	20	-0.0603725	2.4299	0.978733	1
mir.fa/mmu-miR-744-3p	89	112	122	71	120	49	93	225	0.351692	4.46552	0.326103	0.846483
mir.fa/mmu-miR-744-5p	7010	6238	6923	7012	6869	3583	5657	8939	0.0434754	10.409	0.866793	0.990817
mir.fa/mmu-miR-7689-3p	77	231	75	48	72	15	147	221	0.108008	4.39857	0.846563	0.984464
mir.fa/mmu-miR-770-3p	345	448	311	266	317	194	257	736	0.213164	6.15969	0.483581	0.911032
mir.fa/mmu-miR-770-5p	29	146	37	19	32	25	76	85	0.165656	3.52513	0.76622	0.97393
mir.fa/mmu-miR-7a-1-3p	185	212	201	195	186	95	100	240	-0.207462	5.19483	0.527076	0.917573
mir.fa/mmu-miR-7a-2-3p	134	97	184	139	91	69	96	156	-0.259856	4.68235	0.508481	0.917095
mir.fa/mmu-miR-7a-5p	27656	19543	23857	23704	18680	12123	13379	35459	-0.143506	12.12	0.579379	0.920212
mir.fa/mmu-miR-7b-3p	13	5	15	26	9	35	12	22	0.877434	2.15563	0.219983	0.79146
mir.fa/mmu-miR-7b-5p	57213	41513	58465	56254	44708	30317	26998	75400	-0.129388	13.3054	0.640297	0.941482
mir.fa/mmu-miR-8112	9	21	17	9	28	13	2	24	0.453156	1.82464	0.466206	0.897823
mir.fa/mmu-miR-8114	25	23	21	9	20	9	12	17	-0.209322	1.95827	0.76529	0.97393
mir.fa/mmu-miR-872-3p	928	1099	795	581	697	214	685	1070	-0.269629	7.22409	0.382308	0.849382
mir.fa/mmu-miR-872-5p	1557	1783	1328	1276	1325	422	878	2036	-0.308946	8.02363	0.263467	0.815216
mir.fa/mmu-miR-873a-3p	235	764	180	233	135	267	590	590	0.485234	6.30018	0.320171	0.846483
mir.fa/mmu-miR-873a-5p	346	434	373	302	338	85	312	735	-0.0314823	6.13051	0.918587	0.990817
mir.fa/mmu-miR-874-5p	174	130	180	130	207	12	129	213	-0.172982	4.85063	0.705814	0.954659
mir.fa/mmu-miR-879-5p	25	81	22	34	15	1	73	66	-0.0153134	3.00748	0.976444	1
mir.fa/mmu-miR-9-3p	67	100	70	86	91	37	56	111	-0.00822334	4.00891	1	1
mir.fa/mmu-miR-9-5p	208290	186542	237732	253053	162071	89394	165284	357320	-0.154094	15.3489	0.523363	0.917573
mir.fa/mmu-miR-92a-1-5p	28	19	21	15	30	10	6	34	0.0152272	2.15507	1	1
mir.fa/mmu-miR-92a-3p	4732	4672	3487	2929	3638	1821	2838	5511	-0.0501978	9.54883	0.847625	0.984464
mir.fa/mmu-miR-92b-3p	30178	32490	20894	16988	23894	21316	20667	38096	0.335851	12.4086	0.243419	0.803318
mir.fa/mmu-miR-92b-5p	176	160	187	177	122	85	52	190	-0.485161	4.90605	0.205421	0.787012
mir.fa/mmu-miR-93-3p	19	19	20	15	48	1	1	17	-0.129718	1.9437	0.85829	0.990817
mir.fa/mmu-miR-93-5p	2351	1817	2319	1829	1459	630	1086	3433	-0.361272	8.50418	0.200181	0.787012
mir.fa/mmu-miR-98-3p	156	291.5	92	176	147	51.5	116	209.5	-0.341608	4.95429	0.35108	0.849382
mir.fa/mmu-miR-98-5p	29666.8	24915.8	27229	27859.5	17647.2	11799	17657.8	43837.9	-0.211474	12.2961	0.39428	0.855769
mir.fa/mmu-miR-99a-5p	1310.5	1757	1786.5	1586	1135	910	1141.5	2408.5	-0.0505509	8.27785	0.863927	0.990817
mir.fa/mmu-miR-99b-3p	161	157	188	155	132	82	57	207	-0.337848	4.88174	0.365039	0.849382
mir.fa/mmu-miR-99b-5p	3062	5938	3309	2978	2159	6265	2580	4255	0.599167	9.84043	0.212029	0.79146
