# Supplementary material for: Analysis of microRNA-transcript regulatory networks in the hippocampus of the BTBR mouse model of autism
Source: Front Cell Neurosci. 2025 Oct 27;19:1676316. doi: 10.3389/fncel.2025.1676316 (PMC12597957; doi:10.3389/fncel.2025.1676316)
Supplement: SUPPLEMENTARY TABLE S2 — BTBR DETs. [file Table_2.xlsx]

## Sheet: Transcripts
Ensembl	C pool1	C pool2	B pool1	B pool2	log2FoldChange	stat	pvalue	adjusted pvalue	ensembl_gene_id	gene_symbol	biotype	full_name
ENSMUST00000170953.2	2568.35	1934.13	71.0933	31.371	-5.67925	-19.0853	3.34301e-81	1.26309e-76	ENSMUSG00000090862	Rps13	protein_coding	ribosomal protein S13 [Source:MGI Symbol;Acc:MGI:1915302]
ENSMUST00000170335.3	16.4172	14.1392	2687.75	1569.82	6.93973	18.6972	5.21835e-78	9.85825e-74	ENSMUSG00000091957	Rps2-ps10	processed_transcript	ribosomal protein S2, pseudogene 10 [Source:MGI Symbol;Acc:MGI:3645604]
ENSMUST00000076155.4	4.53798	3.85763	3653.7	2114.13	9.10783	16.9861	1.04073e-64	1.31074e-60	ENSMUSG00000059040	Eno1b	protein_coding	enolase 1B, retrotransposed [Source:MGI Symbol;Acc:MGI:3648653]
ENSMUST00000015800.15	52880.9	43868.2	54.6465	104.532	-9.49057	-14.0879	4.50966e-45	4.25971e-41	ENSMUSG00000015656	Hspa8	protein_coding	heat shock protein 8 [Source:MGI Symbol;Acc:MGI:105384]
ENSMUST00000179876.1	1528.67	733.209	11.186	2.01517	-7.74659	-13.7072	9.19201e-43	6.94604e-39	ENSMUSG00000093843	Gm25939	snRNA	predicted gene, 25939 [Source:MGI Symbol;Acc:MGI:5455716]
ENSMUST00000024005.7	3403.72	2612.99	12992.8	8284.07	1.62063	12.7593	2.76624e-37	1.74195e-33	ENSMUSG00000023236	Scg5	protein_coding	secretogranin V [Source:MGI Symbol;Acc:MGI:98289]
ENSMUST00000164655.1	793.808	542.472	15.0125	8.65677	-6.0132	-12.2825	1.12522e-34	6.07347e-31	ENSMUSG00000060373	Hnrnpc	protein_coding	heterogeneous nuclear ribonucleoprotein C [Source:MGI Symbol;Acc:MGI:107795]
ENSMUST00000074267.3	4419.78	4168.39	1405.02	1059.14	-1.98576	-12.163	4.89341e-34	2.3111e-30	ENSMUSG00000061477	Rps7	protein_coding	ribosomal protein S7 [Source:MGI Symbol;Acc:MGI:1333818]
ENSMUST00000152564.7	733.281	285.776	5570.87	3769.97	3.11765	11.4081	3.80777e-30	1.59854e-26	ENSMUSG00000037270	4932438A13Rik	protein_coding	RIKEN cDNA 4932438A13 gene [Source:MGI Symbol;Acc:MGI:2444631]
ENSMUST00000086725.5	13.7057	14.8321	741.958	601.047	5.33434	10.9912	4.21467e-28	1.59243e-24	ENSMUSG00000067017	Gm3608	pseudogene	predicted gene 3608 [Source:MGI Symbol;Acc:MGI:3804932]
ENSMUST00000117405.1	28.6748	6.86336	9240.19	6459.63	8.83071	10.7936	3.69083e-27	1.26773e-23	ENSMUSG00000100801	Gm15459	processed_pseudogene	predicted gene 15459 [Source:MGI Symbol;Acc:MGI:3705702]
ENSMUST00000150576.7	1789.43	1436.61	69.0128	137.911	-4.18107	-10.6153	2.52923e-26	7.96349e-23	ENSMUSG00000048758	Rpl29	protein_coding	ribosomal protein L29 [Source:MGI Symbol;Acc:MGI:99687]
ENSMUST00000050433.6	1372	1483	267	212	-2.77488	-10.5981	3.04225e-26	8.84195e-23	ENSMUSG00000031997	Trpc6	protein_coding	transient receptor potential cation channel, subfamily C, member 6 [Source:MGI Symbol;Acc:MGI:109523]
ENSMUST00000192045.1	5.625	5.39769	843.724	404.336	6.64114	10.5633	4.4079e-26	1.1896e-22	ENSMUSG00000103034	Gm8797	protein_coding	predicted pseudogene 8797 [Source:MGI Symbol;Acc:MGI:3643769]
ENSMUST00000110505.7	1063.76	640.398	99.2501	66.1379	-3.54156	-9.99879	1.54267e-23	3.88578e-20	ENSMUSG00000066551	Hmgb1	protein_coding	high mobility group box 1 [Source:MGI Symbol;Acc:MGI:96113]
ENSMUST00000057272.14	3416.24	4409.36	881.605	1398.98	-2.00086	-9.67954	3.68386e-22	8.69919e-19	ENSMUSG00000037270	4932438A13Rik	protein_coding	RIKEN cDNA 4932438A13 gene [Source:MGI Symbol;Acc:MGI:2444631]
ENSMUST00000080926.12	9739.41	8919.16	5417.4	3571.67	-1.27046	-9.31064	1.2706e-20	2.82395e-17	ENSMUSG00000063524	Eno1	protein_coding	enolase 1, alpha non-neuron [Source:MGI Symbol;Acc:MGI:95393]
ENSMUST00000197284.4	685.216	703.555	3022.88	2396.07	1.75905	8.83865	9.6884e-19	2.03365e-15	ENSMUSG00000000560	Gabra2	protein_coding	gamma-aminobutyric acid (GABA) A receptor, subunit alpha 2 [Source:MGI Symbol;Acc:MGI:95614]
ENSMUST00000102971.1	287.489	344.339	2.02274	4.02874	-6.84404	-8.27406	1.29476e-16	2.57473e-13	ENSMUSG00000069274	Hist1h4f	protein_coding	histone cluster 1, H4f [Source:MGI Symbol;Acc:MGI:2448425]
ENSMUST00000174193.7	22354.8	20976.7	15319.6	10626.8	-0.9534	-8.23187	1.8431e-16	3.4819e-13	ENSMUSG00000032517	Mobp	nonsense_mediated_decay	myelin-associated oligodendrocytic basic protein [Source:MGI Symbol;Acc:MGI:108511]
ENSMUST00000053681.5	12273	10928.7	8368.04	5953.3	-0.910344	-7.75373	8.92323e-15	1.60546e-11	ENSMUSG00000045589	Frrs1l	protein_coding	ferric-chelate reductase 1 like [Source:MGI Symbol;Acc:MGI:2442704]
ENSMUST00000165532.1	3768	3439	111.501	25.9248	-6.20998	-7.67899	1.60351e-14	2.75389e-11	ENSMUSG00000025794	Rpl14	protein_coding	ribosomal protein L14 [Source:MGI Symbol;Acc:MGI:1914365]
ENSMUST00000118998.1	1.41734	0	1094.53	896.31	10.8527	7.45604	8.9164e-14	1.46473e-10	ENSMUSG00000080893	Gm15920	processed_pseudogene	predicted gene 15920 [Source:MGI Symbol;Acc:MGI:3801934]
ENSMUST00000102979.1	282.4	326.775	7.76716	16.0581	-4.82421	-7.43972	1.00896e-13	1.58839e-10	ENSMUSG00000069305	Hist1h4n	protein_coding	histone cluster 1, H4n [Source:MGI Symbol;Acc:MGI:4843992]
ENSMUST00000122373.1	0	1.48285	1050.82	609.458	10.5362	7.35144	1.96087e-13	2.9635e-10	ENSMUSG00000080242	Gm15487	processed_pseudogene	predicted gene 15487 [Source:MGI Symbol;Acc:MGI:3709610]
ENSMUST00000090071.4	45.8732	31.9305	631.139	348.673	3.41929	7.16088	8.01586e-13	1.16486e-09	ENSMUSG00000050211	Pla2g4e	protein_coding	phospholipase A2, group IVE [Source:MGI Symbol;Acc:MGI:1919144]
ENSMUST00000070198.13	23603.7	25950.1	17752	16641.9	-0.720473	-6.96888	3.19484e-12	4.47077e-09	ENSMUSG00000028161	Ppp3ca	protein_coding	protein phosphatase 3, catalytic subunit, alpha isoform [Source:MGI Symbol;Acc:MGI:107164]
ENSMUST00000185587.1	1492.05	900.584	4227.37	2935.28	1.41943	6.95936	3.41818e-12	4.61247e-09	ENSMUSG00000100750	Gm29084	antisense	predicted gene 29084 [Source:MGI Symbol;Acc:MGI:5579790]
ENSMUST00000205870.1	82.0229	54.4214	679.208	512.323	2.97398	6.93545	4.04939e-12	5.27579e-09	ENSMUSG00000036427	Gpi1	nonsense_mediated_decay	glucose phosphate isomerase 1 [Source:MGI Symbol;Acc:MGI:95797]
ENSMUST00000102553.10	1232.5	1094.09	438.487	287.371	-1.88941	-6.93059	4.19102e-12	5.27831e-09	ENSMUSG00000003038	Hmgn2	protein_coding	high mobility group nucleosomal binding domain 2 [Source:MGI Symbol;Acc:MGI:96136]
ENSMUST00000027634.12	2680.42	2193.89	1293.8	750.704	-1.43477	-6.84043	7.89583e-12	9.62349e-09	ENSMUSG00000026385	Dbi	protein_coding	diazepam binding inhibitor [Source:MGI Symbol;Acc:MGI:94865]
ENSMUST00000158792.1	2690	1108.88	1087	423.995	-1.45572	-6.7895	1.12522e-11	1.32857e-08	ENSMUSG00000089417	Gm22009	scaRNA	predicted gene, 22009 [Source:MGI Symbol;Acc:MGI:5451786]
ENSMUST00000060072.11	308.652	324.677	9.38757	1.06864e-07	-6.90567	-6.66989	2.55992e-11	2.93096e-08	ENSMUSG00000003279	Dlgap1	protein_coding	discs, large (Drosophila) homolog-associated protein 1 [Source:MGI Symbol;Acc:MGI:1346065]
ENSMUST00000065793.11	1246.47	1513.72	502.28	312.848	-1.9773	-6.64156	3.10372e-11	3.44905e-08	ENSMUSG00000053398	Phgdh	protein_coding	3-phosphoglycerate dehydrogenase [Source:MGI Symbol;Acc:MGI:1355330]
ENSMUST00000020681.9	1102.51	851.651	54.9965	171.163	-3.49146	-6.5698	5.03836e-11	5.43898e-08	ENSMUSG00000020409	Slu7	protein_coding	SLU7 splicing factor homolog (S. cerevisiae) [Source:MGI Symbol;Acc:MGI:2385598]
ENSMUST00000080898.2	90.1365	106.396	691.903	612.588	2.54477	6.54695	5.87227e-11	6.16311e-08	ENSMUSG00000063953	Amd2	protein_coding	S-adenosylmethionine decarboxylase 2 [Source:MGI Symbol;Acc:MGI:1333111]
ENSMUST00000094028.9	1073.87	1178	415.144	372.086	-1.70945	-6.44693	1.1414e-10	1.16556e-07	ENSMUSG00000070372	Capza1	protein_coding	capping protein (actin filament) muscle Z-line, alpha 1 [Source:MGI Symbol;Acc:MGI:106227]
ENSMUST00000162772.7	2221.24	1732.44	1131.21	727.703	-1.30496	-6.43782	1.21201e-10	1.20509e-07	ENSMUSG00000030226	Lmo3	protein_coding	LIM domain only 3 [Source:MGI Symbol;Acc:MGI:102810]
ENSMUST00000088310.9	270.915	123.504	1857.67	454.426	2.13775	6.35843	2.03833e-10	1.97472e-07	ENSMUSG00000048874	Phf3	protein_coding	PHD finger protein 3 [Source:MGI Symbol;Acc:MGI:2446126]
ENSMUST00000108068.7	6.05665	3.07988	216.485	240.208	5.49287	6.34585	2.21207e-10	2.08947e-07	ENSMUSG00000028433	Ubap2	protein_coding	ubiquitin-associated protein 2 [Source:MGI Symbol;Acc:MGI:1916176]
ENSMUST00000098519.10	3203.65	3249.21	1989.55	1589.79	-1.05531	-6.33804	2.32711e-10	2.14452e-07	ENSMUSG00000036712	Cyld	protein_coding	cylindromatosis (turban tumor syndrome) [Source:MGI Symbol;Acc:MGI:1921506]
ENSMUST00000024932.11	6969.47	6153.15	4841.37	2939.38	-0.972721	-6.32709	2.49835e-10	2.19524e-07	ENSMUSG00000024121	Atp6v0c	protein_coding	ATPase, H+ transporting, lysosomal V0 subunit C [Source:MGI Symbol;Acc:MGI:88116]
ENSMUST00000178676.1	22.2789	12.8839	365.603	240.748	3.95145	6.32977	2.4553e-10	2.19524e-07	ENSMUSG00000094627	Gm10182	processed_pseudogene	predicted pseudogene 10182 [Source:MGI Symbol;Acc:MGI:3704327]
ENSMUST00000077208.4	1.09492	0	448.507	239.693	9.30354	6.31558	2.69155e-10	2.31124e-07	ENSMUSG00000059775	Rps26-ps1	protein_coding	ribosomal protein S26, pseudogene 1 [Source:MGI Symbol;Acc:MGI:3704322]
ENSMUST00000135930.7	165.092	271.867	1.04011	9.53655	-5.84136	-6.29959	2.9843e-10	2.50568e-07	ENSMUSG00000037685	Atp8a1	protein_coding	ATPase, aminophospholipid transporter (APLT), class I, type 8A, member 1 [Source:MGI Symbol;Acc:MGI:1330848]
ENSMUST00000105046.3	2.78653	0	275.164	200.386	7.29313	6.27591	3.47603e-10	2.8551e-07	ENSMUSG00000078249	Hmga1-rs1	protein_coding	high mobility group AT-hook I, related sequence 1 [Source:MGI Symbol;Acc:MGI:96161]
ENSMUST00000061628.6	4120.88	4030.28	2326.11	2278.17	-1.01905	-6.19582	5.7982e-10	4.66114e-07	ENSMUSG00000050505	Pcdh20	protein_coding	protocadherin 20 [Source:MGI Symbol;Acc:MGI:2443376]
ENSMUST00000129814.7	222.114	268.929	20.3987	13.5535	-4.024	-6.17249	6.72245e-10	5.29155e-07	ENSMUSG00000020728	Cep112	processed_transcript	centrosomal protein 112 [Source:MGI Symbol;Acc:MGI:1923673]
ENSMUST00000044355.9	4091	4514	2647	2236	-0.979775	-6.14729	7.88166e-10	6.0774e-07	ENSMUSG00000041571	Sepw1	protein_coding	selenoprotein W, muscle 1 [Source:MGI Symbol;Acc:MGI:1100878]
ENSMUST00000021810.1	891.96	1253	310	442	-1.69759	-6.13701	8.4089e-10	6.35427e-07	ENSMUSG00000021379	Id4	protein_coding	inhibitor of DNA binding 4 [Source:MGI Symbol;Acc:MGI:99414]
ENSMUST00000173516.7	518.167	2450.92	202.841	270.294	-2.46516	-6.10479	1.02937e-09	7.62605e-07	ENSMUSG00000022425	Enpp2	protein_coding	ectonucleotide pyrophosphatase/phosphodiesterase 2 [Source:MGI Symbol;Acc:MGI:1321390]
ENSMUST00000129054.7	34.9144	41.735	425.339	356.612	3.16217	6.08712	1.14961e-09	8.35303e-07	ENSMUSG00000041231	Ublcp1	processed_transcript	ubiquitin-like domain containing CTD phosphatase 1 [Source:MGI Symbol;Acc:MGI:1933105]
ENSMUST00000099703.3	164.253	158.191	3.08617	3.01019	-5.85832	-6.07954	1.20526e-09	8.59215e-07	ENSMUSG00000075031	Hist1h2bb	protein_coding	histone cluster 1, H2bb [Source:MGI Symbol;Acc:MGI:2448377]
ENSMUST00000030401.13	1319.71	1197.32	552.193	355.188	-1.63112	-6.06966	1.28179e-09	8.96851e-07	ENSMUSG00000028648	Ndufs5	protein_coding	NADH dehydrogenase (ubiquinone) Fe-S protein 5 [Source:MGI Symbol;Acc:MGI:1890889]
ENSMUST00000091704.5	259.38	210.082	0	5.86459	-6.8699	-5.99909	1.98423e-09	1.36309e-06	ENSMUSG00000047246	Hist1h2be	protein_coding	histone cluster 1, H2be [Source:MGI Symbol;Acc:MGI:2448380]
ENSMUST00000020159.14	263.572	208.995	1.23406	0.00923962	-9.11371	-5.98451	2.1704e-09	1.44839e-06	ENSMUSG00000019984	Med23	protein_coding	mediator complex subunit 23 [Source:MGI Symbol;Acc:MGI:1917458]
ENSMUST00000075558.3	124.791	239.005	4.32129	1.06729	-6.33934	-5.98342	2.18506e-09	1.44839e-06	ENSMUSG00000100210	Hist1h3f	protein_coding	histone cluster 1, H3f [Source:MGI Symbol;Acc:MGI:2448329]
ENSMUST00000118829.1	1.16674	0	356.602	197.105	8.9835	5.96449	2.45405e-09	1.57155e-06	ENSMUSG00000083833	Gm13841	processed_pseudogene	predicted gene 13841 [Source:MGI Symbol;Acc:MGI:3650890]
ENSMUST00000178557.1	1.16674	0	356.602	197.105	8.9835	5.96449	2.45405e-09	1.57155e-06	ENSMUSG00000094497	Gm8210	processed_pseudogene	predicted pseudogene 8210 [Source:MGI Symbol;Acc:MGI:3643593]
ENSMUST00000022341.5	1614.93	1298.88	760.694	527.908	-1.37519	-5.94562	2.75406e-09	1.71528e-06	ENSMUSG00000021807	2700060E02Rik	protein_coding	RIKEN cDNA 2700060E02 gene [Source:MGI Symbol;Acc:MGI:1915295]
ENSMUST00000209133.1	68.8405	75.4071	755.152	394.793	2.72904	5.94472	2.76929e-09	1.71528e-06	ENSMUSG00000015709	Arnt2	protein_coding	aryl hydrocarbon receptor nuclear translocator 2 [Source:MGI Symbol;Acc:MGI:107188]
ENSMUST00000159110.7	224.292	206.152	8.57025	0.157763	-6.40838	-5.93671	2.90792e-09	1.7721e-06	ENSMUSG00000019979	Apaf1	protein_coding	apoptotic peptidase activating factor 1 [Source:MGI Symbol;Acc:MGI:1306796]
ENSMUST00000179928.1	12.4186	5.90951	270.421	171.022	4.50332	5.91494	3.32002e-09	1.99112e-06	ENSMUSG00000023904	Hcfc1r1	protein_coding	host cell factor C1 regulator 1 (XPO1-dependent) [Source:MGI Symbol;Acc:MGI:2663619]
ENSMUST00000029046.8	1778.67	1659.7	945.481	592.686	-1.36955	-5.85749	4.69909e-09	2.77415e-06	ENSMUSG00000027533	Fabp5	protein_coding	fatty acid binding protein 5, epidermal [Source:MGI Symbol;Acc:MGI:101790]
ENSMUST00000050120.2	2228	1749	1016	856	-1.27408	-5.83563	5.35866e-09	3.11486e-06	ENSMUSG00000046523	Kctd4	protein_coding	potassium channel tetramerisation domain containing 4 [Source:MGI Symbol;Acc:MGI:1914766]
ENSMUST00000178598.2	1.09924	0	333.642	168.172	8.78205	5.78988	7.04387e-09	4.0324e-06	ENSMUSG00000096403	Gm9825	processed_pseudogene	predicted gene 9825 [Source:MGI Symbol;Acc:MGI:3708729]
ENSMUST00000162564.6	64.375	20.0088	506.028	395.506	3.41239	5.77763	7.57597e-09	4.27228e-06	ENSMUSG00000107705	Umad1	nonsense_mediated_decay	UMAP1-MVP12 associated (UMA) domain containing 1 [Source:MGI Symbol;Acc:MGI:3840148]
ENSMUST00000124470.7	193.093	757.779	44.5074	155.814	-2.38528	-5.67784	1.36407e-08	7.57924e-06	ENSMUSG00000005268	Prlr	protein_coding	prolactin receptor [Source:MGI Symbol;Acc:MGI:97763]
ENSMUST00000188797.6	47.2286	0.0103274	1202.49	1.10056	4.18703	5.60652	2.06431e-08	1.13037e-05	ENSMUSG00000026235	Epha4	protein_coding	Eph receptor A4 [Source:MGI Symbol;Acc:MGI:98277]
ENSMUST00000147580.7	861.222	373.494	153.291	103.84	-2.36842	-5.59948	2.14995e-08	1.16045e-05	ENSMUSG00000048330	Ric3	nonsense_mediated_decay	resistance to inhibitors of cholinesterase 3 homolog (C. elegans) [Source:MGI Symbol;Acc:MGI:2443887]
ENSMUST00000106229.7	0	0	174.521	143.362	9.55531	5.59139	2.25253e-08	1.1987e-05	ENSMUSG00000039781	Cep131	protein_coding	centrosomal protein 131 [Source:MGI Symbol;Acc:MGI:107440]
ENSMUST00000040962.5	788.073	779.732	312.613	218.989	-1.77047	-5.51712	3.44593e-08	1.8083e-05	ENSMUSG00000034875	Nudt19	protein_coding	nudix (nucleoside diphosphate linked moiety X)-type motif 19 [Source:MGI Symbol;Acc:MGI:94203]
ENSMUST00000183136.7	1150.12	1055.53	559.367	292.645	-1.63337	-5.50249	3.74465e-08	1.93814e-05	ENSMUSG00000058589	Anks1b	protein_coding	ankyrin repeat and sterile alpha motif domain containing 1B [Source:MGI Symbol;Acc:MGI:1924781]
ENSMUST00000112558.8	197.401	269.193	20.0182	30.2444	-3.42314	-5.44015	5.32343e-08	2.71804e-05	ENSMUSG00000032570	Atp2c1	protein_coding	ATPase, Ca++-sequestering [Source:MGI Symbol;Acc:MGI:1889008]
ENSMUST00000157256.1	3867	2654	2968	1416	-0.912396	-5.43762	5.39981e-08	2.72028e-05	ENSMUSG00000087881	Gm22442	scaRNA	predicted gene, 22442 [Source:MGI Symbol;Acc:MGI:5452219]
ENSMUST00000133667.1	293.757	74.3847	8.17958	5.47954	-4.74628	-5.42475	5.80358e-08	2.88522e-05	ENSMUSG00000066551	Hmgb1	retained_intron	high mobility group box 1 [Source:MGI Symbol;Acc:MGI:96113]
ENSMUST00000102795.3	1065.26	931.744	483.155	341.713	-1.48128	-5.38654	7.18259e-08	3.52441e-05	ENSMUSG00000041231	Ublcp1	protein_coding	ubiquitin-like domain containing CTD phosphatase 1 [Source:MGI Symbol;Acc:MGI:1933105]
ENSMUST00000023616.8	290.23	301.126	1155.56	895.345	1.59007	5.38117	7.40046e-08	3.58476e-05	ENSMUSG00000022899	Slc15a2	protein_coding	solute carrier family 15 (H+/peptide transporter), member 2 [Source:MGI Symbol;Acc:MGI:1890457]
ENSMUST00000135737.1	354	310.672	33.0932	57.3251	-3.11595	-5.3705	7.85173e-08	3.71309e-05	ENSMUSG00000026839	Upp2	processed_transcript	uridine phosphorylase 2 [Source:MGI Symbol;Acc:MGI:1923904]
ENSMUST00000187117.1	38895.5	25409.8	30794.8	14740.9	-0.681705	-5.37027	7.86194e-08	3.71309e-05	ENSMUSG00000101249	Gm29216	unprocessed_pseudogene	predicted gene 29216 [Source:MGI Symbol;Acc:MGI:5579922]
ENSMUST00000176209.1	109.76	116.232	5.89968e-05	0.207486	-9.45556	-5.36072	8.28898e-08	3.86645e-05	ENSMUSG00000030513	Pcsk6	protein_coding	proprotein convertase subtilisin/kexin type 6 [Source:MGI Symbol;Acc:MGI:102897]
ENSMUST00000112030.8	68.8866	203.256	2.51023e-08	1.29241	-8.19122	-5.2457	1.55689e-07	7.17364e-05	ENSMUSG00000019230	Lhx9	protein_coding	LIM homeobox protein 9 [Source:MGI Symbol;Acc:MGI:1316721]
ENSMUST00000118368.7	66.7776	155.07	0	0	-9.27215	-5.24207	1.58785e-07	7.22815e-05	ENSMUSG00000020415	Pttg1	protein_coding	pituitary tumor-transforming gene 1 [Source:MGI Symbol;Acc:MGI:1353578]
ENSMUST00000144826.1	6184.27	5039.57	11658.3	8813.03	0.663413	5.2369	1.63296e-07	7.34499e-05	ENSMUSG00000023087	Noct	protein_coding	nocturnin [Source:MGI Symbol;Acc:MGI:109382]
ENSMUST00000185641.6	431.827	295.827	73.8001	61.1835	-2.57258	-5.23208	1.67613e-07	7.4505e-05	ENSMUSG00000062683	Atp5g2	protein_coding	ATP synthase, H+ transporting, mitochondrial F0 complex, subunit C2 (subunit 9) [Source:MGI Symbol;Acc:MGI:1915192]
ENSMUST00000144183.1	67.5877	149.241	0	0	-9.28768	-5.22871	1.70693e-07	7.49918e-05	ENSMUSG00000058331	Zfp85	protein_coding	zinc finger protein 85 [Source:MGI Symbol;Acc:MGI:107767]
ENSMUST00000139095.1	156.62	128.597	1.04231	0	-8.40117	-5.22107	1.7789e-07	7.72555e-05	ENSMUSG00000084890	A830036E02Rik	antisense	RIKEN cDNA A830036E02 gene [Source:MGI Symbol;Acc:MGI:3686876]
ENSMUST00000098521.2	0.0755802	0.0225097	111.696	139.983	9.2164	5.21566	1.83166e-07	7.86426e-05	ENSMUSG00000031659	Adcy7	protein_coding	adenylate cyclase 7 [Source:MGI Symbol;Acc:MGI:102891]
ENSMUST00000098994.5	1.31321	0	214.451	134.867	8.31089	5.1975	2.01991e-07	8.57508e-05	ENSMUSG00000074516	Gm10709	protein_coding	predicted gene 10709 [Source:MGI Symbol;Acc:MGI:3642754]
ENSMUST00000184816.7	78.1964	129.011	0	0	-9.28386	-5.18622	2.14602e-07	9.00924e-05	ENSMUSG00000093954	Gm16867	nonsense_mediated_decay	predicted gene, 16867 [Source:MGI Symbol;Acc:MGI:4439791]
ENSMUST00000106945.7	171.279	14.1942	937.318	212.736	2.90948	5.18375	2.17473e-07	9.02943e-05	ENSMUSG00000028527	Ak4	protein_coding	adenylate kinase 4 [Source:MGI Symbol;Acc:MGI:87979]
ENSMUST00000061681.7	0	9.9868	312.212	183.49	6.10048	5.16446	2.4114e-07	9.90326e-05	ENSMUSG00000044645	Gm7334	protein_coding	predicted gene 7334 [Source:MGI Symbol;Acc:MGI:3647393]
ENSMUST00000109349.8	1776.88	1782.71	1118.34	687.948	-1.21292	-5.15504	2.5357e-07	0.000103018	ENSMUSG00000017734	Dbndd2	protein_coding	dysbindin (dystrobrevin binding protein 1) domain containing 2 [Source:MGI Symbol;Acc:MGI:106562]
ENSMUST00000071889.12	157.153	454.202	29.1854	74.9319	-2.70824	-5.14235	2.71321e-07	0.000109056	ENSMUSG00000032373	Car12	protein_coding	carbonic anyhydrase 12 [Source:MGI Symbol;Acc:MGI:1923709]
ENSMUST00000034211.8	2042	2668	1261	1022	-1.17014	-5.12818	2.92555e-07	0.000114188	ENSMUSG00000031760	Mt3	protein_coding	metallothionein 3 [Source:MGI Symbol;Acc:MGI:97173]
ENSMUST00000056948.9	0	2.31783	207.482	123.931	7.2997	5.12586	2.96176e-07	0.000114188	ENSMUSG00000044211	Gm7887	processed_pseudogene	predicted gene 7887 [Source:MGI Symbol;Acc:MGI:3648251]
ENSMUST00000070135.7	0	0	126.073	113.709	9.16096	5.13121	2.87884e-07	0.000114188	ENSMUSG00000034006	Pqlc1	protein_coding	PQ loop repeat containing 1 [Source:MGI Symbol;Acc:MGI:1914193]
ENSMUST00000080336.3	120.182	80.4637	0	0	-9.25226	-5.12629	2.95503e-07	0.000114188	ENSMUSG00000045917	6330416G13Rik	protein_coding	RIKEN cDNA 6330416G13 gene [Source:MGI Symbol;Acc:MGI:1913920]
ENSMUST00000130420.7	121.037	78.7305	0	0	-9.24888	-5.12363	2.99706e-07	0.000114382	ENSMUSG00000033389	Arhgap44	protein_coding	Rho GTPase activating protein 44 [Source:MGI Symbol;Acc:MGI:2144423]
ENSMUST00000026519.8	577	499	167	147	-1.96676	-5.11833	3.08248e-07	0.000116466	ENSMUSG00000062822	4833420G17Rik	protein_coding	RIKEN cDNA 4833420G17 gene [Source:MGI Symbol;Acc:MGI:1914642]
ENSMUST00000051490.13	48.9498	34.3469	383.577	276.529	2.81293	5.10998	3.222e-07	0.000120531	ENSMUSG00000050002	Idnk	protein_coding	idnK gluconokinase homolog (E. coli) [Source:MGI Symbol;Acc:MGI:1922981]
ENSMUST00000113676.5	100.687	94.2819	0	0	-9.24469	-5.10667	3.27887e-07	0.000121456	ENSMUSG00000029221	Slc30a9	protein_coding	solute carrier family 30 (zinc transporter), member 9 [Source:MGI Symbol;Acc:MGI:1923690]
ENSMUST00000006667.10	123.231	122.588	0	3.09722	-6.80261	-5.08981	3.58428e-07	0.00013148	ENSMUSG00000045868	Gvin1	protein_coding	GTPase, very large interferon inducible 1 [Source:MGI Symbol;Acc:MGI:1921808]
ENSMUST00000140065.1	0	1.11676	212.212	155.37	8.40806	5.08452	3.68548e-07	0.000133893	ENSMUSG00000066553	Gm6969	processed_pseudogene	predicted pseudogene 6969 [Source:MGI Symbol;Acc:MGI:3645320]
ENSMUST00000169772.2	0.662715	5.74124e-06	223.459	89.3132	8.04378	5.06858	4.00801e-07	0.00014363	ENSMUSG00000038305	Spats2l	protein_coding	spermatogenesis associated, serine-rich 2-like [Source:MGI Symbol;Acc:MGI:1914448]
ENSMUST00000176639.7	66.9678	86.8918	438.92	436.149	2.32256	5.06718	4.03747e-07	0.00014363	ENSMUSG00000053411	Cbx7	retained_intron	chromobox 7 [Source:MGI Symbol;Acc:MGI:1196439]
ENSMUST00000189828.1	553.178	567.664	194.696	155.392	-1.87676	-5.06577	4.06755e-07	0.00014363	ENSMUSG00000099696	2900052N01Rik	lincRNA	RIKEN cDNA 2900052N01 gene [Source:MGI Symbol;Acc:MGI:1920290]
ENSMUST00000178049.1	6.62671	8.56413	211.367	138.764	4.24493	5.04877	4.44675e-07	0.000155566	ENSMUSG00000096006	Gm21596	processed_pseudogene	predicted gene, 21596 [Source:MGI Symbol;Acc:MGI:5434951]
ENSMUST00000086040.5	134	830.941	43	68	-2.84292	-5.02813	4.95282e-07	0.000171681	ENSMUSG00000026579	F5	protein_coding	coagulation factor V [Source:MGI Symbol;Acc:MGI:88382]
ENSMUST00000093048.12	0	0	89.5864	135.095	9.03456	5.01843	5.20957e-07	0.000178939	ENSMUSG00000000538	Tom1l2	protein_coding	target of myb1-like 2 (chicken) [Source:MGI Symbol;Acc:MGI:2443306]
ENSMUST00000177868.1	1965.6	1430.33	1199.07	610.058	-1.13915	-4.9965	5.83816e-07	0.000198724	ENSMUSG00000093956	Gm24497	snRNA	predicted gene, 24497 [Source:MGI Symbol;Acc:MGI:5454274]
ENSMUST00000111627.1	586.381	423.837	210.78	76.2785	-2.15962	-4.99063	6.0183e-07	0.00020063	ENSMUSG00000032517	Mobp	protein_coding	myelin-associated oligodendrocytic basic protein [Source:MGI Symbol;Acc:MGI:108511]
ENSMUST00000120388.8	1475.96	1389.6	878.878	586.619	-1.18512	-4.99193	5.97778e-07	0.00020063	ENSMUSG00000024810	Il33	protein_coding	interleukin 33 [Source:MGI Symbol;Acc:MGI:1924375]
ENSMUST00000121229.1	5.8185	0	195.046	116.1	6.03501	4.9895	6.05347e-07	0.00020063	ENSMUSG00000085666	Gm9855	processed_pseudogene	predicted pseudogene 9855 [Source:MGI Symbol;Acc:MGI:3704357]
ENSMUST00000018506.12	591.3	624.93	237.524	155.124	-1.8478	-4.97954	6.37363e-07	0.000207181	ENSMUSG00000018362	Kpna2	protein_coding	karyopherin (importin) alpha 2 [Source:MGI Symbol;Acc:MGI:103561]
ENSMUST00000082402.1	407569	331093	373561	232668	-0.500723	-4.98112	6.32189e-07	0.000207181	ENSMUSG00000064351	mt-Co1	protein_coding	mitochondrially encoded cytochrome c oxidase I [Source:MGI Symbol;Acc:MGI:102504]
ENSMUST00000170998.7	5581.91	4934.95	4306.43	3238.22	-0.685506	-4.97827	6.41564e-07	0.000207181	ENSMUSG00000070304	Scn2b	protein_coding	sodium channel, voltage-gated, type II, beta [Source:MGI Symbol;Acc:MGI:106921]
ENSMUST00000182917.1	0	2.62139	205.326	116.163	6.7339	4.97337	6.57991e-07	0.000210685	ENSMUSG00000059422	Gm8116	processed_pseudogene	predicted gene 8116 [Source:MGI Symbol;Acc:MGI:3648797]
ENSMUST00000107935.7	34.1101	371.467	329.637	1168.72	2.22343	4.97141	6.6466e-07	0.000211032	ENSMUSG00000038738	Shank1	protein_coding	SH3/ankyrin domain gene 1 [Source:MGI Symbol;Acc:MGI:3613677]
ENSMUST00000098123.3	136.8	55.7978	0	0	-9.06849	-4.95598	7.19653e-07	0.000226589	ENSMUSG00000073878	Gm13304	protein_coding	predicted gene 13304 [Source:MGI Symbol;Acc:MGI:3710514]
ENSMUST00000133472.1	17.9424	90.5508	611.486	411.897	3.3876	4.93088	8.18611e-07	0.000255616	ENSMUSG00000048949	Gm6206	processed_pseudogene	predicted pseudogene 6206 [Source:MGI Symbol;Acc:MGI:3644890]
ENSMUST00000082407.1	5345.95	1972	3366	1268	-0.808587	-4.92815	8.30119e-07	0.000257085	ENSMUSG00000064356	mt-Atp8	protein_coding	mitochondrially encoded ATP synthase 8 [Source:MGI Symbol;Acc:MGI:99926]
ENSMUST00000018246.4	766.103	916.114	355.328	296.173	-1.5284	-4.9239	8.4837e-07	0.000260601	ENSMUSG00000018102	Hist1h2bc	protein_coding	histone cluster 1, H2bc [Source:MGI Symbol;Acc:MGI:1915274]
ENSMUST00000147650.1	69.3899	107.64	0	0	-9.06756	-4.91966	8.6695e-07	0.000264161	ENSMUSG00000035168	Tanc1	retained_intron	tetratricopeptide repeat, ankyrin repeat and coiled-coil containing 1 [Source:MGI Symbol;Acc:MGI:1914110]
ENSMUST00000125446.2	90.3763	84.2375	0	0	-9.07884	-4.90607	9.29199e-07	0.000280863	ENSMUSG00000034848	Ttc21b	protein_coding	tetratricopeptide repeat domain 21B [Source:MGI Symbol;Acc:MGI:1920918]
ENSMUST00000082388.1	130414	94559	113782	46950	-0.774137	-4.88824	1.01739e-06	0.000304874	ENSMUSG00000064337	mt-Rnr1	Mt_rRNA	mitochondrially encoded 12S rRNA [Source:MGI Symbol;Acc:MGI:102493]
ENSMUST00000121723.7	1180.37	2.29253	203.731	4.89018e-05	-2.89527	-4.88682	1.02477e-06	0.000304874	ENSMUSG00000024163	Mapk8ip3	protein_coding	mitogen-activated protein kinase 8 interacting protein 3 [Source:MGI Symbol;Acc:MGI:1353598]
ENSMUST00000121728.2	142.159	124.771	3.60942	8.6574	-4.61046	-4.86991	1.11647e-06	0.000329558	ENSMUSG00000096862	Gm13301	transcribed_unprocessed_pseudogene	predicted gene 13301 [Source:MGI Symbol;Acc:MGI:3707230]
ENSMUST00000070313.13	78.2041	91.5358	0.0405292	0.0188038	-9.04367	-4.86709	1.13251e-06	0.000330747	ENSMUSG00000039410	Prdm16	protein_coding	PR domain containing 16 [Source:MGI Symbol;Acc:MGI:1917923]
ENSMUST00000101146.3	0	0	187.487	48.9224	8.84709	4.86496	1.1448e-06	0.000330747	ENSMUSG00000021007	Spata7	protein_coding	spermatogenesis associated 7 [Source:MGI Symbol;Acc:MGI:2144877]
ENSMUST00000179422.7	0	8.30063	305.133	131.511	6.07501	4.86462	1.14675e-06	0.000330747	ENSMUSG00000066839	Ecsit	protein_coding	ECSIT signalling integrator [Source:MGI Symbol;Acc:MGI:1349469]
ENSMUST00000182751.1	0	9.01229	212.13	164.999	5.90458	4.85993	1.17426e-06	0.000336113	ENSMUSG00000079575	Rbpsuh-rs3	processed_pseudogene	recombining binding protein suppressor of hairless (Drosophila), related sequence 3 [Source:MGI Symbol;Acc:MGI:96525]
ENSMUST00000047383.9	40	357	0	21	-5.05911	-4.8573	1.18996e-06	0.000338048	ENSMUSG00000039672	Kcne2	protein_coding	potassium voltage-gated channel, Isk-related subfamily, gene 2 [Source:MGI Symbol;Acc:MGI:1891123]
ENSMUST00000110960.8	0	0	158.305	61.706	8.88767	4.852	1.2222e-06	0.000344614	ENSMUSG00000037017	Zscan21	protein_coding	zinc finger and SCAN domain containing 21 [Source:MGI Symbol;Acc:MGI:99182]
ENSMUST00000192833.1	8196	15307	15251	22474	0.532431	4.83755	1.31451e-06	0.000367898	ENSMUSG00000097971	Gm26917	lincRNA	predicted gene, 26917 [Source:MGI Symbol;Acc:MGI:5504032]
ENSMUST00000117202.2	176.204	110.652	12.1548	0	-5.65475	-4.83169	1.35382e-06	0.000376113	ENSMUSG00000083929	Gm10600	protein_coding	predicted gene 10600 [Source:MGI Symbol;Acc:MGI:3710628]
ENSMUST00000103168.9	321.297	547.753	89.2946	150.527	-2.049	-4.83012	1.3645e-06	0.000376312	ENSMUSG00000020859	Spag9	protein_coding	sperm associated antigen 9 [Source:MGI Symbol;Acc:MGI:1918084]
ENSMUST00000033800.12	22249.5	22276.5	20268.4	14113.5	-0.590817	-4.82411	1.40632e-06	0.000385037	ENSMUSG00000031425	Plp1	protein_coding	proteolipid protein (myelin) 1 [Source:MGI Symbol;Acc:MGI:97623]
ENSMUST00000121616.8	120.489	54.7717	0	0	-8.96923	-4.82158	1.42422e-06	0.000387132	ENSMUSG00000030795	Fus	protein_coding	fused in sarcoma [Source:MGI Symbol;Acc:MGI:1353633]
ENSMUST00000079924.6	52.1231	118.767	7.21286e-05	0.00221879	-8.93983	-4.81455	1.4753e-06	0.000398152	ENSMUSG00000062202	Btbd9	protein_coding	BTB (POZ) domain containing 9 [Source:MGI Symbol;Acc:MGI:1916625]
ENSMUST00000142850.7	9086.42	6040.29	7599.85	3297.29	-0.752382	-4.8098	1.51078e-06	0.000404836	ENSMUSG00000041607	Mbp	protein_coding	myelin basic protein [Source:MGI Symbol;Acc:MGI:96925]
ENSMUST00000026433.7	609.202	590.437	254.643	154.669	-1.7845	-4.80687	1.53313e-06	0.000406272	ENSMUSG00000025369	Smarcc2	protein_coding	SWI/SNF related, matrix associated, actin dependent regulator of chromatin, subfamily c, member 2 [Source:MGI Symbol;Acc:MGI:1915344]
ENSMUST00000164095.2	1210.24	587.267	2990.29	1234.4	0.99063	4.80628	1.53765e-06	0.000406272	ENSMUSG00000030451	Herc2	protein_coding	HECT and RLD domain containing E3 ubiquitin protein ligase 2 [Source:MGI Symbol;Acc:MGI:103234]
ENSMUST00000138101.1	794.943	294.161	1997.25	1239.4	1.5204	4.79997	1.58688e-06	0.000414632	ENSMUSG00000019179	Mdh2	nonsense_mediated_decay	malate dehydrogenase 2, NAD (mitochondrial) [Source:MGI Symbol;Acc:MGI:97050]
ENSMUST00000139387.7	179.24	61.7493	0	0.657516	-7.88589	-4.79942	1.59123e-06	0.000414632	ENSMUSG00000026701	Prdx6	processed_transcript	peroxiredoxin 6 [Source:MGI Symbol;Acc:MGI:894320]
ENSMUST00000100115.2	0	0	113.057	86.3272	8.87965	4.79386	1.63601e-06	0.000423378	ENSMUSG00000075359	Gm20775	unprocessed_pseudogene	predicted gene, 20775 [Source:MGI Symbol;Acc:MGI:5434131]
ENSMUST00000022816.14	4669	5138.05	3751.54	3245.94	-0.681462	-4.78309	1.72622e-06	0.000443686	ENSMUSG00000022205	Sub1	protein_coding	SUB1 homolog (S. cerevisiae) [Source:MGI Symbol;Acc:MGI:104811]
ENSMUST00000140863.1	115.036	62.1569	564.83	338.845	2.18725	4.76646	1.8749e-06	0.000478643	ENSMUSG00000033066	Gas7	processed_transcript	growth arrest specific 7 [Source:MGI Symbol;Acc:MGI:1202388]
ENSMUST00000122051.1	140.28	158.616	12.3022	13.2369	-3.76751	-4.76436	1.89456e-06	0.000478729	ENSMUSG00000084350	Znf41-ps	unprocessed_pseudogene	ZNF41, pseudogene [Source:MGI Symbol;Acc:MGI:1917255]
ENSMUST00000179990.7	1180.38	1162.04	635.205	346.061	-1.45487	-4.76372	1.90057e-06	0.000478729	ENSMUSG00000020022	Ndufa12	protein_coding	NADH dehydrogenase (ubiquinone) 1 alpha subcomplex, 12 [Source:MGI Symbol;Acc:MGI:1913664]
ENSMUST00000034829.5	285.88	190.447	46.3682	30.1313	-2.84641	-4.75766	1.95853e-06	0.000486836	ENSMUSG00000032289	Thsd4	protein_coding	thrombospondin, type I, domain containing 4 [Source:MGI Symbol;Acc:MGI:2672033]
ENSMUST00000182053.7	25.2554	5.49221	278.631	137.257	3.85828	4.75842	1.95117e-06	0.000486836	ENSMUSG00000058589	Anks1b	protein_coding	ankyrin repeat and sterile alpha motif domain containing 1B [Source:MGI Symbol;Acc:MGI:1924781]
ENSMUST00000168235.1	18.1722	7.9641	246.149	126.909	3.69222	4.74023	2.13472e-06	0.000527165	ENSMUSG00000026259	Ngef	protein_coding	neuronal guanine nucleotide exchange factor [Source:MGI Symbol;Acc:MGI:1858414]
ENSMUST00000052725.13	1256.06	1047.57	688.09	478.614	-1.18772	-4.73436	2.19752e-06	0.000535671	ENSMUSG00000032018	Sc5d	protein_coding	sterol-C5-desaturase (fungal ERG3, delta-5-desaturase) homolog (S. cerevisae) [Source:MGI Symbol;Acc:MGI:1353611]
ENSMUST00000173163.7	0	0	98.9435	92.334	8.82752	4.73483	2.19236e-06	0.000535671	ENSMUSG00000042632	Pla2g6	protein_coding	phospholipase A2, group VI [Source:MGI Symbol;Acc:MGI:1859152]
ENSMUST00000121594.1	0	0	125.202	71.1269	8.81934	4.73095	2.23474e-06	0.000541251	ENSMUSG00000050550	Gm11868	processed_pseudogene	predicted gene 11868 [Source:MGI Symbol;Acc:MGI:3650507]
ENSMUST00000023570.13	246.814	220.024	16.2903	39.0287	-3.37591	-4.72371	2.31579e-06	0.00054748	ENSMUSG00000022863	Btg3	protein_coding	B cell translocation gene 3 [Source:MGI Symbol;Acc:MGI:109532]
ENSMUST00000034066.3	0.0513249	0	154.623	53.32	8.76498	4.72417	2.3106e-06	0.00054748	ENSMUSG00000031647	Mfap3l	protein_coding	microfibrillar-associated protein 3-like [Source:MGI Symbol;Acc:MGI:1918556]
ENSMUST00000075641.9	4298.4	3543.48	3206.11	2283.86	-0.712564	-4.72654	2.28381e-06	0.00054748	ENSMUSG00000057113	Npm1	protein_coding	nucleophosmin 1 [Source:MGI Symbol;Acc:MGI:106184]
ENSMUST00000113870.2	6.34239e-07	0	129.938	67.9779	8.80326	4.72348	2.31842e-06	0.00054748	ENSMUSG00000026812	Tsc1	protein_coding	tuberous sclerosis 1 [Source:MGI Symbol;Acc:MGI:1929183]
ENSMUST00000057110.10	317.747	199.819	1011.51	724.547	1.57237	4.70795	2.50225e-06	0.00058722	ENSMUSG00000043424	Eif3j2	protein_coding	eukaryotic translation initiation factor 3, subunit J2 [Source:MGI Symbol;Acc:MGI:3704486]
ENSMUST00000095471.4	0	4.98443	133.673	128.584	6.05431	4.69981	2.60401e-06	0.000607329	ENSMUSG00000095427	Rps2-ps6	protein_coding	ribosomal protein S2, pseudogene 6 [Source:MGI Symbol;Acc:MGI:3644876]
ENSMUST00000037290.11	184.444	202.057	863.679	589.249	1.69625	4.69358	2.68464e-06	0.000622292	ENSMUSG00000040354	Mars	protein_coding	methionine-tRNA synthetase [Source:MGI Symbol;Acc:MGI:1345633]
ENSMUST00000117077.7	683.287	752.224	332.581	224.301	-1.58671	-4.68706	2.7716e-06	0.000638533	ENSMUSG00000031596	Slc7a2	protein_coding	solute carrier family 7 (cationic amino acid transporter, y+ system), member 2 [Source:MGI Symbol;Acc:MGI:99828]
ENSMUST00000164553.6	53.2513	172.45	1.31844	1.45621e-06	-7.78976	-4.67999	2.86884e-06	0.00065693	ENSMUSG00000068566	Myadm	protein_coding	myeloid-associated differentiation marker [Source:MGI Symbol;Acc:MGI:1355332]
ENSMUST00000092984.5	0	0	129.031	64.3106	8.75442	4.66955	3.01859e-06	0.000687057	ENSMUSG00000020900	Myh10	protein_coding	myosin, heavy polypeptide 10, non-muscle [Source:MGI Symbol;Acc:MGI:1930780]
ENSMUST00000022639.7	13099.1	10610.6	11432.1	7595.44	-0.531869	-4.6677	3.04591e-06	0.000689124	ENSMUSG00000022055	Nefl	protein_coding	neurofilament, light polypeptide [Source:MGI Symbol;Acc:MGI:97313]
ENSMUST00000151559.1	135.707	116.736	9.85548	3.67331	-4.40434	-4.6638	3.10426e-06	0.000694437	ENSMUSG00000059534	Uqcr10	processed_transcript	ubiquinol-cytochrome c reductase, complex III subunit X [Source:MGI Symbol;Acc:MGI:1913402]
ENSMUST00000163987.1	263.974	227.885	44.9074	6.07835	-3.97716	-4.66367	3.10616e-06	0.000694437	ENSMUSG00000047866	Lonp2	protein_coding	lon peptidase 2, peroxisomal [Source:MGI Symbol;Acc:MGI:1914137]
ENSMUST00000169242.1	600.983	480.102	143.532	171.431	-1.96923	-4.65595	3.22489e-06	0.000715229	ENSMUSG00000091542	Gm17167	processed_transcript	predicted gene 17167 [Source:MGI Symbol;Acc:MGI:4937994]
ENSMUST00000170715.7	3808.31	4992.28	2977.95	3099.18	-0.693613	-4.65518	3.23702e-06	0.000715229	ENSMUSG00000044533	Rps2	protein_coding	ribosomal protein S2 [Source:MGI Symbol;Acc:MGI:105110]
ENSMUST00000032747.6	80.2866	88.6026	546.716	350.457	2.19144	4.65036	3.31351e-06	0.000727875	ENSMUSG00000030532	Hddc3	protein_coding	HD domain containing 3 [Source:MGI Symbol;Acc:MGI:1915945]
ENSMUST00000102880.4	17163.6	15185	15209.4	11126.2	-0.502779	-4.64445	3.40991e-06	0.000744721	ENSMUSG00000033953	Ppp3r1	protein_coding	protein phosphatase 3, regulatory subunit B, alpha isoform (calcineurin B, type I) [Source:MGI Symbol;Acc:MGI:107172]
ENSMUST00000165878.1	1499.17	279.281	447.318	124.72	-1.65688	-4.63132	3.63335e-06	0.000788958	ENSMUSG00000004207	Psap	protein_coding	prosaposin [Source:MGI Symbol;Acc:MGI:97783]
ENSMUST00000109159.2	76.7167	81.4714	609.606	309.363	2.26573	4.62546	3.73774e-06	0.000806989	ENSMUSG00000047907	Tshz2	protein_coding	teashirt zinc finger family member 2 [Source:MGI Symbol;Acc:MGI:2153084]
ENSMUST00000084007.2	78.8414	65.5078	1.35029e-06	4.02642e-06	-8.85642	-4.62141	3.8114e-06	0.000809024	ENSMUSG00000094306	Gm24924	snRNA	predicted gene, 24924 [Source:MGI Symbol;Acc:MGI:5454701]
ENSMUST00000097816.8	71.7739	76.3558	7.7305e-05	0	-8.84733	-4.62345	3.77402e-06	0.000809024	ENSMUSG00000040860	Crocc	protein_coding	ciliary rootlet coiled-coil, rootletin [Source:MGI Symbol;Acc:MGI:3529431]
ENSMUST00000108785.1	68.0141	81.5931	0	0	-8.8282	-4.62161	3.80767e-06	0.000809024	ENSMUSG00000036860	Mrpl55	protein_coding	mitochondrial ribosomal protein L55 [Source:MGI Symbol;Acc:MGI:1914462]
ENSMUST00000113085.1	18795.1	16776.4	17156.4	11229.9	-0.545329	-4.61877	3.86017e-06	0.000810387	ENSMUSG00000031425	Plp1	protein_coding	proteolipid protein (myelin) 1 [Source:MGI Symbol;Acc:MGI:97623]
ENSMUST00000122204.2	0	0	113.175	67.7107	8.73615	4.61874	3.86072e-06	0.000810387	ENSMUSG00000033036	Gm7879	protein_coding	predicted pseudogene 7879 [Source:MGI Symbol;Acc:MGI:3645078]
ENSMUST00000040500.7	5401	4024	3185	2794	-0.839693	-4.61432	3.9438e-06	0.000818728	ENSMUSG00000036095	Dgkb	protein_coding	diacylglycerol kinase, beta [Source:MGI Symbol;Acc:MGI:2442474]
ENSMUST00000154986.1	699.799	339.582	218.772	114.649	-1.81352	-4.61489	3.93303e-06	0.000818728	ENSMUSG00000025885	Myo5b	retained_intron	myosin VB [Source:MGI Symbol;Acc:MGI:106598]
ENSMUST00000112508.8	73.8935	72.5911	0	0	-8.83373	-4.60745	4.07631e-06	0.000841613	ENSMUSG00000024766	Lipo1	protein_coding	lipase, member O1 [Source:MGI Symbol;Acc:MGI:2147592]
ENSMUST00000032331.7	122.877	502.402	1092.25	1311.91	2.06232	4.5788	4.67647e-06	0.000955088	ENSMUSG00000059003	Grin2a	protein_coding	glutamate receptor, ionotropic, NMDA2A (epsilon 1) [Source:MGI Symbol;Acc:MGI:95820]
ENSMUST00000079251.6	186.856	263.273	35.476	8.32987	-3.76997	-4.57904	4.67118e-06	0.000955088	ENSMUSG00000058385	Hist1h2bg	protein_coding	histone cluster 1, H2bg [Source:MGI Symbol;Acc:MGI:2448386]
ENSMUST00000173220.2	189.736	126.964	17.2009	13.9886	-3.51535	-4.57309	4.80576e-06	0.000976215	ENSMUSG00000041596	Nlrp5-ps	transcribed_unprocessed_pseudogene	NLR family, pyrin domain containing 5, pseudogene [Source:MGI Symbol;Acc:MGI:5010941]
ENSMUST00000088257.13	57.581	87.7823	0.00154096	0.00224936	-8.77306	-4.5707	4.86089e-06	0.00097691	ENSMUSG00000038812	Trmt112	protein_coding	tRNA methyltransferase 11-2 [Source:MGI Symbol;Acc:MGI:1914924]
ENSMUST00000106488.2	0	0	142.809	48.0766	8.63287	4.57094	4.85534e-06	0.00097691	ENSMUSG00000035064	Eef2k	protein_coding	eukaryotic elongation factor-2 kinase [Source:MGI Symbol;Acc:MGI:1195261]
ENSMUST00000171055.1	0	0	91.3371	81.5139	8.68127	4.55818	5.15986e-06	0.00103151	ENSMUSG00000029361	Nos1	protein_coding	nitric oxide synthase 1, neuronal [Source:MGI Symbol;Acc:MGI:97360]
ENSMUST00000117424.8	62.8172	80.1908	0	0	-8.78458	-4.5566	5.19882e-06	0.00103383	ENSMUSG00000036686	Cc2d1a	protein_coding	coiled-coil and C2 domain containing 1A [Source:MGI Symbol;Acc:MGI:2384831]
ENSMUST00000105636.7	6.48325e-06	0.00280908	95.6533	77.3969	8.67203	4.54643	5.45622e-06	0.00107933	ENSMUSG00000039410	Prdm16	protein_coding	PR domain containing 16 [Source:MGI Symbol;Acc:MGI:1917923]
ENSMUST00000102543.4	350.703	86.9707	37.5261	14.663	-3.09197	-4.53964	5.63505e-06	0.0011089	ENSMUSG00000040383	Aqr	protein_coding	aquarius [Source:MGI Symbol;Acc:MGI:1276102]
ENSMUST00000183478.1	0	6.03502	2771.82	1652.95	10.5442	4.53446	5.77503e-06	0.00113056	ENSMUSG00000066362	Rps13-ps1	processed_pseudogene	ribosomal protein S13, pseudogene 1 [Source:MGI Symbol;Acc:MGI:3647042]
ENSMUST00000030143.12	152.998	178.44	15.5643	0.00352527	-5.6365	-4.52755	5.96703e-06	0.00116213	ENSMUSG00000028433	Ubap2	protein_coding	ubiquitin-associated protein 2 [Source:MGI Symbol;Acc:MGI:1916176]
ENSMUST00000099529.8	0	0.315434	71.7346	94.6024	8.61984	4.50817	6.53897e-06	0.00126699	ENSMUSG00000034032	Rpap1	protein_coding	RNA polymerase II associated protein 1 [Source:MGI Symbol;Acc:MGI:1916175]
ENSMUST00000075316.9	8606.62	9898.04	7445.4	7157.32	-0.535518	-4.50579	6.61257e-06	0.00127471	ENSMUSG00000033981	Gria2	protein_coding	glutamate receptor, ionotropic, AMPA2 (alpha 2) [Source:MGI Symbol;Acc:MGI:95809]
ENSMUST00000115360.7	26.8281	129.447	0	0	-8.53405	-4.48986	7.12714e-06	0.00136693	ENSMUSG00000025920	Stau2	processed_transcript	staufen (RNA binding protein) homolog 2 (Drosophila) [Source:MGI Symbol;Acc:MGI:1352508]
ENSMUST00000020551.12	432.021	448.976	170.909	67.7379	-2.21197	-4.48171	7.40462e-06	0.00139884	ENSMUSG00000020305	Asb3	protein_coding	ankyrin repeat and SOCS box-containing 3 [Source:MGI Symbol;Acc:MGI:1929749]
ENSMUST00000080882.10	7888.91	8871.18	13994.7	13207.6	0.507648	4.48287	7.36451e-06	0.00139884	ENSMUSG00000040907	Atp1a3	protein_coding	ATPase, Na+/K+ transporting, alpha 3 polypeptide [Source:MGI Symbol;Acc:MGI:88107]
ENSMUST00000119730.7	10219.7	6934.27	8470.05	5101.43	-0.549423	-4.48186	7.3995e-06	0.00139884	ENSMUSG00000051359	Ncald	protein_coding	neurocalcin delta [Source:MGI Symbol;Acc:MGI:1196326]
ENSMUST00000105390.7	0.00583553	1.48746e-05	129.221	48.6452	8.56913	4.4771	7.56644e-06	0.0014223	ENSMUSG00000001211	Agpat3	protein_coding	1-acylglycerol-3-phosphate O-acyltransferase 3 [Source:MGI Symbol;Acc:MGI:1336186]
ENSMUST00000082414.1	29636	15220	26310	11579	-0.46422	-4.47342	7.69797e-06	0.00143986	ENSMUSG00000064363	mt-Nd4	protein_coding	mitochondrially encoded NADH dehydrogenase 4 [Source:MGI Symbol;Acc:MGI:102498]
ENSMUST00000137306.7	4.94602e-07	0	57.195	108.046	8.55024	4.47209	7.7458e-06	0.00144167	ENSMUSG00000020305	Asb3	nonsense_mediated_decay	ankyrin repeat and SOCS box-containing 3 [Source:MGI Symbol;Acc:MGI:1929749]
ENSMUST00000135014.7	2152.5	1172.83	1195.89	683.673	-1.0102	-4.45991	8.19939e-06	0.00151861	ENSMUSG00000057715	A830018L16Rik	protein_coding	RIKEN cDNA A830018L16 gene [Source:MGI Symbol;Acc:MGI:2444149]
ENSMUST00000043112.7	532.911	258.701	169.433	69.5	-1.96398	-4.45591	8.35374e-06	0.00153966	ENSMUSG00000037536	Fbxo34	protein_coding	F-box protein 34 [Source:MGI Symbol;Acc:MGI:1926188]
ENSMUST00000167149.7	58.3034	1.83199	327.277	434.928	4.56898	4.44619	8.74082e-06	0.00160318	ENSMUSG00000038615	Nfe2l1	protein_coding	nuclear factor, erythroid derived 2,-like 1 [Source:MGI Symbol;Acc:MGI:99421]
ENSMUST00000182944.7	1294.02	1211.18	3054.74	2146.17	0.835001	4.42594	9.60216e-06	0.00175265	ENSMUSG00000024073	Birc6	protein_coding	baculoviral IAP repeat-containing 6 [Source:MGI Symbol;Acc:MGI:1276108]
ENSMUST00000112604.7	5.02298	0.0029173	71.1673	308.246	6.0625	4.42392	9.69249e-06	0.00176063	ENSMUSG00000041115	Iqsec2	protein_coding	IQ motif and Sec7 domain 2 [Source:MGI Symbol;Acc:MGI:3528396]
ENSMUST00000056416.7	6416.07	4753.52	5049.42	3403.39	-0.607941	-4.41405	1.01453e-05	0.00183406	ENSMUSG00000008658	Rbfox1	protein_coding	RNA binding protein, fox-1 homolog (C. elegans) 1 [Source:MGI Symbol;Acc:MGI:1926224]
ENSMUST00000098708.10	0.00221347	0	76.9068	80.5533	8.55285	4.40889	1.03902e-05	0.00186939	ENSMUSG00000036469	March1	protein_coding	membrane-associated ring finger (C3HC4) 1 [Source:MGI Symbol;Acc:MGI:1920175]
ENSMUST00000201010.1	95.8535	31.4096	473.615	343.223	2.66805	4.3982	1.09151e-05	0.00195453	ENSMUSG00000018076	Med13l	protein_coding	mediator complex subunit 13-like [Source:MGI Symbol;Acc:MGI:2670178]
ENSMUST00000023750.7	2546.81	1890.59	5094.47	3181.79	0.681141	4.39506	1.10744e-05	0.00197371	ENSMUSG00000023011	Faim2	protein_coding	Fas apoptotic inhibitory molecule 2 [Source:MGI Symbol;Acc:MGI:1919643]
ENSMUST00000052355.13	72.8297	58.3015	0	1.25264e-08	-8.64724	-4.38432	1.16348e-05	0.00206383	ENSMUSG00000035351	Nup37	protein_coding	nucleoporin 37 [Source:MGI Symbol;Acc:MGI:1919964]
ENSMUST00000021506.5	720	756	2280	1409.99	1.09374	4.37805	1.19743e-05	0.00211414	ENSMUSG00000021091	Serpina3n	protein_coding	serine (or cysteine) peptidase inhibitor, clade A, member 3N [Source:MGI Symbol;Acc:MGI:105045]
ENSMUST00000068508.12	62.8755	65.815	0	0	-8.64106	-4.37358	1.22228e-05	0.00214797	ENSMUSG00000024160	Spsb3	protein_coding	splA/ryanodine receptor domain and SOCS box containing 3 [Source:MGI Symbol;Acc:MGI:1891471]
ENSMUST00000165770.8	87.4314	45.2707	0	8.29235e-05	-8.61158	-4.37044	1.23995e-05	0.00216894	ENSMUSG00000045333	Zfp423	protein_coding	zinc finger protein 423 [Source:MGI Symbol;Acc:MGI:1891217]
ENSMUST00000142962.2	126	109	605	382	1.84735	4.3625	1.28586e-05	0.00222861	ENSMUSG00000085067	Gm15631	lincRNA	predicted gene 15631 [Source:MGI Symbol;Acc:MGI:3783075]
ENSMUST00000144429.7	0.362737	0.000748645	72.7453	80.8967	8.51179	4.36344	1.28036e-05	0.00222861	ENSMUSG00000031328	Flna	nonsense_mediated_decay	filamin, alpha [Source:MGI Symbol;Acc:MGI:95556]
ENSMUST00000138287.7	70.2566	60.1223	0	0	-8.62221	-4.35882	1.30767e-05	0.00225606	ENSMUSG00000032042	Srpr	processed_transcript	signal recognition particle receptor ('docking protein') [Source:MGI Symbol;Acc:MGI:1914648]
ENSMUST00000170269.1	72.727	55.5379	0	0	-8.62412	-4.35655	1.32126e-05	0.00226914	ENSMUSG00000002881	Nab1	protein_coding	Ngfi-A binding protein 1 [Source:MGI Symbol;Acc:MGI:107564]
ENSMUST00000102879.3	4749.55	3545.92	3675.19	2396.89	-0.642223	-4.35365	1.33888e-05	0.00228901	ENSMUSG00000026833	Olfm1	protein_coding	olfactomedin 1 [Source:MGI Symbol;Acc:MGI:1860437]
ENSMUST00000032916.5	13.5631	35.2451	238.781	221.576	3.16695	4.35053	1.35811e-05	0.00231142	ENSMUSG00000030678	Maz	protein_coding	MYC-associated zinc finger protein (purine-binding transcription factor) [Source:MGI Symbol;Acc:MGI:1338823]
ENSMUST00000107498.8	540.04	442.865	1413.02	1060.44	1.12667	4.34263	1.40786e-05	0.00238534	ENSMUSG00000054199	Gon4l	protein_coding	gon-4-like (C.elegans) [Source:MGI Symbol;Acc:MGI:1917579]
ENSMUST00000097014.5	16091.2	15684.8	14866	9985.64	-0.567185	-4.33961	1.42739e-05	0.00240763	ENSMUSG00000072235	Tuba1a	protein_coding	tubulin, alpha 1A [Source:MGI Symbol;Acc:MGI:98869]
ENSMUST00000171562.7	2.85884e-05	0	48.7838	105.411	8.41843	4.3363	1.44899e-05	0.00243321	ENSMUSG00000022565	Plec	protein_coding	plectin [Source:MGI Symbol;Acc:MGI:1277961]
ENSMUST00000089461.10	7012.02	2553.11	5942.01	1653.76	-0.62787	-4.33166	1.47988e-05	0.00247409	ENSMUSG00000058793	Cds2	protein_coding	CDP-diacylglycerol synthase (phosphatidate cytidylyltransferase) 2 [Source:MGI Symbol;Acc:MGI:1332236]
ENSMUST00000156068.2	2322	2064	1639	1241	-0.801001	-4.30967	1.635e-05	0.00272138	ENSMUSG00000018451	6330403K07Rik	lincRNA	RIKEN cDNA 6330403K07 gene [Source:MGI Symbol;Acc:MGI:1918001]
ENSMUST00000082408.1	73560.9	38557.8	66383	29080.1	-0.430621	-4.29234	1.76798e-05	0.00292981	ENSMUSG00000064357	mt-Atp6	protein_coding	mitochondrially encoded ATP synthase 6 [Source:MGI Symbol;Acc:MGI:99927]
ENSMUST00000028668.7	929.218	968.616	556.016	398.291	-1.2066	-4.28119	1.85894e-05	0.00306709	ENSMUSG00000027236	Eif3j1	protein_coding	eukaryotic translation initiation factor 3, subunit J1 [Source:MGI Symbol;Acc:MGI:1925905]
ENSMUST00000070323.11	2315.83	2360.9	1717.86	1418.24	-0.773303	-4.2641	2.0071e-05	0.00329714	ENSMUSG00000056296	Synpr	protein_coding	synaptoporin [Source:MGI Symbol;Acc:MGI:1919253]
ENSMUST00000102977.3	127.096	184.923	745.626	502.049	1.83664	4.26014	2.04295e-05	0.0033415	ENSMUSG00000060639	Hist1h4i	protein_coding	histone cluster 1, H4i [Source:MGI Symbol;Acc:MGI:2448432]
ENSMUST00000128904.1	134.525	83.4887	11.1101	5.282	-4.01995	-4.25187	2.11994e-05	0.00345248	ENSMUSG00000084890	A830036E02Rik	antisense	RIKEN cDNA A830036E02 gene [Source:MGI Symbol;Acc:MGI:3686876]
ENSMUST00000196745.4	254.681	398.979	1110.26	874.692	1.42915	4.2502	2.13582e-05	0.00346342	ENSMUSG00000027797	Dclk1	protein_coding	doublecortin-like kinase 1 [Source:MGI Symbol;Acc:MGI:1330861]
ENSMUST00000195826.5	251.01	407.738	21.9328	124.188	-2.7667	-4.23551	2.28032e-05	0.00368194	ENSMUSG00000055421	Pcdh9	protein_coding	protocadherin 9 [Source:MGI Symbol;Acc:MGI:1306801]
ENSMUST00000170139.7	166.867	147.541	23.727	3.3212e-05	-5.23567	-4.23386	2.29716e-05	0.00369335	ENSMUSG00000038305	Spats2l	protein_coding	spermatogenesis associated, serine-rich 2-like [Source:MGI Symbol;Acc:MGI:1914448]
ENSMUST00000076281.5	86.2534	39.5063	0	0	-8.48451	-4.2305	2.33171e-05	0.00371726	ENSMUSG00000096718	Zfp781	protein_coding	zinc finger protein 781 [Source:MGI Symbol;Acc:MGI:3696710]
ENSMUST00000198988.4	348.998	285.302	98.2202	70.2616	-2.09017	-4.23063	2.33038e-05	0.00371726	ENSMUSG00000050074	Spink8	protein_coding	serine peptidase inhibitor, Kazal type 8 [Source:MGI Symbol;Acc:MGI:1925959]
ENSMUST00000130481.1	1753	1246	3430	2588	0.814616	4.22834	2.3542e-05	0.00373734	ENSMUSG00000087141	Plcxd2	protein_coding	phosphatidylinositol-specific phospholipase C, X domain containing 2 [Source:MGI Symbol;Acc:MGI:3647874]
ENSMUST00000064165.3	873.353	654.345	422.762	293.778	-1.29312	-4.22485	2.39097e-05	0.00377984	ENSMUSG00000052336	Cx3cr1	protein_coding	chemokine (C-X3-C motif) receptor 1 [Source:MGI Symbol;Acc:MGI:1333815]
ENSMUST00000112172.3	22749.6	14905.6	20019.3	11369	-0.448928	-4.2219	2.4225e-05	0.00380056	ENSMUSG00000049775	Tmsb4x	protein_coding	thymosin, beta 4, X chromosome [Source:MGI Symbol;Acc:MGI:99510]
ENSMUST00000177654.7	75.3718	44.7558	0	0.00417377	-8.503	-4.22174	2.4242e-05	0.00380056	ENSMUSG00000039936	Pik3cd	protein_coding	phosphatidylinositol 3-kinase catalytic delta polypeptide [Source:MGI Symbol;Acc:MGI:1098211]
ENSMUST00000109626.3	466.682	744.957	1720.96	1401.01	1.19858	4.21987	2.44449e-05	0.00381653	ENSMUSG00000036712	Cyld	protein_coding	cylindromatosis (turban tumor syndrome) [Source:MGI Symbol;Acc:MGI:1921506]
ENSMUST00000023670.3	209	1061	109	198	-1.88643	-4.21345	2.51503e-05	0.00390525	ENSMUSG00000022949	Clic6	protein_coding	chloride intracellular channel 6 [Source:MGI Symbol;Acc:MGI:2146607]
ENSMUST00000159555.7	48.7036	68.5633	0	0.00641163	-8.49596	-4.2119	2.53232e-05	0.00390525	ENSMUSG00000056870	Gulp1	nonsense_mediated_decay	GULP, engulfment adaptor PTB domain containing 1 [Source:MGI Symbol;Acc:MGI:1920407]
ENSMUST00000162435.7	77.8093	53.5796	436.118	251.515	2.16188	4.21223	2.52863e-05	0.00390525	ENSMUSG00000025920	Stau2	protein_coding	staufen (RNA binding protein) homolog 2 (Drosophila) [Source:MGI Symbol;Acc:MGI:1352508]
ENSMUST00000115388.8	116.686	292.356	464.779	799.803	1.52233	4.21029	2.55042e-05	0.00391717	ENSMUSG00000040537	Adam22	protein_coding	a disintegrin and metallopeptidase domain 22 [Source:MGI Symbol;Acc:MGI:1340046]
ENSMUST00000073490.6	1234	1346	849	547.654	-1.11248	-4.20513	2.60929e-05	0.00399136	ENSMUSG00000026354	Lct	protein_coding	lactase [Source:MGI Symbol;Acc:MGI:104576]
ENSMUST00000039212.7	53	301.479	4.79555	46	-3.17739	-4.20288	2.63545e-05	0.00401513	ENSMUSG00000068323	Slc4a5	protein_coding	solute carrier family 4, sodium bicarbonate cotransporter, member 5 [Source:MGI Symbol;Acc:MGI:2443220]
ENSMUST00000189013.6	62.6215	55.0919	0	0	-8.49449	-4.19857	2.68604e-05	0.00407577	ENSMUSG00000023791	Pigx	protein_coding	phosphatidylinositol glycan anchor biosynthesis, class X [Source:MGI Symbol;Acc:MGI:1919334]
ENSMUST00000149243.7	301.554	284.472	87.0347	64.5211	-2.15019	-4.19614	2.71501e-05	0.00410325	ENSMUSG00000032563	Mrpl3	protein_coding	mitochondrial ribosomal protein L3 [Source:MGI Symbol;Acc:MGI:2137204]
ENSMUST00000035911.4	18.168	4.28232	211.331	95.416	3.79674	4.19357	2.74602e-05	0.00410877	ENSMUSG00000040423	Rc3h1	protein_coding	RING CCCH (C3H) domains 1 [Source:MGI Symbol;Acc:MGI:2685397]
ENSMUST00000103008.11	4886.91	4350.58	4089.79	2934.31	-0.600503	-4.19313	2.75128e-05	0.00410877	ENSMUSG00000028249	Sdcbp	protein_coding	syndecan binding protein [Source:MGI Symbol;Acc:MGI:1337026]
ENSMUST00000176238.1	79.4585	42.519	0	0	-8.46841	-4.19418	2.73865e-05	0.00410877	ENSMUSG00000037971	1110032A03Rik	protein_coding	RIKEN cDNA 1110032A03 gene [Source:MGI Symbol;Acc:MGI:1915971]
ENSMUST00000059546.4	0	0	65.3413	69.2634	8.38319	4.18232	2.88552e-05	0.00429227	ENSMUSG00000045055	Rpsa-ps2	processed_pseudogene	ribosomal protein SA, pseudogene 2 [Source:MGI Symbol;Acc:MGI:3643356]
ENSMUST00000094276.4	1755.58	1389.76	1222.91	746.38	-0.903247	-4.18037	2.91038e-05	0.00431227	ENSMUSG00000063659	Zbtb18	protein_coding	zinc finger and BTB domain containing 18 [Source:MGI Symbol;Acc:MGI:1353609]
ENSMUST00000168566.2	131.35	6.2367	770.294	38.2984	2.36418	4.17024	3.04281e-05	0.00449088	ENSMUSG00000027663	Zmat3	protein_coding	zinc finger matrin type 3 [Source:MGI Symbol;Acc:MGI:1195270]
ENSMUST00000099498.8	0	0	105.981	42.1498	8.31647	4.16735	3.08158e-05	0.00453041	ENSMUSG00000022665	Ccdc80	protein_coding	coiled-coil domain containing 80 [Source:MGI Symbol;Acc:MGI:1915146]
ENSMUST00000038446.8	3221.61	2740.23	2538.17	1676.9	-0.704872	-4.16521	3.11062e-05	0.00453779	ENSMUSG00000034868	Myl12b	protein_coding	myosin, light chain 12B, regulatory [Source:MGI Symbol;Acc:MGI:107494]
ENSMUST00000079081.6	4272	5643	3767	3334	-0.665225	-4.16574	3.1034e-05	0.00453779	ENSMUSG00000024411	Aqp4	protein_coding	aquaporin 4 [Source:MGI Symbol;Acc:MGI:107387]
ENSMUST00000028854.14	7625.41	7322.64	6942	4206	-0.65822	-4.16084	3.17081e-05	0.0046078	ENSMUSG00000027375	Mal	protein_coding	myelin and lymphocyte protein, T cell differentiation protein [Source:MGI Symbol;Acc:MGI:892970]
ENSMUST00000164800.7	37.4924	80.017	0.0067744	0.0186575	-8.40582	-4.15845	3.20414e-05	0.00463839	ENSMUSG00000031351	Zfp185	protein_coding	zinc finger protein 185 [Source:MGI Symbol;Acc:MGI:108095]
ENSMUST00000163820.1	24.5209	99.5613	0	0	-8.26393	-4.15384	3.26947e-05	0.0047149	ENSMUSG00000032246	Calml4	protein_coding	calmodulin-like 4 [Source:MGI Symbol;Acc:MGI:1922850]
ENSMUST00000181751.1	0	0	23781.6	14852.8	16.4561	4.15097	3.31074e-05	0.00475626	ENSMUSG00000097554	Gm26825	lincRNA	predicted gene, 26825 [Source:MGI Symbol;Acc:MGI:5477319]
ENSMUST00000065371.13	241.925	108.121	42.0188	0.00150564	-4.80365	-4.14956	3.33121e-05	0.00476754	ENSMUSG00000030956	Fam53b	protein_coding	family with sequence similarity 53, member B [Source:MGI Symbol;Acc:MGI:1925188]
ENSMUST00000136287.7	11.3287	8.49882	146.304	127.276	3.66503	4.11748	3.8304e-05	0.00544076	ENSMUSG00000037270	4932438A13Rik	retained_intron	RIKEN cDNA 4932438A13 gene [Source:MGI Symbol;Acc:MGI:2444631]
ENSMUST00000147954.1	246.049	21.5231	14.1736	0	-4.98869	-4.11758	3.82875e-05	0.00544076	ENSMUSG00000057666	Gapdh	retained_intron	glyceraldehyde-3-phosphate dehydrogenase [Source:MGI Symbol;Acc:MGI:95640]
ENSMUST00000200889.3	505.727	440.199	229.908	107.909	-1.7668	-4.11175	3.92676e-05	0.00555674	ENSMUSG00000096795	Zfp433	protein_coding	zinc finger protein 433 [Source:MGI Symbol;Acc:MGI:1920860]
ENSMUST00000142909.1	0	0	105.472	37.6201	8.27026	4.11018	3.95358e-05	0.00557381	ENSMUSG00000017009	Sdc4	processed_transcript	syndecan 4 [Source:MGI Symbol;Acc:MGI:1349164]
ENSMUST00000023741.15	94.0057	536.917	406.682	1207.58	1.42901	4.1048	4.04661e-05	0.00568375	ENSMUSG00000048154	Kmt2d	protein_coding	lysine (K)-specific methyltransferase 2D [Source:MGI Symbol;Acc:MGI:2682319]
ENSMUST00000088040.4	2.52113	0	102.472	90.9552	6.20908	4.09887	4.15165e-05	0.00578111	ENSMUSG00000067608	Pcna-ps2	protein_coding	proliferating cell nuclear antigen pseudogene 2 [Source:MGI Symbol;Acc:MGI:97505]
ENSMUST00000105638.8	65.8446	44.5324	0	7.29984e-05	-8.41129	-4.09902	4.14912e-05	0.00578111	ENSMUSG00000039410	Prdm16	protein_coding	PR domain containing 16 [Source:MGI Symbol;Acc:MGI:1917923]
ENSMUST00000169582.2	394.024	107.525	1096.29	484.924	1.6118	4.09831	4.16182e-05	0.00578111	ENSMUSG00000068284	Usf3	protein_coding	upstream transcription factor family member 3 [Source:MGI Symbol;Acc:MGI:2685454]
ENSMUST00000042438.12	687.604	1855.81	414.602	1045.48	-0.973372	-4.09311	4.25621e-05	0.00589057	ENSMUSG00000040624	Plekhg1	protein_coding	pleckstrin homology domain containing, family G (with RhoGef domain) member 1 [Source:MGI Symbol;Acc:MGI:2676551]
ENSMUST00000167619.8	0.000548493	4.05718e-06	19.4888	137.386	7.9708	4.09051	4.30427e-05	0.00593534	ENSMUSG00000034480	Diaph2	protein_coding	diaphanous related formin 2 [Source:MGI Symbol;Acc:MGI:1858500]
ENSMUST00000004774.3	59	304	13	29	-3.00347	-4.08512	4.40543e-05	0.00603074	ENSMUSG00000004655	Aqp1	protein_coding	aquaporin 1 [Source:MGI Symbol;Acc:MGI:103201]
ENSMUST00000061324.4	0	0	70.5364	60.9922	8.29245	4.08568	4.39483e-05	0.00603074	ENSMUSG00000053830	Gm9923	protein_coding	predicted pseudogene 9923 [Source:MGI Symbol;Acc:MGI:3704365]
ENSMUST00000110725.1	10145	8424	8858	6427	-0.488003	-4.08428	4.42134e-05	0.00603074	ENSMUSG00000035133	Arhgap5	protein_coding	Rho GTPase activating protein 5 [Source:MGI Symbol;Acc:MGI:1332637]
ENSMUST00000099821.9	50.9165	57.6127	0.0450085	0	-8.39888	-4.07889	4.52504e-05	0.00614998	ENSMUSG00000057554	Lgals8	protein_coding	lectin, galactose binding, soluble 8 [Source:MGI Symbol;Acc:MGI:1928481]
ENSMUST00000201805.3	0	0	73.8463	57.9323	8.28316	4.07507	4.59996e-05	0.0062294	ENSMUSG00000036473	Tbc1d24	protein_coding	TBC1 domain family, member 24 [Source:MGI Symbol;Acc:MGI:2443456]
ENSMUST00000042009.12	81.6639	31.7829	0.00210689	0	-8.33304	-4.07327	4.63585e-05	0.00625558	ENSMUSG00000021782	Dlg5	protein_coding	discs, large homolog 5 (Drosophila) [Source:MGI Symbol;Acc:MGI:1918478]
ENSMUST00000075774.3	2449.71	2271.23	1955.96	1108.91	-0.865211	-4.0679	4.74392e-05	0.00637863	ENSMUSG00000045136	Tubb2b	protein_coding	tubulin, beta 2B class IIB [Source:MGI Symbol;Acc:MGI:1920960]
ENSMUST00000106426.7	0.0152552	0	16.1912	144.183	7.89529	4.05841	4.94088e-05	0.0066199	ENSMUSG00000050315	Synpo2	protein_coding	synaptopodin 2 [Source:MGI Symbol;Acc:MGI:2153070]
ENSMUST00000069623.11	0	0	111.011	32.8629	8.18129	4.05362	5.04311e-05	0.006733	ENSMUSG00000040964	Arhgef10l	protein_coding	Rho guanine nucleotide exchange factor (GEF) 10-like [Source:MGI Symbol;Acc:MGI:1920004]
ENSMUST00000099092.7	2808.11	3124.81	6100.04	4618.4	0.645899	4.05122	5.09515e-05	0.0067595	ENSMUSG00000017740	Slc12a5	protein_coding	solute carrier family 12, member 5 [Source:MGI Symbol;Acc:MGI:1862037]
ENSMUST00000101018.9	428.309	680.347	1023.35	1530.3	1.01852	4.05023	5.11663e-05	0.0067595	ENSMUSG00000072825	Cep170b	protein_coding	centrosomal protein 170B [Source:MGI Symbol;Acc:MGI:2145043]
ENSMUST00000113611.2	53.2214	53.5492	0	2.15244e-07	-8.37986	-4.05047	5.11158e-05	0.0067595	ENSMUSG00000034055	Phka1	protein_coding	phosphorylase kinase alpha 1 [Source:MGI Symbol;Acc:MGI:97576]
ENSMUST00000022803.4	1411.33	1182.83	955.941	500.924	-1.06566	-4.04728	5.18162e-05	0.00679782	ENSMUSG00000022193	Psmb5	protein_coding	proteasome (prosome, macropain) subunit, beta type 5 [Source:MGI Symbol;Acc:MGI:1194513]
ENSMUST00000077902.4	448.18	516.176	207.774	156.221	-1.60593	-4.04773	5.17162e-05	0.00679782	ENSMUSG00000020932	Gfap	protein_coding	glial fibrillary acidic protein [Source:MGI Symbol;Acc:MGI:95697]
ENSMUST00000187584.6	1.27128e-08	0	125.923	26.3636	8.10878	4.0451	5.23008e-05	0.00683765	ENSMUSG00000055322	Tns1	protein_coding	tensin 1 [Source:MGI Symbol;Acc:MGI:104552]
ENSMUST00000202770.1	65.8302	6.55883	348.445	221.14	3.48096	4.02143	5.78447e-05	0.00753319	ENSMUSG00000029221	Slc30a9	protein_coding	solute carrier family 30 (zinc transporter), member 9 [Source:MGI Symbol;Acc:MGI:1923690]
ENSMUST00000206495.1	2516.32	1830.21	1723.85	1184.21	-0.757886	-4.02072	5.80197e-05	0.00753319	ENSMUSG00000052889	Prkcb	retained_intron	protein kinase C, beta [Source:MGI Symbol;Acc:MGI:97596]
ENSMUST00000117440.7	861.979	1224.09	487.624	662.262	-1.04772	-4.01302	5.99468e-05	0.00775674	ENSMUSG00000060002	Chpt1	protein_coding	choline phosphotransferase 1 [Source:MGI Symbol;Acc:MGI:2384841]
ENSMUST00000115049.8	83.0605	297.865	0.000162871	55.1581	-4.5117	-4.00625	6.16912e-05	0.00795522	ENSMUSG00000028962	Slc4a2	protein_coding	solute carrier family 4 (anion exchanger), member 2 [Source:MGI Symbol;Acc:MGI:109351]
ENSMUST00000189121.1	0	0	80.2899	47.2549	8.21554	3.99338	6.51393e-05	0.00837128	ENSMUSG00000101751	Gm2427	unprocessed_pseudogene	predicted gene 2427 [Source:MGI Symbol;Acc:MGI:3780593]
ENSMUST00000078856.7	612.731	1835.86	428.63	405.003	-1.54487	-3.98912	6.6319e-05	0.00846637	ENSMUSG00000058488	Kl	protein_coding	klotho [Source:MGI Symbol;Acc:MGI:1101771]
ENSMUST00000108587.8	39.9734	64.639	0.170037	0	-8.29075	-3.98909	6.63273e-05	0.00846637	ENSMUSG00000064179	Tnnt1	protein_coding	troponin T1, skeletal, slow [Source:MGI Symbol;Acc:MGI:1333868]
ENSMUST00000171654.7	625.435	430.025	169.979	189.588	-1.72513	-3.9748	7.04373e-05	0.00896071	ENSMUSG00000032289	Thsd4	protein_coding	thrombospondin, type I, domain containing 4 [Source:MGI Symbol;Acc:MGI:2672033]
ENSMUST00000060531.15	3.48469	120.529	288.82	413.067	3.70009	3.96858	7.23025e-05	0.00913648	ENSMUSG00000046079	Lrrc8d	protein_coding	leucine rich repeat containing 8D [Source:MGI Symbol;Acc:MGI:1922368]
ENSMUST00000145275.7	153.856	68.5131	8.89033	8.14979	-3.80434	-3.96859	7.22982e-05	0.00913648	ENSMUSG00000040354	Mars	retained_intron	methionine-tRNA synthetase [Source:MGI Symbol;Acc:MGI:1345633]
ENSMUST00000107122.7	50.104	51.6162	0	1.06512e-06	-8.31097	-3.96702	7.2777e-05	0.00916577	ENSMUSG00000030761	Myo7a	protein_coding	myosin VIIA [Source:MGI Symbol;Acc:MGI:104510]
ENSMUST00000027886.13	86.6224	24.359	0.0138691	0	-8.1794	-3.95601	7.6211e-05	0.00953606	ENSMUSG00000026594	Ralgps2	protein_coding	Ral GEF with PH domain and SH3 binding motif 2 [Source:MGI Symbol;Acc:MGI:1925505]
ENSMUST00000121529.1	54.883	48.2855	0	0	-8.29294	-3.95519	7.64742e-05	0.00953606	ENSMUSG00000004070	Hmox2	protein_coding	heme oxygenase 2 [Source:MGI Symbol;Acc:MGI:109373]
ENSMUST00000179621.1	6872.26	2960.8	4583.15	2335.48	-0.703735	-3.95521	7.64684e-05	0.00953606	ENSMUSG00000096349	Gm22513	snRNA	predicted gene, 22513 [Source:MGI Symbol;Acc:MGI:5452290]
ENSMUST00000027725.10	372.504	757.891	188.36	279.762	-1.40645	-3.9492	7.8412e-05	0.00974552	ENSMUSG00000026455	Klhl12	protein_coding	kelch-like 12 [Source:MGI Symbol;Acc:MGI:2385619]
ENSMUST00000035158.15	7510.28	7917.35	6999.92	3679.31	-0.793215	-3.94119	8.10794e-05	0.010044	ENSMUSG00000032554	Trf	protein_coding	transferrin [Source:MGI Symbol;Acc:MGI:98821]
ENSMUST00000078352.11	3922.12	2705.51	6830.52	4557.19	0.583557	3.93925	8.17361e-05	0.0100923	ENSMUSG00000026825	Dnm1	protein_coding	dynamin 1 [Source:MGI Symbol;Acc:MGI:107384]
ENSMUST00000054927.13	1574.21	1468.12	1075.18	865.086	-0.848475	-3.93748	8.23401e-05	0.0101337	ENSMUSG00000010086	Rnf112	protein_coding	ring finger protein 112 [Source:MGI Symbol;Acc:MGI:106611]
ENSMUST00000005175.4	956.249	460.508	2493.5	840.46	0.930087	3.93647	8.26892e-05	0.0101437	ENSMUSG00000005045	Chd5	protein_coding	chromodomain helicase DNA binding protein 5 [Source:MGI Symbol;Acc:MGI:3036258]
ENSMUST00000085546.12	2803.61	3565.34	2412.19	1851.38	-0.772418	-3.92765	8.57791e-05	0.0104886	ENSMUSG00000066551	Hmgb1	protein_coding	high mobility group box 1 [Source:MGI Symbol;Acc:MGI:96113]
ENSMUST00000028817.6	849.118	898.014	527.154	378.473	-1.15053	-3.91955	8.87156e-05	0.0108127	ENSMUSG00000027342	Pcna	protein_coding	proliferating cell nuclear antigen [Source:MGI Symbol;Acc:MGI:97503]
ENSMUST00000174831.7	0.0237848	0	141.997	15.8865	7.87571	3.91729	8.95515e-05	0.0108635	ENSMUSG00000028399	Ptprd	protein_coding	protein tyrosine phosphatase, receptor type, D [Source:MGI Symbol;Acc:MGI:97812]
ENSMUST00000178995.1	1288.26	959.208	2549.15	1944.15	0.808121	3.91687	8.9707e-05	0.0108635	ENSMUSG00000095403	Gm21092	protein_coding	predicted gene, 21092 [Source:MGI Symbol;Acc:MGI:5434447]
ENSMUST00000082421.1	60778	29170	58789	21294	-0.427362	-3.91228	9.14283e-05	0.0110365	ENSMUSG00000064370	mt-Cytb	protein_coding	mitochondrially encoded cytochrome b [Source:MGI Symbol;Acc:MGI:102501]
ENSMUST00000108836.1	52.0865	46.795	0	0	-8.26382	-3.91045	9.21235e-05	0.0110498	ENSMUSG00000069874	Irgm2	protein_coding	immunity-related GTPase family M member 2 [Source:MGI Symbol;Acc:MGI:1926262]
ENSMUST00000165566.7	2630.01	3262.91	2173.89	2107.52	-0.649305	-3.91114	9.18627e-05	0.0110498	ENSMUSG00000040929	Rfx3	protein_coding	regulatory factor X, 3 (influences HLA class II expression) [Source:MGI Symbol;Acc:MGI:106582]
ENSMUST00000101375.4	371.476	264.327	125.526	18.2787	-2.84139	-3.90555	9.40094e-05	0.0112404	ENSMUSG00000057113	Npm1	protein_coding	nucleophosmin 1 [Source:MGI Symbol;Acc:MGI:106184]
ENSMUST00000112224.7	11427.6	9201.93	9564.36	7334.8	-0.486558	-3.90425	9.45188e-05	0.0112656	ENSMUSG00000031342	Gpm6b	protein_coding	glycoprotein m6b [Source:MGI Symbol;Acc:MGI:107672]
ENSMUST00000049149.14	3427.59	4641.9	6605.24	6693.17	0.539246	3.89837	9.68411e-05	0.0114701	ENSMUSG00000040249	Lrp1	protein_coding	low density lipoprotein receptor-related protein 1 [Source:MGI Symbol;Acc:MGI:96828]
ENSMUST00000166696.8	0.0569332	2.02957e-07	25.7166	98.8852	7.9442	3.89881	9.66676e-05	0.0114701	ENSMUSG00000020037	Rfx4	protein_coding	regulatory factor X, 4 (influences HLA class II expression) [Source:MGI Symbol;Acc:MGI:1918387]
ENSMUST00000079363.4	0	0	63.0359	55.1639	8.13471	3.89542	9.80304e-05	0.0115746	ENSMUSG00000061062	Gm10093	protein_coding	predicted pseudogene 10093 [Source:MGI Symbol;Acc:MGI:3704479]
ENSMUST00000105914.1	0	0	87.4183	37.6747	8.09859	3.89435	9.84612e-05	0.0115893	ENSMUSG00000037692	Ahdc1	protein_coding	AT hook, DNA binding motif, containing 1 [Source:MGI Symbol;Acc:MGI:2444218]
ENSMUST00000113212.3	97.4627	532.686	38.779	52.427	-2.53239	-3.89293	9.90422e-05	0.0116215	ENSMUSG00000079436	Kcnj13	protein_coding	potassium inwardly-rectifying channel, subfamily J, member 13 [Source:MGI Symbol;Acc:MGI:3781032]
ENSMUST00000075312.3	10827	55812	2550	3003	-3.32943	-3.88817	0.000101004	0.011815	ENSMUSG00000061808	Ttr	protein_coding	transthyretin [Source:MGI Symbol;Acc:MGI:98865]
ENSMUST00000114251.7	1844.57	3393.23	4516.37	4951.59	0.752402	3.88561	0.000102074	0.0119033	ENSMUSG00000015090	Ptgds	protein_coding	prostaglandin D2 synthase (brain) [Source:MGI Symbol;Acc:MGI:99261]
ENSMUST00000083767.1	2529	1260	1924	771.999	-0.83028	-3.88001	0.000104453	0.0121433	ENSMUSG00000065701	Rny1	misc_RNA	RNA, Y1 small cytoplasmic, Ro-associated [Source:MGI Symbol;Acc:MGI:97995]
ENSMUST00000040440.6	39338.2	34209.2	38067.8	25219.9	-0.42146	-3.87857	0.000105072	0.0121777	ENSMUSG00000036438	Calm2	protein_coding	calmodulin 2 [Source:MGI Symbol;Acc:MGI:103250]
ENSMUST00000124268.7	0	24.2016	146.719	184.003	4.96985	3.87739	0.000105581	0.0121993	ENSMUSG00000039087	Rreb1	nonsense_mediated_decay	ras responsive element binding protein 1 [Source:MGI Symbol;Acc:MGI:2443664]
ENSMUST00000201374.3	0	2.88238e-08	74.773	44.8656	8.10889	3.87625	0.00010608	0.0122196	ENSMUSG00000038759	Nup205	protein_coding	nucleoporin 205 [Source:MGI Symbol;Acc:MGI:2141625]
ENSMUST00000022213.7	300.564	417	130	95	-1.86338	-3.87255	0.000107702	0.0123687	ENSMUSG00000021702	Thbs4	protein_coding	thrombospondin 4 [Source:MGI Symbol;Acc:MGI:1101779]
ENSMUST00000146233.7	43.8051	31.4667	273.645	192.459	2.44266	3.8709	0.000108433	0.0123774	ENSMUSG00000040483	Xaf1	protein_coding	XIAP associated factor 1 [Source:MGI Symbol;Acc:MGI:3772572]
ENSMUST00000167791.8	6.60285e-08	21.9273	199.84	146.858	5.08421	3.8716	0.000108123	0.0123774	ENSMUSG00000036473	Tbc1d24	protein_coding	TBC1 domain family, member 24 [Source:MGI Symbol;Acc:MGI:2443456]
ENSMUST00000084149.9	184.418	192.459	48.1492	25.6434	-2.59589	-3.85734	0.000114628	0.0130452	ENSMUSG00000067916	Gm13139	protein_coding	predicted gene 13139 [Source:MGI Symbol;Acc:MGI:3701604]
ENSMUST00000109157.1	148.349	159.893	920.525	376.818	1.74388	3.85615	0.000115189	0.0130696	ENSMUSG00000047907	Tshz2	protein_coding	teashirt zinc finger family member 2 [Source:MGI Symbol;Acc:MGI:2153084]
ENSMUST00000108049.8	0.235341	0	101.328	27.6246	8.00032	3.85096	0.000117655	0.0133094	ENSMUSG00000028439	Fam219a	protein_coding	family with sequence similarity 219, member A [Source:MGI Symbol;Acc:MGI:1919151]
ENSMUST00000179862.1	0	0	77.1812	40.9078	8.07897	3.84234	0.000121866	0.0137446	ENSMUSG00000094685	Gm5900	protein_coding	predicted pseudogene 5900 [Source:MGI Symbol;Acc:MGI:3643907]
ENSMUST00000027975.7	1540	1432.95	1141.83	706.721	-0.906332	-3.84059	0.000122741	0.0138022	ENSMUSG00000026664	Phyh	protein_coding	phytanoyl-CoA hydroxylase [Source:MGI Symbol;Acc:MGI:891978]
ENSMUST00000000109.10	550.498	343.877	87.3849	148.686	-2.12401	-3.83571	0.000125204	0.0139958	ENSMUSG00000055022	Cntn1	protein_coding	contactin 1 [Source:MGI Symbol;Acc:MGI:105980]
ENSMUST00000168110.7	217.283	327.555	836.371	716.124	1.33753	3.8362	0.000124952	0.0139958	ENSMUSG00000020014	Cfap54	protein_coding	cilia and flagella associated protein 54 [Source:MGI Symbol;Acc:MGI:1922208]
ENSMUST00000168545.7	38.8149	56.1321	0.0324297	0	-8.18503	-3.83427	0.000125936	0.0140361	ENSMUSG00000031659	Adcy7	protein_coding	adenylate cyclase 7 [Source:MGI Symbol;Acc:MGI:102891]
ENSMUST00000019323.10	1551.14	2016.25	1218.49	838.472	-0.989251	-3.83288	0.000126652	0.0140459	ENSMUSG00000019179	Mdh2	protein_coding	malate dehydrogenase 2, NAD (mitochondrial) [Source:MGI Symbol;Acc:MGI:97050]
ENSMUST00000044683.11	107.162	87.0008	9.7991	7.16102	-3.71459	-3.83265	0.000126768	0.0140459	ENSMUSG00000041596	Nlrp5-ps	processed_transcript	NLR family, pyrin domain containing 5, pseudogene [Source:MGI Symbol;Acc:MGI:5010941]
ENSMUST00000027451.12	14753.3	11805.6	13502.9	9365.5	-0.426589	-3.82474	0.000130912	0.0144501	ENSMUSG00000026235	Epha4	protein_coding	Eph receptor A4 [Source:MGI Symbol;Acc:MGI:98277]
ENSMUST00000040111.9	88.5405	18.4644	0	0	-8.00814	-3.82423	0.00013118	0.0144501	ENSMUSG00000033209	Ttc28	protein_coding	tetratricopeptide repeat domain 28 [Source:MGI Symbol;Acc:MGI:2140873]
ENSMUST00000035065.8	863.382	568	306.896	298	-1.40615	-3.81953	0.000133709	0.0146432	ENSMUSG00000032487	Ptgs2	protein_coding	prostaglandin-endoperoxide synthase 2 [Source:MGI Symbol;Acc:MGI:97798]
ENSMUST00000112046.1	311.221	654.587	14.6281	306.332	-2.84176	-3.81968	0.000133627	0.0146432	ENSMUSG00000041483	Zfp281	protein_coding	zinc finger protein 281 [Source:MGI Symbol;Acc:MGI:3029290]
ENSMUST00000059667.8	11820	9631.01	10836.7	7493.91	-0.438289	-3.80918	0.000139427	0.0151815	ENSMUSG00000046093	Hpcal4	protein_coding	hippocalcin-like 4 [Source:MGI Symbol;Acc:MGI:2157521]
ENSMUST00000173548.2	0	0	49.2219	62.4911	8.04493	3.80986	0.000139043	0.0151815	ENSMUSG00000030126	Tmcc1	protein_coding	transmembrane and coiled coil domains 1 [Source:MGI Symbol;Acc:MGI:2442368]
ENSMUST00000203929.1	0	0	68.5022	43.7227	8.06502	3.80713	0.000140591	0.0152643	ENSMUSG00000107470	Gm3375	processed_pseudogene	predicted gene 3375 [Source:MGI Symbol;Acc:MGI:3781553]
ENSMUST00000176308.1	110.531	18.7785	442.967	171.729	2.38373	3.80443	0.000142129	0.015387	ENSMUSG00000029064	Gnb1	retained_intron	guanine nucleotide binding protein (G protein), beta 1 [Source:MGI Symbol;Acc:MGI:95781]
ENSMUST00000110410.8	565.34	393.997	281.394	58.1169	-2.06379	-3.80288	0.000143022	0.0154395	ENSMUSG00000022237	Ankrd33b	protein_coding	ankyrin repeat domain 33B [Source:MGI Symbol;Acc:MGI:1917904]
ENSMUST00000029423.8	6342.99	4324.24	10728.5	6502.64	0.479553	3.79957	0.000144949	0.0156029	ENSMUSG00000027834	Serpini1	protein_coding	serine (or cysteine) peptidase inhibitor, clade I, member 1 [Source:MGI Symbol;Acc:MGI:1194506]
ENSMUST00000160013.7	5991.67	4944.84	5250.93	3636.39	-0.510343	-3.79772	0.000146032	0.0156748	ENSMUSG00000043004	Gng2	protein_coding	guanine nucleotide binding protein (G protein), gamma 2 [Source:MGI Symbol;Acc:MGI:102705]
ENSMUST00000022960.2	3019	2405	2496.99	1464	-0.677701	-3.79654	0.00014673	0.0157051	ENSMUSG00000022336	Eif3e	protein_coding	eukaryotic translation initiation factor 3, subunit E [Source:MGI Symbol;Acc:MGI:99257]
ENSMUST00000028583.7	3462.38	4089.84	3056.49	2615.53	-0.60622	-3.79562	0.000147278	0.0157192	ENSMUSG00000027162	Lin7c	protein_coding	lin-7 homolog C (C. elegans) [Source:MGI Symbol;Acc:MGI:1330839]
ENSMUST00000015645.10	3771.77	3422.93	6924.41	5043.49	0.520832	3.79197	0.000149455	0.0159066	ENSMUSG00000015501	Hivep2	protein_coding	human immunodeficiency virus type I enhancer binding protein 2 [Source:MGI Symbol;Acc:MGI:1338076]
ENSMUST00000026760.2	3528.78	4837.73	2948.23	3518.71	-0.552894	-3.79113	0.000149963	0.0159159	ENSMUSG00000025666	Tmem47	protein_coding	transmembrane protein 47 [Source:MGI Symbol;Acc:MGI:2177570]
ENSMUST00000087576.10	388.464	598.973	153.183	260.23	-1.46672	-3.7897	0.000150831	0.0159632	ENSMUSG00000052387	Trpm3	protein_coding	transient receptor potential cation channel, subfamily M, member 3 [Source:MGI Symbol;Acc:MGI:2443101]
ENSMUST00000135088.7	5365.35	4558.77	4685.85	3276.18	-0.524509	-3.78289	0.000155016	0.0163602	ENSMUSG00000076432	Ywhaq	protein_coding	tyrosine 3-monooxygenase/tryptophan 5-monooxygenase activation protein, theta polypeptide [Source:MGI Symbol;Acc:MGI:891963]
ENSMUST00000064883.12	655.013	661.852	391.875	236.826	-1.30427	-3.78038	0.000156588	0.0164801	ENSMUSG00000031557	Plekha2	protein_coding	pleckstrin homology domain-containing, family A (phosphoinositide binding specific) member 2 [Source:MGI Symbol;Acc:MGI:1928144]
ENSMUST00000073957.7	2192.37	1724.04	1609.48	1120.41	-0.730329	-3.77405	0.000160619	0.0168574	ENSMUSG00000063531	Sema3e	protein_coding	sema domain, immunoglobulin domain (Ig), short basic domain, secreted, (semaphorin) 3E [Source:MGI Symbol;Acc:MGI:1340034]
ENSMUST00000024823.12	2641.52	2904.18	2244.98	1668.31	-0.704099	-3.77306	0.00016126	0.0168778	ENSMUSG00000024026	Glo1	protein_coding	glyoxalase 1 [Source:MGI Symbol;Acc:MGI:95742]
ENSMUST00000107692.7	3294.8	1157.98	1931.91	813.74	-0.838875	-3.76291	0.000167949	0.0175293	ENSMUSG00000027993	Trim2	protein_coding	tripartite motif-containing 2 [Source:MGI Symbol;Acc:MGI:1933163]
ENSMUST00000177163.7	517.891	437.99	1480.2	824.32	1.08191	3.76093	0.000169286	0.0176202	ENSMUSG00000093674	Rpl41	protein_coding	ribosomal protein L41 [Source:MGI Symbol;Acc:MGI:1915195]
ENSMUST00000033598.8	2835.03	3184.16	2307.31	2187.72	-0.61056	-3.75825	0.000171106	0.0177607	ENSMUSG00000031246	Sh3bgrl	protein_coding	SH3-binding domain glutamic acid-rich protein like [Source:MGI Symbol;Acc:MGI:1930849]
ENSMUST00000178015.7	1701.25	1464.92	1279.81	837.855	-0.803048	-3.75644	0.000172349	0.0178408	ENSMUSG00000020594	Pum2	protein_coding	pumilio RNA-binding family member 2 [Source:MGI Symbol;Acc:MGI:1931751]
ENSMUST00000168907.7	166.866	200.22	50.5042	1.88154	-4.06149	-3.75497	0.000173365	0.0178968	ENSMUSG00000025915	Sgk3	protein_coding	serum/glucocorticoid regulated kinase 3 [Source:MGI Symbol;Acc:MGI:2182368]
ENSMUST00000047144.12	1623.48	1717.46	1211.78	1035.34	-0.771661	-3.7475	0.000178606	0.0183876	ENSMUSG00000036046	5031439G07Rik	protein_coding	RIKEN cDNA 5031439G07 gene [Source:MGI Symbol;Acc:MGI:2444899]
ENSMUST00000118761.1	0	0	58.9588	45.8548	8.03285	3.74605	0.000179638	0.0184436	ENSMUSG00000061897	Gm14292	processed_pseudogene	predicted gene 14292 [Source:MGI Symbol;Acc:MGI:3649964]
ENSMUST00000068456.7	1030.31	1197.14	667.511	666.944	-0.924791	-3.74028	0.000183817	0.0188215	ENSMUSG00000055078	Gabra5	protein_coding	gamma-aminobutyric acid (GABA) A receptor, subunit alpha 5 [Source:MGI Symbol;Acc:MGI:95617]
ENSMUST00000029633.4	892.43	677.084	352.87	375.464	-1.28763	-3.73692	0.000186285	0.0189715	ENSMUSG00000028004	Npy2r	protein_coding	neuropeptide Y receptor Y2 [Source:MGI Symbol;Acc:MGI:108418]
ENSMUST00000117600.7	197.895	183.767	22.9359	47.7006	-2.69207	-3.73744	0.000185905	0.0189715	ENSMUSG00000046711	Hmga1	protein_coding	high mobility group AT-hook 1 [Source:MGI Symbol;Acc:MGI:96160]
ENSMUST00000167504.2	1200.71	825.632	659.526	472.744	-1.00523	-3.73542	0.000187404	0.0190341	ENSMUSG00000091537	Tma7	protein_coding	translational machinery associated 7 homolog (S. cerevisiae) [Source:MGI Symbol;Acc:MGI:1913417]
ENSMUST00000015796.8	32	91	1	2	-5.45193	-3.73427	0.000188257	0.0190587	ENSMUSG00000015652	Steap1	protein_coding	six transmembrane epithelial antigen of the prostate 1 [Source:MGI Symbol;Acc:MGI:1917608]
ENSMUST00000102729.9	5101.68	5283.25	4275.95	4018.4	-0.519744	-3.73374	0.000188655	0.0190587	ENSMUSG00000028552	Eps15	protein_coding	epidermal growth factor receptor pathway substrate 15 [Source:MGI Symbol;Acc:MGI:104583]
ENSMUST00000107086.8	0	0	72.4019	39.4441	7.97972	3.72941	0.000191927	0.0193375	ENSMUSG00000030737	Slco2b1	protein_coding	solute carrier organic anion transporter family, member 2b1 [Source:MGI Symbol;Acc:MGI:1351872]
ENSMUST00000021062.11	13590.5	13204.9	13194.6	9697.74	-0.436712	-3.72619	0.000194394	0.0194307	ENSMUSG00000020719	Ddx5	protein_coding	DEAD (Asp-Glu-Ala-Asp) box polypeptide 5 [Source:MGI Symbol;Acc:MGI:105037]
ENSMUST00000042296.7	9311.82	9822.78	8667.41	7544.46	-0.43806	-3.72684	0.000193893	0.0194307	ENSMUSG00000062078	Qk	protein_coding	quaking [Source:MGI Symbol;Acc:MGI:97837]
ENSMUST00000139624.7	63.3015	29.2696	0	0	-8.06642	-3.72648	0.000194176	0.0194307	ENSMUSG00000026825	Dnm1	nonsense_mediated_decay	dynamin 1 [Source:MGI Symbol;Acc:MGI:107384]
ENSMUST00000064285.14	431.813	544.72	176.898	237.458	-1.4388	-3.72101	0.000198431	0.0197819	ENSMUSG00000029638	Glcci1	protein_coding	glucocorticoid induced transcript 1 [Source:MGI Symbol;Acc:MGI:2179717]
ENSMUST00000060210.13	6650.1	4078.11	5853.23	3007.29	-0.503028	-3.71859	0.000200339	0.0198672	ENSMUSG00000031342	Gpm6b	protein_coding	glycoprotein m6b [Source:MGI Symbol;Acc:MGI:107672]
ENSMUST00000173376.7	9.96833	91.4932	783.397	213.809	3.47677	3.71903	0.000199985	0.0198672	ENSMUSG00000028399	Ptprd	protein_coding	protein tyrosine phosphatase, receptor type, D [Source:MGI Symbol;Acc:MGI:97812]
ENSMUST00000095074.3	429.677	443.236	185.872	170.087	-1.4883	-3.71668	0.00020186	0.0199135	ENSMUSG00000037348	Paqr7	protein_coding	progestin and adipoQ receptor family member VII [Source:MGI Symbol;Acc:MGI:1919154]
ENSMUST00000131520.7	34.9323	53.5559	0	8.58231e-07	-8.07993	-3.71677	0.000201786	0.0199135	ENSMUSG00000038827	Fam206a	nonsense_mediated_decay	family with sequence similarity 206, member A [Source:MGI Symbol;Acc:MGI:2677850]
ENSMUST00000111696.7	5.91566e-06	0.00899635	20.6228	92.6981	7.75178	3.71267	0.000205084	0.0201789	ENSMUSG00000034101	Ctnnd1	protein_coding	catenin (cadherin associated protein), delta 1 [Source:MGI Symbol;Acc:MGI:105100]
ENSMUST00000009727.11	5221.68	4274.44	9266.88	6107.79	0.477571	3.71157	0.000205982	0.0202146	ENSMUSG00000022415	Syngr1	protein_coding	synaptogyrin 1 [Source:MGI Symbol;Acc:MGI:1328323]
ENSMUST00000090826.11	10736.1	8514.13	10205.1	6292.44	-0.448411	-3.70898	0.000208099	0.0202936	ENSMUSG00000049044	Rapgef4	protein_coding	Rap guanine nucleotide exchange factor (GEF) 4 [Source:MGI Symbol;Acc:MGI:1917723]
ENSMUST00000165400.7	39.5652	47.9741	0	0	-8.09112	-3.70861	0.000208398	0.0202936	ENSMUSG00000033632	AW554918	protein_coding	expressed sequence AW554918 [Source:MGI Symbol;Acc:MGI:2147376]
ENSMUST00000186470.1	61.2307	99.0315	0	8.43716	-5.35643	-3.70978	0.000207439	0.0202936	ENSMUSG00000010453	Kansl3	protein_coding	KAT8 regulatory NSL complex subunit 3 [Source:MGI Symbol;Acc:MGI:1918055]
ENSMUST00000033257.14	361.802	337.146	129.269	115.612	-1.68943	-3.70687	0.000209839	0.0203813	ENSMUSG00000030960	Mettl10	protein_coding	methyltransferase like 10 [Source:MGI Symbol;Acc:MGI:1919346]
ENSMUST00000190840.6	1520.18	1629.65	1154.98	940.742	-0.791029	-3.70373	0.000212449	0.0205819	ENSMUSG00000031561	Tenm3	protein_coding	teneurin transmembrane protein 3 [Source:MGI Symbol;Acc:MGI:1345183]
ENSMUST00000061280.16	4695.72	4080.66	3985.2	3013.35	-0.532289	-3.70212	0.000213801	0.02066	ENSMUSG00000051285	Pcmtd1	protein_coding	protein-L-isoaspartate (D-aspartate) O-methyltransferase domain containing 1 [Source:MGI Symbol;Acc:MGI:2441773]
ENSMUST00000183707.1	726.917	593.736	302.96	307.612	-1.30092	-3.70134	0.000214466	0.0206714	ENSMUSG00000098912	1500004A13Rik	lincRNA	RIKEN cDNA 1500004A13 gene [Source:MGI Symbol;Acc:MGI:2442808]
ENSMUST00000121990.1	440.681	263.847	1198.11	593.336	1.10882	3.70034	0.00021531	0.0206999	ENSMUSG00000026452	Syt2	protein_coding	synaptotagmin II [Source:MGI Symbol;Acc:MGI:99666]
ENSMUST00000027499.12	1192.99	1252.54	828.838	680.67	-0.8847	-3.69954	0.000215988	0.0207124	ENSMUSG00000026278	Bok	protein_coding	BCL2-related ovarian killer [Source:MGI Symbol;Acc:MGI:1858494]
ENSMUST00000149320.8	24.2948	5.24959	156.267	153.899	3.54156	3.69703	0.000218135	0.0208653	ENSMUSG00000025920	Stau2	protein_coding	staufen (RNA binding protein) homolog 2 (Drosophila) [Source:MGI Symbol;Acc:MGI:1352508]
ENSMUST00000169350.8	0	3.78394	11.5498	153.098	5.34638	3.69576	0.000219226	0.0209167	ENSMUSG00000029797	Sspo	protein_coding	SCO-spondin [Source:MGI Symbol;Acc:MGI:2674311]
ENSMUST00000115717.8	52.5756	34.6583	1.12404e-08	6.51223e-08	-8.07293	-3.69352	0.000221168	0.0210488	ENSMUSG00000023868	Pde10a	nonsense_mediated_decay	phosphodiesterase 10A [Source:MGI Symbol;Acc:MGI:1345143]
ENSMUST00000075255.5	501.785	471.259	234.629	191.337	-1.39087	-3.68867	0.00022543	0.0213469	ENSMUSG00000069206	Zfp874a	protein_coding	zinc finger protein 874a [Source:MGI Symbol;Acc:MGI:3040703]
ENSMUST00000172794.7	111.799	8.28838	0.00421719	0.00285864	-7.65655	-3.68902	0.00022512	0.0213469	ENSMUSG00000048000	Gigyf2	protein_coding	GRB10 interacting GYF protein 2 [Source:MGI Symbol;Acc:MGI:2138584]
ENSMUST00000099488.10	82.2284	77.4579	8.00823	0	-5.38479	-3.68179	0.000231605	0.0218769	ENSMUSG00000023572	Ccndbp1	protein_coding	cyclin D-type binding-protein 1 [Source:MGI Symbol;Acc:MGI:109595]
ENSMUST00000028624.8	2360.7	1856.86	1901.77	1127.58	-0.704491	-3.68035	0.000232916	0.02188	ENSMUSG00000027199	Gatm	protein_coding	glycine amidinotransferase (L-arginine:glycine amidinotransferase) [Source:MGI Symbol;Acc:MGI:1914342]
ENSMUST00000087258.9	883.124	521.555	550.03	206.553	-1.20084	-3.68101	0.000232311	0.02188	ENSMUSG00000025272	Tro	protein_coding	trophinin [Source:MGI Symbol;Acc:MGI:1928994]
ENSMUST00000089317.11	238.964	173.927	24.9634	51.4664	-2.69536	-3.67984	0.000233376	0.02188	ENSMUSG00000045095	Magi1	protein_coding	membrane associated guanylate kinase, WW and PDZ domain containing 1 [Source:MGI Symbol;Acc:MGI:1203522]
ENSMUST00000063262.10	441.25	325.253	200.83	95.943	-1.63217	-3.6756	0.000237293	0.0221922	ENSMUSG00000058291	Zfp68	protein_coding	zinc finger protein 68 [Source:MGI Symbol;Acc:MGI:1344427]
ENSMUST00000028178.13	1005.67	886.136	531.664	514.523	-1.04792	-3.67382	0.000238947	0.0222917	ENSMUSG00000026834	Acvr1c	protein_coding	activin A receptor, type IC [Source:MGI Symbol;Acc:MGI:2661081]
ENSMUST00000076757.11	66.1244	26.3838	0.0556321	0	-8.00097	-3.67228	0.000240399	0.0223719	ENSMUSG00000003531	Dgcr6	protein_coding	DiGeorge syndrome critical region gene 6 [Source:MGI Symbol;Acc:MGI:1202877]
ENSMUST00000209032.1	0	9.61344	209.067	71.3065	5.31262	3.67111	0.000241499	0.0224191	ENSMUSG00000035227	Spcs2	protein_coding	signal peptidase complex subunit 2 homolog (S. cerevisiae) [Source:MGI Symbol;Acc:MGI:1913874]
ENSMUST00000015877.13	7506.42	6768.43	6830.01	5114.31	-0.460312	-3.66923	0.000243285	0.0225295	ENSMUSG00000015733	Capza2	protein_coding	capping protein (actin filament) muscle Z-line, alpha 2 [Source:MGI Symbol;Acc:MGI:106222]
ENSMUST00000105670.7	62.6104	171.398	355.614	464.992	1.76681	3.66769	0.000244753	0.0226101	ENSMUSG00000014592	Camta1	protein_coding	calmodulin binding transcription activator 1 [Source:MGI Symbol;Acc:MGI:2140230]
ENSMUST00000201595.3	219.13	299.197	0	84.4293	-5.04628	-3.66529	0.000247058	0.0227673	ENSMUSG00000001687	Ubl3	protein_coding	ubiquitin-like 3 [Source:MGI Symbol;Acc:MGI:1344373]
ENSMUST00000061242.7	6362.79	5170.99	5887.46	3482.64	-0.526645	-3.66232	0.000249945	0.0229215	ENSMUSG00000048076	Arf1	protein_coding	ADP-ribosylation factor 1 [Source:MGI Symbol;Acc:MGI:99431]
ENSMUST00000168527.7	170.382	171.166	13.3817	44.3498	-2.99204	-3.66282	0.00024945	0.0229215	ENSMUSG00000056268	Dennd1b	protein_coding	DENN/MADD domain containing 1B [Source:MGI Symbol;Acc:MGI:2447812]
ENSMUST00000043578.12	303.747	308.133	131.163	65.7358	-1.90859	-3.66169	0.000250553	0.0229217	ENSMUSG00000033740	St18	protein_coding	suppression of tumorigenicity 18 [Source:MGI Symbol;Acc:MGI:2446700]
ENSMUST00000118885.7	70.4151	98.3278	0	9.41391	-5.32529	-3.65958	0.000252627	0.0230556	ENSMUSG00000004070	Hmox2	protein_coding	heme oxygenase 2 [Source:MGI Symbol;Acc:MGI:109373]
ENSMUST00000132181.1	1.83403e-07	0	26.6064	77.5725	7.79134	3.65403	0.000258154	0.0234467	ENSMUSG00000053091	Lins1	retained_intron	lines homolog (Drosophila) 1 [Source:MGI Symbol;Acc:MGI:1919885]
ENSMUST00000201804.3	29.807	0	225.574	154.609	5.05165	3.65449	0.000257699	0.0234467	ENSMUSG00000026872	Zeb2	protein_coding	zinc finger E-box binding homeobox 2 [Source:MGI Symbol;Acc:MGI:1344407]
ENSMUST00000042534.14	535.705	675.942	286.286	305.618	-1.21984	-3.64965	0.000262602	0.0237935	ENSMUSG00000032878	Ccdc85a	protein_coding	coiled-coil domain containing 85A [Source:MGI Symbol;Acc:MGI:2445069]
ENSMUST00000123325.7	875.033	625.402	2033.94	1121.06	0.834217	3.64864	0.000263632	0.0238297	ENSMUSG00000022237	Ankrd33b	protein_coding	ankyrin repeat domain 33B [Source:MGI Symbol;Acc:MGI:1917904]
ENSMUST00000115242.8	1114.33	546.201	616.966	294.785	-1.06694	-3.64318	0.00026929	0.024283	ENSMUSG00000029772	Ahcyl2	protein_coding	S-adenosylhomocysteine hydrolase-like 2 [Source:MGI Symbol;Acc:MGI:1921590]
ENSMUST00000029451.11	3196.14	3224.69	2827.23	2025.69	-0.617735	-3.63942	0.000273249	0.0245229	ENSMUSG00000027858	Tspan2	protein_coding	tetraspanin 2 [Source:MGI Symbol;Acc:MGI:1917997]
ENSMUST00000159334.7	74.6544	127.657	438.178	355.906	1.81318	3.63979	0.000272859	0.0245229	ENSMUSG00000004151	Etv1	protein_coding	ets variant 1 [Source:MGI Symbol;Acc:MGI:99254]
ENSMUST00000027217.8	113	635	56	65	-2.3319	-3.63619	0.000276703	0.0247741	ENSMUSG00000026051	1500015O10Rik	protein_coding	RIKEN cDNA 1500015O10 gene [Source:MGI Symbol;Acc:MGI:1926146]
ENSMUST00000109262.7	0	0	51.0747	49.8784	7.91105	3.63478	0.000278222	0.0248512	ENSMUSG00000039671	Zmynd8	protein_coding	zinc finger, MYND-type containing 8 [Source:MGI Symbol;Acc:MGI:1918025]
ENSMUST00000126005.7	202.336	124.618	36.3328	26.3142	-2.57343	-3.63143	0.000281851	0.025116	ENSMUSG00000052581	Lrrtm4	protein_coding	leucine rich repeat transmembrane neuronal 4 [Source:MGI Symbol;Acc:MGI:2389180]
ENSMUST00000099494.3	2413	1941	1858	1309	-0.668959	-3.62799	0.00028564	0.0253937	ENSMUSG00000040565	Btaf1	protein_coding	B-TFIID TATA-box binding protein associated factor 1 [Source:MGI Symbol;Acc:MGI:2147538]
ENSMUST00000146165.7	70.91	20.4544	0	0	-7.90462	-3.62481	0.000289176	0.0256477	ENSMUSG00000025766	D3Ertd751e	protein_coding	DNA segment, Chr 3, ERATO Doi 751, expressed [Source:MGI Symbol;Acc:MGI:1289213]
ENSMUST00000042035.15	133.492	432.021	437.287	949.449	1.22545	3.62283	0.000291392	0.0257838	ENSMUSG00000034730	Adgrb1	protein_coding	adhesion G protein-coupled receptor B1 [Source:MGI Symbol;Acc:MGI:1933736]
ENSMUST00000056732.3	1682.78	1472.89	1338.98	766.01	-0.827922	-3.61437	0.000301079	0.0265481	ENSMUSG00000048222	Mfap1b	protein_coding	microfibrillar-associated protein 1B [Source:MGI Symbol;Acc:MGI:3694697]
ENSMUST00000141384.1	39.9861	44.3065	0	0	-8.00604	-3.61406	0.000301435	0.0265481	ENSMUSG00000037443	Cep85	processed_transcript	centrosomal protein 85 [Source:MGI Symbol;Acc:MGI:1917262]
ENSMUST00000027186.11	5108.21	4619.63	4607.63	3337.33	-0.504476	-3.61342	0.000302181	0.0265518	ENSMUSG00000026028	Trak2	protein_coding	trafficking protein, kinesin binding 2 [Source:MGI Symbol;Acc:MGI:1918077]
ENSMUST00000199708.4	14191.7	14182.3	13707.6	11141.1	-0.396717	-3.60911	0.000307245	0.0269342	ENSMUSG00000059003	Grin2a	protein_coding	glutamate receptor, ionotropic, NMDA2A (epsilon 1) [Source:MGI Symbol;Acc:MGI:95820]
ENSMUST00000048665.6	1743.61	1593.65	1442.6	719.208	-0.906281	-3.60731	0.000309391	0.0270596	ENSMUSG00000056608	Chd9	protein_coding	chromodomain helicase DNA binding protein 9 [Source:MGI Symbol;Acc:MGI:1924001]
ENSMUST00000114795.2	198.064	194.473	44.0432	47.9507	-2.28658	-3.60552	0.000311532	0.0271838	ENSMUSG00000026072	Il1r1	protein_coding	interleukin 1 receptor, type I [Source:MGI Symbol;Acc:MGI:96545]
ENSMUST00000109470.7	86.8342	54.5828	318.068	322.361	2.01255	3.59976	0.000318515	0.0277292	ENSMUSG00000041708	Mpped1	protein_coding	metallophosphoesterase domain containing 1 [Source:MGI Symbol;Acc:MGI:106316]
ENSMUST00000168529.8	861.905	710.112	444.722	390.822	-1.09831	-3.59844	0.000320127	0.0278054	ENSMUSG00000032872	Cyb5r4	protein_coding	cytochrome b5 reductase 4 [Source:MGI Symbol;Acc:MGI:2386848]
ENSMUST00000021273.12	1568.02	1983.99	2919.92	3210.05	0.607032	3.59696	0.000321955	0.0278899	ENSMUSG00000020894	Vamp2	protein_coding	vesicle-associated membrane protein 2 [Source:MGI Symbol;Acc:MGI:1313277]
ENSMUST00000109838.8	3365.66	4160.3	2961.42	2923.33	-0.543084	-3.59646	0.000322576	0.0278899	ENSMUSG00000055254	Ntrk2	protein_coding	neurotrophic tyrosine kinase, receptor, type 2 [Source:MGI Symbol;Acc:MGI:97384]
ENSMUST00000022317.14	789.43	874.687	518.245	392.485	-1.06558	-3.59459	0.000324902	0.0280092	ENSMUSG00000021792	Fam213a	protein_coding	family with sequence similarity 213, member A [Source:MGI Symbol;Acc:MGI:1917814]
ENSMUST00000113620.9	63.0244	24.0607	0	0	-7.9294	-3.59416	0.000325439	0.0280092	ENSMUSG00000026860	Sh3glb2	protein_coding	SH3-domain GRB2-like endophilin B2 [Source:MGI Symbol;Acc:MGI:2385131]
ENSMUST00000168162.4	103.45	15.6151	310.897	436.875	2.92859	3.5927	0.000327271	0.0281029	ENSMUSG00000029231	Pdgfra	protein_coding	platelet derived growth factor receptor, alpha polypeptide [Source:MGI Symbol;Acc:MGI:97530]
ENSMUST00000168401.1	10.9861	19.2866	207.309	103.607	3.14134	3.59137	0.000328942	0.0281824	ENSMUSG00000015568	Lpl	nonsense_mediated_decay	lipoprotein lipase [Source:MGI Symbol;Acc:MGI:96820]
ENSMUST00000072948.10	165.844	42.8306	23.8248	0	-4.52725	-3.58878	0.000332232	0.0283999	ENSMUSG00000020777	Acox1	protein_coding	acyl-Coenzyme A oxidase 1, palmitoyl [Source:MGI Symbol;Acc:MGI:1330812]
ENSMUST00000098259.10	1.93395e-05	0	26.4924	75.3141	7.73474	3.58808	0.00033312	0.0284115	ENSMUSG00000047248	C2cd3	protein_coding	C2 calcium-dependent domain containing 3 [Source:MGI Symbol;Acc:MGI:2142166]
ENSMUST00000111735.8	445.479	425.575	197.251	173.429	-1.43288	-3.58512	0.00033692	0.0286708	ENSMUSG00000036339	Tmem260	protein_coding	transmembrane protein 260 [Source:MGI Symbol;Acc:MGI:2443219]
ENSMUST00000201125.3	19.9458	10.9341	189.488	94.5711	2.99314	3.58007	0.000343497	0.0291648	ENSMUSG00000006638	Abhd1	processed_transcript	abhydrolase domain containing 1 [Source:MGI Symbol;Acc:MGI:1931013]
ENSMUST00000028117.3	3780.38	3764.01	3385.27	2558.24	-0.552531	-3.57861	0.000345423	0.0291971	ENSMUSG00000026775	Yme1l1	protein_coding	YME1-like 1 (S. cerevisiae) [Source:MGI Symbol;Acc:MGI:1351651]
ENSMUST00000197268.4	723.957	979.743	450.884	509.384	-1.00304	-3.57863	0.0003454	0.0291971	ENSMUSG00000024109	Nrxn1	protein_coding	neurexin I [Source:MGI Symbol;Acc:MGI:1096391]
ENSMUST00000179285.2	138.936	210.336	722.488	462.867	1.56547	3.57509	0.000350113	0.0295275	ENSMUSG00000096010	Hist4h4	protein_coding	histone cluster 4, H4 [Source:MGI Symbol;Acc:MGI:2448443]
ENSMUST00000107745.7	13406.4	9020.67	12533.1	7177.31	-0.40718	-3.57001	0.000356963	0.0300381	ENSMUSG00000033981	Gria2	protein_coding	glutamate receptor, ionotropic, AMPA2 (alpha 2) [Source:MGI Symbol;Acc:MGI:95809]
ENSMUST00000030134.8	4059.62	3643.59	3365.68	2723.47	-0.538789	-3.56586	0.000362671	0.0304507	ENSMUSG00000028426	Rad23b	protein_coding	RAD23b homolog (S. cerevisiae) [Source:MGI Symbol;Acc:MGI:105128]
ENSMUST00000101436.2	34.6174	46.175	1.02939e-07	0	-7.95991	-3.56169	0.000368476	0.0308695	ENSMUSG00000073096	Lrrc61	protein_coding	leucine rich repeat containing 61 [Source:MGI Symbol;Acc:MGI:2652848]
ENSMUST00000129321.1	1785	1350	3306	2280.21	0.634425	3.56097	0.000369482	0.0308853	ENSMUSG00000043419	Chd3os	protein_coding	chromodomain helicase DNA binding protein 3, opposite strand [Source:MGI Symbol;Acc:MGI:1915359]
ENSMUST00000068293.3	250.214	203.223	101.444	12.7021	-2.76139	-3.55689	0.000375272	0.0313	ENSMUSG00000043298	Smco3	protein_coding	single-pass membrane protein with coiled-coil domains 3 [Source:MGI Symbol;Acc:MGI:2443451]
ENSMUST00000030636.10	5240.92	3542.98	9039.16	5008.84	0.468886	3.54056	0.000399285	0.0323044	ENSMUSG00000028832	Stmn1	protein_coding	stathmin 1 [Source:MGI Symbol;Acc:MGI:96739]
ENSMUST00000033480.12	16.434	72.0381	0.0225727	1.04592e-05	-7.75301	-3.54303	0.000395563	0.0323044	ENSMUSG00000062949	Atp11c	protein_coding	ATPase, class VI, type 11C [Source:MGI Symbol;Acc:MGI:1859661]
ENSMUST00000080732.9	0	0	38.3546	57.3543	7.79991	3.54225	0.000396723	0.0323044	ENSMUSG00000037017	Zscan21	protein_coding	zinc finger and SCAN domain containing 21 [Source:MGI Symbol;Acc:MGI:99182]
ENSMUST00000082223.12	914.014	884.776	599.861	452.496	-0.975746	-3.54769	0.000388621	0.0323044	ENSMUSG00000058558	Rpl5	protein_coding	ribosomal protein L5 [Source:MGI Symbol;Acc:MGI:102854]
ENSMUST00000082761.1	3184.87	1374.44	2127.75	1039.63	-0.732694	-3.54087	0.000398816	0.0323044	ENSMUSG00000096205	Gm22068	snRNA	predicted gene, 22068 [Source:MGI Symbol;Acc:MGI:5451845]
ENSMUST00000093684.1	3184.87	1374.44	2127.75	1039.63	-0.732694	-3.54087	0.000398816	0.0323044	ENSMUSG00000095969	Rnu1a1	snRNA	U1a1 small nuclear RNA [Source:MGI Symbol;Acc:MGI:97972]
ENSMUST00000101973.1	3184.87	1374.44	2127.75	1039.63	-0.732694	-3.54087	0.000398816	0.0323044	ENSMUSG00000096659	Gm25679	snRNA	predicted gene, 25679 [Source:MGI Symbol;Acc:MGI:5455456]
ENSMUST00000176438.8	3782.05	4103.12	3146.25	3091.73	-0.533592	-3.54492	0.000392731	0.0323044	ENSMUSG00000026872	Zeb2	protein_coding	zinc finger E-box binding homeobox 2 [Source:MGI Symbol;Acc:MGI:1344407]
ENSMUST00000177653.1	3184.87	1374.44	2127.75	1039.63	-0.732694	-3.54087	0.000398816	0.0323044	ENSMUSG00000096214	Gm22634	snRNA	predicted gene, 22634 [Source:MGI Symbol;Acc:MGI:5452411]
ENSMUST00000178333.1	3184.87	1374.44	2127.75	1039.63	-0.732694	-3.54087	0.000398816	0.0323044	ENSMUSG00000093815	Gm26444	snRNA	predicted gene, 26444 [Source:MGI Symbol;Acc:MGI:5456221]
ENSMUST00000178469.1	3184.87	1374.44	2127.75	1039.63	-0.732694	-3.54087	0.000398816	0.0323044	ENSMUSG00000096206	Gm22317	snRNA	predicted gene, 22317 [Source:MGI Symbol;Acc:MGI:5452094]
ENSMUST00000179675.1	3184.87	1374.44	2127.75	1039.63	-0.732694	-3.54087	0.000398816	0.0323044	ENSMUSG00000094826	Gm23804	snRNA	predicted gene, 23804 [Source:MGI Symbol;Acc:MGI:5453581]
ENSMUST00000190378.1	149.42	1.74986	0.862722	0.138877	-6.02613	-3.54228	0.000396684	0.0323044	ENSMUSG00000049300	Prmt6	protein_coding	protein arginine N-methyltransferase 6 [Source:MGI Symbol;Acc:MGI:2139971]
ENSMUST00000206309.1	16.434	72.0381	0.0225727	1.04592e-05	-7.75301	-3.54303	0.000395563	0.0323044	ENSMUSG00000108408	Atp11c	protein_coding
ENSMUST00000054674.14	594.91	453.034	285.098	208.056	-1.28773	-3.53773	0.000403578	0.032582	ENSMUSG00000044783	Hjurp	protein_coding	Holliday junction recognition protein [Source:MGI Symbol;Acc:MGI:2685821]
ENSMUST00000026432.6	1413	1060	802	686	-0.915346	-3.53711	0.000404539	0.03259	ENSMUSG00000025370	Cdh9	protein_coding	cadherin 9 [Source:MGI Symbol;Acc:MGI:107433]
ENSMUST00000118442.7	18.6034	0	421.37	1.37296	3.85565	3.5301	0.000415406	0.0333942	ENSMUSG00000037605	Adgrl3	protein_coding	adhesion G protein-coupled receptor L3 [Source:MGI Symbol;Acc:MGI:2441950]
ENSMUST00000166341.1	0	0	13.7355	93.5262	7.49574	3.52856	0.000417826	0.0335175	ENSMUSG00000038256	Bcl9	protein_coding	B cell CLL/lymphoma 9 [Source:MGI Symbol;Acc:MGI:1924828]
ENSMUST00000042235.14	56051.7	60170.6	57466.5	40435.7	-0.454594	-3.52762	0.000419307	0.033565	ENSMUSG00000037742	Eef1a1	protein_coding	eukaryotic translation elongation factor 1 alpha 1 [Source:MGI Symbol;Acc:MGI:1096881]
ENSMUST00000116304.2	1299.26	1249.65	951.059	690.636	-0.83292	-3.52358	0.000425759	0.0339377	ENSMUSG00000038642	Ctss	protein_coding	cathepsin S [Source:MGI Symbol;Acc:MGI:107341]
ENSMUST00000167541.2	1363.61	2177.46	1156.17	843.073	-0.994186	-3.52363	0.000425681	0.0339377	ENSMUSG00000022425	Enpp2	protein_coding	ectonucleotide pyrophosphatase/phosphodiesterase 2 [Source:MGI Symbol;Acc:MGI:1321390]
ENSMUST00000160276.1	64.5024	21.0963	0	0	-7.84409	-3.5224	0.00042766	0.0339562	ENSMUSG00000037902	Sirpa	protein_coding	signal-regulatory protein alpha [Source:MGI Symbol;Acc:MGI:108563]
ENSMUST00000190121.6	7031.42	7912.5	5953.53	6402.61	-0.463004	-3.52232	0.000427789	0.0339562	ENSMUSG00000037236	Matr3	protein_coding	matrin 3 [Source:MGI Symbol;Acc:MGI:1298379]
ENSMUST00000081713.10	1291.51	1207.07	798.597	773.991	-0.863757	-3.51691	0.00043661	0.034542	ENSMUSG00000005886	Ncoa2	protein_coding	nuclear receptor coactivator 2 [Source:MGI Symbol;Acc:MGI:1276533]
ENSMUST00000103070.2	83.9691	0	404.867	62.4206	3.79782	3.51667	0.000436997	0.034542	ENSMUSG00000040548	Tex2	protein_coding	testis expressed gene 2 [Source:MGI Symbol;Acc:MGI:102465]
ENSMUST00000153847.1	0	0	4510.63	2155.21	13.9039	3.50716	0.00045292	0.0357258	ENSMUSG00000015656	Hspa8	processed_transcript	heat shock protein 8 [Source:MGI Symbol;Acc:MGI:105384]
ENSMUST00000177051.7	341.582	439.644	92.6499	194.568	-1.68747	-3.5047	0.000457124	0.0359823	ENSMUSG00000021546	Hnrnpk	retained_intron	heterogeneous nuclear ribonucleoprotein K [Source:MGI Symbol;Acc:MGI:99894]
ENSMUST00000171533.7	682	462.075	1733.25	829.101	0.907457	3.50386	0.000458571	0.0360212	ENSMUSG00000042834	Nrep	protein_coding	neuronal regeneration related protein [Source:MGI Symbol;Acc:MGI:99444]
ENSMUST00000119685.7	3.67615e-05	0	28.6288	64.7199	7.70523	3.49983	0.000465555	0.0364939	ENSMUSG00000041264	Uspl1	protein_coding	ubiquitin specific peptidase like 1 [Source:MGI Symbol;Acc:MGI:2442342]
ENSMUST00000121413.1	0	0	61.52	33.0891	7.79792	3.49793	0.000468893	0.0366795	ENSMUSG00000078480	Mrpl48-ps	processed_pseudogene	mitochondrial ribosomal protein L48 pseudogene [Source:MGI Symbol;Acc:MGI:3050089]
ENSMUST00000005954.8	67.5683	93.1059	447.178	260.304	1.90538	3.49585	0.000472555	0.0368506	ENSMUSG00000005804	Bloc1s6	protein_coding	biogenesis of lysosomal organelles complex-1, subunit 6, pallidin [Source:MGI Symbol;Acc:MGI:1927580]
ENSMUST00000093975.11	0	0	56.951	37.6278	7.79114	3.49503	0.000474	0.0368506	ENSMUSG00000020696	Rffl	protein_coding	ring finger and FYVE like domain containing protein [Source:MGI Symbol;Acc:MGI:1914588]
ENSMUST00000114444.8	1136.67	1390.87	816.165	820.014	-0.809621	-3.49503	0.000474006	0.0368506	ENSMUSG00000071533	Pcnp	protein_coding	PEST proteolytic signal containing nuclear protein [Source:MGI Symbol;Acc:MGI:1923552]
ENSMUST00000109614.8	541.395	358.354	1116.4	1148.02	1.16378	3.49065	0.000481841	0.0373827	ENSMUSG00000056608	Chd9	protein_coding	chromodomain helicase DNA binding protein 9 [Source:MGI Symbol;Acc:MGI:1924001]
ENSMUST00000186733.6	2141.91	2062.53	1259.13	1516.85	-0.801009	-3.48153	0.000498553	0.0386001	ENSMUSG00000048874	Phf3	protein_coding	PHD finger protein 3 [Source:MGI Symbol;Acc:MGI:2446126]
ENSMUST00000085592.5	1.62441e-06	0.000932189	27.553	64.8759	7.67894	3.47683	0.000507379	0.039203	ENSMUSG00000066571	4931406P16Rik	protein_coding	RIKEN cDNA 4931406P16 gene [Source:MGI Symbol;Acc:MGI:1924311]
ENSMUST00000024697.4	138.612	158.174	35.2186	21.4779	-2.61518	-3.47588	0.000509187	0.0392567	ENSMUSG00000023904	Hcfc1r1	protein_coding	host cell factor C1 regulator 1 (XPO1-dependent) [Source:MGI Symbol;Acc:MGI:2663619]
ENSMUST00000069817.14	2135.72	2666.44	3683.4	4400.24	0.557604	3.47537	0.00051015	0.0392567	ENSMUSG00000039262	Prrc2b	protein_coding	proline-rich coiled-coil 2B [Source:MGI Symbol;Acc:MGI:1923304]
ENSMUST00000078357.4	364.614	345.173	170.369	109.88	-1.56708	-3.47363	0.000513461	0.0394311	ENSMUSG00000022505	Emp2	protein_coding	epithelial membrane protein 2 [Source:MGI Symbol;Acc:MGI:1098726]
ENSMUST00000103166.8	22.1546	13.3338	135.782	162.414	2.92459	3.46692	0.000526455	0.0403469	ENSMUSG00000020866	Cacna1g	protein_coding	calcium channel, voltage-dependent, T type, alpha 1G subunit [Source:MGI Symbol;Acc:MGI:1201678]
ENSMUST00000105897.9	0	18.3328	77.6335	137.743	4.64493	3.46421	0.0005318	0.0406741	ENSMUSG00000007880	Arid1a	protein_coding	AT rich interactive domain 1A (SWI-like) [Source:MGI Symbol;Acc:MGI:1935147]
ENSMUST00000175916.7	993.614	1534.9	690.035	952.551	-0.803182	-3.4627	0.000534779	0.0408193	ENSMUSG00000010175	Prox1	protein_coding	prospero homeobox 1 [Source:MGI Symbol;Acc:MGI:97772]
ENSMUST00000085399.12	551.718	529.448	1414.87	955.159	0.912918	3.45241	0.000555602	0.0422381	ENSMUSG00000060279	Ap2a1	protein_coding	adaptor-related protein complex 2, alpha 1 subunit [Source:MGI Symbol;Acc:MGI:101921]
ENSMUST00000094477.3	8.93695	12.5416	179.374	80.0551	3.27251	3.45284	0.00055472	0.0422381	ENSMUSG00000006010	BC003331	nonsense_mediated_decay	cDNA sequence BC003331 [Source:MGI Symbol;Acc:MGI:2385108]
ENSMUST00000082768.1	4314.19	2057.93	2848.63	1591.91	-0.65556	-3.44996	0.000560676	0.0422835	ENSMUSG00000064702	Gm24950	snRNA	predicted gene, 24950 [Source:MGI Symbol;Acc:MGI:5454727]
ENSMUST00000083317.1	4314.19	2057.93	2848.63	1591.91	-0.65556	-3.44996	0.000560676	0.0422835	ENSMUSG00000065251	Gm23971	snRNA	predicted gene, 23971 [Source:MGI Symbol;Acc:MGI:5453748]
ENSMUST00000083833.1	4314.19	2057.93	2848.63	1591.91	-0.65556	-3.44996	0.000560676	0.0422835	ENSMUSG00000065767	Gm23849	snRNA	predicted gene, 23849 [Source:MGI Symbol;Acc:MGI:5453626]
ENSMUST00000084010.1	4314.19	2057.93	2848.63	1591.91	-0.65556	-3.44996	0.000560676	0.0422835	ENSMUSG00000065944	Rnu2-10	snRNA	U2 small nuclear RNA 10 [Source:MGI Symbol;Acc:MGI:97976]
ENSMUST00000112544.7	570.066	487.05	299.671	217.776	-1.23245	-3.44852	0.00056367	0.0424246	ENSMUSG00000090015	Gm15446	protein_coding	predicted gene 15446 [Source:MGI Symbol;Acc:MGI:3709333]
ENSMUST00000113780.7	0	0	53.8828	38.4022	7.74999	3.4462	0.00056852	0.0426389	ENSMUSG00000059327	Eda	protein_coding	ectodysplasin-A [Source:MGI Symbol;Acc:MGI:1195272]
ENSMUST00000160269.1	0	0	45.1879	43.6175	7.75736	3.44608	0.000568775	0.0426389	ENSMUSG00000024146	Cript	protein_coding	cysteine-rich PDZ-binding protein [Source:MGI Symbol;Acc:MGI:1929655]
ENSMUST00000068992.7	296.632	56.8294	756.607	330.033	1.72597	3.44373	0.000573754	0.042927	ENSMUSG00000055421	Pcdh9	protein_coding	protocadherin 9 [Source:MGI Symbol;Acc:MGI:1306801]
ENSMUST00000182597.7	3089.83	2390.94	2497.02	1734.33	-0.583327	-3.44077	0.000580072	0.0433139	ENSMUSG00000024073	Birc6	protein_coding	baculoviral IAP repeat-containing 6 [Source:MGI Symbol;Acc:MGI:1276108]
ENSMUST00000115238.9	267.106	446.748	72.4604	199.923	-1.7099	-3.43871	0.0005845	0.0435585	ENSMUSG00000029772	Ahcyl2	protein_coding	S-adenosylhomocysteine hydrolase-like 2 [Source:MGI Symbol;Acc:MGI:1921590]
ENSMUST00000035889.14	1681.48	2905.08	1447.78	1823	-0.640675	-3.43709	0.000588002	0.0437333	ENSMUSG00000033577	Myo6	protein_coding	myosin VI [Source:MGI Symbol;Acc:MGI:104785]
ENSMUST00000017562.12	189.536	154.598	56.7747	25.2475	-2.37257	-3.43361	0.00059561	0.0441684	ENSMUSG00000017418	Arl5b	protein_coding	ADP-ribosylation factor-like 5B [Source:MGI Symbol;Acc:MGI:1923119]
ENSMUST00000165401.1	122.111	94.2574	15.6874	14.4828	-3.02993	-3.43334	0.000596191	0.0441684	ENSMUSG00000073879	Gm5859	unprocessed_pseudogene	predicted pseudogene 5859 [Source:MGI Symbol;Acc:MGI:3704096]
ENSMUST00000092887.10	694.44	671.904	431.299	318.789	-1.07691	-3.4322	0.000598715	0.0442686	ENSMUSG00000000631	Myo18a	protein_coding	myosin XVIIIA [Source:MGI Symbol;Acc:MGI:2667185]
ENSMUST00000194798.1	61.132	22.4115	0	0	-7.77652	-3.43066	0.000602122	0.0444335	ENSMUSG00000040782	Rfwd2	retained_intron	ring finger and WD repeat domain 2 [Source:MGI Symbol;Acc:MGI:1347046]
ENSMUST00000026901.10	0	0	3112.5	2031.08	13.5849	3.42669	0.000610995	0.0450004	ENSMUSG00000046721	Rpl14-ps1	pseudogene	ribosomal protein L14, pseudogene 1 [Source:MGI Symbol;Acc:MGI:3710579]
ENSMUST00000113979.9	1709.68	1479.52	1229.68	986.6	-0.724325	-3.42552	0.000613632	0.0451067	ENSMUSG00000026000	Lancl1	protein_coding	LanC (bacterial lantibiotic synthetase component C)-like 1 [Source:MGI Symbol;Acc:MGI:1336997]
ENSMUST00000179337.8	219.576	279.25	70.6703	87.0634	-1.84647	-3.42261	0.00062024	0.0455039	ENSMUSG00000058589	Anks1b	protein_coding	ankyrin repeat and sterile alpha motif domain containing 1B [Source:MGI Symbol;Acc:MGI:1924781]
ENSMUST00000003345.8	2784.6	1850	2212.05	1297.2	-0.614705	-3.42203	0.000621544	0.0455113	ENSMUSG00000021314	Amph	protein_coding	amphiphysin [Source:MGI Symbol;Acc:MGI:103574]
ENSMUST00000200393.4	7.42106e-07	0.000466775	162.875	3.15435	6.87424	3.42146	0.000622863	0.0455196	ENSMUSG00000029547	Ints1	protein_coding	integrator complex subunit 1 [Source:MGI Symbol;Acc:MGI:1915760]
ENSMUST00000198180.4	2698.61	3107.21	2391.07	2053.44	-0.579622	-3.41926	0.000627917	0.0458003	ENSMUSG00000068823	Csde1	protein_coding	cold shock domain containing E1, RNA binding [Source:MGI Symbol;Acc:MGI:92356]
ENSMUST00000028758.7	2239	3062	2041	1331	-0.853376	-3.41704	0.000633053	0.0459974	ENSMUSG00000027296	Itpka	protein_coding	inositol 1,4,5-trisphosphate 3-kinase A [Source:MGI Symbol;Acc:MGI:1333822]
ENSMUST00000076894.10	1283.38	1213.38	955.488	705.112	-0.79904	-3.4171	0.000632909	0.0459974	ENSMUSG00000040782	Rfwd2	protein_coding	ring finger and WD repeat domain 2 [Source:MGI Symbol;Acc:MGI:1347046]
ENSMUST00000102735.9	4304.84	4278.03	3869.89	3158.99	-0.490674	-3.4142	0.000639688	0.0463903	ENSMUSG00000026904	Slc4a10	protein_coding	solute carrier family 4, sodium bicarbonate cotransporter-like, member 10 [Source:MGI Symbol;Acc:MGI:2150150]
ENSMUST00000057944.11	2233.28	1897.7	1697.56	1330.55	-0.646967	-3.40837	0.000653521	0.0471273	ENSMUSG00000032854	Ugt8a	protein_coding	UDP galactosyltransferase 8A [Source:MGI Symbol;Acc:MGI:109522]
ENSMUST00000061739.8	3662	4273	3257	2439	-0.638206	-3.40834	0.000653593	0.0471273	ENSMUSG00000090223	Pcp4	protein_coding	Purkinje cell protein 4 [Source:MGI Symbol;Acc:MGI:97509]
ENSMUST00000174595.1	38.3821	36.2306	0.00148368	0	-7.83916	-3.40893	0.000652188	0.0471273	ENSMUSG00000034254	Agpat1	protein_coding	1-acylglycerol-3-phosphate O-acyltransferase 1 (lysophosphatidic acid acyltransferase, alpha) [Source:MGI Symbol;Acc:MGI:1932075]
ENSMUST00000103136.7	0.000194729	0	54.0705	36.381	7.71041	3.40286	0.00066684	0.0479909	ENSMUSG00000027624	Epb41l1	protein_coding	erythrocyte membrane protein band 4.1 like 1 [Source:MGI Symbol;Acc:MGI:103010]
ENSMUST00000030417.9	3728.39	2663.89	3256.45	1828.1	-0.551038	-3.40062	0.000672323	0.0482935	ENSMUSG00000006699	Cdc42	protein_coding	cell division cycle 42 [Source:MGI Symbol;Acc:MGI:106211]
ENSMUST00000090749.12	6845.46	4336.51	4049.35	3621.61	-0.669054	-3.39539	0.000685317	0.0490404	ENSMUSG00000071866	Ppia	processed_transcript	peptidylprolyl isomerase A [Source:MGI Symbol;Acc:MGI:97749]
ENSMUST00000161122.1	0	0	53.5286	34.5428	7.70974	3.39566	0.000684629	0.0490404	ENSMUSG00000025979	Mob4	nonsense_mediated_decay	MOB family member 4, phocein [Source:MGI Symbol;Acc:MGI:104899]
ENSMUST00000088621.10	1061.16	64.7369	1969.54	545.417	1.74922	3.39476	0.000686884	0.0490596	ENSMUSG00000039218	Srrm2	protein_coding	serine/arginine repetitive matrix 2 [Source:MGI Symbol;Acc:MGI:1923206]
ENSMUST00000138401.1	133.228	187.868	32.7193	38.3802	-2.34603	-3.39418	0.000688341	0.0490709	ENSMUSG00000021377	Dek	processed_transcript	DEK oncogene (DNA binding) [Source:MGI Symbol;Acc:MGI:1926209]
ENSMUST00000094993.2	4688.86	4673.27	4380.4	3316.26	-0.490316	-3.39162	0.000694795	0.0494377	ENSMUSG00000070923	Klhl9	protein_coding	kelch-like 9 [Source:MGI Symbol;Acc:MGI:2180122]
ENSMUST00000118047.1	1.18852	1.12064	77.9444	36.3147	5.63526	3.38964	0.00069984	0.0496925	ENSMUSG00000081603	Gm14681	processed_pseudogene	predicted gene 14681 [Source:MGI Symbol;Acc:MGI:3705734]
ENSMUST00000172448.1	0	0	30.9654	56.342	7.64334	3.38919	0.000701005	0.0496925	ENSMUSG00000062040	Zfp27	protein_coding	zinc finger protein 27 [Source:MGI Symbol;Acc:MGI:99174]
ENSMUST00000131751.6	149.361	628.468	1005.16	1037.96	1.53545	3.38853	0.000702692	0.0497187	ENSMUSG00000007097	Atp1a2	retained_intron	ATPase, Na+/K+ transporting, alpha 2 polypeptide [Source:MGI Symbol;Acc:MGI:88106]
ENSMUST00000115026.7	89.4319	134.015	22.5218	6.82642e-07	-4.89565	-3.38722	0.000706053	0.0498632	ENSMUSG00000029761	Cald1	protein_coding	caldesmon 1 [Source:MGI Symbol;Acc:MGI:88250]
ENSMUST00000083886.1	42.4715	63.4566	2.01394	2.17366	-4.85547	-3.38653	0.000707815	0.0498944	ENSMUSG00000065820	Gm26316	snRNA	predicted gene, 26316 [Source:MGI Symbol;Acc:MGI:5456093]
ENSMUST00000022140.11	123.793	223.003	35.9146	43.8497	-2.25563	-3.38338	0.000715998	0.0503168	ENSMUSG00000021638	Ocln	protein_coding	occludin [Source:MGI Symbol;Acc:MGI:106183]
ENSMUST00000081362.12	50.604	24.4544	0	0	-7.77648	-3.38314	0.000716611	0.0503168	ENSMUSG00000020817	Rabep1	protein_coding	rabaptin, RAB GTPase binding effector protein 1 [Source:MGI Symbol;Acc:MGI:1860236]
ENSMUST00000118556.8	0	0	30.0999	57.4278	7.62955	3.38269	0.000717803	0.0503168	ENSMUSG00000031075	Ano1	protein_coding	anoctamin 1, calcium activated chloride channel [Source:MGI Symbol;Acc:MGI:2142149]
ENSMUST00000106983.7	33.2399	256.734	10.9337	8.25976	-3.47798	-3.38055	0.000723419	0.0506019	ENSMUSG00000001827	Folr1	protein_coding	folate receptor 1 (adult) [Source:MGI Symbol;Acc:MGI:95568]
ENSMUST00000108339.7	370.766	257.879	208.087	18.8351	-2.43706	-3.38012	0.000724548	0.0506019	ENSMUSG00000028207	Asph	protein_coding	aspartate-beta-hydroxylase [Source:MGI Symbol;Acc:MGI:1914186]
ENSMUST00000165007.7	153.288	136.903	27.2388	30.1105	-2.53343	-3.37892	0.000727721	0.0507296	ENSMUSG00000063576	Klhdc3	protein_coding	kelch domain containing 3 [Source:MGI Symbol;Acc:MGI:2651568]
ENSMUST00000108786.7	21.95	53.0856	0	0	-7.70765	-3.37677	0.000733415	0.0510325	ENSMUSG00000036860	Mrpl55	protein_coding	mitochondrial ribosomal protein L55 [Source:MGI Symbol;Acc:MGI:1914462]
ENSMUST00000105105.2	75.4751	152.79	12.8989	20.253	-2.87086	-3.37387	0.000741192	0.0514788	ENSMUSG00000099583	Hist1h3d	protein_coding	histone cluster 1, H3d [Source:MGI Symbol;Acc:MGI:2448322]
ENSMUST00000082396.1	20102	6910	19502	5213	-0.398035	-3.37294	0.00074371	0.0515589	ENSMUSG00000064345	mt-Nd2	protein_coding	mitochondrially encoded NADH dehydrogenase 2 [Source:MGI Symbol;Acc:MGI:102500]
ENSMUST00000126532.1	12.2329	69.6315	0	0	-7.54187	-3.36898	0.000754478	0.0521141	ENSMUSG00000075254	Heg1	protein_coding	heart development protein with EGF-like domains 1 [Source:MGI Symbol;Acc:MGI:1924696]
ENSMUST00000146701.7	5414.71	2983.21	8322.78	7482.28	0.775034	3.36918	0.000753931	0.0521141	ENSMUSG00000021268	Meg3	lincRNA	maternally expressed 3 [Source:MGI Symbol;Acc:MGI:1202886]
ENSMUST00000113169.8	1495.96	1183.06	794.287	821.113	-0.917252	-3.36659	0.000761037	0.0524713	ENSMUSG00000030257	Srgap3	protein_coding	SLIT-ROBO Rho GTPase activating protein 3 [Source:MGI Symbol;Acc:MGI:2152938]
ENSMUST00000191855.1	792.104	389.186	299.45	207.005	-1.27652	-3.36582	0.000763153	0.0525213	ENSMUSG00000073702	Rpl31	retained_intron	ribosomal protein L31 [Source:MGI Symbol;Acc:MGI:2149632]
ENSMUST00000029632.6	7	16	111	114	3.19537	3.36449	0.000766851	0.0526799	ENSMUSG00000028003	Lrat	protein_coding	lecithin-retinol acyltransferase (phosphatidylcholine-retinol-O-acyltransferase) [Source:MGI Symbol;Acc:MGI:1891259]
ENSMUST00000118481.1	1.38198	0	59.8632	47.0755	6.66081	3.36365	0.000769195	0.052745	ENSMUSG00000101316	Gm12663	processed_pseudogene	predicted gene 12663 [Source:MGI Symbol;Acc:MGI:3652168]
ENSMUST00000111817.7	6563.82	5234.32	5024.27	4315.3	-0.526235	-3.36301	0.000770964	0.0527705	ENSMUSG00000062014	Gmfb	protein_coding	glia maturation factor, beta [Source:MGI Symbol;Acc:MGI:1927133]
ENSMUST00000075453.8	2824.43	2337.58	2310.4	1619.15	-0.578232	-3.35896	0.000782366	0.0533576	ENSMUSG00000041453	Rpl21	protein_coding	ribosomal protein L21 [Source:MGI Symbol;Acc:MGI:1278340]
ENSMUST00000102476.4	1279	1043	842	645	-0.814891	-3.35901	0.000782222	0.0533576	ENSMUSG00000060802	B2m	protein_coding	beta-2 microglobulin [Source:MGI Symbol;Acc:MGI:88127]
ENSMUST00000086819.11	1512.63	630.594	2796.17	1270.67	0.750641	3.35777	0.000785735	0.0534909	ENSMUSG00000014602	Kif1a	protein_coding	kinesin family member 1A [Source:MGI Symbol;Acc:MGI:108391]
ENSMUST00000160774.7	16.1625	61.407	0	0	-7.6244	-3.35695	0.000788086	0.0535011	ENSMUSG00000028559	Osbpl9	protein_coding	oxysterol binding protein-like 9 [Source:MGI Symbol;Acc:MGI:1923784]
ENSMUST00000168381.7	30.4902	2.70488	146.643	152.448	3.60546	3.35672	0.000788717	0.0535011	ENSMUSG00000073557	Ppp1r12b	protein_coding	protein phosphatase 1, regulatory (inhibitor) subunit 12B [Source:MGI Symbol;Acc:MGI:1916417]
ENSMUST00000109912.7	3044.03	2032.65	2602.79	1393.69	-0.58007	-3.3549	0.000793946	0.0537593	ENSMUSG00000031618	Nr3c2	protein_coding	nuclear receptor subfamily 3, group C, member 2 [Source:MGI Symbol;Acc:MGI:99459]
ENSMUST00000079012.12	598.732	545.022	368.79	225.446	-1.18051	-3.35311	0.000799094	0.054011	ENSMUSG00000025702	March8	protein_coding	membrane-associated ring finger (C3HC4) 8 [Source:MGI Symbol;Acc:MGI:1919029]
ENSMUST00000111760.2	6727.75	6543	6601.24	4519.82	-0.474646	-3.35178	0.000802951	0.0540783	ENSMUSG00000027002	Nckap1	protein_coding	NCK-associated protein 1 [Source:MGI Symbol;Acc:MGI:1355333]
ENSMUST00000153748.1	663.595	604.449	1357.19	1245.65	0.843299	3.35188	0.000802647	0.0540783	ENSMUSG00000071796	6820431F20Rik	processed_transcript	RIKEN cDNA 6820431F20 gene [Source:MGI Symbol;Acc:MGI:3694236]
ENSMUST00000125328.1	70.8667	57.8737	5.64405	0	-5.44313	-3.35112	0.000804848	0.0541095	ENSMUSG00000046351	Zfp322a	protein_coding	zinc finger protein 322A [Source:MGI Symbol;Acc:MGI:2442566]
ENSMUST00000021332.8	2808.27	1919.91	2228.03	1341.69	-0.595757	-3.35001	0.000808075	0.05423	ENSMUSG00000020949	Fkbp3	protein_coding	FK506 binding protein 3 [Source:MGI Symbol;Acc:MGI:1353460]
ENSMUST00000090558.9	914.694	1265.34	1678.91	2430.03	0.712644	3.34883	0.000811549	0.0543666	ENSMUSG00000068740	Celsr2	protein_coding	cadherin, EGF LAG seven-pass G-type receptor 2 [Source:MGI Symbol;Acc:MGI:1858235]
ENSMUST00000079755.4	26.9195	45.1049	0	0	-7.74774	-3.34699	0.000816954	0.0546318	ENSMUSG00000058174	Gm5148	protein_coding	predicted gene 5148 [Source:MGI Symbol;Acc:MGI:3646006]
ENSMUST00000118732.3	240.002	204.698	72.4318	58.099	-1.92835	-3.33699	0.000846911	0.0565351	ENSMUSG00000050074	Spink8	protein_coding	serine peptidase inhibitor, Kazal type 8 [Source:MGI Symbol;Acc:MGI:1925959]
ENSMUST00000154354.1	70	77	5	8	-3.70681	-3.33394	0.000856236	0.0570567	ENSMUSG00000085882	2610507I01Rik	processed_transcript	RIKEN cDNA 2610507I01 gene [Source:MGI Symbol;Acc:MGI:1919453]
ENSMUST00000165123.7	4443.95	4517.38	3900.53	3487.41	-0.474418	-3.32987	0.000868871	0.0576952	ENSMUSG00000024576	Csnk1a1	protein_coding	casein kinase 1, alpha 1 [Source:MGI Symbol;Acc:MGI:1934950]
ENSMUST00000178721.1	64.4942	15.3566	0	0	-7.61865	-3.33027	0.000867634	0.0576952	ENSMUSG00000031505	Carkd	protein_coding	carbohydrate kinase domain containing [Source:MGI Symbol;Acc:MGI:1913353]
ENSMUST00000140969.1	34.6685	31.2365	320.218	110.006	2.38892	3.32744	0.000876478	0.0579601	ENSMUSG00000023004	Tuba1b	retained_intron	tubulin, alpha 1B [Source:MGI Symbol;Acc:MGI:107804]
ENSMUST00000154051.7	30.5139	177.299	6.17708e-06	29.3595	-4.16057	-3.32713	0.000877464	0.0579601	ENSMUSG00000062949	Atp11c	protein_coding	ATPase, class VI, type 11C [Source:MGI Symbol;Acc:MGI:1859661]
ENSMUST00000206326.1	30.5139	177.299	6.17708e-06	29.3595	-4.16057	-3.32713	0.000877464	0.0579601	ENSMUSG00000108408	Atp11c	protein_coding
ENSMUST00000020710.10	13.2025	65.1328	0	0	-7.53006	-3.32336	0.000889415	0.0586471	ENSMUSG00000020432	Tcn2	protein_coding	transcobalamin 2 [Source:MGI Symbol;Acc:MGI:98534]
ENSMUST00000059118.3	1640.5	2451.37	1198.89	1775.33	-0.651112	-3.32187	0.000894176	0.0588582	ENSMUSG00000043498	9330132A10Rik	pseudogene	RIKEN cDNA 9330132A10 gene [Source:MGI Symbol;Acc:MGI:2442380]
ENSMUST00000095144.9	258.326	106.028	686.951	356.975	1.3865	3.32026	0.000899348	0.0590958	ENSMUSG00000049225	Pdp1	protein_coding	pyruvate dehyrogenase phosphatase catalytic subunit 1 [Source:MGI Symbol;Acc:MGI:2685870]
ENSMUST00000170710.7	131.987	107.555	19.0822	20.8983	-2.76104	-3.3153	0.000915454	0.0599456	ENSMUSG00000017286	Glod4	protein_coding	glyoxalase domain containing 4 [Source:MGI Symbol;Acc:MGI:1914451]
ENSMUST00000201359.3	0	0	84.6592	14.8996	7.45094	3.31563	0.000914356	0.0599456	ENSMUSG00000036473	Tbc1d24	nonsense_mediated_decay	TBC1 domain family, member 24 [Source:MGI Symbol;Acc:MGI:2443456]
ENSMUST00000166658.7	2075.91	2028.66	1780.45	1137	-0.702295	-3.30606	0.000946186	0.0618508	ENSMUSG00000001289	Pfdn5	protein_coding	prefoldin 5 [Source:MGI Symbol;Acc:MGI:1928753]
ENSMUST00000082411.1	36569	21496.4	15322.1	3399.06	-2.06363	-3.30031	0.000965774	0.0630222	ENSMUSG00000064360	mt-Nd3	protein_coding	mitochondrially encoded NADH dehydrogenase 3 [Source:MGI Symbol;Acc:MGI:102499]
ENSMUST00000109937.7	149.127	522.718	696.798	957.389	1.3428	3.29686	0.000977709	0.063691	ENSMUSG00000021097	Clmn	protein_coding	calmin [Source:MGI Symbol;Acc:MGI:2136957]
ENSMUST00000025632.9	310	325.379	92.6736	137.837	-1.67171	-3.29592	0.000980999	0.063778	ENSMUSG00000024726	Carnmt1	protein_coding	carnosine N-methyltransferase 1 [Source:MGI Symbol;Acc:MGI:1914633]
ENSMUST00000181850.1	197.077	179.124	69.3815	31.8822	-2.18157	-3.29551	0.000982421	0.063778	ENSMUSG00000097061	9330151L19Rik	protein_coding	RIKEN cDNA 9330151L19 gene [Source:MGI Symbol;Acc:MGI:3041168]
ENSMUST00000120847.7	444.065	201.625	258.788	9.13931e-07	-4.40762	-3.29292	0.00099153	0.064259	ENSMUSG00000046079	Lrrc8d	protein_coding	leucine rich repeat containing 8D [Source:MGI Symbol;Acc:MGI:1922368]
ENSMUST00000183775.7	45.2784	24.721	0	0	-7.71519	-3.2923	0.000993711	0.06429	ENSMUSG00000059173	Pde1a	nonsense_mediated_decay	phosphodiesterase 1A, calmodulin-dependent [Source:MGI Symbol;Acc:MGI:1201792]
ENSMUST00000182284.7	314.014	193.648	899.729	427.732	1.14091	3.29114	0.000997834	0.0644464	ENSMUSG00000058589	Anks1b	protein_coding	ankyrin repeat and sterile alpha motif domain containing 1B [Source:MGI Symbol;Acc:MGI:1924781]
ENSMUST00000114247.1	33.878	0	246.028	34.767	3.95219	3.2892	0.00100472	0.0647803	ENSMUSG00000049556	Lingo1	protein_coding	leucine rich repeat and Ig domain containing 1 [Source:MGI Symbol;Acc:MGI:1915522]
ENSMUST00000059802.6	206.808	243.339	95.2735	14.5932	-2.67551	-3.28781	0.0010097	0.0649904	ENSMUSG00000048758	Rpl29	protein_coding	ribosomal protein L29 [Source:MGI Symbol;Acc:MGI:99687]
ENSMUST00000006167.12	5.99573e-06	0	25.874	56.1749	7.52661	3.28642	0.00101468	0.0652002	ENSMUSG00000006010	BC003331	protein_coding	cDNA sequence BC003331 [Source:MGI Symbol;Acc:MGI:2385108]
ENSMUST00000077577.7	8910.06	8831.59	8775.32	6427.04	-0.425619	-3.28575	0.00101712	0.0652458	ENSMUSG00000023004	Tuba1b	protein_coding	tubulin, alpha 1B [Source:MGI Symbol;Acc:MGI:107804]
ENSMUST00000109486.8	251.116	745.339	649.099	1344.18	0.911339	3.28266	0.00102833	0.0658535	ENSMUSG00000027652	Ralgapb	protein_coding	Ral GTPase activating protein, beta subunit (non-catalytic) [Source:MGI Symbol;Acc:MGI:2444531]
ENSMUST00000152831.7	792.666	987.371	1695.96	1631.81	0.71485	3.28113	0.00103391	0.0660984	ENSMUSG00000030302	Atp2b2	nonsense_mediated_decay	ATPase, Ca++ transporting, plasma membrane 2 [Source:MGI Symbol;Acc:MGI:105368]
ENSMUST00000108222.8	0	0	44.4841	37.6287	7.60213	3.27549	0.00105479	0.0672056	ENSMUSG00000045751	Mms22l	protein_coding	MMS22-like, DNA repair protein [Source:MGI Symbol;Acc:MGI:2684980]
ENSMUST00000115461.7	514.594	99.1317	281.658	9.49572	-2.23062	-3.27567	0.00105412	0.0672056	ENSMUSG00000045983	Eif4g1	protein_coding	eukaryotic translation initiation factor 4, gamma 1 [Source:MGI Symbol;Acc:MGI:2384784]
ENSMUST00000142017.1	77.3131	133.251	352.211	357.511	1.61579	3.27484	0.0010572	0.0672056	ENSMUSG00000020340	Cyfip2	protein_coding	cytoplasmic FMR1 interacting protein 2 [Source:MGI Symbol;Acc:MGI:1924134]
ENSMUST00000178421.7	23.3252	102.493	0.00752123	7.35221	-5.02482	-3.27454	0.00105834	0.0672056	ENSMUSG00000021417	Eci2	protein_coding	enoyl-Coenzyme A delta isomerase 2 [Source:MGI Symbol;Acc:MGI:1346064]
ENSMUST00000111317.8	0.00224962	0.0712067	144.33	3.4589	6.79206	3.27011	0.00107507	0.0681531	ENSMUSG00000040506	Ambra1	protein_coding	autophagy/beclin 1 regulator 1 [Source:MGI Symbol;Acc:MGI:2443564]
ENSMUST00000035208.13	1234.76	2011.03	1995.05	5053.29	0.815131	3.26638	0.0010893	0.0689399	ENSMUSG00000032589	Bsn	protein_coding	bassoon [Source:MGI Symbol;Acc:MGI:1277955]
ENSMUST00000101644.9	73.6444	9.37473	0	0	-7.41663	-3.26496	0.00109478	0.0690902	ENSMUSG00000020453	Patz1	processed_transcript	POZ (BTB) and AT hook containing zinc finger 1 [Source:MGI Symbol;Acc:MGI:1891832]
ENSMUST00000113717.7	1192.47	1049.9	2765.17	1575.8	0.704308	3.26482	0.00109533	0.0690902	ENSMUSG00000057738	Sptan1	protein_coding	spectrin alpha, non-erythrocytic 1 [Source:MGI Symbol;Acc:MGI:98386]
ENSMUST00000027582.9	57.5769	21.856	249.544	166.271	2.31411	3.26365	0.00109985	0.0692596	ENSMUSG00000026344	Lypd1	protein_coding	Ly6/Plaur domain containing 1 [Source:MGI Symbol;Acc:MGI:1919835]
ENSMUST00000071816.6	1687.21	1143.03	3405.85	1726.96	0.612124	3.26161	0.0011078	0.0696438	ENSMUSG00000021820	Camk2g	protein_coding	calcium/calmodulin-dependent protein kinase II gamma [Source:MGI Symbol;Acc:MGI:88259]
ENSMUST00000117748.7	86.6929	51.6713	4.55732e-07	7.30406	-5.28792	-3.26057	0.00111188	0.0696686	ENSMUSG00000022967	Ifnar1	protein_coding	interferon (alpha and beta) receptor 1 [Source:MGI Symbol;Acc:MGI:107658]
ENSMUST00000178147.2	0.325515	3.72891e-08	1619.78	1561.51	12.9279	3.26094	0.00111044	0.0696686	ENSMUSG00000095597	Gm6472	processed_transcript	predicted pseudogene 6472 [Source:MGI Symbol;Acc:MGI:3648396]
ENSMUST00000037623.14	4596.97	3992.29	4023.01	3074.46	-0.468999	-3.25967	0.00111541	0.069774	ENSMUSG00000039114	Nrn1	protein_coding	neuritin 1 [Source:MGI Symbol;Acc:MGI:1915654]
ENSMUST00000208730.1	345.578	362.45	211.148	42.5279	-2.06281	-3.25907	0.00111777	0.0698059	ENSMUSG00000039361	Picalm	protein_coding	phosphatidylinositol binding clathrin assembly protein [Source:MGI Symbol;Acc:MGI:2385902]
ENSMUST00000037836.11	53.7259	19.2281	0	0	-7.62351	-3.25228	0.00114484	0.0713788	ENSMUSG00000040242	Fgfr1op2	protein_coding	FGFR1 oncogene partner 2 [Source:MGI Symbol;Acc:MGI:1914779]
ENSMUST00000112233.7	1399.96	1593.83	1092.66	1017.51	-0.693501	-3.25145	0.00114816	0.0714679	ENSMUSG00000031342	Gpm6b	protein_coding	glycoprotein m6b [Source:MGI Symbol;Acc:MGI:107672]
ENSMUST00000035779.14	994.573	1306.3	715.048	807.747	-0.778187	-3.2447	0.00117573	0.0729394	ENSMUSG00000032883	Acsl3	protein_coding	acyl-CoA synthetase long-chain family member 3 [Source:MGI Symbol;Acc:MGI:1921455]
ENSMUST00000107161.7	0	0	12.8318	75.2396	7.2796	3.24425	0.00117759	0.0729394	ENSMUSG00000015522	Arnt	protein_coding	aryl hydrocarbon receptor nuclear translocator [Source:MGI Symbol;Acc:MGI:88071]
ENSMUST00000202714.3	0	0	46.7442	33.999	7.57633	3.24464	0.001176	0.0729394	ENSMUSG00000029924	Slc37a3	processed_transcript	solute carrier family 37 (glycerol-3-phosphate transporter), member 3 [Source:MGI Symbol;Acc:MGI:1919394]
ENSMUST00000057115.6	2468.69	2232.68	2164.09	1439.03	-0.598656	-3.24202	0.00118688	0.073394	ENSMUSG00000044792	Isca1	protein_coding	iron-sulfur cluster assembly 1 [Source:MGI Symbol;Acc:MGI:1916296]
ENSMUST00000122941.7	6962.8	6473.3	6606.27	5054.87	-0.410888	-3.24134	0.00118967	0.0734467	ENSMUSG00000022201	Zfr	protein_coding	zinc finger RNA binding protein [Source:MGI Symbol;Acc:MGI:1341890]
ENSMUST00000020209.15	442.479	313.769	181.423	138.702	-1.40869	-3.24053	0.00119307	0.0735362	ENSMUSG00000020022	Ndufa12	protein_coding	NADH dehydrogenase (ubiquinone) 1 alpha subcomplex, 12 [Source:MGI Symbol;Acc:MGI:1913664]
ENSMUST00000079360.11	0	29.4501	138.381	122.122	4.55287	3.23856	0.00120135	0.0739263	ENSMUSG00000025085	Ablim1	protein_coding	actin-binding LIM protein 1 [Source:MGI Symbol;Acc:MGI:1194500]
ENSMUST00000169371.8	382.839	195.556	225.382	0.000168783	-4.40724	-3.23628	0.00121098	0.0743976	ENSMUSG00000038070	Cntln	protein_coding	centlein, centrosomal protein [Source:MGI Symbol;Acc:MGI:2443104]
ENSMUST00000165201.8	1547.47	1621.48	983.178	1172.37	-0.757561	-3.23436	0.00121916	0.0747787	ENSMUSG00000038679	Trps1	protein_coding	trichorhinophalangeal syndrome I (human) [Source:MGI Symbol;Acc:MGI:1927616]
ENSMUST00000148955.1	0	8.88164	133.929	58.4258	5.03643	3.23297	0.00122511	0.0750213	ENSMUSG00000025421	Hdhd2	protein_coding	haloacid dehalogenase-like hydrolase domain containing 2 [Source:MGI Symbol;Acc:MGI:1924237]
ENSMUST00000166033.5	922.05	969.002	277.196	675.816	-1.31231	-3.23074	0.0012347	0.0753643	ENSMUSG00000078578	Ube2d3	protein_coding	ubiquitin-conjugating enzyme E2D 3 [Source:MGI Symbol;Acc:MGI:1913355]
ENSMUST00000190715.6	47.2869	43.5359	1.30965	2.49402	-5.14056	-3.23089	0.00123405	0.0753643	ENSMUSG00000056267	Cep70	protein_coding	centrosomal protein 70 [Source:MGI Symbol;Acc:MGI:1915371]
ENSMUST00000178948.1	315.339	340.503	158.22	105.22	-1.53034	-3.22853	0.0012443	0.075828	ENSMUSG00000094114	Gm21967	protein_coding	predicted gene, 21967 [Source:MGI Symbol;Acc:MGI:5439436]
ENSMUST00000022075.4	597.485	370.715	1234.26	858.18	0.936207	3.22791	0.00124697	0.0758685	ENSMUSG00000021587	Pcsk1	protein_coding	proprotein convertase subtilisin/kexin type 1 [Source:MGI Symbol;Acc:MGI:97511]
ENSMUST00000163389.7	0.000244394	21.0678	177.172	85.2582	4.76009	3.22654	0.00125296	0.0761105	ENSMUSG00000030890	Ilk	protein_coding	integrin linked kinase [Source:MGI Symbol;Acc:MGI:1195267]
ENSMUST00000164579.7	77.0661	153.343	18.6005	15.7211	-2.81197	-3.22475	0.00126083	0.0764653	ENSMUSG00000022899	Slc15a2	protein_coding	solute carrier family 15 (H+/peptide transporter), member 2 [Source:MGI Symbol;Acc:MGI:1890457]
ENSMUST00000188939.6	30.7442	35.1353	0	0	-7.67498	-3.22379	0.00126505	0.0765982	ENSMUSG00000033499	Larp4b	protein_coding	La ribonucleoprotein domain family, member 4B [Source:MGI Symbol;Acc:MGI:106330]
ENSMUST00000067538.5	447.774	1164.22	1230.54	1818.02	0.851454	3.22042	0.00128003	0.0773814	ENSMUSG00000013236	Ptprs	protein_coding	protein tyrosine phosphatase, receptor type, S [Source:MGI Symbol;Acc:MGI:97815]
ENSMUST00000070724.11	1161	190.49	2135.63	599.466	1.0612	3.21926	0.00128521	0.0775706	ENSMUSG00000051177	Plcb1	protein_coding	phospholipase C, beta 1 [Source:MGI Symbol;Acc:MGI:97613]
ENSMUST00000141159.7	207.8	189.879	550.864	525.773	1.23989	3.21872	0.00128762	0.0775921	ENSMUSG00000068373	D430041D05Rik	protein_coding	RIKEN cDNA D430041D05 gene [Source:MGI Symbol;Acc:MGI:2181743]
ENSMUST00000026507.12	87.4278	31.5156	7.582	0	-5.02353	-3.21124	0.00132165	0.0789691	ENSMUSG00000025437	Usp33	protein_coding	ubiquitin specific peptidase 33 [Source:MGI Symbol;Acc:MGI:2159711]
ENSMUST00000044083.7	280.47	219.306	923.098	435.151	1.16262	3.21228	0.00131686	0.0789691	ENSMUSG00000021559	Dapk1	protein_coding	death associated protein kinase 1 [Source:MGI Symbol;Acc:MGI:1916885]
ENSMUST00000081640.11	159.916	145.492	36.4579	35.078	-2.28541	-3.21312	0.00131301	0.0789691	ENSMUSG00000022151	Ttc33	protein_coding	tetratricopeptide repeat domain 33 [Source:MGI Symbol;Acc:MGI:1914765]
ENSMUST00000092266.10	348.458	113.057	165.574	13.4982	-2.21645	-3.21094	0.00132301	0.0789691	ENSMUSG00000034674	Tdg	protein_coding	thymine DNA glycosylase [Source:MGI Symbol;Acc:MGI:108247]
ENSMUST00000119161.8	2638.25	1675	2342.21	1035.21	-0.627953	-3.21191	0.00131857	0.0789691	ENSMUSG00000006005	Tpr	protein_coding	translocated promoter region, nuclear basket protein [Source:MGI Symbol;Acc:MGI:1922066]
ENSMUST00000168279.1	44.589	22.6941	0	0	-7.63388	-3.21113	0.00132216	0.0789691	ENSMUSG00000022899	Slc15a2	protein_coding	solute carrier family 15 (H+/peptide transporter), member 2 [Source:MGI Symbol;Acc:MGI:1890457]
ENSMUST00000164420.1	1645.75	1230.94	2606.28	3752.85	0.941913	3.21017	0.00132657	0.0790562	ENSMUSG00000085328	Gm17131	unprocessed_pseudogene	predicted gene 17131 [Source:MGI Symbol;Acc:MGI:4937958]
ENSMUST00000082390.1	1388931	820473	1395098	700378	-0.294791	-3.20683	0.00134208	0.0797416	ENSMUSG00000064339	mt-Rnr2	Mt_rRNA	mitochondrially encoded 16S rRNA [Source:MGI Symbol;Acc:MGI:102492]
ENSMUST00000108297.2	1585.24	3213.08	1272.79	2371.51	-0.570164	-3.20644	0.0013439	0.0797416	ENSMUSG00000049225	Pdp1	protein_coding	pyruvate dehyrogenase phosphatase catalytic subunit 1 [Source:MGI Symbol;Acc:MGI:2685870]
ENSMUST00000163888.7	3.90273e-05	0	187.607	0.53521	6.39444	3.20612	0.00134538	0.0797416	ENSMUSG00000005583	Mef2c	protein_coding	myocyte enhancer factor 2C [Source:MGI Symbol;Acc:MGI:99458]
ENSMUST00000193517.5	547.877	698.693	293.296	389.444	-1.06836	-3.20588	0.00134651	0.0797416	ENSMUSG00000027763	Mbnl1	protein_coding	muscleblind-like 1 (Drosophila) [Source:MGI Symbol;Acc:MGI:1928482]
ENSMUST00000045301.7	325.71	258	122.02	95.5911	-1.58234	-3.20483	0.0013514	0.0799061	ENSMUSG00000052565	Hist1h1d	protein_coding	histone cluster 1, H1d [Source:MGI Symbol;Acc:MGI:107502]
ENSMUST00000068415.10	2241.37	3313.6	1980.15	2347.7	-0.533251	-3.20251	0.00136238	0.0804293	ENSMUSG00000026872	Zeb2	protein_coding	zinc finger E-box binding homeobox 2 [Source:MGI Symbol;Acc:MGI:1344407]
ENSMUST00000057866.12	2470.34	1973	4287.68	2989.97	0.508974	3.20108	0.00136915	0.0807028	ENSMUSG00000048978	Nrsn1	protein_coding	neurensin 1 [Source:MGI Symbol;Acc:MGI:894662]
ENSMUST00000182600.7	80.109	34.4224	308.939	180.022	1.98325	3.20048	0.00137197	0.0807432	ENSMUSG00000058589	Anks1b	protein_coding	ankyrin repeat and sterile alpha motif domain containing 1B [Source:MGI Symbol;Acc:MGI:1924781]
ENSMUST00000032585.7	434.083	339.812	240.223	112.769	-1.40652	-3.19965	0.00137593	0.080773	ENSMUSG00000030423	Pop4	protein_coding	processing of precursor 4, ribonuclease P/MRP family, (S. cerevisiae) [Source:MGI Symbol;Acc:MGI:1913411]
ENSMUST00000140984.1	68.9319	19.0811	1.60897	0	-5.93026	-3.19948	0.00137675	0.080773	ENSMUSG00000015656	Hspa8	retained_intron	heat shock protein 8 [Source:MGI Symbol;Acc:MGI:105384]
ENSMUST00000145280.1	93.8003	81.3296	12.3611	8.92574	-3.17623	-3.19843	0.00138178	0.0809423	ENSMUSG00000005886	Ncoa2	protein_coding	nuclear receptor coactivator 2 [Source:MGI Symbol;Acc:MGI:1276533]
ENSMUST00000099623.9	6888.27	4698.49	5957.24	3849.93	-0.444588	-3.19658	0.00139068	0.0813376	ENSMUSG00000074968	Ano3	protein_coding	anoctamin 3 [Source:MGI Symbol;Acc:MGI:3613666]
ENSMUST00000090940.5	2689.06	2515.08	2257.11	1840.93	-0.544421	-3.19611	0.00139294	0.0813437	ENSMUSG00000026830	Ermn	protein_coding	ermin, ERM-like protein [Source:MGI Symbol;Acc:MGI:1925017]
ENSMUST00000039697.13	7679.89	6048.7	7378.91	4711.49	-0.404277	-3.19513	0.00139766	0.0814935	ENSMUSG00000033676	Gabrb3	protein_coding	gamma-aminobutyric acid (GABA) A receptor, subunit beta 3 [Source:MGI Symbol;Acc:MGI:95621]
ENSMUST00000030281.11	4773.16	3440.85	4037.24	2727.63	-0.480205	-3.19192	0.00141333	0.0822801	ENSMUSG00000028552	Eps15	protein_coding	epidermal growth factor receptor pathway substrate 15 [Source:MGI Symbol;Acc:MGI:104583]
ENSMUST00000029078.8	3630.93	4376.53	3375.43	3120.7	-0.482583	-3.18995	0.00142297	0.0824048	ENSMUSG00000027562	Car2	protein_coding	carbonic anhydrase 2 [Source:MGI Symbol;Acc:MGI:88269]
ENSMUST00000056508.11	3683.53	2653.48	3200.44	1984.89	-0.506231	-3.19095	0.00141804	0.0824048	ENSMUSG00000004319	Clcn3	protein_coding	chloride channel, voltage-sensitive 3 [Source:MGI Symbol;Acc:MGI:103555]
ENSMUST00000066257.5	1525.71	1523.76	1189.71	1004.89	-0.672911	-3.19001	0.00142266	0.0824048	ENSMUSG00000028790	Khdrbs1	protein_coding	KH domain containing, RNA binding, signal transduction associated 1 [Source:MGI Symbol;Acc:MGI:893579]
ENSMUST00000120717.7	7	2	73	78	4.04488	3.1897	0.00142419	0.0824048	ENSMUSG00000058626	Capn11	protein_coding	calpain 11 [Source:MGI Symbol;Acc:MGI:1352490]
ENSMUST00000140030.7	1071.45	772.708	415.097	528.429	-1.15213	-3.18895	0.00142791	0.0824932	ENSMUSG00000014592	Camta1	protein_coding	calmodulin binding transcription activator 1 [Source:MGI Symbol;Acc:MGI:2140230]
ENSMUST00000033915.7	37360	37384	37967	30951	-0.316999	-3.18821	0.00143157	0.0825787	ENSMUSG00000031517	Gpm6a	protein_coding	glycoprotein m6a [Source:MGI Symbol;Acc:MGI:107671]
ENSMUST00000023344.9	1258.08	1228.76	996.269	713.184	-0.754731	-3.18699	0.0014376	0.0828003	ENSMUSG00000022664	Slc35a5	protein_coding	solute carrier family 35, member A5 [Source:MGI Symbol;Acc:MGI:1921352]
ENSMUST00000034017.7	5203	5067	4877	3859	-0.434761	-3.18526	0.00144622	0.0831695	ENSMUSG00000031605	Klhl2	protein_coding	kelch-like 2, Mayven [Source:MGI Symbol;Acc:MGI:1924363]
ENSMUST00000107128.7	145.436	245.566	56.9152	48.651	-2.03372	-3.18449	0.00145007	0.0832647	ENSMUSG00000030761	Myo7a	protein_coding	myosin VIIA [Source:MGI Symbol;Acc:MGI:104510]
ENSMUST00000114985.9	4034.8	3256.14	3811.92	2240.55	-0.506568	-3.18307	0.00145723	0.0835485	ENSMUSG00000053477	Tcf4	protein_coding	transcription factor 4 [Source:MGI Symbol;Acc:MGI:98506]
ENSMUST00000115827.7	430.683	491.675	198.437	248.202	-1.2459	-3.18237	0.00146074	0.083623	ENSMUSG00000068663	Clec16a	protein_coding	C-type lectin domain family 16, member A [Source:MGI Symbol;Acc:MGI:1921624]
ENSMUST00000064091.11	5123.97	10657.1	5128.11	7914.11	-0.411655	-3.18077	0.00146883	0.0839588	ENSMUSG00000026384	Ptpn4	protein_coding	protein tyrosine phosphatase, non-receptor type 4 [Source:MGI Symbol;Acc:MGI:1099792]
ENSMUST00000200021.1	850.489	5678.59	0	0	-13.8282	-3.17847	0.00148057	0.0845021	ENSMUSG00000105361	AY036118	lincRNA	cDNA sequence AY036118 [Source:MGI Symbol;Acc:MGI:2158419]
ENSMUST00000105512.7	31.0576	33.247	0	0	-7.63293	-3.1742	0.0015025	0.0854955	ENSMUSG00000039480	Nt5dc1	protein_coding	5'-nucleotidase domain containing 1 [Source:MGI Symbol;Acc:MGI:2442446]
ENSMUST00000139264.1	218.657	192.525	595.587	471.559	1.19671	3.17439	0.00150153	0.0854955	ENSMUSG00000071793	2610005L07Rik	transcribed_unprocessed_pseudogene	RIKEN cDNA 2610005L07 gene [Source:MGI Symbol;Acc:MGI:1914283]
ENSMUST00000112871.7	46.2566	20.446	1.46493e-05	0	-7.57733	-3.16772	0.00153641	0.0872933	ENSMUSG00000061353	Cxcl12	protein_coding	chemokine (C-X-C motif) ligand 12 [Source:MGI Symbol;Acc:MGI:103556]
ENSMUST00000082409.1	233080	201040	235807	156476	-0.334829	-3.16568	0.00154721	0.0877107	ENSMUSG00000064358	mt-Co3	protein_coding	mitochondrially encoded cytochrome c oxidase III [Source:MGI Symbol;Acc:MGI:102502]
ENSMUST00000105816.7	718.01	215.404	286.477	112	-1.32469	-3.16546	0.0015484	0.0877107	ENSMUSG00000028756	Pink1	protein_coding	PTEN induced putative kinase 1 [Source:MGI Symbol;Acc:MGI:1916193]
ENSMUST00000029269.11	875.996	650.654	580.135	350.371	-0.928964	-3.16365	0.00155804	0.087993	ENSMUSG00000027714	Exosc9	protein_coding	exosome component 9 [Source:MGI Symbol;Acc:MGI:1355319]
ENSMUST00000081318.12	0	0	26.0773	49.5881	7.43412	3.16377	0.00155739	0.087993	ENSMUSG00000023764	Sfi1	protein_coding	Sfi1 homolog, spindle assembly associated (yeast) [Source:MGI Symbol;Acc:MGI:1926137]
ENSMUST00000171088.7	16.2238	51.1175	0	0	-7.49267	-3.16312	0.00156088	0.0880221	ENSMUSG00000032841	Prr5l	protein_coding	proline rich 5 like [Source:MGI Symbol;Acc:MGI:1919696]
ENSMUST00000050552.14	5305.81	4872.79	4973.88	3737.68	-0.431231	-3.16011	0.0015771	0.0887557	ENSMUSG00000051223	Bzw1	protein_coding	basic leucine zipper and W2 domains 1 [Source:MGI Symbol;Acc:MGI:1914132]
ENSMUST00000090986.10	443.065	444.958	253.418	180.77	-1.24131	-3.15983	0.00157859	0.0887557	ENSMUSG00000015852	Fcrls	protein_coding	Fc receptor-like S, scavenger receptor [Source:MGI Symbol;Acc:MGI:1933397]
ENSMUST00000123704.8	159.302	62.8888	689.803	151.356	1.53531	3.15754	0.00159107	0.0893245	ENSMUSG00000030884	Uqcrc2	processed_transcript	ubiquinol cytochrome c reductase core protein 2 [Source:MGI Symbol;Acc:MGI:1914253]
ENSMUST00000165806.7	250.388	202.82	92.024	61.0771	-1.77381	-3.15627	0.00159799	0.0895797	ENSMUSG00000019794	Katna1	protein_coding	katanin p60 (ATPase-containing) subunit A1 [Source:MGI Symbol;Acc:MGI:1344353]
ENSMUST00000194546.5	5.53964	0	65.0252	76.9876	5.14471	3.15442	0.00160819	0.0900179	ENSMUSG00000036334	Igsf10	protein_coding	immunoglobulin superfamily, member 10 [Source:MGI Symbol;Acc:MGI:1923481]
ENSMUST00000005493.13	12816.3	12187.9	13259.2	8711.03	-0.411384	-3.15205	0.00162131	0.0906183	ENSMUSG00000005360	Slc1a3	protein_coding	solute carrier family 1 (glial high affinity glutamate transporter), member 3 [Source:MGI Symbol;Acc:MGI:99917]
ENSMUST00000143005.7	0	0	28.7427	46.2113	7.44837	3.15007	0.00163229	0.0910975	ENSMUSG00000002428	Hltf	nonsense_mediated_decay	helicase-like transcription factor [Source:MGI Symbol;Acc:MGI:1196437]
ENSMUST00000089759.8	181.28	251.24	83.7936	36.659	-2.10936	-3.14773	0.00164543	0.0915598	ENSMUSG00000046598	Bdh1	protein_coding	3-hydroxybutyrate dehydrogenase, type 1 [Source:MGI Symbol;Acc:MGI:1919161]
ENSMUST00000140111.7	356.868	378.006	764.122	917.139	0.994929	3.14801	0.00164389	0.0915598	ENSMUSG00000071793	2610005L07Rik	processed_transcript	RIKEN cDNA 2610005L07 gene [Source:MGI Symbol;Acc:MGI:1914283]
ENSMUST00000110098.3	584.773	463.589	1345.6	823.267	0.842229	3.13769	0.00170286	0.0946162	ENSMUSG00000027273	Snap25	protein_coding	synaptosomal-associated protein 25 [Source:MGI Symbol;Acc:MGI:98331]
ENSMUST00000123824.1	72.8169	92.8993	0	14.6524	-4.98105	-3.13719	0.00170576	0.0946381	ENSMUSG00000030609	Aen	processed_transcript	apoptosis enhancing nuclease [Source:MGI Symbol;Acc:MGI:1915298]
ENSMUST00000079589.10	74.336	63.0662	0	9.5833	-5.02307	-3.13614	0.00171187	0.0948379	ENSMUSG00000020923	Ubtf	protein_coding	upstream binding transcription factor, RNA polymerase I [Source:MGI Symbol;Acc:MGI:98512]
ENSMUST00000108713.7	1379.49	1061.61	1100.8	613.304	-0.751763	-3.13483	0.00171951	0.0948442	ENSMUSG00000001036	Epn2	protein_coding	epsin 2 [Source:MGI Symbol;Acc:MGI:1333766]
ENSMUST00000113918.7	14.019	53.4309	0.158664	9.05886e-05	-7.43186	-3.135	0.00171853	0.0948442	ENSMUSG00000031865	Dctn1	protein_coding	dynactin 1 [Source:MGI Symbol;Acc:MGI:107745]
ENSMUST00000178587.1	2.13588	1.06327	50.2252	49.1958	4.99193	3.13519	0.00171743	0.0948442	ENSMUSG00000094565	Gm25229	snoRNA	predicted gene, 25229 [Source:MGI Symbol;Acc:MGI:5455006]
ENSMUST00000176551.2	0.960192	6.23185e-07	60.8061	32.2136	6.39812	3.13393	0.00172484	0.0949996	ENSMUSG00000092035	Peg10	protein_coding	paternally expressed 10 [Source:MGI Symbol;Acc:MGI:2157785]
ENSMUST00000032364.13	116.013	168.514	35.8145	27.2806	-2.3539	-3.13275	0.00173178	0.095243	ENSMUSG00000030237	Slco1a4	protein_coding	solute carrier organic anion transporter family, member 1a4 [Source:MGI Symbol;Acc:MGI:1351896]
ENSMUST00000093962.4	696.717	722.171	497.105	332.893	-0.99446	-3.13187	0.00173695	0.0953455	ENSMUSG00000070348	Ccnd1	protein_coding	cyclin D1 [Source:MGI Symbol;Acc:MGI:88313]
ENSMUST00000150806.7	19.5902	0.0730688	184.872	26.5123	4.13569	3.13158	0.00173869	0.0953455	ENSMUSG00000034928	Rnf44	protein_coding	ring finger protein 44 [Source:MGI Symbol;Acc:MGI:2145310]
ENSMUST00000098414.4	1582.85	1515.73	1243.41	1016.93	-0.654166	-3.12581	0.00177315	0.097094	ENSMUSG00000074093	Svip	protein_coding	small VCP/p97-interacting protein [Source:MGI Symbol;Acc:MGI:1922994]
ENSMUST00000069107.13	8844.48	7662.61	8140.66	6380.58	-0.386718	-3.12488	0.00177875	0.0972596	ENSMUSG00000063358	Mapk1	protein_coding	mitogen-activated protein kinase 1 [Source:MGI Symbol;Acc:MGI:1346858]
ENSMUST00000115366.2	2415	3540	2366	1802	-0.697628	-3.11901	0.00181457	0.0986476	ENSMUSG00000024597	Slc12a2	protein_coding	solute carrier family 12, member 2 [Source:MGI Symbol;Acc:MGI:101924]
ENSMUST00000146814.4	6.32756	5.36246	69.907	82.5744	3.60528	3.11924	0.00181318	0.0986476	ENSMUSG00000016128	Stard13	retained_intron	StAR-related lipid transfer (START) domain containing 13 [Source:MGI Symbol;Acc:MGI:2385331]
ENSMUST00000147526.7	0.313658	0	51.414	26.2452	7.44683	3.11963	0.00181077	0.0986476	ENSMUSG00000015766	Eps8	protein_coding	epidermal growth factor receptor pathway substrate 8 [Source:MGI Symbol;Acc:MGI:104684]
ENSMUST00000179343.2	14566	16444.9	14636	13456	-0.33774	-3.11943	0.00181201	0.0986476	ENSMUSG00000094483	Purb	protein_coding	purine rich element binding protein B [Source:MGI Symbol;Acc:MGI:1338779]
ENSMUST00000132270.7	12.5826	53.9914	0	0	-7.38987	-3.11797	0.00182102	0.0988558	ENSMUSG00000017664	Slc35c2	nonsense_mediated_decay	solute carrier family 35, member C2 [Source:MGI Symbol;Acc:MGI:2385166]
ENSMUST00000032946.9	9080.39	8326.73	8550.37	6874.75	-0.373786	-3.1112	0.00186326	0.100859	ENSMUSG00000030704	Rab6a	protein_coding	RAB6A, member RAS oncogene family [Source:MGI Symbol;Acc:MGI:894313]
ENSMUST00000077458.6	1775.05	1542.14	3165.99	2403.52	0.54469	3.11143	0.00186181	0.100859	ENSMUSG00000026797	Stxbp1	protein_coding	syntaxin binding protein 1 [Source:MGI Symbol;Acc:MGI:107363]
ENSMUST00000069399.6	3810	3937.07	3720.5	2570.37	-0.520562	-3.109	0.00187719	0.101467	ENSMUSG00000055675	Kbtbd11	protein_coding	kelch repeat and BTB (POZ) domain containing 11 [Source:MGI Symbol;Acc:MGI:1922151]
ENSMUST00000063704.7	39.9299	69.5719	5	0	-5.31232	-3.1019	0.0019228	0.103785	ENSMUSG00000078496	Gm13152	protein_coding	predicted gene 13152 [Source:MGI Symbol;Acc:MGI:3701121]
ENSMUST00000187369.6	166.745	119.695	1.0664	53.3281	-4.00176	-3.10134	0.00192646	0.103834	ENSMUSG00000026153	Fam135a	protein_coding	family with sequence similarity 135, member A [Source:MGI Symbol;Acc:MGI:1915437]
ENSMUST00000190729.1	440.75	229.13	19.1037	0.0786761	-7.27149	-3.09917	0.00194063	0.104448	ENSMUSG00000078941	Ak6	protein_coding	adenylate kinase 6 [Source:MGI Symbol;Acc:MGI:5510732]
ENSMUST00000176285.1	0	0	24.2037	49.2356	7.36547	3.0977	0.00195031	0.10482	ENSMUSG00000019984	Med23	protein_coding	mediator complex subunit 23 [Source:MGI Symbol;Acc:MGI:1917458]
ENSMUST00000076810.11	232.284	223.912	914.51	414.46	1.23826	3.09434	0.00197252	0.105863	ENSMUSG00000061751	Kalrn	protein_coding	kalirin, RhoGEF kinase [Source:MGI Symbol;Acc:MGI:2685385]
ENSMUST00000093852.3	655.258	631.225	1644.74	1007.1	0.8073	3.091	0.00199483	0.106909	ENSMUSG00000066687	Zbtb16	protein_coding	zinc finger and BTB domain containing 16 [Source:MGI Symbol;Acc:MGI:103222]
ENSMUST00000021091.14	11312	10396.1	11391.2	8210.77	-0.360451	-3.08736	0.00201943	0.108074	ENSMUSG00000020745	Pafah1b1	protein_coding	platelet-activating factor acetylhydrolase, isoform 1b, subunit 1 [Source:MGI Symbol;Acc:MGI:109520]
ENSMUST00000092138.6	974.895	765.666	1782.49	1487.02	0.718953	3.08567	0.00203093	0.108382	ENSMUSG00000094614	Gm21769	pseudogene	predicted gene, 21769 [Source:MGI Symbol;Acc:MGI:5433933]
ENSMUST00000137777.7	68.1189	40.5287	4.25363	2.9506	-4.09418	-3.08576	0.0020303	0.108382	ENSMUSG00000030706	Mrpl48	protein_coding	mitochondrial ribosomal protein L48 [Source:MGI Symbol;Acc:MGI:1289321]
ENSMUST00000197901.4	1.93807	41.9555	152.713	135.47	3.50947	3.08483	0.00203669	0.108537	ENSMUSG00000041912	Tdrkh	protein_coding	tudor and KH domain containing protein [Source:MGI Symbol;Acc:MGI:1919884]
ENSMUST00000027916.12	1087.87	909.005	773.586	555.708	-0.788886	-3.08354	0.00204552	0.108853	ENSMUSG00000026617	Bpnt1	protein_coding	bisphosphate 3'-nucleotidase 1 [Source:MGI Symbol;Acc:MGI:1338800]
ENSMUST00000107077.3	0.00290979	0	25.43	47.3678	7.36365	3.0814	0.00206027	0.10933	ENSMUSG00000028101	Pias3	protein_coding	protein inhibitor of activated STAT 3 [Source:MGI Symbol;Acc:MGI:1913126]
ENSMUST00000150157.1	269.869	355.071	82.149	165.396	-1.57566	-3.0817	0.00205825	0.10933	ENSMUSG00000071172	Srsf3	retained_intron	serine/arginine-rich splicing factor 3 [Source:MGI Symbol;Acc:MGI:98285]
ENSMUST00000114446.7	256.721	410.401	28.425	237.098	-2.13768	-3.07885	0.00207802	0.110117	ENSMUSG00000029836	Cbx3	protein_coding	chromobox 3 [Source:MGI Symbol;Acc:MGI:108515]
ENSMUST00000181091.7	484.956	123.457	0.1691	3.60149	-8.14568	-3.07748	0.00208757	0.110469	ENSMUSG00000036112	Metap2	protein_coding	methionine aminopeptidase 2 [Source:MGI Symbol;Acc:MGI:1929701]
ENSMUST00000049389.10	1389.44	1534.27	1132.43	979.184	-0.664014	-3.07428	0.00211012	0.111483	ENSMUSG00000039470	Zdhhc2	protein_coding	zinc finger, DHHC domain containing 2 [Source:MGI Symbol;Acc:MGI:1923452]
ENSMUST00000203830.2	985.736	534.543	2030.75	911.312	0.711597	3.07392	0.00211263	0.111483	ENSMUSG00000030077	Chl1	protein_coding	cell adhesion molecule with homology to L1CAM [Source:MGI Symbol;Acc:MGI:1098266]
ENSMUST00000024639.11	11362.7	10764.3	11735	7945.34	-0.390537	-3.07288	0.00212001	0.111601	ENSMUSG00000015222	Map2	protein_coding	microtubule-associated protein 2 [Source:MGI Symbol;Acc:MGI:97175]
ENSMUST00000122037.7	48.1341	145.451	644.34	266.91	2.10364	3.07277	0.00212079	0.111601	ENSMUSG00000037605	Adgrl3	protein_coding	adhesion G protein-coupled receptor L3 [Source:MGI Symbol;Acc:MGI:2441950]
ENSMUST00000198677.1	921	872	643	407	-0.9174	-3.07013	0.00213965	0.112437	ENSMUSG00000105353	Gm42428	lincRNA	predicted gene 42428 [Source:MGI Symbol;Acc:MGI:5662565]
ENSMUST00000163887.1	371.321	377.964	183.372	166.475	-1.29568	-3.06883	0.00214897	0.11277	ENSMUSG00000055945	Prr18	protein_coding	proline rich 18 [Source:MGI Symbol;Acc:MGI:2443403]
ENSMUST00000146003.8	423.916	462.106	237.867	204.731	-1.18689	-3.06737	0.00215953	0.11301	ENSMUSG00000030706	Mrpl48	protein_coding	mitochondrial ribosomal protein L48 [Source:MGI Symbol;Acc:MGI:1289321]
ENSMUST00000168954.8	1573.16	1249.86	3143.5	1836.86	0.581167	3.06762	0.00215771	0.11301	ENSMUSG00000041444	Arhgap32	protein_coding	Rho GTPase activating protein 32 [Source:MGI Symbol;Acc:MGI:2450166]
ENSMUST00000174294.2	8.55897	0	75.8508	72.3956	4.88725	3.06688	0.00216305	0.113038	ENSMUSG00000032872	Cyb5r4	nonsense_mediated_decay	cytochrome b5 reductase 4 [Source:MGI Symbol;Acc:MGI:2386848]
ENSMUST00000019896.4	116.656	65.3843	15	10.9279	-2.95273	-3.06563	0.00217215	0.113357	ENSMUSG00000019762	Iyd	protein_coding	iodotyrosine deiodinase [Source:MGI Symbol;Acc:MGI:1917587]
ENSMUST00000155998.1	677.556	544.253	396.364	301.746	-1.00933	-3.06459	0.00217969	0.113594	ENSMUSG00000020790	Ankfy1	protein_coding	ankyrin repeat and FYVE domain containing 1 [Source:MGI Symbol;Acc:MGI:1337008]
ENSMUST00000206382.1	2190.87	1529.44	1894.96	987.395	-0.610011	-3.061	0.00220596	0.114804	ENSMUSG00000055078	Gabra5	protein_coding	gamma-aminobutyric acid (GABA) A receptor, subunit alpha 5 [Source:MGI Symbol;Acc:MGI:95617]
ENSMUST00000200524.4	0	2.2618	0.986456	163.343	4.97597	3.05871	0.00222293	0.115528	ENSMUSG00000028034	Fubp1	protein_coding	far upstream element (FUSE) binding protein 1 [Source:MGI Symbol;Acc:MGI:1196294]
ENSMUST00000170153.1	0.00558354	0.000573913	45	28	7.39991	3.05633	0.00224061	0.116128	ENSMUSG00000046761	Fam83h	protein_coding	family with sequence similarity 83, member H [Source:MGI Symbol;Acc:MGI:2145900]
ENSMUST00000177022.1	6.04633	0	87.5381	36.0311	5.04268	3.05647	0.00223959	0.116128	ENSMUSG00000037971	1110032A03Rik	processed_transcript	RIKEN cDNA 1110032A03 gene [Source:MGI Symbol;Acc:MGI:1915971]
ENSMUST00000110572.1	113.996	118.75	48.7494	0.0745287	-4.40059	-3.05453	0.00225412	0.116668	ENSMUSG00000033411	Ctdspl2	protein_coding	CTD (carboxy-terminal domain, RNA polymerase II, polypeptide A) small phosphatase like 2 [Source:MGI Symbol;Acc:MGI:1196405]
ENSMUST00000020896.14	4224.38	3915.3	3879.38	2982.5	-0.44474	-3.05326	0.0022637	0.117003	ENSMUSG00000020577	Tspan13	protein_coding	tetraspanin 13 [Source:MGI Symbol;Acc:MGI:1913359]
ENSMUST00000076333.11	18.4219	43.045	0	0	-7.44621	-3.05267	0.00226813	0.117072	ENSMUSG00000033149	Phldb2	protein_coding	pleckstrin homology-like domain, family B, member 2 [Source:MGI Symbol;Acc:MGI:2444981]
ENSMUST00000101270.4	1524.95	1422.76	3176.39	2031.63	0.591724	3.05129	0.0022786	0.117452	ENSMUSG00000036644	Tbc1d9b	protein_coding	TBC1 domain family, member 9B [Source:MGI Symbol;Acc:MGI:1924045]
ENSMUST00000026917.8	3412.75	2651.48	3104.17	1932.94	-0.49154	-3.05039	0.00228546	0.117645	ENSMUSG00000025810	Nrp1	protein_coding	neuropilin 1 [Source:MGI Symbol;Acc:MGI:106206]
ENSMUST00000030247.10	521.212	492	353.674	180.481	-1.1955	-3.04801	0.00230361	0.118418	ENSMUSG00000028522	Mier1	protein_coding	mesoderm induction early response 1 homolog (Xenopus laevis [Source:MGI Symbol;Acc:MGI:1918398]
ENSMUST00000001412.16	2970.78	2628.76	2781.86	1741.63	-0.537016	-3.047	0.00231137	0.118494	ENSMUSG00000001376	Vps50	protein_coding	VPS50 EARP/GARPII complex subunit [Source:MGI Symbol;Acc:MGI:1920538]
ENSMUST00000184422.1	0	0	14.3165	59.5724	7.17213	3.04723	0.0023096	0.118494	ENSMUSG00000070498	Tmem132b	retained_intron	transmembrane protein 132B [Source:MGI Symbol;Acc:MGI:3609245]
ENSMUST00000054484.14	375.374	881.528	284.818	275.282	-1.23596	-3.04341	0.0023391	0.119754	ENSMUSG00000026904	Slc4a10	protein_coding	solute carrier family 4, sodium bicarbonate cotransporter-like, member 10 [Source:MGI Symbol;Acc:MGI:2150150]
ENSMUST00000099566.3	68.5878	366.877	26.7928	103.323	-1.78508	-3.04261	0.00234533	0.11991	ENSMUSG00000052387	Trpm3	protein_coding	transient receptor potential cation channel, subfamily M, member 3 [Source:MGI Symbol;Acc:MGI:2443101]
ENSMUST00000131989.1	0	0	14.0478	59.6123	7.16468	3.03956	0.00236921	0.120964	ENSMUSG00000039578	Ccser1	retained_intron	coiled-coil serine rich 1 [Source:MGI Symbol;Acc:MGI:3045354]
ENSMUST00000190113.1	732.388	530.423	1438.8	978.694	0.76132	3.03917	0.00237235	0.120964	ENSMUSG00000101698	Gm29562	lincRNA	predicted gene 29562 [Source:MGI Symbol;Acc:MGI:5580268]
ENSMUST00000020107.7	34077	31962	36767	22742	-0.386648	-3.03543	0.00240194	0.122078	ENSMUSG00000019943	Atp2b1	protein_coding	ATPase, Ca++ transporting, plasma membrane 1 [Source:MGI Symbol;Acc:MGI:104653]
ENSMUST00000087689.4	1741.53	1577.03	3311.52	2297.22	0.537601	3.03478	0.00240712	0.122078	ENSMUSG00000039126	Prune2	protein_coding	prune homolog 2 (Drosophila) [Source:MGI Symbol;Acc:MGI:1925004]
ENSMUST00000189581.6	2007.14	3470.33	1711.64	2637.98	-0.508015	-3.03482	0.00240678	0.122078	ENSMUSG00000100826	Snhg14	antisense	small nucleolar RNA host gene 14 [Source:MGI Symbol;Acc:MGI:1289201]
ENSMUST00000191268.6	25.7264	0	125.904	91.7287	4.42393	3.03577	0.00239923	0.122078	ENSMUSG00000032571	Pik3r4	protein_coding	phosphatidylinositol 3 kinase, regulatory subunit, polypeptide 4, p150 [Source:MGI Symbol;Acc:MGI:1922919]
ENSMUST00000026826.13	1.48559	120.189	218.842	224.354	3.60338	3.0313	0.00243504	0.123329	ENSMUSG00000025730	Rab40c	protein_coding	Rab40C, member RAS oncogene family [Source:MGI Symbol;Acc:MGI:2183454]
ENSMUST00000171737.1	1305.64	1333.89	1115.41	719.417	-0.749213	-3.0308	0.00243905	0.123366	ENSMUSG00000011179	Odc1	protein_coding	ornithine decarboxylase, structural 1 [Source:MGI Symbol;Acc:MGI:97402]
ENSMUST00000066208.12	743.087	777.9	565.718	339.001	-0.980773	-3.02806	0.00246131	0.124326	ENSMUSG00000053644	Aldh7a1	protein_coding	aldehyde dehydrogenase family 7, member A1 [Source:MGI Symbol;Acc:MGI:108186]
ENSMUST00000044767.9	5235.99	3049.99	4128.07	2529.01	-0.495826	-3.02635	0.00247527	0.124798	ENSMUSG00000037984	Neurod6	protein_coding	neurogenic differentiation 6 [Source:MGI Symbol;Acc:MGI:106593]
ENSMUST00000203609.2	50.3639	0	173.993	110.409	4.20951	3.0261	0.00247726	0.124798	ENSMUSG00000057691	Zfp746	protein_coding	zinc finger protein 746 [Source:MGI Symbol;Acc:MGI:1916478]
ENSMUST00000057207.5	46.165	248.89	441.082	451.595	1.83939	3.02327	0.00250055	0.125572	ENSMUSG00000049336	Tenm2	protein_coding	teneurin transmembrane protein 2 [Source:MGI Symbol;Acc:MGI:1345184]
ENSMUST00000107048.7	1170.64	539.54	825.974	312.388	-0.837431	-3.02303	0.00250255	0.125572	ENSMUSG00000030704	Rab6a	protein_coding	RAB6A, member RAS oncogene family [Source:MGI Symbol;Acc:MGI:894313]
ENSMUST00000113512.7	86.8622	69.7116	319.656	237.588	1.6275	3.02102	0.00251921	0.125572	ENSMUSG00000073643	Wdfy1	protein_coding	WD repeat and FYVE domain containing 1 [Source:MGI Symbol;Acc:MGI:1916618]
ENSMUST00000113513.7	86.8622	69.7116	319.656	237.588	1.6275	3.02102	0.00251921	0.125572	ENSMUSG00000073643	Wdfy1	protein_coding	WD repeat and FYVE domain containing 1 [Source:MGI Symbol;Acc:MGI:1916618]
ENSMUST00000113514.7	86.8622	69.7116	319.656	237.588	1.6275	3.02102	0.00251921	0.125572	ENSMUSG00000073643	Wdfy1	protein_coding	WD repeat and FYVE domain containing 1 [Source:MGI Symbol;Acc:MGI:1916618]
ENSMUST00000113515.7	86.8622	69.7116	319.656	237.588	1.6275	3.02102	0.00251921	0.125572	ENSMUSG00000073643	Wdfy1	protein_coding	WD repeat and FYVE domain containing 1 [Source:MGI Symbol;Acc:MGI:1916618]
ENSMUST00000134040.1	3540.83	2696.42	2612.5	2174.44	-0.526413	-3.02302	0.00250268	0.125572	ENSMUSG00000060126	Tpt1	processed_transcript	tumor protein, translationally-controlled 1 [Source:MGI Symbol;Acc:MGI:104890]
ENSMUST00000182383.7	374.182	279.14	248.658	34.0772	-1.96903	-3.02232	0.00250846	0.125572	ENSMUSG00000041225	Arhgap12	protein_coding	Rho GTPase activating protein 12 [Source:MGI Symbol;Acc:MGI:1922665]
ENSMUST00000187040.6	218.482	125.09	498.398	507.219	1.4046	3.01938	0.00253288	0.126022	ENSMUSG00000053877	Srcap	protein_coding	Snf2-related CREBBP activator protein [Source:MGI Symbol;Acc:MGI:2444036]
ENSMUST00000202578.3	364.553	1340.96	2009.52	1744.94	1.22416	3.01914	0.00253491	0.126022	ENSMUSG00000026825	Dnm1	protein_coding	dynamin 1 [Source:MGI Symbol;Acc:MGI:107384]
ENSMUST00000022704.7	12549	12196	12810	9316	-0.365067	-3.01787	0.00254559	0.126028	ENSMUSG00000022108	Itm2b	protein_coding	integral membrane protein 2B [Source:MGI Symbol;Acc:MGI:1309517]
ENSMUST00000107678.7	914.991	776.049	720.214	361.688	-0.914383	-3.01803	0.00254428	0.126028	ENSMUSG00000028086	Fbxw7	protein_coding	F-box and WD-40 domain protein 7 [Source:MGI Symbol;Acc:MGI:1354695]
ENSMUST00000147301.1	2.0436e-08	0	32	37	7.35907	3.01754	0.00254838	0.126028	ENSMUSG00000020686	Gas2l2	nonsense_mediated_decay	growth arrest-specific 2 like 2 [Source:MGI Symbol;Acc:MGI:3652048]
ENSMUST00000176326.1	39.2679	20.639	0	0	-7.46484	-3.01762	0.00254767	0.126028	ENSMUSG00000034674	Tdg	protein_coding	thymine DNA glycosylase [Source:MGI Symbol;Acc:MGI:108247]
ENSMUST00000052521.8	27	31	0	1.30258e-08	-7.48758	-3.01618	0.00255984	0.126429	ENSMUSG00000020686	Gas2l2	protein_coding	growth arrest-specific 2 like 2 [Source:MGI Symbol;Acc:MGI:3652048]
ENSMUST00000003961.14	1492	1207	3056	1750	0.591231	3.01493	0.00257041	0.126492	ENSMUSG00000003863	Ppfia3	protein_coding	protein tyrosine phosphatase, receptor type, f polypeptide (PTPRF), interacting protein (liprin), alpha 3 [Source:MGI Symbol;Acc:MGI:1924037]
ENSMUST00000029448.10	0	0	24.801	44	7.31257	3.01542	0.0025662	0.126492	ENSMUSG00000027855	Sycp1	protein_coding	synaptonemal complex protein 1 [Source:MGI Symbol;Acc:MGI:105931]
ENSMUST00000079491.13	501.063	565.213	1149.11	983.893	0.803528	3.01484	0.00257115	0.126492	ENSMUSG00000058153	Sez6l	protein_coding	seizure related 6 homolog like [Source:MGI Symbol;Acc:MGI:1935121]
ENSMUST00000151118.1	756.364	251.423	392.781	127.026	-1.12354	-3.01438	0.00257503	0.126518	ENSMUSG00000071415	Rpl23	processed_transcript	ribosomal protein L23 [Source:MGI Symbol;Acc:MGI:1929455]
ENSMUST00000119954.8	1615.96	1523.54	1239.62	1080.76	-0.634392	-3.01287	0.00258788	0.126984	ENSMUSG00000041328	Pcf11	protein_coding	cleavage and polyadenylation factor subunit homolog (S. cerevisiae) [Source:MGI Symbol;Acc:MGI:1919579]
ENSMUST00000029404.15	6625.33	5665.48	6424.8	4460.47	-0.390287	-3.00997	0.00261274	0.128038	ENSMUSG00000053825	Ppfia2	protein_coding	protein tyrosine phosphatase, receptor type, f polypeptide (PTPRF), interacting protein (liprin), alpha 2 [Source:MGI Symbol;Acc:MGI:2443834]
ENSMUST00000038775.5	1808	1588	3301	2349	0.523666	3.00872	0.00262349	0.128398	ENSMUSG00000033585	Ndn	protein_coding	necdin [Source:MGI Symbol;Acc:MGI:97290]
ENSMUST00000064107.5	1160.12	936.094	2457.43	1405.12	0.639821	3.00716	0.00263702	0.128893	ENSMUSG00000052302	Tbc1d30	protein_coding	TBC1 domain family, member 30 [Source:MGI Symbol;Acc:MGI:1921944]
ENSMUST00000082373.7	3978.98	3798.27	3293.76	3105.92	-0.476082	-3.00378	0.00266644	0.130163	ENSMUSG00000063297	Luzp2	protein_coding	leucine zipper protein 2 [Source:MGI Symbol;Acc:MGI:1889615]
ENSMUST00000106318.7	157.867	158.086	51.1521	34.1664	-2.08518	-3.0032	0.00267159	0.130246	ENSMUSG00000060288	Ppih	protein_coding	peptidyl prolyl isomerase H [Source:MGI Symbol;Acc:MGI:106499]
ENSMUST00000177549.7	5.21482e-07	0	54.2876	20.4205	7.30353	3.0025	0.00267773	0.130377	ENSMUSG00000045404	Kcnk13	protein_coding	potassium channel, subfamily K, member 13 [Source:MGI Symbol;Acc:MGI:2384976]
ENSMUST00000026120.7	1436	1637	1170	1098	-0.628299	-3.00095	0.00269135	0.130703	ENSMUSG00000025128	Bhlhe22	protein_coding	basic helix-loop-helix family, member e22 [Source:MGI Symbol;Acc:MGI:1930001]
ENSMUST00000158656.1	1205	604	818	328	-0.835873	-3.00125	0.00268878	0.130703	ENSMUSG00000089281	Scarna6	scaRNA	small Cajal body-specific RNA 6 [Source:MGI Symbol;Acc:MGI:3819487]
ENSMUST00000110634.7	84.9331	569.454	22.4586	290.321	-1.59934	-2.99853	0.00271285	0.131578	ENSMUSG00000021156	Zmynd11	protein_coding	zinc finger, MYND domain containing 11 [Source:MGI Symbol;Acc:MGI:1913755]
ENSMUST00000112627.1	0.00228752	0	65.2759	14.2132	7.20715	2.99646	0.00273133	0.132166	ENSMUSG00000026826	Nr4a2	protein_coding	nuclear receptor subfamily 4, group A, member 2 [Source:MGI Symbol;Acc:MGI:1352456]
ENSMUST00000196843.4	0.0184497	0	63.2607	15.4941	7.22455	2.99639	0.00273195	0.132166	ENSMUSG00000042520	Ubap2l	protein_coding	ubiquitin-associated protein 2-like [Source:MGI Symbol;Acc:MGI:1921633]
ENSMUST00000179163.1	109.339	112.747	48.0379	0	-4.35933	-2.99563	0.00273881	0.132328	ENSMUSG00000024142	Mlst8	protein_coding	MTOR associated protein, LST8 homolog (S. cerevisiae) [Source:MGI Symbol;Acc:MGI:1929514]
ENSMUST00000109913.8	2330.56	2139.54	2172.8	1325.99	-0.590578	-2.99423	0.00275137	0.132765	ENSMUSG00000031618	Nr3c2	protein_coding	nuclear receptor subfamily 3, group C, member 2 [Source:MGI Symbol;Acc:MGI:99459]
ENSMUST00000106169.7	3.52943e-05	21.4864	126.019	81.5244	4.53632	2.99373	0.00275589	0.132813	ENSMUSG00000030956	Fam53b	protein_coding	family with sequence similarity 53, member B [Source:MGI Symbol;Acc:MGI:1925188]
ENSMUST00000046174.7	2365	2994	2256	1780	-0.595545	-2.99191	0.00277236	0.133437	ENSMUSG00000037625	Cldn11	protein_coding	claudin 11 [Source:MGI Symbol;Acc:MGI:106925]
ENSMUST00000113264.8	91.2496	250.772	40.2559	33.9305	-2.23201	-2.99054	0.00278489	0.13387	ENSMUSG00000064293	Cntn4	protein_coding	contactin 4 [Source:MGI Symbol;Acc:MGI:1095737]
ENSMUST00000060274.6	226.043	187.56	165.863	2.37833	-3.35567	-2.98926	0.00279658	0.134261	ENSMUSG00000021277	Traf3	protein_coding	TNF receptor-associated factor 3 [Source:MGI Symbol;Acc:MGI:108041]
ENSMUST00000197859.4	3364.87	3705.77	3223.82	2615.42	-0.475644	-2.98484	0.00283729	0.136042	ENSMUSG00000078578	Ube2d3	protein_coding	ubiquitin-conjugating enzyme E2D 3 [Source:MGI Symbol;Acc:MGI:1913355]
ENSMUST00000180062.7	4.23546	348.724	0.000215751	59.6252	-2.97527	-2.98256	0.00285853	0.136887	ENSMUSG00000016918	Sulf1	protein_coding	sulfatase 1 [Source:MGI Symbol;Acc:MGI:2138563]
ENSMUST00000105543.7	61.3933	41.1139	0	5.03031	-5.25801	-2.98158	0.00286763	0.137149	ENSMUSG00000062866	Phactr2	protein_coding	phosphatase and actin regulator 2 [Source:MGI Symbol;Acc:MGI:2446138]
ENSMUST00000133580.7	23.152	34.2931	0	0	-7.43771	-2.98095	0.0028736	0.137261	ENSMUSG00000039285	Azi2	protein_coding	5-azacytidine induced gene 2 [Source:MGI Symbol;Acc:MGI:1351332]
ENSMUST00000032853.8	193.343	134.84	647.195	294	1.26029	2.98046	0.00287817	0.137305	ENSMUSG00000030621	Me3	processed_transcript	malic enzyme 3, NADP(+)-dependent, mitochondrial [Source:MGI Symbol;Acc:MGI:1916679]
ENSMUST00000135772.1	0	32.0928	113.136	132.418	4.5195	2.97953	0.00288688	0.137547	ENSMUSG00000020629	Adi1	protein_coding	acireductone dioxygenase 1 [Source:MGI Symbol;Acc:MGI:2144929]
ENSMUST00000054889.3	54.9946	286.278	24	38	-2.26605	-2.97859	0.00289577	0.137797	ENSMUSG00000047230	Cldn2	protein_coding	claudin 2 [Source:MGI Symbol;Acc:MGI:1276110]
ENSMUST00000110706.1	64.649	107.866	22.0521	0	-4.63346	-2.97818	0.00289963	0.137807	ENSMUSG00000027285	Haus2	protein_coding	HAUS augmin-like complex, subunit 2 [Source:MGI Symbol;Acc:MGI:1913546]
ENSMUST00000029266.13	737	955.116	1720	1433	0.718388	2.9759	0.00292128	0.138297	ENSMUSG00000027712	Anxa5	protein_coding	annexin A5 [Source:MGI Symbol;Acc:MGI:106008]
ENSMUST00000054251.12	551.198	430.993	185.242	263.321	-1.33647	-2.97642	0.00291634	0.138297	ENSMUSG00000021147	Wdr37	protein_coding	WD repeat domain 37 [Source:MGI Symbol;Acc:MGI:1920393]
ENSMUST00000126112.7	481.339	526.912	340.185	179.302	-1.21861	-2.97541	0.00292599	0.138297	ENSMUSG00000058835	Abi1	protein_coding	abl-interactor 1 [Source:MGI Symbol;Acc:MGI:104913]
ENSMUST00000163969.7	403.284	19.2297	153.368	0	-2.89277	-2.97517	0.00292823	0.138297	ENSMUSG00000025272	Tro	protein_coding	trophinin [Source:MGI Symbol;Acc:MGI:1928994]
ENSMUST00000177927.3	152.834	77.7487	55.131	3.51858	-2.94194	-2.97565	0.00292369	0.138297	ENSMUSG00000003154	Foxj2	protein_coding	forkhead box J2 [Source:MGI Symbol;Acc:MGI:1926805]
ENSMUST00000028610.9	1050	1018	854	541	-0.794515	-2.97327	0.00294647	0.138909	ENSMUSG00000027187	Cat	protein_coding	catalase [Source:MGI Symbol;Acc:MGI:88271]
ENSMUST00000176090.1	49.3018	14.0308	0.000176376	0	-7.33841	-2.97305	0.00294856	0.138909	ENSMUSG00000046691	Chtf8	protein_coding	CTF8, chromosome transmission fidelity factor 8 [Source:MGI Symbol;Acc:MGI:2443370]
ENSMUST00000128957.8	31.7947	109.848	0	18.8026	-4.30686	-2.96789	0.00299851	0.141087	ENSMUSG00000025920	Stau2	protein_coding	staufen (RNA binding protein) homolog 2 (Drosophila) [Source:MGI Symbol;Acc:MGI:1352508]
ENSMUST00000055776.7	437.789	342.919	231.47	155.783	-1.22034	-2.9666	0.00301111	0.141504	ENSMUSG00000049744	Arhgap15	protein_coding	Rho GTPase activating protein 15 [Source:MGI Symbol;Acc:MGI:1923367]
ENSMUST00000028052.11	5218.21	4092.28	4387.53	3416.87	-0.450999	-2.96481	0.00302868	0.142092	ENSMUSG00000026721	Rabgap1l	protein_coding	RAB GTPase activating protein 1-like [Source:MGI Symbol;Acc:MGI:1352507]
ENSMUST00000034878.11	11123.3	10443	10218.9	9028.17	-0.359266	-2.96425	0.00303426	0.142092	ENSMUSG00000032328	Tmem30a	protein_coding	transmembrane protein 30A [Source:MGI Symbol;Acc:MGI:106402]
ENSMUST00000127215.1	459.285	168.022	928.291	430.933	1.04875	2.96418	0.00303493	0.142092	ENSMUSG00000005161	Prdx2	retained_intron	peroxiredoxin 2 [Source:MGI Symbol;Acc:MGI:109486]
ENSMUST00000174801.3	38	29	1	0	-6.35509	-2.96374	0.00303921	0.142113	ENSMUSG00000098900	Gm18190	unprocessed_pseudogene	predicted gene, 18190 [Source:MGI Symbol;Acc:MGI:5010375]
ENSMUST00000190810.6	0.000556626	0.0323498	23.0246	42.8401	7.25996	2.96337	0.0030429	0.142113	ENSMUSG00000022587	Ly6e	protein_coding	lymphocyte antigen 6 complex, locus E [Source:MGI Symbol;Acc:MGI:106651]
ENSMUST00000034031.5	0	37.4026	157.2	102.245	4.36476	2.95988	0.00307763	0.143204	ENSMUSG00000031618	Nr3c2	protein_coding	nuclear receptor subfamily 3, group C, member 2 [Source:MGI Symbol;Acc:MGI:99459]
ENSMUST00000098128.3	19.8261	36.8552	0	0	-7.38059	-2.96006	0.00307575	0.143204	ENSMUSG00000094065	Gm21541	protein_coding	predicted gene, 21541 [Source:MGI Symbol;Acc:MGI:5434896]
ENSMUST00000184125.7	24.9662	30.7091	0	0.119635	-7.43274	-2.96028	0.00307364	0.143204	ENSMUSG00000090626	Tex9	protein_coding	testis expressed gene 9 [Source:MGI Symbol;Acc:MGI:1201610]
ENSMUST00000190571.6	377.928	377.387	1029.56	658.176	0.929063	2.95944	0.003082	0.143232	ENSMUSG00000064302	Clasp1	protein_coding	CLIP associating protein 1 [Source:MGI Symbol;Acc:MGI:1923957]
ENSMUST00000156390.7	125.233	25.362	23.1293	5.38616e-08	-4.11687	-2.95833	0.00309314	0.143573	ENSMUSG00000025059	Gk	protein_coding	glycerol kinase [Source:MGI Symbol;Acc:MGI:106594]
ENSMUST00000153941.7	4998.16	3842.79	7576.49	6242.81	0.456236	2.95728	0.00310362	0.143882	ENSMUSG00000044712	Slc38a6	protein_coding	solute carrier family 38, member 6 [Source:MGI Symbol;Acc:MGI:3648156]
ENSMUST00000091188.6	0	4	10	100	4.87258	2.95314	0.00314561	0.145142	ENSMUSG00000069044	Usp9y	protein_coding	ubiquitin specific peptidase 9, Y chromosome [Source:MGI Symbol;Acc:MGI:1313274]
ENSMUST00000112225.7	12.1986	48.1966	0	0	-7.25257	-2.95308	0.00314616	0.145142	ENSMUSG00000014158	Trpv4	protein_coding	transient receptor potential cation channel, subfamily V, member 4 [Source:MGI Symbol;Acc:MGI:1926945]
ENSMUST00000167930.7	218.618	531.369	15.2031	379.221	-2.28302	-2.95354	0.00314152	0.145142	ENSMUSG00000060279	Ap2a1	protein_coding	adaptor-related protein complex 2, alpha 1 subunit [Source:MGI Symbol;Acc:MGI:101921]
ENSMUST00000183663.7	411.22	606.562	1078.66	989.117	0.850839	2.95418	0.00313498	0.145142	ENSMUSG00000021756	Il6st	protein_coding	interleukin 6 signal transducer [Source:MGI Symbol;Acc:MGI:96560]
ENSMUST00000201198.1	507.75	278.185	191.284	150.401	-1.34292	-2.95033	0.00317435	0.146264	ENSMUSG00000039156	Stim2	protein_coding	stromal interaction molecule 2 [Source:MGI Symbol;Acc:MGI:2151156]
ENSMUST00000106600.8	115.391	174.35	27.8407	49.4677	-2.12232	-2.94918	0.00318618	0.14663	ENSMUSG00000028546	Elavl4	protein_coding	ELAV (embryonic lethal, abnormal vision, Drosophila)-like 4 (Hu antigen D) [Source:MGI Symbol;Acc:MGI:107427]
ENSMUST00000072671.13	3790.57	4940.23	3249.11	4083.92	-0.444696	-2.9484	0.00319424	0.146822	ENSMUSG00000024109	Nrxn1	protein_coding	neurexin I [Source:MGI Symbol;Acc:MGI:1096391]
ENSMUST00000129305.1	55.5387	64.7181	10.6089	6.67113e-08	-4.82416	-2.94605	0.00321861	0.147763	ENSMUSG00000050627	Gpd1l	protein_coding	glycerol-3-phosphate dehydrogenase 1-like [Source:MGI Symbol;Acc:MGI:1289257]
ENSMUST00000205865.1	95.9738	79.5198	313.912	263.132	1.5426	2.94547	0.00322468	0.147862	ENSMUSG00000036427	Gpi1	nonsense_mediated_decay	glucose phosphate isomerase 1 [Source:MGI Symbol;Acc:MGI:95797]
ENSMUST00000043456.11	253.781	198.775	571.842	572.456	1.15003	2.94509	0.00322865	0.147864	ENSMUSG00000038729	Akap2	protein_coding	A kinase (PRKA) anchor protein 2 [Source:MGI Symbol;Acc:MGI:1306795]
ENSMUST00000101454.8	448.118	588.36	141.122	377.957	-1.34132	-2.94371	0.00324307	0.147871	ENSMUSG00000031328	Flna	protein_coding	filamin, alpha [Source:MGI Symbol;Acc:MGI:95556]
ENSMUST00000109384.9	1415.25	1094.35	1118.82	701.224	-0.676994	-2.94435	0.00323633	0.147871	ENSMUSG00000018322	Tomm34	protein_coding	translocase of outer mitochondrial membrane 34 [Source:MGI Symbol;Acc:MGI:1914395]
ENSMUST00000137948.1	158.567	31.6411	44.0152	0.00407793	-3.79952	-2.94357	0.00324446	0.147871	ENSMUSG00000057766	Ankrd29	processed_transcript	ankyrin repeat domain 29 [Source:MGI Symbol;Acc:MGI:2687055]
ENSMUST00000159706.7	1662.52	1405.06	1329.12	858.202	-0.651735	-2.9442	0.00323791	0.147871	ENSMUSG00000053332	Gas5	lincRNA	growth arrest specific 5 [Source:MGI Symbol;Acc:MGI:95659]
ENSMUST00000193989.3	119.507	159.314	19.8631	48.9032	-2.31686	-2.94156	0.00326568	0.148659	ENSMUSG00000104301	Wdr49	protein_coding	WD repeat domain 49 [Source:MGI Symbol;Acc:MGI:3645287]
ENSMUST00000101066.9	2108.42	1482.38	1818.3	1011.45	-0.578952	-2.94008	0.00328132	0.149191	ENSMUSG00000018501	Ncor1	protein_coding	nuclear receptor co-repressor 1 [Source:MGI Symbol;Acc:MGI:1349717]
ENSMUST00000048792.4	522.369	371.79	1127.78	683.556	0.84237	2.93851	0.00329798	0.149769	ENSMUSG00000039195	1110008P14Rik	protein_coding	RIKEN cDNA 1110008P14 gene [Source:MGI Symbol;Acc:MGI:1920987]
ENSMUST00000171835.8	1484.21	1853.62	1262.86	1247.49	-0.596094	-2.93783	0.00330515	0.149914	ENSMUSG00000049281	Scn3b	protein_coding	sodium channel, voltage-gated, type III, beta [Source:MGI Symbol;Acc:MGI:1918882]
ENSMUST00000028592.11	1912.86	1814.53	1682.74	1158.12	-0.595617	-2.93598	0.003325	0.150508	ENSMUSG00000027170	Eif3m	protein_coding	eukaryotic translation initiation factor 3, subunit M [Source:MGI Symbol;Acc:MGI:1351744]
ENSMUST00000178622.2	0	0	958.136	463.493	11.6395	2.93586	0.00332622	0.150508	ENSMUSG00000020409	Slu7	protein_coding	SLU7 splicing factor homolog (S. cerevisiae) [Source:MGI Symbol;Acc:MGI:2385598]
ENSMUST00000166339.7	0.130883	42.3018	120.006	136.646	4.31451	2.93474	0.00333824	0.150872	ENSMUSG00000039474	Wfs1	protein_coding	Wolfram syndrome 1 homolog (human) [Source:MGI Symbol;Acc:MGI:1328355]
ENSMUST00000119595.7	0	0.000155101	35.445	30.8265	7.29249	2.93305	0.00335653	0.151336	ENSMUSG00000020100	Slc29a3	protein_coding	solute carrier family 29 (nucleoside transporters), member 3 [Source:MGI Symbol;Acc:MGI:1918529]
ENSMUST00000182155.7	300.128	31.3702	672.099	194.811	1.66997	2.93336	0.0033532	0.151336	ENSMUSG00000069601	Ank3	protein_coding	ankyrin 3, epithelial [Source:MGI Symbol;Acc:MGI:88026]
ENSMUST00000111756.3	29.3194	1.52582	147.265	69.4693	3.3182	2.93243	0.00336323	0.151457	ENSMUSG00000043531	Sorcs1	protein_coding	sortilin-related VPS10 domain containing receptor 1 [Source:MGI Symbol;Acc:MGI:1929666]
ENSMUST00000022169.7	2549.65	2250.56	2369.83	1458.55	-0.551689	-2.92889	0.0034018	0.152854	ENSMUSG00000021665	Hexb	protein_coding	hexosaminidase B [Source:MGI Symbol;Acc:MGI:96074]
ENSMUST00000069937.10	428.673	240.701	176.947	115.671	-1.36235	-2.92847	0.00340638	0.152854	ENSMUSG00000029403	Cdkl2	protein_coding	cyclin-dependent kinase-like 2 (CDC2-related kinase) [Source:MGI Symbol;Acc:MGI:1858227]
ENSMUST00000165216.7	122.878	17.2624	327.54	188.409	2.19947	2.92858	0.00340509	0.152854	ENSMUSG00000001441	Npepps	protein_coding	aminopeptidase puromycin sensitive [Source:MGI Symbol;Acc:MGI:1101358]
ENSMUST00000017188.13	7.22247	57.5675	0	0	-7.04388	-2.92596	0.00343394	0.153908	ENSMUSG00000060147	Serpinb6a	protein_coding	serine (or cysteine) peptidase inhibitor, clade B, member 6a [Source:MGI Symbol;Acc:MGI:103123]
ENSMUST00000129487.7	188.592	99.5484	85.3557	0.0825658	-4.25984	-2.92558	0.00343819	0.153916	ENSMUSG00000031314	Taf1	retained_intron	TAF1 RNA polymerase II, TATA box binding protein (TBP)-associated factor [Source:MGI Symbol;Acc:MGI:1336878]
ENSMUST00000020157.12	130.814	166.979	496.451	355.849	1.31001	2.92472	0.00344771	0.153919	ENSMUSG00000019979	Apaf1	protein_coding	apoptotic peptidase activating factor 1 [Source:MGI Symbol;Acc:MGI:1306796]
ENSMUST00000099241.2	61.3384	99.5023	9.79856	14.134	-2.91562	-2.92475	0.00344738	0.153919	ENSMUSG00000074715	Ccl28	protein_coding	chemokine (C-C motif) ligand 28 [Source:MGI Symbol;Acc:MGI:1861731]
ENSMUST00000205548.1	36.8252	18.7988	0	0	-7.37593	-2.92447	0.00345047	0.153919	ENSMUSG00000090862	Rps13	retained_intron	ribosomal protein S13 [Source:MGI Symbol;Acc:MGI:1915302]
ENSMUST00000114132.7	141.178	114.468	387.432	362.635	1.36539	2.92339	0.00346245	0.154271	ENSMUSG00000027520	Zdbf2	protein_coding	zinc finger, DBF-type containing 2 [Source:MGI Symbol;Acc:MGI:1921134]
ENSMUST00000026243.3	5549	4992	5034	4125.53	-0.40255	-2.92237	0.00347378	0.154471	ENSMUSG00000025220	Mgea5	protein_coding	meningioma expressed antigen 5 (hyaluronidase) [Source:MGI Symbol;Acc:MGI:1932139]
ENSMUST00000117407.7	0.00978089	0.715169	28.3643	48.3591	6.15054	2.92225	0.00347512	0.154471	ENSMUSG00000037605	Adgrl3	protein_coding	adhesion G protein-coupled receptor L3 [Source:MGI Symbol;Acc:MGI:2441950]
ENSMUST00000115059.7	1525.86	2305.37	1379.05	1507.05	-0.577411	-2.92119	0.00348702	0.154818	ENSMUSG00000016150	Tenm1	protein_coding	teneurin transmembrane protein 1 [Source:MGI Symbol;Acc:MGI:1345185]
ENSMUST00000196651.4	0	0	30.9294	34.0785	7.2715	2.92005	0.00349978	0.155202	ENSMUSG00000029577	Ube3b	nonsense_mediated_decay	ubiquitin protein ligase E3B [Source:MGI Symbol;Acc:MGI:1891295]
ENSMUST00000182635.1	0	0	28.5186	34.887	7.26924	2.91813	0.00352136	0.155976	ENSMUSG00000058690	Ccser2	processed_transcript	coiled-coil serine rich 2 [Source:MGI Symbol;Acc:MGI:101859]
ENSMUST00000163350.7	64.6366	0	240.787	91.9753	4.17995	2.9172	0.00353187	0.156258	ENSMUSG00000021911	Parg	protein_coding	poly (ADP-ribose) glycohydrolase [Source:MGI Symbol;Acc:MGI:1347094]
ENSMUST00000174817.7	94.4092	0	301.234	57.1195	3.53731	2.91403	0.0035679	0.157668	ENSMUSG00000020661	Dnmt3a	protein_coding	DNA methyltransferase 3A [Source:MGI Symbol;Acc:MGI:1261827]
ENSMUST00000162760.7	115.458	101.789	23.4734	22.3771	-2.45946	-2.91283	0.00358173	0.158094	ENSMUSG00000037509	Arhgef4	retained_intron	Rho guanine nucleotide exchange factor (GEF) 4 [Source:MGI Symbol;Acc:MGI:2442507]
ENSMUST00000125153.8	391.877	302.463	919.538	595.782	0.913088	2.91221	0.00358886	0.158224	ENSMUSG00000027624	Epb41l1	protein_coding	erythrocyte membrane protein band 4.1 like 1 [Source:MGI Symbol;Acc:MGI:103010]
ENSMUST00000029446.12	3233.96	3376.11	2779.55	2699.61	-0.464298	-2.91082	0.00360485	0.158744	ENSMUSG00000068823	Csde1	protein_coding	cold shock domain containing E1, RNA binding [Source:MGI Symbol;Acc:MGI:92356]
ENSMUST00000084299.5	774.901	767.716	532.728	449.44	-0.838628	-2.91001	0.00361421	0.158795	ENSMUSG00000028291	Akirin2	protein_coding	akirin 2 [Source:MGI Symbol;Acc:MGI:1889364]
ENSMUST00000169825.7	10849.2	11103.2	11152.4	8800.77	-0.342944	-2.90999	0.00361442	0.158795	ENSMUSG00000055022	Cntn1	protein_coding	contactin 1 [Source:MGI Symbol;Acc:MGI:105980]
ENSMUST00000185239.1	37.3994	42.6447	289.073	125.319	2.06134	2.90844	0.0036324	0.1594	ENSMUSG00000047907	Tshz2	protein_coding	teashirt zinc finger family member 2 [Source:MGI Symbol;Acc:MGI:2153084]
ENSMUST00000108241.7	0	0	40.8508	24.9969	7.25665	2.90017	0.00372958	0.163474	ENSMUSG00000035575	Utp6	protein_coding	UTP6, small subunit (SSU) processome component, homolog (yeast) [Source:MGI Symbol;Acc:MGI:2445193]
ENSMUST00000025253.11	619.943	733.349	1089.01	1654.86	0.799055	2.89717	0.00376544	0.164855	ENSMUSG00000024393	Prrc2a	protein_coding	proline-rich coiled-coil 2A [Source:MGI Symbol;Acc:MGI:1915467]
ENSMUST00000033139.14	2225.48	1838.82	2016.98	1229.04	-0.555444	-2.89316	0.00381382	0.166011	ENSMUSG00000030850	Ate1	protein_coding	arginyltransferase 1 [Source:MGI Symbol;Acc:MGI:1333870]
ENSMUST00000113237.3	23.9017	29.5835	0	0	-7.3629	-2.89396	0.0038042	0.166011	ENSMUSG00000023992	Trem2	protein_coding	triggering receptor expressed on myeloid cells 2 [Source:MGI Symbol;Acc:MGI:1913150]
ENSMUST00000122759.1	1095.65	781.103	696.917	564.341	-0.831699	-2.8933	0.00381215	0.166011	ENSMUSG00000084708	Gm22988	snoRNA	predicted gene, 22988 [Source:MGI Symbol;Acc:MGI:5452765]
ENSMUST00000187973.1	986.787	296.069	1935.8	508.075	0.73698	2.89391	0.00380478	0.166011	ENSMUSG00000095597	Gm6472	transcribed_processed_pseudogene	predicted pseudogene 6472 [Source:MGI Symbol;Acc:MGI:3648396]
ENSMUST00000190166.6	319.748	160.928	158.961	42.5588	-1.62734	-2.8937	0.0038073	0.166011	ENSMUSG00000032263	Bckdhb	protein_coding	branched chain ketoacid dehydrogenase E1, beta polypeptide [Source:MGI Symbol;Acc:MGI:88137]
ENSMUST00000061071.12	6550.75	5547.61	6604.81	4176.58	-0.393834	-2.89268	0.00381965	0.166074	ENSMUSG00000044667	Plppr4	protein_coding	phospholipid phosphatase related 4 [Source:MGI Symbol;Acc:MGI:106530]
ENSMUST00000109444.2	96.5384	276.895	0.645087	131.805	-3.52708	-2.89157	0.00383326	0.166474	ENSMUSG00000021669	Col4a3bp	protein_coding	collagen, type IV, alpha 3 (Goodpasture antigen) binding protein [Source:MGI Symbol;Acc:MGI:1915268]
ENSMUST00000075282.9	20.0846	31.1228	183.509	113.936	2.34111	2.88959	0.00385741	0.16733	ENSMUSG00000059921	Unc5c	protein_coding	unc-5 homolog C (C. elegans) [Source:MGI Symbol;Acc:MGI:1095412]
ENSMUST00000043693.6	0	0.0229615	71.1742	8.64323	6.99135	2.88828	0.00387356	0.167646	ENSMUSG00000037315	Jade3	protein_coding	jade family PHD finger 3 [Source:MGI Symbol;Acc:MGI:2148019]
ENSMUST00000163252.7	15.3933	0	116.745	40.5521	4.38968	2.88851	0.00387067	0.167646	ENSMUSG00000026659	Dusp12	nonsense_mediated_decay	dual specificity phosphatase 12 [Source:MGI Symbol;Acc:MGI:1890614]
ENSMUST00000097274.2	358.032	230.956	836.604	496.717	0.97261	2.8876	0.00388189	0.167814	ENSMUSG00000045038	Prkce	protein_coding	protein kinase C, epsilon [Source:MGI Symbol;Acc:MGI:97599]
ENSMUST00000161476.7	0	0	68.2241	9.74272	7.02336	2.88682	0.00389161	0.168042	ENSMUSG00000015748	Prpf3	protein_coding	PRP3 pre-mRNA processing factor 3 homolog (yeast) [Source:MGI Symbol;Acc:MGI:1918017]
ENSMUST00000166821.7	23.3616	29.9163	0	0	-7.35316	-2.87598	0.00402771	0.17372	ENSMUSG00000021245	Mlh3	protein_coding	mutL homolog 3 (E coli) [Source:MGI Symbol;Acc:MGI:1353455]
ENSMUST00000167946.8	1039.71	1492.19	566.594	1149.02	-0.819369	-2.87334	0.00406159	0.174982	ENSMUSG00000040118	Cacna2d1	protein_coding	calcium channel, voltage-dependent, alpha2/delta subunit 1 [Source:MGI Symbol;Acc:MGI:88295]
ENSMUST00000113453.8	773.998	655.456	524.51	372.672	-0.861792	-2.8729	0.00406726	0.175026	ENSMUSG00000059325	Hopx	protein_coding	HOP homeobox [Source:MGI Symbol;Acc:MGI:1916782]
ENSMUST00000029936.4	1	0	41	36	6.19567	2.87194	0.00407956	0.175356	ENSMUSG00000040264	Gbp2b	protein_coding	guanylate binding protein 2b [Source:MGI Symbol;Acc:MGI:95666]
ENSMUST00000180977.2	75.8334	59.4533	2.65188	12	-3.5791	-2.87025	0.00410148	0.176098	ENSMUSG00000097343	9030407P20Rik	lincRNA	RIKEN cDNA 9030407P20 gene [Source:MGI Symbol;Acc:MGI:1918818]
ENSMUST00000105716.8	2668.41	2367.74	2548.44	1546.75	-0.533534	-2.86952	0.00411094	0.176304	ENSMUSG00000029020	Mfn2	protein_coding	mitofusin 2 [Source:MGI Symbol;Acc:MGI:2442230]
ENSMUST00000042167.9	231	334	120	116	-1.42257	-2.8684	0.0041255	0.176728	ENSMUSG00000039007	Cpq	protein_coding	carboxypeptidase Q [Source:MGI Symbol;Acc:MGI:1889205]
ENSMUST00000171690.8	170.528	512.482	48.3044	291.191	-1.49457	-2.86721	0.00414108	0.177194	ENSMUSG00000057715	A830018L16Rik	protein_coding	RIKEN cDNA A830018L16 gene [Source:MGI Symbol;Acc:MGI:2444149]
ENSMUST00000106393.7	31.5232	31.2273	0.789892	8.32472e-08	-6.27674	-2.86573	0.00416055	0.177826	ENSMUSG00000006395	Hyi	nonsense_mediated_decay	hydroxypyruvate isomerase (putative) [Source:MGI Symbol;Acc:MGI:1915430]
ENSMUST00000042614.12	2481.6	3228.54	3991.56	4830.84	0.435972	2.86522	0.00416714	0.177906	ENSMUSG00000042744	Gm15800	protein_coding	predicted gene 15800 [Source:MGI Symbol;Acc:MGI:3647820]
ENSMUST00000201494.3	28.5199	8.43982	94.9908	193.844	2.90946	2.86411	0.00418183	0.178332	ENSMUSG00000026825	Dnm1	protein_coding	dynamin 1 [Source:MGI Symbol;Acc:MGI:107384]
ENSMUST00000122841.7	43.1504	13.3207	0.00031793	0	-7.24158	-2.8619	0.00421111	0.179378	ENSMUSG00000036792	Mbd5	protein_coding	methyl-CpG binding domain protein 5 [Source:MGI Symbol;Acc:MGI:2138934]
ENSMUST00000133839.7	13.0143	9.91391	123.503	66.6147	2.84005	2.85998	0.00423666	0.180263	ENSMUSG00000063524	Eno1	protein_coding	enolase 1, alpha non-neuron [Source:MGI Symbol;Acc:MGI:95393]
ENSMUST00000106557.7	1695.03	1510.74	1459.79	1013.06	-0.590638	-2.8576	0.00426857	0.181417	ENSMUSG00000033904	Ccp110	protein_coding	centriolar coiled coil protein 110 [Source:MGI Symbol;Acc:MGI:2141942]
ENSMUST00000024860.7	2575.9	2355.92	2395.5	1636.56	-0.507608	-2.85606	0.00428939	0.181999	ENSMUSG00000024065	Ehd3	protein_coding	EH-domain containing 3 [Source:MGI Symbol;Acc:MGI:1928900]
ENSMUST00000077946.11	1051.83	2013.6	979.027	1053.66	-0.716308	-2.85521	0.00430081	0.181999	ENSMUSG00000038608	Dock10	protein_coding	dedicator of cytokinesis 10 [Source:MGI Symbol;Acc:MGI:2146320]
ENSMUST00000107208.7	867.317	405.182	44.7982	0.000226012	-7.68972	-2.85516	0.00430153	0.181999	ENSMUSG00000017119	Nbr1	protein_coding	neighbor of Brca1 gene 1 [Source:MGI Symbol;Acc:MGI:108498]
ENSMUST00000198331.1	0	0	31.9362	30	7.22454	2.85566	0.00429477	0.181999	ENSMUSG00000105987	AI506816	processed_transcript	expressed sequence AI506816 [Source:MGI Symbol;Acc:MGI:2140929]
ENSMUST00000072796.4	14.4614	3.02848	78.9841	89.978	3.41808	2.85382	0.00431964	0.18256	ENSMUSG00000060096	Amd-ps3	processed_pseudogene	S-adenosylmethionine decarboxylase, pseudogene 3 [Source:MGI Symbol;Acc:MGI:3704487]
ENSMUST00000085077.4	1043.56	1067.5	666.488	763.03	-0.762088	-2.84928	0.00438187	0.184844	ENSMUSG00000015709	Arnt2	protein_coding	aryl hydrocarbon receptor nuclear translocator 2 [Source:MGI Symbol;Acc:MGI:107188]
ENSMUST00000097718.8	1.82886	0.0429833	39.6946	46.6136	5.64443	2.84916	0.00438347	0.184844	ENSMUSG00000040865	Ino80d	protein_coding	INO80 complex subunit D [Source:MGI Symbol;Acc:MGI:3027003]
ENSMUST00000204844.1	2.34168	4.73701	67.4411	48.514	3.97191	2.84806	0.00439861	0.185276	ENSMUSG00000107412	Gm20383	lincRNA	predicted gene, 20383 [Source:MGI Symbol;Acc:MGI:5012568]
ENSMUST00000042595.6	1.28041	0	42.9512	30.6867	6.16077	2.84606	0.00442645	0.185735	ENSMUSG00000032889	Gm6685	protein_coding	predicted pseudogene 6685 [Source:MGI Symbol;Acc:MGI:3704119]
ENSMUST00000086423.4	0	0	664.358	408.386	11.2828	2.84586	0.00442917	0.185735	ENSMUSG00000066878	Gm10184	protein_coding	predicted pseudogene 10184 [Source:MGI Symbol;Acc:MGI:3704480]
ENSMUST00000155278.1	1390.51	1723.83	1249.77	1050.35	-0.629727	-2.84592	0.00442836	0.185735	ENSMUSG00000020300	Cpeb4	protein_coding	cytoplasmic polyadenylation element binding protein 4 [Source:MGI Symbol;Acc:MGI:1914829]
ENSMUST00000159405.2	49.4654	242.096	351.016	449.802	1.65345	2.84609	0.00442601	0.185735	ENSMUSG00000051375	Pcdh1	protein_coding	protocadherin 1 [Source:MGI Symbol;Acc:MGI:104692]
ENSMUST00000058771.12	17.273	35.6504	0	0	-7.27062	-2.84547	0.00443455	0.185755	ENSMUSG00000043831	Lysmd4	protein_coding	LysM, putative peptidoglycan-binding, domain containing 4 [Source:MGI Symbol;Acc:MGI:1922349]
ENSMUST00000045224.13	5.1524e-07	56.5587	169.396	115.803	4.16257	2.84123	0.00449396	0.187412	ENSMUSG00000038007	Acer2	protein_coding	alkaline ceramidase 2 [Source:MGI Symbol;Acc:MGI:1920932]
ENSMUST00000091259.8	4190.44	3838.11	3700.84	3153.87	-0.427891	-2.8418	0.00448594	0.187412	ENSMUSG00000069072	Slc7a14	protein_coding	solute carrier family 7 (cationic amino acid transporter, y+ system), member 14 [Source:MGI Symbol;Acc:MGI:3040688]
ENSMUST00000108592.1	105.515	294.884	0	181.091	-3.93105	-2.84129	0.00449319	0.187412	ENSMUSG00000018567	Gabarap	protein_coding	gamma-aminobutyric acid receptor associated protein [Source:MGI Symbol;Acc:MGI:1861742]
ENSMUST00000118282.7	1232.85	1118.75	965.352	745.07	-0.667217	-2.84188	0.00448486	0.187412	ENSMUSG00000034218	Atm	protein_coding	ataxia telangiectasia mutated [Source:MGI Symbol;Acc:MGI:107202]
ENSMUST00000080210.9	62583.9	56763.4	67153.1	46709	-0.286998	-2.84078	0.00450028	0.187468	ENSMUSG00000005089	Slc1a2	protein_coding	solute carrier family 1 (glial high affinity glutamate transporter), member 2 [Source:MGI Symbol;Acc:MGI:101931]
ENSMUST00000197146.4	4758.8	2417.13	7379.29	3741.43	0.435023	2.83927	0.00452171	0.188154	ENSMUSG00000005583	Mef2c	protein_coding	myocyte enhancer factor 2C [Source:MGI Symbol;Acc:MGI:99458]
ENSMUST00000104941.3	340.398	589.409	251.861	78.8877	-1.75942	-2.83801	0.00453957	0.188689	ENSMUSG00000069306	Hist1h4m	protein_coding	histone cluster 1, H4m [Source:MGI Symbol;Acc:MGI:2448441]
ENSMUST00000045503.10	1773.4	3602.63	1296.82	2966.95	-0.559273	-2.83682	0.00455652	0.188978	ENSMUSG00000037754	Ppp1r16b	protein_coding	protein phosphatase 1, regulatory (inhibitor) subunit 16B [Source:MGI Symbol;Acc:MGI:2151841]
ENSMUST00000112680.7	729.787	754.708	584.976	344.319	-0.918855	-2.83707	0.00455303	0.188978	ENSMUSG00000024044	Epb41l3	protein_coding	erythrocyte membrane protein band 4.1 like 3 [Source:MGI Symbol;Acc:MGI:103008]
ENSMUST00000128119.1	925.638	995.064	1823.62	1539.55	0.607162	2.83463	0.00458786	0.190069	ENSMUSG00000045039	Megf8	protein_coding	multiple EGF-like-domains 8 [Source:MGI Symbol;Acc:MGI:2446294]
ENSMUST00000108362.7	17.6951	0	72.0863	109.769	4.50545	2.83208	0.00462457	0.190962	ENSMUSG00000011751	Sptbn4	protein_coding	spectrin beta, non-erythrocytic 4 [Source:MGI Symbol;Acc:MGI:1890574]
ENSMUST00000173314.1	2820.37	2345.52	2064.97	1885.57	-0.517498	-2.83213	0.00462396	0.190962	ENSMUSG00000092341	Malat1	lincRNA	metastasis associated lung adenocarcinoma transcript 1 (non-coding RNA) [Source:MGI Symbol;Acc:MGI:1919539]
ENSMUST00000182010.1	1573.43	3634.41	2893.96	4846.35	0.460059	2.83239	0.00462017	0.190962	ENSMUSG00000098178	Gm42418	lincRNA	predicted gene, 42418 [Source:MGI Symbol;Acc:MGI:5649005]
ENSMUST00000177302.7	2213.21	627.988	2023.23	331.497	-0.712187	-2.8315	0.00463303	0.191102	ENSMUSG00000026872	Zeb2	protein_coding	zinc finger E-box binding homeobox 2 [Source:MGI Symbol;Acc:MGI:1344407]
ENSMUST00000200844.3	0.000376995	0	89.9942	3.56256	6.69208	2.83093	0.00464133	0.191236	ENSMUSG00000026872	Zeb2	protein_coding	zinc finger E-box binding homeobox 2 [Source:MGI Symbol;Acc:MGI:1344407]
ENSMUST00000104942.1	0	0	593.741	417.661	11.2177	2.82942	0.00466327	0.191931	ENSMUSG00000078139	AK157302	protein_coding	cDNA sequence AK157302 [Source:MGI Symbol;Acc:MGI:3574096]
ENSMUST00000114058.7	2970.65	2465.18	2701.31	1843.23	-0.470107	-2.82569	0.00471783	0.193965	ENSMUSG00000016382	Pls3	protein_coding	plastin 3 (T-isoform) [Source:MGI Symbol;Acc:MGI:104807]
ENSMUST00000107134.7	402.256	72.6644	838.137	340.479	1.42865	2.82496	0.00472861	0.194197	ENSMUSG00000059995	Atxn7l3	protein_coding	ataxin 7-like 3 [Source:MGI Symbol;Acc:MGI:3036270]
ENSMUST00000186945.2	284.862	372.458	58.5279	224.459	-1.66286	-2.82444	0.00473631	0.194302	ENSMUSG00000072704	Smim10l1	protein_coding	small integral membrane protein 10 like 1 [Source:MGI Symbol;Acc:MGI:1914379]
ENSMUST00000171796.7	9767.38	10134	16801.1	12536.2	0.348318	2.82373	0.00474679	0.19452	ENSMUSG00000014602	Kif1a	protein_coding	kinesin family member 1A [Source:MGI Symbol;Acc:MGI:108391]
ENSMUST00000169105.7	329.473	88.9142	729.214	322.322	1.29421	2.82291	0.00475906	0.194812	ENSMUSG00000000631	Myo18a	protein_coding	myosin XVIIIA [Source:MGI Symbol;Acc:MGI:2667185]
ENSMUST00000193480.1	7497.12	6258.23	6747.04	5387.35	-0.377483	-2.82229	0.00476824	0.194977	ENSMUSG00000063659	Zbtb18	protein_coding	zinc finger and BTB domain containing 18 [Source:MGI Symbol;Acc:MGI:1353609]
ENSMUST00000082418.1	13781	9012	13281	7738	-0.322857	-2.82059	0.00479354	0.195799	ENSMUSG00000064367	mt-Nd5	protein_coding	mitochondrially encoded NADH dehydrogenase 5 [Source:MGI Symbol;Acc:MGI:102496]
ENSMUST00000033198.5	2079.64	1738.72	1923.38	1043.53	-0.604681	-2.81979	0.00480548	0.195986	ENSMUSG00000030905	Crym	protein_coding	crystallin, mu [Source:MGI Symbol;Acc:MGI:102675]
ENSMUST00000177957.7	111.286	118.745	24.5608	28.9449	-2.28424	-2.81959	0.0048085	0.195986	ENSMUSG00000024073	Birc6	protein_coding	baculoviral IAP repeat-containing 6 [Source:MGI Symbol;Acc:MGI:1276108]
ENSMUST00000171445.7	24.5384	25.8538	0	0	-7.30668	-2.81783	0.0048349	0.19685	ENSMUSG00000006154	Eps8l1	protein_coding	EPS8-like 1 [Source:MGI Symbol;Acc:MGI:1914675]
ENSMUST00000044306.12	1493.79	2191.01	1279.84	1581.2	-0.542842	-2.81642	0.00485618	0.197476	ENSMUSG00000019828	Grm1	protein_coding	glutamate receptor, metabotropic 1 [Source:MGI Symbol;Acc:MGI:1351338]
ENSMUST00000132032.7	580.659	74.1974	199.604	38.2416	-1.46624	-2.81612	0.00486073	0.197476	ENSMUSG00000031601	Cnot7	protein_coding	CCR4-NOT transcription complex, subunit 7 [Source:MGI Symbol;Acc:MGI:1298230]
ENSMUST00000080536.6	3594	3142	3419	2348	-0.439248	-2.81489	0.00487937	0.198021	ENSMUSG00000058355	Abce1	protein_coding	ATP-binding cassette, sub-family E (OABP), member 1 [Source:MGI Symbol;Acc:MGI:1195458]
ENSMUST00000072298.12	7825.66	5858.55	8040.69	4328.23	-0.388758	-2.81419	0.00488998	0.198238	ENSMUSG00000027634	Ndrg3	protein_coding	N-myc downstream regulated gene 3 [Source:MGI Symbol;Acc:MGI:1352499]
ENSMUST00000031273.8	954.01	868.534	1937.81	1323.36	0.62128	2.81201	0.00492329	0.199262	ENSMUSG00000029330	Cds1	protein_coding	CDP-diacylglycerol synthase 1 [Source:MGI Symbol;Acc:MGI:1921846]
ENSMUST00000108225.9	2200.37	1692.26	1903.53	1220.68	-0.531411	-2.8115	0.00493105	0.199262	ENSMUSG00000027674	Pex5l	protein_coding	peroxisomal biogenesis factor 5-like [Source:MGI Symbol;Acc:MGI:1916672]
ENSMUST00000156290.8	1.30034	109.141	154.755	199.367	3.3475	2.8117	0.004928	0.199262	ENSMUSG00000033209	Ttc28	protein_coding	tetratricopeptide repeat domain 28 [Source:MGI Symbol;Acc:MGI:2140873]
ENSMUST00000031121.9	2733.88	3512.32	2551.45	2656.5	-0.44528	-2.81072	0.00494304	0.199533	ENSMUSG00000029211	Gabra4	protein_coding	gamma-aminobutyric acid (GABA) A receptor, subunit alpha 4 [Source:MGI Symbol;Acc:MGI:95616]
ENSMUST00000062264.7	6081	5689.11	6039.19	4496.7	-0.370002	-2.8098	0.00495717	0.19989	ENSMUSG00000026434	Nucks1	protein_coding	nuclear casein kinase and cyclin-dependent kinase substrate 1 [Source:MGI Symbol;Acc:MGI:1934811]
ENSMUST00000046384.8	481	527	329	227	-1.05562	-2.80944	0.0049627	0.1999	ENSMUSG00000036905	C1qb	protein_coding	complement component 1, q subcomponent, beta polypeptide [Source:MGI Symbol;Acc:MGI:88224]
ENSMUST00000043269.13	5343.4	4985.69	5485.14	3430.85	-0.440904	-2.80768	0.00498995	0.200783	ENSMUSG00000021546	Hnrnpk	protein_coding	heterogeneous nuclear ribonucleoprotein K [Source:MGI Symbol;Acc:MGI:99894]
ENSMUST00000115766.7	0.00852785	22.0081	84.5316	100.133	4.46668	2.80539	0.00502565	0.201602	ENSMUSG00000003778	Brd8	protein_coding	bromodomain containing 8 [Source:MGI Symbol;Acc:MGI:1925906]
ENSMUST00000122456.7	44.1801	11.5195	0	0	-7.17376	-2.80491	0.005033	0.201602	ENSMUSG00000026889	Rbm18	protein_coding	RNA binding motif protein 18 [Source:MGI Symbol;Acc:MGI:1915139]
ENSMUST00000122914.7	167.15	61.868	19.095	17.938	-2.57274	-2.80487	0.00503367	0.201602	ENSMUSG00000025885	Myo5b	retained_intron	myosin VB [Source:MGI Symbol;Acc:MGI:106598]
ENSMUST00000177456.7	0	57.5372	163.427	114.958	4.12235	2.80531	0.00502681	0.201602	ENSMUSG00000032827	Ppp1r9a	protein_coding	protein phosphatase 1, regulatory (inhibitor) subunit 9A [Source:MGI Symbol;Acc:MGI:2442401]
ENSMUST00000186365.1	53.0187	6.9463	0	0.00338469	-7.0146	-2.80466	0.00503699	0.201602	ENSMUSG00000038702	Dsel	processed_transcript	dermatan sulfate epimerase-like [Source:MGI Symbol;Acc:MGI:2442948]
ENSMUST00000019843.14	3621.22	2567.18	3348.95	1916.73	-0.449644	-2.80292	0.00506419	0.202476	ENSMUSG00000019699	Akt3	protein_coding	thymoma viral proto-oncogene 3 [Source:MGI Symbol;Acc:MGI:1345147]
ENSMUST00000046571.13	0	0	50.2548	16.4249	7.0924	2.80016	0.00510773	0.203461	ENSMUSG00000026790	Odf2	protein_coding	outer dense fiber of sperm tails 2 [Source:MGI Symbol;Acc:MGI:1098824]
ENSMUST00000097291.9	11.9498	162.483	378.604	250.981	2.53199	2.79999	0.00511036	0.203461	ENSMUSG00000052105	Mtcl1	protein_coding	microtubule crosslinking factor 1 [Source:MGI Symbol;Acc:MGI:1915867]
ENSMUST00000182122.7	409.387	543.722	257.427	274.057	-1.0255	-2.80033	0.00510505	0.203461	ENSMUSG00000041258	Zfp236	protein_coding	zinc finger protein 236 [Source:MGI Symbol;Acc:MGI:1926950]
ENSMUST00000182407.7	892.599	1112.23	1457.27	2374.25	0.703719	2.80094	0.00509539	0.203461	ENSMUSG00000061601	Pclo	protein_coding	piccolo (presynaptic cytomatrix protein) [Source:MGI Symbol;Acc:MGI:1349390]
ENSMUST00000058245.4	0	37.4021	115.211	100.013	4.18147	2.79707	0.00515689	0.205098	ENSMUSG00000040242	Fgfr1op2	protein_coding	FGFR1 oncogene partner 2 [Source:MGI Symbol;Acc:MGI:1914779]
ENSMUST00000033519.2	3834.87	3439.85	3399.29	2788.85	-0.426971	-2.7961	0.00517241	0.20545	ENSMUSG00000031176	Dynlt3	protein_coding	dynein light chain Tctex-type 3 [Source:MGI Symbol;Acc:MGI:1914367]
ENSMUST00000157343.1	6077	5373	5600	3948	-0.398029	-2.79583	0.00517664	0.20545	ENSMUSG00000087968	Gm25395	scaRNA	predicted gene, 25395 [Source:MGI Symbol;Acc:MGI:5455172]
ENSMUST00000142930.1	444.084	309.065	204.746	158.95	-1.19669	-2.79488	0.00519194	0.205842	ENSMUSG00000034875	Nudt19	processed_transcript	nudix (nucleoside diphosphate linked moiety X)-type motif 19 [Source:MGI Symbol;Acc:MGI:94203]
ENSMUST00000022207.8	449.642	650.266	342.498	254.876	-1.06766	-2.79395	0.00520689	0.206133	ENSMUSG00000021696	Elovl7	protein_coding	ELOVL family member 7, elongation of long chain fatty acids (yeast) [Source:MGI Symbol;Acc:MGI:1921809]
ENSMUST00000049081.11	15.5396	95.0729	0.0491812	10.6793	-4.3601	-2.79374	0.00521019	0.206133	ENSMUSG00000040928	S100pbp	protein_coding	S100P binding protein [Source:MGI Symbol;Acc:MGI:1921898]
ENSMUST00000017741.3	96.9767	36.6097	11.9577	5	-3.14754	-2.78607	0.00533518	0.210857	ENSMUSG00000020912	Krt12	protein_coding	keratin 12 [Source:MGI Symbol;Acc:MGI:96687]
ENSMUST00000158164.1	3613	3005	3170	2144	-0.453886	-2.78483	0.00535562	0.211443	ENSMUSG00000088789	Scarna13	scaRNA	small Cajal body-specific RNA 1 [Source:MGI Symbol;Acc:MGI:4360027]
ENSMUST00000204592.2	706.958	537.048	515.221	262.246	-0.927727	-2.78423	0.00536542	0.211609	ENSMUSG00000030007	Cct7	protein_coding	chaperonin containing Tcp1, subunit 7 (eta) [Source:MGI Symbol;Acc:MGI:107184]
ENSMUST00000041956.13	2891.27	2427.72	2796.62	1652.81	-0.496692	-2.7836	0.00537598	0.211805	ENSMUSG00000020859	Spag9	protein_coding	sperm associated antigen 9 [Source:MGI Symbol;Acc:MGI:1918084]
ENSMUST00000184034.7	138.501	50.5692	16.5527	13.0928	-2.70004	-2.78317	0.005383	0.21186	ENSMUSG00000098975	Gm27177	antisense	predicted gene 27177 [Source:MGI Symbol;Acc:MGI:5521020]
ENSMUST00000108544.7	454.614	930.633	1046.17	1427.93	0.712881	2.78081	0.00542229	0.213185	ENSMUSG00000040712	Camta2	protein_coding	calmodulin binding transcription activator 2 [Source:MGI Symbol;Acc:MGI:2135957]
ENSMUST00000066859.12	482.52	899.612	473.885	123.623	-1.62853	-2.78024	0.00543183	0.213338	ENSMUSG00000026365	Cfh	protein_coding	complement component factor h [Source:MGI Symbol;Acc:MGI:88385]
ENSMUST00000171564.7	285.63	390.38	0	0	-11.0182	-2.77902	0.00545227	0.213918	ENSMUSG00000040354	Mars	protein_coding	methionine-tRNA synthetase [Source:MGI Symbol;Acc:MGI:1345633]
ENSMUST00000173584.7	15.2168	36.3571	0	0	-7.18659	-2.77577	0.00550719	0.215849	ENSMUSG00000007029	Vars	protein_coding	valyl-tRNA synthetase [Source:MGI Symbol;Acc:MGI:90675]
ENSMUST00000196194.4	80.0715	90.875	13.0902	18.0842	-2.66578	-2.77541	0.0055133	0.215864	ENSMUSG00000050064	Zfp697	processed_transcript	zinc finger protein 697 [Source:MGI Symbol;Acc:MGI:2139736]
ENSMUST00000052068.10	155.038	296.414	71.9703	99.1188	-1.53504	-2.77467	0.00552579	0.215907	ENSMUSG00000046402	Rbp1	protein_coding	retinol binding protein 1, cellular [Source:MGI Symbol;Acc:MGI:97876]
ENSMUST00000184142.7	16.8214	41.6075	0.169063	1.20871	-6.07097	-2.77463	0.00552642	0.215907	ENSMUSG00000072674	Plac9b	protein_coding	placenta specific 9b [Source:MGI Symbol;Acc:MGI:3711222]
ENSMUST00000204714.1	962.651	243.2	254.768	168.937	-1.3411	-2.77433	0.00553152	0.215907	ENSMUSG00000029632	Ndufa4	protein_coding	NADH dehydrogenase (ubiquinone) 1 alpha subcomplex, 4 [Source:MGI Symbol;Acc:MGI:107686]
ENSMUST00000074015.10	3261.78	2763.43	2913.71	2181.52	-0.44651	-2.77227	0.00556664	0.21672	ENSMUSG00000040037	Negr1	protein_coding	neuronal growth regulator 1 [Source:MGI Symbol;Acc:MGI:2444846]
ENSMUST00000095048.5	0	33.4113	129.869	85.0725	4.24956	2.7721	0.00556956	0.21672	ENSMUSG00000079477	Rab7	protein_coding	RAB7, member RAS oncogene family [Source:MGI Symbol;Acc:MGI:105068]
ENSMUST00000133292.7	457.535	407.85	283.882	194.898	-1.07072	-2.77268	0.00555961	0.21672	ENSMUSG00000031166	Wdr13	nonsense_mediated_decay	WD repeat domain 13 [Source:MGI Symbol;Acc:MGI:1914661]
ENSMUST00000152818.7	38.1724	13.5489	0	0	-7.18928	-2.77154	0.00557925	0.216873	ENSMUSG00000005882	Uqcc1	processed_transcript	ubiquinol-cytochrome c reductase complex assembly factor 1 [Source:MGI Symbol;Acc:MGI:1929472]
ENSMUST00000097368.9	0	0	52.4627	13.7268	7.03444	2.76879	0.0056264	0.21766	ENSMUSG00000025728	Pigq	protein_coding	phosphatidylinositol glycan anchor biosynthesis, class Q [Source:MGI Symbol;Acc:MGI:1333114]
ENSMUST00000098689.5	0	0	545.51	307.782	10.9778	2.76889	0.00562478	0.21766	ENSMUSG00000074280	Gm6166	pseudogene	predicted gene 6166 [Source:MGI Symbol;Acc:MGI:3645893]
ENSMUST00000117425.7	641.225	299.245	100.887	218.627	-1.73096	-2.76879	0.00562645	0.21766	ENSMUSG00000015806	Qdpr	protein_coding	quinoid dihydropteridine reductase [Source:MGI Symbol;Acc:MGI:97836]
ENSMUST00000133541.7	2.78813	0	59.4874	30.6617	5.34322	2.76869	0.0056283	0.21766	ENSMUSG00000033055	Ankrd54	retained_intron	ankyrin repeat domain 54 [Source:MGI Symbol;Acc:MGI:2444209]
ENSMUST00000188997.6	662.742	372.89	320.91	230.747	-1.06622	-2.76985	0.00560817	0.21766	ENSMUSG00000021709	Erbb2ip	protein_coding	Erbb2 interacting protein [Source:MGI Symbol;Acc:MGI:1890169]
ENSMUST00000070132.6	107	382	60	98	-1.60167	-2.76698	0.00565778	0.218342	ENSMUSG00000056174	Col8a2	protein_coding	collagen, type VIII, alpha 2 [Source:MGI Symbol;Acc:MGI:88464]
ENSMUST00000113360.7	5510.18	5214.61	5297.89	4248.33	-0.369537	-2.76727	0.00565274	0.218342	ENSMUSG00000036707	Cab39	protein_coding	calcium binding protein 39 [Source:MGI Symbol;Acc:MGI:107438]
ENSMUST00000198759.4	344.259	308.53	174.436	135.415	-1.24737	-2.76667	0.00566326	0.218342	ENSMUSG00000056268	Dennd1b	nonsense_mediated_decay	DENN/MADD domain containing 1B [Source:MGI Symbol;Acc:MGI:2447812]
ENSMUST00000128160.1	10	7	84	72	3.03683	2.76465	0.00569846	0.219475	ENSMUSG00000085956	4930481B07Rik	lincRNA	RIKEN cDNA 4930481B07 gene [Source:MGI Symbol;Acc:MGI:1922187]
ENSMUST00000105327.9	0	37.6518	102.534	105.32	4.09687	2.76408	0.0057083	0.219505	ENSMUSG00000034902	Pip5k1c	protein_coding	phosphatidylinositol-4-phosphate 5-kinase, type 1 gamma [Source:MGI Symbol;Acc:MGI:1298224]
ENSMUST00000175705.1	12.0949	0	74.1056	57.9834	4.53175	2.76394	0.00571085	0.219505	ENSMUSG00000029064	Gnb1	retained_intron	guanine nucleotide binding protein (G protein), beta 1 [Source:MGI Symbol;Acc:MGI:95781]
ENSMUST00000062122.3	363	252	189	108	-1.27912	-2.76325	0.00572295	0.219746	ENSMUSG00000047419	Cmya5	protein_coding	cardiomyopathy associated 5 [Source:MGI Symbol;Acc:MGI:1923719]
ENSMUST00000080431.7	0.03091	53.3622	182.772	96.4517	4.16913	2.76139	0.00575564	0.220777	ENSMUSG00000006641	Slc5a6	protein_coding	solute carrier family 5 (sodium-dependent vitamin transporter), member 6 [Source:MGI Symbol;Acc:MGI:2660847]
ENSMUST00000064656.7	6180.99	5512.37	10065.9	7138.5	0.344409	2.76034	0.00577413	0.221196	ENSMUSG00000037855	Zfp365	protein_coding	zinc finger protein 365 [Source:MGI Symbol;Acc:MGI:2143676]
ENSMUST00000172220.7	195.928	284.271	73.818	123.724	-1.49468	-2.76011	0.00577826	0.221196	ENSMUSG00000055670	Zzef1	protein_coding	zinc finger, ZZ-type with EF hand domain 1 [Source:MGI Symbol;Acc:MGI:2444286]
ENSMUST00000031862.13	3146.56	2507.69	2887.76	1889.12	-0.452919	-2.75738	0.0058267	0.222625	ENSMUSG00000029836	Cbx3	protein_coding	chromobox 3 [Source:MGI Symbol;Acc:MGI:108515]
ENSMUST00000150436.1	117.922	78.4294	352.998	246.202	1.42525	2.75734	0.00582737	0.222625	ENSMUSG00000030313	Dennd5b	retained_intron	DENN/MADD domain containing 5B [Source:MGI Symbol;Acc:MGI:2444273]
ENSMUST00000111926.8	0	0	37.2122	23.266	7.12026	2.75612	0.00584915	0.223017	ENSMUSG00000056220	Pla2g4a	protein_coding	phospholipase A2, group IVA (cytosolic, calcium-dependent) [Source:MGI Symbol;Acc:MGI:1195256]
ENSMUST00000199397.1	400.079	349.195	211.525	174.195	-1.15153	-2.7561	0.00584946	0.223017	ENSMUSG00000054942	Fam73a	protein_coding	family with sequence similarity 73, member A [Source:MGI Symbol;Acc:MGI:1924567]
ENSMUST00000102965.3	86.3818	155.073	33.0303	12.5041	-2.56052	-2.75514	0.00586671	0.223449	ENSMUSG00000069266	Hist1h4b	protein_coding	histone cluster 1, H4b [Source:MGI Symbol;Acc:MGI:2448420]
ENSMUST00000027343.5	2941.61	3989.37	2492.39	3317.41	-0.446979	-2.75449	0.00587832	0.223493	ENSMUSG00000026158	Ogfrl1	protein_coding	opioid growth factor receptor-like 1 [Source:MGI Symbol;Acc:MGI:1917405]
ENSMUST00000130409.7	0	0	25.195	32.8411	7.1016	2.75442	0.00587967	0.223493	ENSMUSG00000035107	Dcbld2	retained_intron	discoidin, CUB and LCCL domain containing 2 [Source:MGI Symbol;Acc:MGI:1920629]
ENSMUST00000102834.7	2189.86	1839.91	1480.77	1512.14	-0.620424	-2.75279	0.005909	0.224382	ENSMUSG00000028399	Ptprd	protein_coding	protein tyrosine phosphatase, receptor type, D [Source:MGI Symbol;Acc:MGI:97812]
ENSMUST00000036451.14	20.2221	28.7395	0	4.30792e-05	-7.22667	-2.75201	0.00592311	0.224589	ENSMUSG00000035126	Wdr78	protein_coding	WD repeat domain 78 [Source:MGI Symbol;Acc:MGI:2385328]
ENSMUST00000132499.1	31.9454	28.159	0	1.06421	-6.19238	-2.75183	0.00592635	0.224589	ENSMUSG00000028433	Ubap2	processed_transcript	ubiquitin-associated protein 2 [Source:MGI Symbol;Acc:MGI:1916176]
ENSMUST00000117492.8	2354.44	1746.95	1960.65	1340.24	-0.516867	-2.75057	0.00594917	0.225228	ENSMUSG00000025437	Usp33	protein_coding	ubiquitin specific peptidase 33 [Source:MGI Symbol;Acc:MGI:2159711]
ENSMUST00000093995.9	21.8947	179.929	113.612	416.458	1.56448	2.7498	0.00596308	0.225529	ENSMUSG00000000632	Sez6	protein_coding	seizure related gene 6 [Source:MGI Symbol;Acc:MGI:104745]
ENSMUST00000027056.11	4917.14	5552.33	4929.14	4320.31	-0.376358	-2.74682	0.00601761	0.226921	ENSMUSG00000048960	Prex2	protein_coding	phosphatidylinositol-3,4,5-trisphosphate-dependent Rac exchange factor 2 [Source:MGI Symbol;Acc:MGI:1923385]
ENSMUST00000112632.1	1832.53	1413.18	1485	1043.17	-0.564882	-2.74673	0.00601933	0.226921	ENSMUSG00000026824	Kcnj3	protein_coding	potassium inwardly-rectifying channel, subfamily J, member 3 [Source:MGI Symbol;Acc:MGI:104742]
ENSMUST00000114839.7	3381.56	2778.5	3016.86	2190.52	-0.437787	-2.74683	0.00601745	0.226921	ENSMUSG00000029131	Dnajb6	protein_coding	DnaJ heat shock protein family (Hsp40) member B6 [Source:MGI Symbol;Acc:MGI:1344381]
ENSMUST00000135836.1	42.5777	39.9503	4.77164	0	-5.07036	-2.74648	0.00602392	0.226921	ENSMUSG00000038615	Nfe2l1	processed_transcript	nuclear factor, erythroid derived 2,-like 1 [Source:MGI Symbol;Acc:MGI:99421]
ENSMUST00000034960.12	6488.17	5502.81	6231.74	4572.02	-0.357293	-2.7459	0.00603458	0.227096	ENSMUSG00000032393	Dpp8	protein_coding	dipeptidylpeptidase 8 [Source:MGI Symbol;Acc:MGI:1921638]
ENSMUST00000067150.13	165.012	726.504	947.029	973.273	1.26671	2.74488	0.00605339	0.227125	ENSMUSG00000054252	Fgfr3	protein_coding	fibroblast growth factor receptor 3 [Source:MGI Symbol;Acc:MGI:95524]
ENSMUST00000114666.8	13749.1	10920.7	13737.5	9347.91	-0.306697	-2.74514	0.00604859	0.227125	ENSMUSG00000052459	Atp6v1a	protein_coding	ATPase, H+ transporting, lysosomal V1 subunit A [Source:MGI Symbol;Acc:MGI:1201780]
ENSMUST00000169860.7	4626.11	3757	4390.22	2963.95	-0.394856	-2.74532	0.00604521	0.227125	ENSMUSG00000062270	Morf4l1	protein_coding	mortality factor 4 like 1 [Source:MGI Symbol;Acc:MGI:1096551]
ENSMUST00000089208.8	282.453	290.321	678.509	575.587	0.933993	2.74344	0.00607989	0.227442	ENSMUSG00000064293	Cntn4	protein_coding	contactin 4 [Source:MGI Symbol;Acc:MGI:1095737]
ENSMUST00000148279.7	143.05	78.4126	57.754	0.118469	-4.20002	-2.74376	0.00607395	0.227442	ENSMUSG00000036890	Gtdc1	protein_coding	glycosyltransferase-like domain containing 1 [Source:MGI Symbol;Acc:MGI:2444269]
ENSMUST00000181921.1	128	88	32	19	-2.29037	-2.74352	0.00607834	0.227442	ENSMUSG00000097785	B230217O12Rik	lincRNA	RIKEN cDNA B230217O12 gene [Source:MGI Symbol;Acc:MGI:2444948]
ENSMUST00000168345.5	578.273	373.761	355.622	192.327	-1.01	-2.74311	0.00608612	0.22745	ENSMUSG00000091512	Lamtor3	protein_coding	late endosomal/lysosomal adaptor, MAPK and MTOR activator 3 [Source:MGI Symbol;Acc:MGI:1929467]
ENSMUST00000113308.7	0	0	34.6157	23.9437	7.11032	2.74161	0.00611397	0.22804	ENSMUSG00000026819	Slc25a25	protein_coding	solute carrier family 25 (mitochondrial carrier, phosphate carrier), member 25 [Source:MGI Symbol;Acc:MGI:1915913]
ENSMUST00000207505.1	453	281	1200	469	0.879316	2.74169	0.00611249	0.22804	ENSMUSG00000109372	RP24-134N2.1	protein_coding
ENSMUST00000138553.7	51.9986	7.68878	0	0	-6.99083	-2.73946	0.00615397	0.229305	ENSMUSG00000066551	Hmgb1	protein_coding	high mobility group box 1 [Source:MGI Symbol;Acc:MGI:96113]
ENSMUST00000048263.13	1850.84	2106	1620.28	1551.63	-0.51202	-2.73854	0.00617119	0.22972	ENSMUSG00000041408	Wapl	protein_coding	WAPL cohesin release factor [Source:MGI Symbol;Acc:MGI:2675859]
ENSMUST00000102780.7	1078.99	812.536	334.694	668.314	-1.17662	-2.73756	0.00618966	0.230181	ENSMUSG00000028527	Ak4	protein_coding	adenylate kinase 4 [Source:MGI Symbol;Acc:MGI:87979]
ENSMUST00000037958.13	210.959	170.383	86.6703	55.103	-1.6479	-2.73548	0.00622893	0.231186	ENSMUSG00000039831	Arhgap29	protein_coding	Rho GTPase activating protein 29 [Source:MGI Symbol;Acc:MGI:2443818]
ENSMUST00000109627.7	2810	2654.97	4710.27	3669.28	0.410588	2.73568	0.00622524	0.231186	ENSMUSG00000089715	Cbx6	protein_coding	chromobox 6 [Source:MGI Symbol;Acc:MGI:3512628]
ENSMUST00000003468.9	478.536	662.235	948.488	1174.71	0.71337	2.73339	0.00626865	0.231977	ENSMUSG00000003378	Grik5	protein_coding	glutamate receptor, ionotropic, kainate 5 (gamma 2) [Source:MGI Symbol;Acc:MGI:95818]
ENSMUST00000015100.14	5025.01	6726.66	5085.96	5250.37	-0.365668	-2.73358	0.00626493	0.231977	ENSMUSG00000014956	Ppp1cb	protein_coding	protein phosphatase 1, catalytic subunit, beta isoform [Source:MGI Symbol;Acc:MGI:104871]
ENSMUST00000174907.1	8.1758	22.4452	115.688	87.2935	2.68336	2.73381	0.0062606	0.231977	ENSMUSG00000092648	Gm23566	miRNA	predicted gene, 23566 [Source:MGI Symbol;Acc:MGI:5453343]
ENSMUST00000169314.8	1388.85	1155.82	1082.05	817.436	-0.622458	-2.73289	0.00627813	0.2321	ENSMUSG00000058258	Idi1	protein_coding	isopentenyl-diphosphate delta isomerase [Source:MGI Symbol;Acc:MGI:2442264]
ENSMUST00000155195.2	0.0540045	0.154443	411.577	358.374	10.8335	2.73248	0.00628593	0.232162	ENSMUSG00000043079	Synpo	protein_coding	synaptopodin [Source:MGI Symbol;Acc:MGI:1099446]
ENSMUST00000067137.13	1039.78	1145.67	903.149	629.092	-0.72207	-2.73158	0.00630307	0.232567	ENSMUSG00000054226	Tprkb	protein_coding	Tp53rk binding protein [Source:MGI Symbol;Acc:MGI:1917036]
ENSMUST00000099564.8	198.191	495.032	134.344	147.714	-1.34932	-2.72791	0.00637377	0.234947	ENSMUSG00000052387	Trpm3	protein_coding	transient receptor potential cation channel, subfamily M, member 3 [Source:MGI Symbol;Acc:MGI:2443101]
ENSMUST00000200657.4	101.148	18.8091	16.6513	0	-4.13089	-2.72531	0.00642408	0.23657	ENSMUSG00000035234	Fam175a	nonsense_mediated_decay	family with sequence similarity 175, member A [Source:MGI Symbol;Acc:MGI:1917931]
ENSMUST00000189529.6	91.3811	97.404	17.8524	21.3922	-2.45773	-2.72474	0.00643529	0.236752	ENSMUSG00000026245	Farsb	nonsense_mediated_decay	phenylalanyl-tRNA synthetase, beta subunit [Source:MGI Symbol;Acc:MGI:1346035]
ENSMUST00000079157.10	207.585	282.259	25.9122	171.528	-2.01452	-2.72391	0.00645144	0.237116	ENSMUSG00000028886	Eya3	protein_coding	EYA transcriptional coactivator and phosphatase 3 [Source:MGI Symbol;Acc:MGI:109339]
ENSMUST00000126116.2	541.662	752.303	394.936	400.193	-0.865803	-2.72219	0.00648517	0.238124	ENSMUSG00000001794	Capns1	protein_coding	calpain, small subunit 1 [Source:MGI Symbol;Acc:MGI:88266]
ENSMUST00000012262.11	110.15	132.044	424.099	282.745	1.33128	2.72182	0.00649238	0.238157	ENSMUSG00000012117	Dhdds	protein_coding	dehydrodolichyl diphosphate synthase [Source:MGI Symbol;Acc:MGI:1914672]
ENSMUST00000167717.3	218.709	83.8281	129.135	0.128752	-3.89399	-2.71814	0.00656496	0.240586	ENSMUSG00000096780	Tmem181b-ps	transcribed_unprocessed_pseudogene	transmembrane protein 181B, pseudogene [Source:MGI Symbol;Acc:MGI:3779544]
ENSMUST00000049051.12	753.848	346.688	579.729	135.107	-1.04955	-2.71671	0.00659352	0.241398	ENSMUSG00000036890	Gtdc1	protein_coding	glycosyltransferase-like domain containing 1 [Source:MGI Symbol;Acc:MGI:2444269]
ENSMUST00000153914.7	77.068	41.0121	15.7763	0.455155	-4.50359	-2.71585	0.00661064	0.241791	ENSMUSG00000026754	Golga1	nonsense_mediated_decay	golgi autoantigen, golgin subfamily a, 1 [Source:MGI Symbol;Acc:MGI:1924149]
ENSMUST00000003628.12	74.1248	85.7	0.00487652	33.9188	-4.23599	-2.71518	0.00662394	0.242043	ENSMUSG00000003534	Ddr1	protein_coding	discoidin domain receptor family, member 1 [Source:MGI Symbol;Acc:MGI:99216]
ENSMUST00000022355.10	1081.21	829.735	835.529	530.331	-0.700645	-2.71416	0.00664432	0.24255	ENSMUSG00000021816	Ppp3cb	protein_coding	protein phosphatase 3, catalytic subunit, beta isoform [Source:MGI Symbol;Acc:MGI:107163]
ENSMUST00000149936.1	321.836	173.55	154.83	65.8026	-1.41763	-2.71385	0.00665067	0.24255	ENSMUSG00000015656	Hspa8	retained_intron	heat shock protein 8 [Source:MGI Symbol;Acc:MGI:105384]
ENSMUST00000124231.1	198.953	315.154	1293.93	431.525	1.38209	2.71324	0.00666283	0.24276	ENSMUSG00000020315	Sptbn1	protein_coding	spectrin beta, non-erythrocytic 1 [Source:MGI Symbol;Acc:MGI:98388]
ENSMUST00000045817.13	21.0439	118.34	280.852	224.192	2.10308	2.70816	0.00676564	0.245323	ENSMUSG00000036915	Kirrel2	protein_coding	kin of IRRE like 2 (Drosophila) [Source:MGI Symbol;Acc:MGI:2442334]
ENSMUST00000069742.6	253.679	263.036	142.628	83.5247	-1.42777	-2.70827	0.00676351	0.245323	ENSMUSG00000055945	Prr18	protein_coding	proline rich 18 [Source:MGI Symbol;Acc:MGI:2443403]
ENSMUST00000094906.3	50.7436	15.6396	1.21087	0.630626	-5.06721	-2.709	0.00674855	0.245323	ENSMUSG00000052062	Pard3b	protein_coding	par-3 family cell polarity regulator beta [Source:MGI Symbol;Acc:MGI:1919301]
ENSMUST00000113027.7	34.4355	14.7213	0	0	-7.15362	-2.70825	0.00676399	0.245323	ENSMUSG00000031438	Rnf128	protein_coding	ring finger protein 128 [Source:MGI Symbol;Acc:MGI:1914139]
ENSMUST00000197200.1	340.21	292.93	162.798	142.05	-1.24485	-2.70886	0.00675154	0.245323	ENSMUSG00000104586	4921539H07Rik	lincRNA	RIKEN cDNA 4921539H07 gene [Source:MGI Symbol;Acc:MGI:1925506]
ENSMUST00000020954.14	422.133	430.542	1123.04	682.203	0.845278	2.7064	0.00680173	0.246395	ENSMUSG00000020628	Trappc12	protein_coding	trafficking protein particle complex 12 [Source:MGI Symbol;Acc:MGI:2445089]
ENSMUST00000052798.13	2603.7	2739.14	2218.99	2196.1	-0.462194	-2.70605	0.00680885	0.246416	ENSMUSG00000071072	Ptges3	protein_coding	prostaglandin E synthase 3 (cytosolic) [Source:MGI Symbol;Acc:MGI:1929282]
ENSMUST00000020985.8	429.179	380.397	257.364	185.92	-1.07661	-2.7055	0.00682022	0.246592	ENSMUSG00000020656	Grhl1	protein_coding	grainyhead-like 1 (Drosophila) [Source:MGI Symbol;Acc:MGI:2182540]
ENSMUST00000111467.3	30.1556	17.5513	0	0	-7.18095	-2.70388	0.00685348	0.247557	ENSMUSG00000027282	Mtch2	protein_coding	mitochondrial carrier homolog 2 (C. elegans) [Source:MGI Symbol;Acc:MGI:1929260]
ENSMUST00000013995.12	94.596	491.4	64.5646	100.317	-1.63237	-2.70236	0.00688499	0.248221	ENSMUSG00000028125	Abca4	protein_coding	ATP-binding cassette, sub-family A (ABC1), member 4 [Source:MGI Symbol;Acc:MGI:109424]
ENSMUST00000042990.6	4168.43	4636.35	4071.31	3674.67	-0.382242	-2.7026	0.00687985	0.248221	ENSMUSG00000036371	Serbp1	protein_coding	serpine1 mRNA binding protein 1 [Source:MGI Symbol;Acc:MGI:1914120]
ENSMUST00000027979.13	3275.27	7237.08	3382.72	5322.1	-0.395429	-2.7011	0.0069111	0.248925	ENSMUSG00000026667	Uhmk1	protein_coding	U2AF homology motif (UHM) kinase 1 [Source:MGI Symbol;Acc:MGI:1341908]
ENSMUST00000131878.1	54.0039	0	126.367	118.491	4.03631	2.70046	0.00692438	0.249165	ENSMUSG00000034145	Tmem63c	protein_coding	transmembrane protein 63c [Source:MGI Symbol;Acc:MGI:2444386]
ENSMUST00000000137.7	8437.33	8622.67	8937.62	6405.8	-0.365607	-2.69977	0.00693879	0.249447	ENSMUSG00000020152	Actr2	protein_coding	ARP2 actin-related protein 2 [Source:MGI Symbol;Acc:MGI:1913963]
ENSMUST00000037748.8	5111.09	4953.15	5000.78	3997.73	-0.366454	-2.6979	0.00697789	0.250614	ENSMUSG00000039630	Hnrnpu	protein_coding	heterogeneous nuclear ribonucleoprotein U [Source:MGI Symbol;Acc:MGI:1858195]
ENSMUST00000118152.7	7620.38	7151.41	7596.85	5946.5	-0.331931	-2.69584	0.00702103	0.251924	ENSMUSG00000009575	Cbx5	protein_coding	chromobox 5 [Source:MGI Symbol;Acc:MGI:109372]
ENSMUST00000083011.1	1536	1300	1210	907	-0.681816	-2.69341	0.00707252	0.253363	ENSMUSG00000064945	Rny3	misc_RNA	RNA, Y3 small cytoplasmic (associated with Ro protein) [Source:MGI Symbol;Acc:MGI:107304]
ENSMUST00000187039.6	32.3458	15.7033	0.0453143	0	-7.15405	-2.69331	0.00707455	0.253363	ENSMUSG00000021843	Ktn1	protein_coding	kinectin 1 [Source:MGI Symbol;Acc:MGI:109153]
ENSMUST00000208532.1	1696.54	875.886	1053.92	657.242	-0.673282	-2.69117	0.00712026	0.254758	ENSMUSG00000030744	Rps3	protein_coding	ribosomal protein S3 [Source:MGI Symbol;Acc:MGI:1350917]
ENSMUST00000152672.1	4602.29	4235.55	4394	3386.26	-0.38011	-2.69072	0.00712973	0.254856	ENSMUSG00000034377	Tulp4	processed_transcript	tubby like protein 4 [Source:MGI Symbol;Acc:MGI:1916092]
ENSMUST00000159078.1	4078.9	4142.95	4135.84	3007.04	-0.416354	-2.68986	0.00714823	0.255276	ENSMUSG00000026163	Sphkap	protein_coding	SPHK1 interactor, AKAP domain containing [Source:MGI Symbol;Acc:MGI:1924879]
ENSMUST00000034015.10	2420.11	1415.12	1918.54	1106.56	-0.533064	-2.68757	0.00719747	0.256791	ENSMUSG00000031604	Msmo1	protein_coding	methylsterol monoxygenase 1 [Source:MGI Symbol;Acc:MGI:1913484]
ENSMUST00000052838.10	5816.1	6283.36	5690.98	5212.68	-0.347328	-2.68724	0.00720443	0.256797	ENSMUSG00000024294	Mib1	protein_coding	mindbomb homolog 1 (Drosophila) [Source:MGI Symbol;Acc:MGI:2443157]
ENSMUST00000107074.7	0	0	41	17.6606	7.02641	2.68682	0.00721355	0.25688	ENSMUSG00000038304	Cd160	protein_coding	CD160 antigen [Source:MGI Symbol;Acc:MGI:1860383]
ENSMUST00000034131.8	5955	5146	5854	4172	-0.355716	-2.68541	0.00724401	0.257321	ENSMUSG00000031696	Vps35	protein_coding	vacuolar protein sorting 35 [Source:MGI Symbol;Acc:MGI:1890467]
ENSMUST00000108142.7	537.952	465.867	415.934	170.34	-1.09697	-2.68548	0.00724262	0.257321	ENSMUSG00000040044	Orc3	protein_coding	origin recognition complex, subunit 3 [Source:MGI Symbol;Acc:MGI:1354944]
ENSMUST00000134782.1	0	0	40.0308	17.7106	7.04086	2.68531	0.00724636	0.257321	ENSMUSG00000028433	Ubap2	protein_coding	ubiquitin-associated protein 2 [Source:MGI Symbol;Acc:MGI:1916176]
ENSMUST00000034400.3	3591	2844	3408.62	2187.61	-0.420519	-2.68402	0.00727428	0.257828	ENSMUSG00000031924	Cyb5b	protein_coding	cytochrome b5 type B [Source:MGI Symbol;Acc:MGI:1913677]
ENSMUST00000191283.1	47.363	9.33941	0	0	-6.98188	-2.6842	0.00727039	0.257828	ENSMUSG00000033061	Resp18	retained_intron	regulated endocrine-specific protein 18 [Source:MGI Symbol;Acc:MGI:1098222]
ENSMUST00000149287.7	0	0	18.5172	36.0161	6.99161	2.68358	0.0072839	0.257927	ENSMUSG00000017734	Dbndd2	nonsense_mediated_decay	dysbindin (dystrobrevin binding protein 1) domain containing 2 [Source:MGI Symbol;Acc:MGI:106562]
ENSMUST00000081790.13	1430.56	1433.75	1235.42	979.07	-0.576829	-2.68302	0.00729612	0.258039	ENSMUSG00000033417	Cacul1	protein_coding	CDK2 associated, cullin domain 1 [Source:MGI Symbol;Acc:MGI:1926082]
ENSMUST00000119746.7	1057.85	1525.99	692.834	1182.59	-0.684484	-2.68281	0.00730074	0.258039	ENSMUSG00000068284	Usf3	protein_coding	upstream transcription factor family member 3 [Source:MGI Symbol;Acc:MGI:2685454]
ENSMUST00000057783.4	3973.45	4161.84	3917.96	3196.51	-0.394592	-2.6821	0.00731606	0.258339	ENSMUSG00000044067	Gpr22	protein_coding	G protein-coupled receptor 22 [Source:MGI Symbol;Acc:MGI:1920260]
ENSMUST00000090785.8	588.512	888.05	479.428	452.088	-0.833169	-2.68143	0.00733078	0.258617	ENSMUSG00000038495	Otud7b	protein_coding	OTU domain containing 7B [Source:MGI Symbol;Acc:MGI:2654703]
ENSMUST00000090214.10	7.94906	67.3834	0	3.33213	-5.01135	-2.68069	0.00734714	0.258952	ENSMUSG00000042323	Pbrm1	protein_coding	polybromo 1 [Source:MGI Symbol;Acc:MGI:1923998]
ENSMUST00000126751.1	1767.14	823.817	1196.8	596.91	-0.633519	-2.67955	0.00737214	0.259533	ENSMUSG00000025393	Atp5b	processed_transcript	ATP synthase, H+ transporting mitochondrial F1 complex, beta subunit [Source:MGI Symbol;Acc:MGI:107801]
ENSMUST00000146253.1	138.559	100.74	40.7973	20.4316	-2.15993	-2.67931	0.00737736	0.259533	ENSMUSG00000025885	Myo5b	processed_transcript	myosin VB [Source:MGI Symbol;Acc:MGI:106598]
ENSMUST00000122041.7	0	12.8958	118.173	42.7654	4.51209	2.67816	0.00740289	0.260023	ENSMUSG00000021699	Pde4d	protein_coding	phosphodiesterase 4D, cAMP specific [Source:MGI Symbol;Acc:MGI:99555]
ENSMUST00000123418.7	0	29.2376	36.6874	125.319	3.7528	2.67806	0.00740504	0.260023	ENSMUSG00000031543	Ank1	nonsense_mediated_decay	ankyrin 1, erythroid [Source:MGI Symbol;Acc:MGI:88024]
ENSMUST00000019649.3	18810.1	16442.1	20085.2	12580.9	-0.328428	-2.67703	0.00742779	0.260474	ENSMUSG00000019505	Ubb	protein_coding	ubiquitin B [Source:MGI Symbol;Acc:MGI:98888]
ENSMUST00000029815.7	767.668	871.033	602.371	512.656	-0.749923	-2.67686	0.00743168	0.260474	ENSMUSG00000028165	Cisd2	protein_coding	CDGSH iron sulfur domain 2 [Source:MGI Symbol;Acc:MGI:1914256]
ENSMUST00000206414.1	1.91024e-08	0	14.8854	41.1215	6.91754	2.67532	0.00746573	0.261425	ENSMUSG00000049580	Tsku	protein_coding	tsukushi, small leucine rich proteoglycan [Source:MGI Symbol;Acc:MGI:2443855]
ENSMUST00000027833.11	1460.33	998.705	1192.48	684.233	-0.613571	-2.67409	0.00749317	0.262143	ENSMUSG00000026553	Copa	protein_coding	coatomer protein complex subunit alpha [Source:MGI Symbol;Acc:MGI:1334462]
ENSMUST00000111913.8	1083.84	1089.38	900.633	688.724	-0.655661	-2.67365	0.00750299	0.262244	ENSMUSG00000006010	BC003331	protein_coding	cDNA sequence BC003331 [Source:MGI Symbol;Acc:MGI:2385108]
ENSMUST00000020687.14	292.888	220.028	0	0	-10.5955	-2.67231	0.00753317	0.262567	ENSMUSG00000020415	Pttg1	protein_coding	pituitary tumor-transforming gene 1 [Source:MGI Symbol;Acc:MGI:1353578]
ENSMUST00000109403.1	0	0	45.3727	14.7528	6.98029	2.67233	0.0075326	0.262567	ENSMUSG00000041685	Fcho2	protein_coding	FCH domain only 2 [Source:MGI Symbol;Acc:MGI:3505790]
ENSMUST00000124341.7	247.65	201.499	633.899	414.985	1.00412	2.67233	0.00753264	0.262567	ENSMUSG00000006576	Slc4a3	protein_coding	solute carrier family 4 (anion exchanger), member 3 [Source:MGI Symbol;Acc:MGI:109350]
ENSMUST00000199530.1	167.527	122.863	52.354	37.5745	-1.87823	-2.672	0.00754003	0.262567	ENSMUSG00000028986	Klhl7	retained_intron	kelch-like 7 [Source:MGI Symbol;Acc:MGI:1196453]
ENSMUST00000020238.13	9062.35	7708.76	8687.38	6665.81	-0.326548	-2.67088	0.00756516	0.262715	ENSMUSG00000020048	Hsp90b1	protein_coding	heat shock protein 90, beta (Grp94), member 1 [Source:MGI Symbol;Acc:MGI:98817]
ENSMUST00000038172.14	697.725	761.337	484.667	482.435	-0.786329	-2.67134	0.00755499	0.262715	ENSMUSG00000039458	Mtmr12	protein_coding	myotubularin related protein 12 [Source:MGI Symbol;Acc:MGI:2443034]
ENSMUST00000128136.7	82.783	76.3543	18.6976	11.2443	-2.6463	-2.67105	0.00756144	0.262715	ENSMUSG00000031386	Hcfc1	protein_coding	host cell factor C1 [Source:MGI Symbol;Acc:MGI:105942]
ENSMUST00000026693.13	8.12739	0	95.6198	20.1742	4.47846	2.67034	0.00757754	0.262904	ENSMUSG00000025602	Zfp202	protein_coding	zinc finger protein 202 [Source:MGI Symbol;Acc:MGI:1933401]
ENSMUST00000135776.1	199.415	154.7	486.735	389.848	1.11504	2.66758	0.00763993	0.264825	ENSMUSG00000046079	Lrrc8d	processed_transcript	leucine rich repeat containing 8D [Source:MGI Symbol;Acc:MGI:1922368]
ENSMUST00000028617.6	2720.31	2559.72	2572.66	1888.92	-0.452348	-2.6671	0.00765091	0.264956	ENSMUSG00000027193	Api5	protein_coding	apoptosis inhibitor 5 [Source:MGI Symbol;Acc:MGI:1888993]
ENSMUST00000045218.7	3930.93	3933.94	3822	3090.96	-0.390724	-2.66649	0.00766474	0.264956	ENSMUSG00000031592	Pcm1	protein_coding	pericentriolar material 1 [Source:MGI Symbol;Acc:MGI:1277958]
ENSMUST00000051477.12	3384.61	2611.11	3221.55	1949.9	-0.433927	-2.66678	0.00765821	0.264956	ENSMUSG00000006699	Cdc42	protein_coding	cell division cycle 42 [Source:MGI Symbol;Acc:MGI:106211]
ENSMUST00000160087.7	0	0	17.7179	36.8546	6.95689	2.66437	0.00771331	0.266391	ENSMUSG00000037989	Wnk2	protein_coding	WNK lysine deficient protein kinase 2 [Source:MGI Symbol;Acc:MGI:1922857]
ENSMUST00000049822.9	518.671	335.746	325.958	165.052	-1.03334	-2.66112	0.00778802	0.267261	ENSMUSG00000028145	Them4	protein_coding	thioesterase superfamily member 4 [Source:MGI Symbol;Acc:MGI:1923028]
ENSMUST00000084770.4	3934.32	3997.69	6072.66	5704.37	0.372232	2.66174	0.00777388	0.267261	ENSMUSG00000055373	Fut9	protein_coding	fucosyltransferase 9 [Source:MGI Symbol;Acc:MGI:1330859]
ENSMUST00000136521.1	7729.79	7969.69	8114.36	6166.13	-0.345812	-2.66187	0.00777073	0.267261	ENSMUSG00000053963	6330403A02Rik	protein_coding	RIKEN cDNA 6330403A02 gene [Source:MGI Symbol;Acc:MGI:2138735]
ENSMUST00000143108.7	609.145	629.515	406.985	380.424	-0.848537	-2.66152	0.00777881	0.267261	ENSMUSG00000060002	Chpt1	nonsense_mediated_decay	choline phosphotransferase 1 [Source:MGI Symbol;Acc:MGI:2384841]
ENSMUST00000161980.7	20.3843	28.6325	196.046	90.2863	2.27216	2.66199	0.00776812	0.267261	ENSMUSG00000004151	Etv1	protein_coding	ets variant 1 [Source:MGI Symbol;Acc:MGI:99254]
ENSMUST00000169358.7	46.0708	8.773	0	0	-6.96522	-2.66149	0.00777953	0.267261	ENSMUSG00000006095	Tbcb	processed_transcript	tubulin folding cofactor B [Source:MGI Symbol;Acc:MGI:1913661]
ENSMUST00000206862.1	52.5137	54.8349	330.063	131.729	1.7621	2.66132	0.00778351	0.267261	ENSMUSG00000030447	Cyfip1	protein_coding	cytoplasmic FMR1 interacting protein 1 [Source:MGI Symbol;Acc:MGI:1338801]
ENSMUST00000161096.8	148.863	198.832	51.3095	73.2048	-1.68781	-2.65939	0.00782815	0.268251	ENSMUSG00000063087	Gm10125	antisense	predicted gene 10125 [Source:MGI Symbol;Acc:MGI:3642044]
ENSMUST00000182550.7	92.472	58.0733	28.982	0	-4.33772	-2.65927	0.00783106	0.268251	ENSMUSG00000058589	Anks1b	protein_coding	ankyrin repeat and sterile alpha motif domain containing 1B [Source:MGI Symbol;Acc:MGI:1924781]
ENSMUST00000035458.14	81.3801	373.968	361.51	640.728	1.2604	2.65807	0.00785902	0.268965	ENSMUSG00000030850	Ate1	protein_coding	arginyltransferase 1 [Source:MGI Symbol;Acc:MGI:1333870]
ENSMUST00000129043.7	205.75	278.385	0.000824018	0	-10.5323	-2.65635	0.00789907	0.270091	ENSMUSG00000034006	Pqlc1	protein_coding	PQ loop repeat containing 1 [Source:MGI Symbol;Acc:MGI:1914193]
ENSMUST00000071093.8	1103.78	2301.23	2678.92	2907.62	0.610929	2.65578	0.00791254	0.270098	ENSMUSG00000032890	Rims3	protein_coding	regulating synaptic membrane exocytosis 3 [Source:MGI Symbol;Acc:MGI:2443331]
ENSMUST00000118438.7	43.1888	9.33633	0.0613164	0	-6.97864	-2.65574	0.00791356	0.270098	ENSMUSG00000022722	Arl6	protein_coding	ADP-ribosylation factor-like 6 [Source:MGI Symbol;Acc:MGI:1927136]
ENSMUST00000030751.4	53.3272	385.446	641.085	500.083	1.76833	2.65517	0.00792683	0.270306	ENSMUSG00000028917	Plekhm2	protein_coding	pleckstrin homology domain containing, family M (with RUN domain) member 2 [Source:MGI Symbol;Acc:MGI:1916832]
ENSMUST00000022634.8	3086.81	2853.38	2912.64	2181.99	-0.427384	-2.65463	0.00793964	0.270499	ENSMUSG00000022051	Bnip3l	protein_coding	BCL2/adenovirus E1B interacting protein 3-like [Source:MGI Symbol;Acc:MGI:1332659]
ENSMUST00000040576.9	600	490	1310.21	791	0.7145	2.65291	0.00798015	0.270784	ENSMUSG00000034981	Parm1	protein_coding	prostate androgen-regulated mucin-like protein 1 [Source:MGI Symbol;Acc:MGI:2443349]
ENSMUST00000057844.8	2712.52	2688.19	2468.23	2100.97	-0.440411	-2.65299	0.00797826	0.270784	ENSMUSG00000045767	B230219D22Rik	protein_coding	RIKEN cDNA B230219D22 gene [Source:MGI Symbol;Acc:MGI:1925771]
ENSMUST00000115394.7	0	0	37.8813	18.9038	7.00487	2.65286	0.00798132	0.270784	ENSMUSG00000032185	Carm1	protein_coding	coactivator-associated arginine methyltransferase 1 [Source:MGI Symbol;Acc:MGI:1913208]
ENSMUST00000137266.7	1.31745e-07	33.0979	88.6801	92.3496	4.04567	2.65322	0.00797289	0.270784	ENSMUSG00000026113	Inpp4a	protein_coding	inositol polyphosphate-4-phosphatase, type I [Source:MGI Symbol;Acc:MGI:1931123]
ENSMUST00000169418.7	3931.17	3344.66	3597.67	2716.88	-0.399723	-2.65275	0.00798383	0.270784	ENSMUSG00000031422	Morf4l2	protein_coding	mortality factor 4 like 2 [Source:MGI Symbol;Acc:MGI:1927167]
ENSMUST00000025563.6	11656	12948	12022	9953	-0.334156	-2.65137	0.00801656	0.271586	ENSMUSG00000024661	Fth1	protein_coding	ferritin heavy polypeptide 1 [Source:MGI Symbol;Acc:MGI:95588]
ENSMUST00000072961.4	4983	3959	4872	3145	-0.374275	-2.65115	0.00802186	0.271586	ENSMUSG00000041236	Vps41	protein_coding	vacuolar protein sorting 41 (yeast) [Source:MGI Symbol;Acc:MGI:1929215]
ENSMUST00000114576.8	1182.46	1252.96	929.396	892.326	-0.612724	-2.64932	0.0080654	0.272343	ENSMUSG00000073131	Vma21	protein_coding	VMA21 vacuolar H+-ATPase homolog (S. cerevisiae) [Source:MGI Symbol;Acc:MGI:1914298]
ENSMUST00000121906.1	0	0	374.513	220.282	10.5055	2.64966	0.0080574	0.272343	ENSMUSG00000081824	BC002163	processed_pseudogene	cDNA sequence BC002163 [Source:MGI Symbol;Acc:MGI:3612445]
ENSMUST00000140960.2	79.3789	91.1034	0.000818145	43.7144	-4.11006	-2.6493	0.00806584	0.272343	ENSMUSG00000029174	Tbc1d1	processed_transcript	TBC1 domain family, member 1 [Source:MGI Symbol;Acc:MGI:1889508]
ENSMUST00000102830.9	1758.9	1474.18	1465.19	1097.25	-0.541428	-2.64725	0.00811496	0.273757	ENSMUSG00000028402	Mpdz	protein_coding	multiple PDZ domain protein [Source:MGI Symbol;Acc:MGI:1343489]
ENSMUST00000066432.11	139.987	193.717	67.5064	43.1643	-1.80152	-2.64694	0.00812243	0.273764	ENSMUSG00000057182	Scn3a	protein_coding	sodium channel, voltage-gated, type III, alpha [Source:MGI Symbol;Acc:MGI:98249]
ENSMUST00000074758.5	0	0	27.0458	27	7.01706	2.64576	0.00815069	0.273984	ENSMUSG00000061099	Gapdhs	protein_coding	glyceraldehyde-3-phosphate dehydrogenase, spermatogenic [Source:MGI Symbol;Acc:MGI:95653]
ENSMUST00000184973.7	766.933	721.402	629.235	368.367	-0.81973	-2.64582	0.00814929	0.273984	ENSMUSG00000095463	Entpd4	protein_coding	ectonucleoside triphosphate diphosphohydrolase 4 [Source:MGI Symbol;Acc:MGI:1914714]
ENSMUST00000185072.7	766.933	721.402	629.235	368.367	-0.81973	-2.64582	0.00814929	0.273984	ENSMUSG00000022066	Gm21685	protein_coding	predicted gene, 21685 [Source:MGI Symbol;Acc:MGI:5435040]
ENSMUST00000101534.4	3215.04	3997.52	3291.1	2585.67	-0.481529	-2.64446	0.00818203	0.274793	ENSMUSG00000029838	Ptn	protein_coding	pleiotrophin [Source:MGI Symbol;Acc:MGI:97804]
ENSMUST00000136217.2	339	396	223	161	-1.14337	-2.64381	0.00819783	0.275079	ENSMUSG00000085069	Gm13111	antisense	predicted gene 13111 [Source:MGI Symbol;Acc:MGI:3651882]
ENSMUST00000022337.9	60	38	225	151	1.75238	2.6412	0.00826121	0.27696	ENSMUSG00000021803	Cdhr1	protein_coding	cadherin-related family member 1 [Source:MGI Symbol;Acc:MGI:2157782]
ENSMUST00000113753.7	344.414	294.571	137.897	162.949	-1.27505	-2.64018	0.00828615	0.277549	ENSMUSG00000054226	Tprkb	protein_coding	Tp53rk binding protein [Source:MGI Symbol;Acc:MGI:1917036]
ENSMUST00000169241.7	0.00508317	0	17.748	36.3951	6.93703	2.63959	0.00830075	0.277792	ENSMUSG00000026466	Tor1aip1	protein_coding	torsin A interacting protein 1 [Source:MGI Symbol;Acc:MGI:3582693]
ENSMUST00000186174.6	28.5951	24.9759	98.4115	197.07	2.17297	2.63876	0.00832108	0.278226	ENSMUSG00000047935	Gm5607	sense_overlapping	predicted gene 5607 [Source:MGI Symbol;Acc:MGI:3645522]
ENSMUST00000082392.1	64856	34346	67531	28857	-0.267212	-2.63575	0.00839509	0.280452	ENSMUSG00000064341	mt-Nd1	protein_coding	mitochondrially encoded NADH dehydrogenase 1 [Source:MGI Symbol;Acc:MGI:101787]
ENSMUST00000204998.2	0	0	9.56266	46.6063	6.76052	2.63519	0.00840906	0.280671	ENSMUSG00000030235	Slco1c1	nonsense_mediated_decay	solute carrier organic anion transporter family, member 1c1 [Source:MGI Symbol;Acc:MGI:1889679]
ENSMUST00000056758.8	16071.2	9513.6	17236.8	7235.19	-0.33506	-2.6338	0.0084435	0.281527	ENSMUSG00000028161	Ppp3ca	protein_coding	protein phosphatase 3, catalytic subunit, alpha isoform [Source:MGI Symbol;Acc:MGI:107164]
ENSMUST00000103135.7	28.5389	0	133.209	55.8462	4.16106	2.63347	0.00845171	0.281527	ENSMUSG00000027624	Epb41l1	protein_coding	erythrocyte membrane protein band 4.1 like 1 [Source:MGI Symbol;Acc:MGI:103010]
ENSMUST00000124187.7	564.061	402.684	333.072	233.666	-0.965077	-2.63326	0.00845706	0.281527	ENSMUSG00000027285	Haus2	protein_coding	HAUS augmin-like complex, subunit 2 [Source:MGI Symbol;Acc:MGI:1913546]
ENSMUST00000049618.8	86.0272	8.16163	244.478	97.0188	2.27378	2.63224	0.00848232	0.281941	ENSMUSG00000038860	Garnl3	protein_coding	GTPase activating RANGAP domain-like 3 [Source:MGI Symbol;Acc:MGI:2139309]
ENSMUST00000176893.7	22.3403	22.7948	0	0	-7.12761	-2.63216	0.00848441	0.281941	ENSMUSG00000048482	Bdnf	protein_coding	brain derived neurotrophic factor [Source:MGI Symbol;Acc:MGI:88145]
ENSMUST00000028386.11	11523.7	9081.02	11366.6	7885.33	-0.306032	-2.63143	0.00850259	0.282296	ENSMUSG00000027002	Nckap1	protein_coding	NCK-associated protein 1 [Source:MGI Symbol;Acc:MGI:1355333]
ENSMUST00000023039.14	382.503	52.3785	750.668	203.628	1.27044	2.63058	0.00852383	0.282753	ENSMUSG00000022403	St13	protein_coding	suppression of tumorigenicity 13 [Source:MGI Symbol;Acc:MGI:1917606]
ENSMUST00000103172.3	4949	4313	5003	3220	-0.389451	-2.63016	0.00853437	0.282855	ENSMUSG00000015932	Dstn	protein_coding	destrin [Source:MGI Symbol;Acc:MGI:1929270]
ENSMUST00000068603.6	3557.84	3295	3637.8	2258	-0.451363	-2.62981	0.0085432	0.282899	ENSMUSG00000021676	Iqgap2	protein_coding	IQ motif containing GTPase activating protein 2 [Source:MGI Symbol;Acc:MGI:2449975]
ENSMUST00000037399.15	31.8689	51.3004	198.356	146.489	1.89588	2.6289	0.00856607	0.283408	ENSMUSG00000040466	Blvrb	protein_coding	biliverdin reductase B (flavin reductase (NADPH)) [Source:MGI Symbol;Acc:MGI:2385271]
ENSMUST00000124529.7	111.213	17.8678	21.9871	0	-3.88797	-2.62849	0.00857657	0.283507	ENSMUSG00000029390	Tmed2	protein_coding	transmembrane emp24 domain trafficking protein 2 [Source:MGI Symbol;Acc:MGI:1929269]
ENSMUST00000102841.7	7713.37	4578.2	7500.24	3845.2	-0.339866	-2.6279	0.00859135	0.283578	ENSMUSG00000020458	Rtn4	protein_coding	reticulon 4 [Source:MGI Symbol;Acc:MGI:1915835]
ENSMUST00000146638.1	0	0	10.9017	45.3146	6.78525	2.62781	0.00859373	0.283578	ENSMUSG00000054874	Pcnxl3	retained_intron	pecanex-like 3 (Drosophila) [Source:MGI Symbol;Acc:MGI:1861733]
ENSMUST00000021532.4	559	475	397	237	-0.935437	-2.62714	0.00861054	0.283885	ENSMUSG00000021113	Snapc1	protein_coding	small nuclear RNA activating complex, polypeptide 1 [Source:MGI Symbol;Acc:MGI:1922877]
ENSMUST00000037286.9	389	450	282	170	-1.11969	-2.62525	0.00865866	0.28492	ENSMUSG00000036907	C1ql2	protein_coding	complement component 1, q subcomponent-like 2 [Source:MGI Symbol;Acc:MGI:3032521]
ENSMUST00000106839.8	23.2372	22.489	0	0	-7.11772	-2.62443	0.00867939	0.28492	ENSMUSG00000066258	Trim12a	protein_coding	tripartite motif-containing 12A [Source:MGI Symbol;Acc:MGI:1923931]
ENSMUST00000112637.9	180.902	261.934	85.0905	97.7844	-1.44201	-2.62442	0.00867964	0.28492	ENSMUSG00000024921	Smarca2	protein_coding	SWI/SNF related, matrix associated, actin dependent regulator of chromatin, subfamily a, member 2 [Source:MGI Symbol;Acc:MGI:99603]
ENSMUST00000135414.1	31.2306	29.7827	1.94049	0	-5.62645	-2.62558	0.00865017	0.28492	ENSMUSG00000027067	Ssrp1	processed_transcript	structure specific recognition protein 1 [Source:MGI Symbol;Acc:MGI:107912]
ENSMUST00000154334.7	19.1571	25.743	0	0	-7.10407	-2.62485	0.00866874	0.28492	ENSMUSG00000087174	5530601H04Rik	processed_transcript	RIKEN cDNA 5530601H04 gene [Source:MGI Symbol;Acc:MGI:1918695]
ENSMUST00000056355.8	2683.56	2410	4970.54	3114.72	0.434306	2.62266	0.00872473	0.286152	ENSMUSG00000048142	Nat8l	protein_coding	N-acetyltransferase 8-like [Source:MGI Symbol;Acc:MGI:2447776]
ENSMUST00000120770.1	0	0	333.378	221.056	10.3947	2.6217	0.00874914	0.286703	ENSMUSG00000075391	Gm13443	processed_pseudogene	predicted gene 13443 [Source:MGI Symbol;Acc:MGI:3649615]
ENSMUST00000044332.15	376.052	687.019	1095.28	986.204	0.83533	2.62134	0.00875837	0.286757	ENSMUSG00000035891	Cerk	protein_coding	ceramide kinase [Source:MGI Symbol;Acc:MGI:2386052]
ENSMUST00000109901.8	2.7164	269.518	226.014	313.088	2.75762	2.62032	0.00878473	0.287371	ENSMUSG00000021111	Papola	protein_coding	poly (A) polymerase alpha [Source:MGI Symbol;Acc:MGI:109301]
ENSMUST00000178440.7	31.6693	14.4883	0	0	-7.06584	-2.61949	0.00880612	0.287822	ENSMUSG00000041890	Git2	protein_coding	G protein-coupled receptor kinase-interactor 2 [Source:MGI Symbol;Acc:MGI:1347053]
ENSMUST00000044895.11	756.785	1236.46	581.381	842.472	-0.659919	-2.61906	0.0088173	0.287938	ENSMUSG00000039601	Rcan2	protein_coding	regulator of calcineurin 2 [Source:MGI Symbol;Acc:MGI:1858219]
ENSMUST00000100398.4	15.2471	11.3291	104.466	77.108	2.60569	2.61838	0.00883482	0.288261	ENSMUSG00000017314	Mpp2	protein_coding	membrane protein, palmitoylated 2 (MAGUK p55 subfamily member 2) [Source:MGI Symbol;Acc:MGI:1858257]
ENSMUST00000132564.1	12	23	101.705	102	2.44917	2.61634	0.00888783	0.28974	ENSMUSG00000086480	Gm15287	antisense	predicted gene 15287 [Source:MGI Symbol;Acc:MGI:3705156]
ENSMUST00000163088.7	0	3.34239e-05	20.6044	30.6014	6.96097	2.61586	0.00890028	0.289896	ENSMUSG00000035953	Tmem55b	retained_intron	transmembrane protein 55b [Source:MGI Symbol;Acc:MGI:2448501]
ENSMUST00000029876.1	1865.06	1923.69	1708.64	1369.08	-0.502287	-2.61435	0.00893982	0.290933	ENSMUSG00000028222	Calb1	protein_coding	calbindin 1 [Source:MGI Symbol;Acc:MGI:88248]
ENSMUST00000106058.7	2198.27	2135.42	2005.19	1586.67	-0.471605	-2.61206	0.00899996	0.292638	ENSMUSG00000028180	Zranb2	protein_coding	zinc finger, RAN-binding domain containing 2 [Source:MGI Symbol;Acc:MGI:1858211]
ENSMUST00000033057.7	69	13	247	75	1.98849	2.61031	0.00904614	0.293887	ENSMUSG00000030792	Dkkl1	protein_coding	dickkopf-like 1 [Source:MGI Symbol;Acc:MGI:1354963]
ENSMUST00000198413.1	25.3207	25.9761	138.088	115.732	2.11932	2.6079	0.00911008	0.29571	ENSMUSG00000029401	Rilpl2	retained_intron	Rab interacting lysosomal protein-like 2 [Source:MGI Symbol;Acc:MGI:1933112]
ENSMUST00000156019.7	256.804	259.038	758.718	442.854	0.980062	2.60422	0.00920836	0.298643	ENSMUSG00000020859	Spag9	protein_coding	sperm associated antigen 9 [Source:MGI Symbol;Acc:MGI:1918084]
ENSMUST00000051363.7	0	0	32.8718	20.9249	6.9715	2.60304	0.00924014	0.299417	ENSMUSG00000047347	Tdg-ps	processed_pseudogene	thymine DNA glycosylase, pseudogene [Source:MGI Symbol;Acc:MGI:3645587]
ENSMUST00000134794.7	1520.52	1791.51	1461.38	1075.74	-0.589546	-2.60214	0.00926444	0.299947	ENSMUSG00000026730	Pter	protein_coding	phosphotriesterase related [Source:MGI Symbol;Acc:MGI:107372]
ENSMUST00000073899.4	223.674	117.995	544.203	302.053	1.11973	2.60165	0.00927757	0.300115	ENSMUSG00000024743	Syt7	protein_coding	synaptotagmin VII [Source:MGI Symbol;Acc:MGI:1859545]
ENSMUST00000138395.7	0	0	33.4737	21.1534	6.96868	2.60121	0.0092896	0.300247	ENSMUSG00000028644	Ermap	protein_coding	erythroblast membrane-associated protein [Source:MGI Symbol;Acc:MGI:1349816]
ENSMUST00000046073.15	47.444	135.752	34.3547	0.256519	-4.26639	-2.59952	0.00933529	0.30098	ENSMUSG00000029475	Kdm2b	protein_coding	lysine (K)-specific demethylase 2B [Source:MGI Symbol;Acc:MGI:1354737]
ENSMUST00000120508.7	0	41.4604	83.6651	101.693	3.896	2.59949	0.00933617	0.30098	ENSMUSG00000034818	Celf5	protein_coding	CUGBP, Elav-like family member 5 [Source:MGI Symbol;Acc:MGI:2442333]
ENSMUST00000125009.8	6958.31	5904.78	6569.17	5112.98	-0.341928	-2.59962	0.00933259	0.30098	ENSMUSG00000049583	Grm5	protein_coding	glutamate receptor, metabotropic 5 [Source:MGI Symbol;Acc:MGI:1351342]
ENSMUST00000204827.2	14.3116	31.4507	0	0	-7.02781	-2.59916	0.00934511	0.301011	ENSMUSG00000034023	Fancd2	protein_coding	Fanconi anemia, complementation group D2 [Source:MGI Symbol;Acc:MGI:2448480]
ENSMUST00000152608.7	502.252	254.518	47.3282	213.806	-2.00069	-2.59677	0.00941049	0.302859	ENSMUSG00000027108	Ola1	processed_transcript	Obg-like ATPase 1 [Source:MGI Symbol;Acc:MGI:1914309]
ENSMUST00000180037.7	873.198	1590.64	856.141	721.161	-0.783564	-2.59606	0.00942991	0.303226	ENSMUSG00000024073	Birc6	protein_coding	baculoviral IAP repeat-containing 6 [Source:MGI Symbol;Acc:MGI:1276108]
ENSMUST00000057652.6	18.6884	25.0357	0	0	-7.0797	-2.59538	0.00944867	0.303571	ENSMUSG00000058402	Zfp420	protein_coding	zinc finger protein 420 [Source:MGI Symbol;Acc:MGI:2444666]
ENSMUST00000021001.8	3417.92	3025.87	3224	2394	-0.403905	-2.59312	0.00951102	0.304023	ENSMUSG00000020671	Rab10	protein_coding	RAB10, member RAS oncogene family [Source:MGI Symbol;Acc:MGI:105066]
ENSMUST00000030665.6	1292.98	1227.95	2689.07	1649.17	0.561339	2.59343	0.00950239	0.304023	ENSMUSG00000028851	Nudc	protein_coding	nuclear distribution gene C homolog (Aspergillus) [Source:MGI Symbol;Acc:MGI:106014]
ENSMUST00000070181.6	472.912	632.84	351.906	323.811	-0.892034	-2.59403	0.00948573	0.304023	ENSMUSG00000038855	Itpkb	protein_coding	inositol 1,4,5-trisphosphate 3-kinase B [Source:MGI Symbol;Acc:MGI:109235]
ENSMUST00000106227.7	112.045	104.136	89.5254	0	-3.85941	-2.59377	0.00949293	0.304023	ENSMUSG00000039781	Cep131	protein_coding	centrosomal protein 131 [Source:MGI Symbol;Acc:MGI:107440]
ENSMUST00000177150.1	0	0	289.757	209.99	10.2843	2.59381	0.00949183	0.304023	ENSMUSG00000093483	AA465934	antisense	expressed sequence AA465934 [Source:MGI Symbol;Acc:MGI:2671018]
ENSMUST00000191603.6	128.9	136.94	36.8105	44.182	-1.90997	-2.5934	0.0095031	0.304023	ENSMUSG00000099696	2900052N01Rik	lincRNA	RIKEN cDNA 2900052N01 gene [Source:MGI Symbol;Acc:MGI:1920290]
ENSMUST00000030765.6	550.891	597.597	1346.65	883.147	0.731826	2.59217	0.00953723	0.304603	ENSMUSG00000028927	Padi2	protein_coding	peptidyl arginine deiminase, type II [Source:MGI Symbol;Acc:MGI:1338892]
ENSMUST00000093205.12	1166.11	1014.68	866.135	735.303	-0.641189	-2.5914	0.00955877	0.304775	ENSMUSG00000020271	Fbxw11	protein_coding	F-box and WD-40 domain protein 11 [Source:MGI Symbol;Acc:MGI:2144023]
ENSMUST00000109577.8	0	14.4351	89.3442	49.9553	4.38704	2.59168	0.00955077	0.304775	ENSMUSG00000027624	Epb41l1	protein_coding	erythrocyte membrane protein band 4.1 like 1 [Source:MGI Symbol;Acc:MGI:103010]
ENSMUST00000094194.9	0	0	23.5374	27.5757	6.95103	2.59055	0.00958226	0.305267	ENSMUSG00000020333	Acsl6	protein_coding	acyl-CoA synthetase long-chain family member 6 [Source:MGI Symbol;Acc:MGI:894291]
ENSMUST00000022766.6	1751.57	1410.18	1622.85	923.538	-0.554208	-2.58863	0.0096359	0.306717	ENSMUSG00000016831	Tox4	protein_coding	TOX high mobility group box family member 4 [Source:MGI Symbol;Acc:MGI:1915389]
ENSMUST00000123436.1	0	37.1161	84.364	110.22	4.12256	2.58746	0.00966875	0.307504	ENSMUSG00000027270	Lamp5	processed_transcript	lysosomal-associated membrane protein family, member 5 [Source:MGI Symbol;Acc:MGI:1923411]
ENSMUST00000022418.14	116.91	97.9575	37.2184	20.139	-2.15527	-2.58643	0.00969771	0.307906	ENSMUSG00000021867	Tmem254b	protein_coding	transmembrane protein 254b [Source:MGI Symbol;Acc:MGI:3710397]
ENSMUST00000185006.7	116.91	97.9575	37.2184	20.139	-2.15527	-2.58643	0.00969771	0.307906	ENSMUSG00000072676	Tmem254a	protein_coding	transmembrane protein 254a [Source:MGI Symbol;Acc:MGI:1196450]
ENSMUST00000061101.10	119.11	180.858	50.6689	46.084	-1.7941	-2.58607	0.00970767	0.307964	ENSMUSG00000032440	Tgfbr2	protein_coding	transforming growth factor, beta receptor II [Source:MGI Symbol;Acc:MGI:98729]
ENSMUST00000051965.4	9	38.9721	0	0	-6.83114	-2.58566	0.00971934	0.308075	ENSMUSG00000045337	Defb11	protein_coding	defensin beta 11 [Source:MGI Symbol;Acc:MGI:2179197]
ENSMUST00000206869.1	4.30074	72.5357	190.895	130.04	2.86127	2.58408	0.00976405	0.309233	ENSMUSG00000030428	Ttyh1	protein_coding	tweety homolog 1 (Drosophila) [Source:MGI Symbol;Acc:MGI:1889007]
ENSMUST00000016338.14	629.885	432.088	401.112	253.623	-0.893783	-2.58308	0.00979238	0.309871	ENSMUSG00000016194	Hsd11b1	protein_coding	hydroxysteroid 11-beta dehydrogenase 1 [Source:MGI Symbol;Acc:MGI:103562]
ENSMUST00000162638.1	27.1575	17.423	0	0	-7.06573	-2.58272	0.00980263	0.309935	ENSMUSG00000026361	Cdc73	processed_transcript	cell division cycle 73, Paf1/RNA polymerase II complex component [Source:MGI Symbol;Acc:MGI:2384876]
ENSMUST00000161467.7	606.242	404.464	1183.78	728.19	0.717801	2.58227	0.00981516	0.310072	ENSMUSG00000032503	Arpp21	processed_transcript	cyclic AMP-regulated phosphoprotein, 21 [Source:MGI Symbol;Acc:MGI:107562]
ENSMUST00000109868.2	195.003	196.032	0	0	-10.2367	-2.58172	0.00983105	0.310315	ENSMUSG00000050002	Idnk	protein_coding	idnK gluconokinase homolog (E. coli) [Source:MGI Symbol;Acc:MGI:1922981]
ENSMUST00000031976.13	437.327	510.353	304.157	253.966	-0.95282	-2.57992	0.00988233	0.311673	ENSMUSG00000029913	Prdm5	protein_coding	PR domain containing 5 [Source:MGI Symbol;Acc:MGI:1918029]
ENSMUST00000030118.9	5766.61	5189.31	5638.26	4316.83	-0.341548	-2.57662	0.00997723	0.312838	ENSMUSG00000028410	Dnaja1	protein_coding	DnaJ heat shock protein family (Hsp40) member A1 [Source:MGI Symbol;Acc:MGI:1270129]
ENSMUST00000035645.11	171.381	242.447	388.415	568.626	1.01406	2.57673	0.00997396	0.312838	ENSMUSG00000035969	Rusc2	protein_coding	RUN and SH3 domain containing 2 [Source:MGI Symbol;Acc:MGI:2140371]
ENSMUST00000109768.8	10.162	46.0167	103.878	141.9	2.27673	2.57759	0.00994914	0.312838	ENSMUSG00000001909	Trmt1	protein_coding	tRNA methyltransferase 1 [Source:MGI Symbol;Acc:MGI:1289155]
ENSMUST00000112301.7	152.388	87.0239	69.1606	10.7007	-2.21057	-2.57739	0.00995488	0.312838	ENSMUSG00000031360	Ctps2	protein_coding	cytidine 5'-triphosphate synthase 2 [Source:MGI Symbol;Acc:MGI:1933185]
ENSMUST00000162531.7	15.3399	29.3046	3.22178e-05	0	-7.02364	-2.57707	0.00996424	0.312838	ENSMUSG00000025812	Pard3	protein_coding	par-3 family cell polarity regulator [Source:MGI Symbol;Acc:MGI:2135608]
ENSMUST00000184399.7	117.467	70.4353	73.2604	0	-3.76978	-2.57801	0.00993708	0.312838	ENSMUSG00000038535	Zfp280d	nonsense_mediated_decay	zinc finger protein 280D [Source:MGI Symbol;Acc:MGI:2384583]
ENSMUST00000187717.6	25.7011	221.206	366.082	320.856	1.94278	2.57814	0.00993351	0.312838	ENSMUSG00000038174	Fam126b	nonsense_mediated_decay	family with sequence similarity 126, member B [Source:MGI Symbol;Acc:MGI:1098784]
ENSMUST00000188618.6	1348.73	1112.52	1157.2	748.289	-0.591574	-2.57536	0.0100135	0.313715	ENSMUSG00000026782	Abi2	protein_coding	abl-interactor 2 [Source:MGI Symbol;Acc:MGI:106913]
ENSMUST00000110961.8	130.548	204.649	80.4287	24.0175	-2.07139	-2.57469	0.0100329	0.313847	ENSMUSG00000037017	Zscan21	protein_coding	zinc finger and SCAN domain containing 21 [Source:MGI Symbol;Acc:MGI:99182]
ENSMUST00000168410.8	691.602	486.321	496.002	278.162	-0.839063	-2.57464	0.0100343	0.313847	ENSMUSG00000036473	Tbc1d24	protein_coding	TBC1 domain family, member 24 [Source:MGI Symbol;Acc:MGI:2443456]
ENSMUST00000092990.3	5.21307	0	36.5155	56.5553	4.81886	2.57332	0.0100729	0.314794	ENSMUSG00000029314	Agpat9	protein_coding	1-acylglycerol-3-phosphate O-acyltransferase 9 [Source:MGI Symbol;Acc:MGI:3603816]
ENSMUST00000025999.6	0.747671	48.6698	199.249	78.3216	3.52127	2.57	0.0101699	0.317298	ENSMUSG00000025026	Add3	protein_coding	adducin 3 (gamma) [Source:MGI Symbol;Acc:MGI:1351615]
ENSMUST00000092645.6	256.662	132.937	5.84868e-08	0	-10.1907	-2.57009	0.0101673	0.317298	ENSMUSG00000019978	Epb41l2	protein_coding	erythrocyte membrane protein band 4.1 like 2 [Source:MGI Symbol;Acc:MGI:103009]
ENSMUST00000138568.7	0	0	9.19541	45.5438	6.67578	2.56954	0.0101833	0.317455	ENSMUSG00000058740	Kcnt1	retained_intron	potassium channel, subfamily T, member 1 [Source:MGI Symbol;Acc:MGI:1924627]
ENSMUST00000115068.8	51.1152	101.454	13.1979	14	-2.6081	-2.56862	0.0102104	0.318038	ENSMUSG00000032122	Slc37a2	protein_coding	solute carrier family 37 (glycerol-3-phosphate transporter), member 2 [Source:MGI Symbol;Acc:MGI:1929693]
ENSMUST00000190868.1	28	28	1	1	-4.96914	-2.56708	0.0102558	0.319188	ENSMUSG00000100166	B230110G15Rik	antisense	RIKEN cDNA B230110G15 gene [Source:MGI Symbol;Acc:MGI:1925232]
ENSMUST00000060807.11	22.9944	19.9994	7.45687e-07	0	-7.062	-2.56499	0.0103178	0.320854	ENSMUSG00000046761	Fam83h	protein_coding	family with sequence similarity 83, member H [Source:MGI Symbol;Acc:MGI:2145900]
ENSMUST00000031556.13	5647.56	6398.98	5824.41	5072.1	-0.340977	-2.56424	0.0103402	0.321235	ENSMUSG00000029571	Tmem106b	protein_coding	transmembrane protein 106B [Source:MGI Symbol;Acc:MGI:1919150]
ENSMUST00000154145.1	143.796	182.764	97.4426	14.0993	-2.28356	-2.56401	0.010347	0.321235	ENSMUSG00000027848	Olfml3	retained_intron	olfactomedin-like 3 [Source:MGI Symbol;Acc:MGI:1914877]
ENSMUST00000034915.14	76.438	144.595	72.425	0	-4.02492	-2.5625	0.0103923	0.321875	ENSMUSG00000032359	Ctsh	protein_coding	cathepsin H [Source:MGI Symbol;Acc:MGI:107285]
ENSMUST00000116380.8	563.211	706.78	464.124	327.205	-0.885929	-2.56301	0.010377	0.321875	ENSMUSG00000027642	Rpn2	protein_coding	ribophorin II [Source:MGI Symbol;Acc:MGI:98085]
ENSMUST00000157034.7	313.552	251.186	170.381	104.93	-1.24052	-2.56246	0.0103932	0.321875	ENSMUSG00000022201	Zfr	nonsense_mediated_decay	zinc finger RNA binding protein [Source:MGI Symbol;Acc:MGI:1341890]
ENSMUST00000028220.9	151.928	55.2281	45.9792	11.1215	-2.20062	-2.56103	0.0104361	0.322938	ENSMUSG00000035949	Fbxw2	protein_coding	F-box and WD-40 domain protein 2 [Source:MGI Symbol;Acc:MGI:1353435]
ENSMUST00000108325.8	1.21183	0	32.7679	27.5728	5.87687	2.55998	0.0104677	0.323651	ENSMUSG00000003617	Cp	protein_coding	ceruloplasmin [Source:MGI Symbol;Acc:MGI:88476]
ENSMUST00000041407.5	95	211	38	62	-1.73188	-2.55892	0.0104997	0.324111	ENSMUSG00000036169	Sostdc1	protein_coding	sclerostin domain containing 1 [Source:MGI Symbol;Acc:MGI:1913292]
ENSMUST00000177608.7	205.195	446.566	162.561	85.7555	-1.54612	-2.55902	0.0104966	0.324111	ENSMUSG00000016918	Sulf1	protein_coding	sulfatase 1 [Source:MGI Symbol;Acc:MGI:2138563]
ENSMUST00000139853.1	319.951	30.932	173.862	1.49977	-2.56435	-2.55829	0.0105187	0.324431	ENSMUSG00000041740	Rnf10	nonsense_mediated_decay	ring finger protein 10 [Source:MGI Symbol;Acc:MGI:1859162]
ENSMUST00000032629.15	1074.69	1000.11	891.426	659.345	-0.631822	-2.55543	0.0106058	0.32685	ENSMUSG00000030447	Cyfip1	protein_coding	cytoplasmic FMR1 interacting protein 1 [Source:MGI Symbol;Acc:MGI:1338801]
ENSMUST00000098979.9	6.4655	7.06213	59.631	65.7604	3.08412	2.55472	0.0106275	0.327251	ENSMUSG00000046111	Cep295	protein_coding	centrosomal protein 295 [Source:MGI Symbol;Acc:MGI:2442521]
ENSMUST00000022681.10	156.431	222.718	82.4596	58.8904	-1.60485	-2.55394	0.0106511	0.327447	ENSMUSG00000022090	Pdlim2	protein_coding	PDZ and LIM domain 2 [Source:MGI Symbol;Acc:MGI:2384850]
ENSMUST00000138679.1	0	0	331.859	161.313	10.1269	2.55409	0.0106466	0.327447	ENSMUSG00000064193	Gm4735	processed_pseudogene	predicted gene 4735 [Source:MGI Symbol;Acc:MGI:3645521]
ENSMUST00000113343.7	105.182	97.4045	11.8818	35.838	-2.44441	-2.5531	0.010677	0.327974	ENSMUSG00000079450	Cldn34c1	protein_coding	claudin 34C1 [Source:MGI Symbol;Acc:MGI:1920311]
ENSMUST00000109283.1	3561	2947.72	3422.98	2321.71	-0.396405	-2.5523	0.0107014	0.328458	ENSMUSG00000036298	Slc2a13	protein_coding	solute carrier family 2 (facilitated glucose transporter), member 13 [Source:MGI Symbol;Acc:MGI:2146030]
ENSMUST00000143939.7	69.1321	9.33645e-05	204.172	59.5057	3.75149	2.55134	0.010731	0.329098	ENSMUSG00000045983	Eif4g1	protein_coding	eukaryotic translation initiation factor 4, gamma 1 [Source:MGI Symbol;Acc:MGI:2384784]
ENSMUST00000188976.1	555.648	784.658	362.223	521.468	-0.792837	-2.55048	0.0107573	0.329638	ENSMUSG00000100826	Snhg14	antisense	small nucleolar RNA host gene 14 [Source:MGI Symbol;Acc:MGI:1289201]
ENSMUST00000107230.7	30.0751	191.306	30.7012	0	-4.26077	-2.54976	0.0107797	0.330006	ENSMUSG00000059049	Frem1	protein_coding	Fras1 related extracellular matrix protein 1 [Source:MGI Symbol;Acc:MGI:2670972]
ENSMUST00000125209.7	1518.6	1197.87	1125.81	930.176	-0.593628	-2.54953	0.0107868	0.330006	ENSMUSG00000021596	Mctp1	protein_coding	multiple C2 domains, transmembrane 1 [Source:MGI Symbol;Acc:MGI:1926021]
ENSMUST00000037557.7	142.446	0	0.00027509	1.30362e-05	-5.7567	-2.54813	0.0108301	0.331063	ENSMUSG00000034602	Mon2	protein_coding	MON2 homolog (yeast) [Source:MGI Symbol;Acc:MGI:1914324]
ENSMUST00000150414.7	3422.84	3235.79	3646.4	1916.66	-0.522531	-2.54602	0.010896	0.332809	ENSMUSG00000006782	Cnp	processed_transcript	2',3'-cyclic nucleotide 3' phosphodiesterase [Source:MGI Symbol;Acc:MGI:88437]
ENSMUST00000025729.11	6048	5820.19	6157.61	4724.14	-0.333191	-2.54474	0.0109358	0.333755	ENSMUSG00000024811	Tnks2	protein_coding	tankyrase, TRF1-interacting ankyrin-related ADP-ribose polymerase 2 [Source:MGI Symbol;Acc:MGI:1921743]
ENSMUST00000120430.1	0	0	32.5968	18.646	6.90882	2.54276	0.0109981	0.335386	ENSMUSG00000101431	Gm7901	processed_pseudogene	predicted gene 7901 [Source:MGI Symbol;Acc:MGI:3645047]
ENSMUST00000150096.7	99.1576	102.303	342.722	239.322	1.31645	2.54216	0.0110171	0.335692	ENSMUSG00000033295	Ptprf	protein_coding	protein tyrosine phosphatase, receptor type, F [Source:MGI Symbol;Acc:MGI:102695]
ENSMUST00000110163.7	4.62174e-07	16.4537	109.331	43.6838	4.33134	2.54088	0.0110575	0.336651	ENSMUSG00000027341	Tmem230	protein_coding	transmembrane protein 230 [Source:MGI Symbol;Acc:MGI:1917862]
ENSMUST00000100196.8	262.145	292.134	158.322	107.511	-1.2666	-2.53997	0.0110863	0.336714	ENSMUSG00000039427	Alg1	protein_coding	asparagine-linked glycosylation 1 (beta-1,4-mannosyltransferase) [Source:MGI Symbol;Acc:MGI:2384774]
ENSMUST00000101833.2	434.297	498.696	274.176	309.982	-0.937536	-2.54019	0.0110793	0.336714	ENSMUSG00000096243	Gm24265	snRNA	predicted gene, 24265 [Source:MGI Symbol;Acc:MGI:5454042]
ENSMUST00000146030.7	0	0	13.7025	36.8622	6.78996	2.54026	0.011077	0.336714	ENSMUSG00000034958	Atcay	nonsense_mediated_decay	ataxia, cerebellar, Cayman type [Source:MGI Symbol;Acc:MGI:2448730]
ENSMUST00000107271.9	13.18	0	100.276	23.3058	4.11084	2.53864	0.0111286	0.337728	ENSMUSG00000001773	Folh1	protein_coding	folate hydrolase 1 [Source:MGI Symbol;Acc:MGI:1858193]
ENSMUST00000035651.5	447.236	624.215	244.243	411.878	-0.922198	-2.53799	0.011149	0.338077	ENSMUSG00000039883	Lrrc17	protein_coding	leucine rich repeat containing 17 [Source:MGI Symbol;Acc:MGI:1921761]
ENSMUST00000085701.6	1192.26	1135.17	2285.77	1597.27	0.521512	2.5369	0.0111838	0.338859	ENSMUSG00000066621	Tecpr1	protein_coding	tectonin beta-propeller repeat containing 1 [Source:MGI Symbol;Acc:MGI:1917631]
ENSMUST00000193042.5	277.447	388.859	178.955	163.982	-1.13436	-2.53662	0.0111928	0.33886	ENSMUSG00000026587	Astn1	protein_coding	astrotactin 1 [Source:MGI Symbol;Acc:MGI:1098567]
ENSMUST00000194059.1	250.975	13.0623	90.5286	0	-2.80293	-2.53618	0.0112068	0.339013	ENSMUSG00000102627	Snurf	protein_coding	SNRPN upstream reading frame [Source:MGI Symbol;Acc:MGI:1891236]
ENSMUST00000167992.7	3419.23	3148.4	3253.78	2468.81	-0.393847	-2.53407	0.0112747	0.340792	ENSMUSG00000039530	Tusc3	protein_coding	tumor suppressor candidate 3 [Source:MGI Symbol;Acc:MGI:1933134]
ENSMUST00000078616.11	92.086	23.0569	23.2421	0	-3.91009	-2.53308	0.0113064	0.341478	ENSMUSG00000026930	Gpsm1	protein_coding	G-protein signalling modulator 1 (AGS3-like, C. elegans) [Source:MGI Symbol;Acc:MGI:1915089]
ENSMUST00000149719.7	7.05485e-05	133.118	0	0	-5.68655	-2.53275	0.011317	0.341526	ENSMUSG00000058835	Abi1	protein_coding	abl-interactor 1 [Source:MGI Symbol;Acc:MGI:104913]
ENSMUST00000040002.3	33	108	7	16	-2.67906	-2.53228	0.0113325	0.341719	ENSMUSG00000037086	Prr32	protein_coding	proline rich 32 [Source:MGI Symbol;Acc:MGI:1916050]
ENSMUST00000029891.11	1185.39	1120.14	979.446	774.906	-0.594025	-2.52922	0.0114318	0.344165	ENSMUSG00000028232	Tmem68	protein_coding	transmembrane protein 68 [Source:MGI Symbol;Acc:MGI:1919348]
ENSMUST00000114292.7	6013.85	7635.7	5940.26	6532.71	-0.31826	-2.52941	0.0114253	0.344165	ENSMUSG00000064115	Cadm2	protein_coding	cell adhesion molecule 2 [Source:MGI Symbol;Acc:MGI:2442722]
ENSMUST00000123302.7	847.791	732.436	654.51	464.425	-0.709594	-2.5289	0.011442	0.344198	ENSMUSG00000037286	Stag1	nonsense_mediated_decay	stromal antigen 1 [Source:MGI Symbol;Acc:MGI:1098658]
ENSMUST00000002837.10	676.23	892.504	509.185	579.041	-0.710436	-2.5278	0.011478	0.344459	ENSMUSG00000063406	Tmed5	protein_coding	transmembrane emp24 protein transport domain containing 5 [Source:MGI Symbol;Acc:MGI:1921586]
ENSMUST00000152978.7	214.5	142.585	518.819	336.187	1.05895	2.52784	0.0114767	0.344459	ENSMUSG00000013033	Adgrl1	protein_coding	adhesion G protein-coupled receptor L1 [Source:MGI Symbol;Acc:MGI:1929461]
ENSMUST00000161861.7	1824.58	2049.8	1669.47	1523.01	-0.475315	-2.52817	0.0114659	0.344459	ENSMUSG00000022788	Fgd4	protein_coding	FYVE, RhoGEF and PH domain containing 4 [Source:MGI Symbol;Acc:MGI:2183747]
ENSMUST00000040423.11	86.0211	200.356	43.7194	32.0997	-1.98948	-2.52738	0.0114918	0.344598	ENSMUSG00000032679	Cd59a	protein_coding	CD59a antigen [Source:MGI Symbol;Acc:MGI:109177]
ENSMUST00000104203.1	751	425	475	309	-0.863013	-2.52655	0.0115187	0.344892	ENSMUSG00000077391	Gm24336	snoRNA	predicted gene, 24336 [Source:MGI Symbol;Acc:MGI:5454113]
ENSMUST00000185139.7	24.6055	86.0752	0.00226234	19.7702	-4.0098	-2.52652	0.0115198	0.344892	ENSMUSG00000030172	Erc1	nonsense_mediated_decay	ELKS/RAB6-interacting/CAST family member 1 [Source:MGI Symbol;Acc:MGI:2151013]
ENSMUST00000015797.10	153.097	248.504	95.8162	48.7335	-1.69609	-2.52566	0.0115481	0.345404	ENSMUSG00000015653	Steap2	protein_coding	six transmembrane epithelial antigen of prostate 2 [Source:MGI Symbol;Acc:MGI:1921301]
ENSMUST00000112294.8	125.082	304.494	68.7746	95.039	-1.46366	-2.52517	0.0115643	0.345404	ENSMUSG00000031367	Ap1s2	protein_coding	adaptor-related protein complex 1, sigma 2 subunit [Source:MGI Symbol;Acc:MGI:1889383]
ENSMUST00000113449.1	0.268513	84.0227	127.893	121.626	3.71594	2.52517	0.0115641	0.345404	ENSMUSG00000029249	Rest	protein_coding	RE1-silencing transcription factor [Source:MGI Symbol;Acc:MGI:104897]
ENSMUST00000041460.12	2073.2	789.56	1139.54	673.413	-0.744095	-2.5225	0.0116523	0.347756	ENSMUSG00000034825	Nrip3	protein_coding	nuclear receptor interacting protein 3 [Source:MGI Symbol;Acc:MGI:1925843]
ENSMUST00000131070.1	1795.44	1166.01	1313.21	932.42	-0.582962	-2.52139	0.0116893	0.348585	ENSMUSG00000056999	Ide	protein_coding	insulin degrading enzyme [Source:MGI Symbol;Acc:MGI:96412]
ENSMUST00000024706.11	3518.32	3083.75	3436.94	2366.5	-0.395797	-2.52011	0.0117319	0.348753	ENSMUSG00000023913	Pla2g7	protein_coding	phospholipase A2, group VII (platelet-activating factor acetylhydrolase, plasma) [Source:MGI Symbol;Acc:MGI:1351327]
ENSMUST00000125674.7	338.321	388.28	79.0265	278.549	-1.43281	-2.52034	0.0117241	0.348753	ENSMUSG00000074578	Zfos1	protein_coding	zinc finger, NFX1-type containing 1, opposite strand RNA 1 [Source:MGI Symbol;Acc:MGI:1916199]
ENSMUST00000165565.7	783.92	863.684	656.419	493.859	-0.720619	-2.52059	0.0117158	0.348753	ENSMUSG00000017421	Zfp207	protein_coding	zinc finger protein 207 [Source:MGI Symbol;Acc:MGI:1340045]
ENSMUST00000182834.7	0.00103114	74.2001	85.6842	134.968	3.58597	2.52076	0.01171	0.348753	ENSMUSG00000045659	Plekha7	protein_coding	pleckstrin homology domain containing, family A member 7 [Source:MGI Symbol;Acc:MGI:2445094]
ENSMUST00000089332.4	85.2378	399.069	53.3976	113.185	-1.45881	-2.51845	0.0117872	0.350124	ENSMUSG00000068196	Col8a1	protein_coding	collagen, type VIII, alpha 1 [Source:MGI Symbol;Acc:MGI:88463]
ENSMUST00000113140.4	113.077	49.6412	47.2869	0.0419581	-3.97784	-2.51643	0.0118552	0.351394	ENSMUSG00000029403	Cdkl2	protein_coding	cyclin-dependent kinase-like 2 (CDC2-related kinase) [Source:MGI Symbol;Acc:MGI:1858227]
ENSMUST00000160649.7	15.8087	126.76	317.744	192.43	2.20927	2.51686	0.0118407	0.351394	ENSMUSG00000041528	Rnf123	protein_coding	ring finger protein 123 [Source:MGI Symbol;Acc:MGI:2148796]
ENSMUST00000165394.8	518.743	206.844	301.375	103.72	-1.06802	-2.51635	0.0118579	0.351394	ENSMUSG00000005575	Ube2m	protein_coding	ubiquitin-conjugating enzyme E2M [Source:MGI Symbol;Acc:MGI:108278]
ENSMUST00000022553.5	844	1244	795	614	-0.744221	-2.516	0.0118694	0.351458	ENSMUSG00000021981	Cab39l	protein_coding	calcium binding protein 39-like [Source:MGI Symbol;Acc:MGI:1914081]
ENSMUST00000004054.12	4282.21	3583.5	4008.21	2997.86	-0.371388	-2.51543	0.0118888	0.351481	ENSMUSG00000022905	Kpna1	protein_coding	karyopherin (importin) alpha 1 [Source:MGI Symbol;Acc:MGI:103560]
ENSMUST00000104526.1	2327	1214	1576	980	-0.555683	-2.51546	0.0118878	0.351481	ENSMUSG00000077714	Snord17	snoRNA	small nucleolar RNA, C/D box 17 [Source:MGI Symbol;Acc:MGI:3819523]
ENSMUST00000084467.4	37.5927	18.6429	1.27599	1.19433	-4.90778	-2.51387	0.0119416	0.352767	ENSMUSG00000028399	Ptprd	processed_transcript	protein tyrosine phosphatase, receptor type, D [Source:MGI Symbol;Acc:MGI:97812]
ENSMUST00000086693.11	198.473	203.184	38.5415	115	-1.76287	-2.51349	0.0119542	0.352864	ENSMUSG00000052105	Mtcl1	protein_coding	microtubule crosslinking factor 1 [Source:MGI Symbol;Acc:MGI:1915867]
ENSMUST00000064770.8	2623.58	2621.35	2510.53	2003.51	-0.421839	-2.51147	0.0120231	0.354344	ENSMUSG00000008575	Nfib	protein_coding	nuclear factor I/B [Source:MGI Symbol;Acc:MGI:103188]
ENSMUST00000070725.10	3657.08	3404.62	3233.69	2898.83	-0.398474	-2.51163	0.0120173	0.354344	ENSMUSG00000020436	Gabrg2	protein_coding	gamma-aminobutyric acid (GABA) A receptor, subunit gamma 2 [Source:MGI Symbol;Acc:MGI:95623]
ENSMUST00000029694.13	778.877	698.939	739.259	244.441	-0.985554	-2.51111	0.0120354	0.354429	ENSMUSG00000028059	Arhgef2	protein_coding	rho/rac guanine nucleotide exchange factor (GEF) 2 [Source:MGI Symbol;Acc:MGI:103264]
ENSMUST00000182033.7	105.522	156.868	38.957	44.3827	-1.83059	-2.5082	0.0121348	0.357078	ENSMUSG00000097348	Rmst	lincRNA	rhabdomyosarcoma 2 associated transcript (non-coding RNA) [Source:MGI Symbol;Acc:MGI:1099806]
ENSMUST00000144668.7	215.348	334.272	185.95	35.9957	-1.87979	-2.50719	0.0121695	0.357822	ENSMUSG00000012117	Dhdds	protein_coding	dehydrodolichyl diphosphate synthase [Source:MGI Symbol;Acc:MGI:1914672]
ENSMUST00000056365.8	360.286	268.165	135.371	161.087	-1.26865	-2.50682	0.0121824	0.357921	ENSMUSG00000050248	Evc2	protein_coding	Ellis van Creveld syndrome 2 [Source:MGI Symbol;Acc:MGI:1915775]
ENSMUST00000115333.8	294.592	181.153	68.5402	107.404	-1.6164	-2.50631	0.0121999	0.358158	ENSMUSG00000054737	Zfp182	protein_coding	zinc finger protein 182 [Source:MGI Symbol;Acc:MGI:2442220]
ENSMUST00000050756.7	1540	1515	1396	1056	-0.52505	-2.50349	0.0122974	0.36074	ENSMUSG00000044071	Fam19a2	protein_coding	family with sequence similarity 19, member A2 [Source:MGI Symbol;Acc:MGI:2143691]
ENSMUST00000110636.7	373.042	287.778	257.462	105.849	-1.17865	-2.50305	0.0123128	0.360911	ENSMUSG00000021156	Zmynd11	protein_coding	zinc finger, MYND domain containing 11 [Source:MGI Symbol;Acc:MGI:1913755]
ENSMUST00000159345.7	258.275	190.277	137.077	68.3071	-1.37958	-2.50217	0.0123435	0.360971	ENSMUSG00000029413	Naaa	protein_coding	N-acylethanolamine acid amidase [Source:MGI Symbol;Acc:MGI:1914361]
ENSMUST00000197880.4	34.0914	9.88861	0	0	-6.88803	-2.50266	0.0123264	0.360971	ENSMUSG00000029560	Snx8	nonsense_mediated_decay	sorting nexin 8 [Source:MGI Symbol;Acc:MGI:2443816]
ENSMUST00000204097.2	277.06	344.39	168.483	151.641	-1.14189	-2.50242	0.0123348	0.360971	ENSMUSG00000054920	Klhl5	protein_coding	kelch-like 5 [Source:MGI Symbol;Acc:MGI:1919028]
ENSMUST00000127661.7	4.94112	0.97453	30.0897	70.7609	3.97181	2.50162	0.0123626	0.361219	ENSMUSG00000029055	Plch2	retained_intron	phospholipase C, eta 2 [Source:MGI Symbol;Acc:MGI:2443078]
ENSMUST00000144003.7	0	0	24.0271	24.7783	6.86795	2.50137	0.0123715	0.361219	ENSMUSG00000062542	Syt9	retained_intron	synaptotagmin IX [Source:MGI Symbol;Acc:MGI:1926373]
ENSMUST00000164904.1	4.1311e-08	0	413.392	90.6017	9.91714	2.5011	0.0123807	0.361219	ENSMUSG00000001687	Ubl3	protein_coding	ubiquitin-like 3 [Source:MGI Symbol;Acc:MGI:1344373]
ENSMUST00000090601.11	65.7909	166.957	195.975	403.265	1.22515	2.50035	0.0124071	0.361711	ENSMUSG00000000416	Cttnbp2	protein_coding	cortactin binding protein 2 [Source:MGI Symbol;Acc:MGI:1353467]
ENSMUST00000022694.15	1133.2	968.234	901.466	680.215	-0.613931	-2.49984	0.0124248	0.361948	ENSMUSG00000022099	Dmtn	protein_coding	dematin actin binding protein [Source:MGI Symbol;Acc:MGI:99670]
ENSMUST00000134145.7	16.9303	48.1596	0	3.87925	-4.91444	-2.49915	0.0124492	0.362379	ENSMUSG00000001827	Folr1	protein_coding	folate receptor 1 (adult) [Source:MGI Symbol;Acc:MGI:95568]
ENSMUST00000148106.7	52.7013	0	171.313	50.7721	3.74786	2.49871	0.0124647	0.36255	ENSMUSG00000031618	Nr3c2	nonsense_mediated_decay	nuclear receptor subfamily 3, group C, member 2 [Source:MGI Symbol;Acc:MGI:99459]
ENSMUST00000202520.3	63.6143	104.9	48.0038	2.36261e-08	-4.03455	-2.49727	0.0125153	0.363744	ENSMUSG00000006641	Slc5a6	protein_coding	solute carrier family 5 (sodium-dependent vitamin transporter), member 6 [Source:MGI Symbol;Acc:MGI:2660847]
ENSMUST00000033634.4	2701.38	1796.36	1917.91	1556.73	-0.545817	-2.49642	0.0125455	0.36434	ENSMUSG00000031278	Acsl4	protein_coding	acyl-CoA synthetase long-chain family member 4 [Source:MGI Symbol;Acc:MGI:1354713]
ENSMUST00000078527.12	95.6979	49.9439	306.814	156.058	1.4622	2.49514	0.0125909	0.365098	ENSMUSG00000034009	Rxfp1	protein_coding	relaxin/insulin-like family peptide receptor 1 [Source:MGI Symbol;Acc:MGI:2682211]
ENSMUST00000131213.7	0	0	14.7337	33.5136	6.77252	2.49533	0.0125839	0.365098	ENSMUSG00000063808	Gpatch1	nonsense_mediated_decay	G patch domain containing 1 [Source:MGI Symbol;Acc:MGI:1914721]
ENSMUST00000052204.5	1758.2	1490.35	1602.08	1052.11	-0.509867	-2.49486	0.0126008	0.365103	ENSMUSG00000047037	Nipa1	protein_coding	non imprinted in Prader-Willi/Angelman syndrome 1 homolog (human) [Source:MGI Symbol;Acc:MGI:2442058]
ENSMUST00000112541.7	0.000821492	9.58747e-08	25.1107	23.5683	6.86329	2.49443	0.0126159	0.365262	ENSMUSG00000008845	Cd163	protein_coding	CD163 antigen [Source:MGI Symbol;Acc:MGI:2135946]
ENSMUST00000174531.7	306.213	238.595	196.834	79.795	-1.2959	-2.49367	0.0126431	0.36577	ENSMUSG00000028399	Ptprd	protein_coding	protein tyrosine phosphatase, receptor type, D [Source:MGI Symbol;Acc:MGI:97812]
ENSMUST00000153313.8	1983.12	2190.11	1710.48	1751.08	-0.462978	-2.49302	0.0126663	0.36616	ENSMUSG00000056579	Tug1	antisense	taurine upregulated gene 1 [Source:MGI Symbol;Acc:MGI:2144114]
ENSMUST00000145634.7	960.819	887.475	793.086	556.611	-0.657709	-2.49273	0.0126766	0.366176	ENSMUSG00000025421	Hdhd2	protein_coding	haloacid dehalogenase-like hydrolase domain containing 2 [Source:MGI Symbol;Acc:MGI:1924237]
ENSMUST00000053699.12	4433.14	4789.21	4700.25	3439.91	-0.392181	-2.49186	0.0127075	0.366664	ENSMUSG00000035093	Secisbp2l	protein_coding	SECIS binding protein 2-like [Source:MGI Symbol;Acc:MGI:1917604]
ENSMUST00000105369.7	0	44.4571	27.061	147.379	3.26804	2.49144	0.0127226	0.366664	ENSMUSG00000035640	Cbarp	protein_coding	calcium channel, voltage-dependent, beta subunit associated regulatory protein [Source:MGI Symbol;Acc:MGI:1354170]
ENSMUST00000164745.7	277.167	263.566	116.487	141.238	-1.27306	-2.49158	0.0127176	0.366664	ENSMUSG00000030759	Far1	protein_coding	fatty acyl CoA reductase 1 [Source:MGI Symbol;Acc:MGI:1914670]
ENSMUST00000038188.13	1827.11	1554.64	1627.52	1152.99	-0.494338	-2.49065	0.0127509	0.3672	ENSMUSG00000037736	Limch1	protein_coding	LIM and calponin homology domains 1 [Source:MGI Symbol;Acc:MGI:1924819]
ENSMUST00000090302.5	6139	4478	5459	3973	-0.366909	-2.48989	0.0127783	0.367709	ENSMUSG00000040640	Erc2	protein_coding	ELKS/RAB6-interacting/CAST family member 2 [Source:MGI Symbol;Acc:MGI:1098749]
ENSMUST00000099356.8	1771.08	1823.82	1778.17	1076.37	-0.570689	-2.48955	0.0127905	0.367779	ENSMUSG00000074794	Arrdc3	protein_coding	arrestin domain containing 3 [Source:MGI Symbol;Acc:MGI:2145242]
ENSMUST00000177916.7	745.469	638.53	565.209	391.254	-0.745418	-2.48928	0.0128002	0.367779	ENSMUSG00000094870	Zfp131	protein_coding	zinc finger protein 131 [Source:MGI Symbol;Acc:MGI:1919715]
ENSMUST00000130729.2	0.431193	23.0245	72.8955	68.4168	4.05746	2.48838	0.0128326	0.368431	ENSMUSG00000027067	Ssrp1	protein_coding	structure specific recognition protein 1 [Source:MGI Symbol;Acc:MGI:107912]
ENSMUST00000155966.7	0	0	16.1517	31.6903	6.78868	2.48805	0.0128444	0.368489	ENSMUSG00000023791	Pigx	protein_coding	phosphatidylinositol glycan anchor biosynthesis, class X [Source:MGI Symbol;Acc:MGI:1919334]
ENSMUST00000100750.9	1421.79	2585.78	1433.63	1618.75	-0.529757	-2.48708	0.0128796	0.369146	ENSMUSG00000031393	Mecp2	protein_coding	methyl CpG binding protein 2 [Source:MGI Symbol;Acc:MGI:99918]
ENSMUST00000146592.7	124.414	142.593	44.9166	42.9209	-1.79216	-2.48642	0.0129034	0.369146	ENSMUSG00000033569	Adgrb3	protein_coding	adhesion G protein-coupled receptor B3 [Source:MGI Symbol;Acc:MGI:2441837]
ENSMUST00000148262.1	88.3246	6.10008	247.345	65.5926	2.18078	2.48679	0.01289	0.369146	ENSMUSG00000090213	Tmem189	processed_transcript	transmembrane protein 189 [Source:MGI Symbol;Acc:MGI:2142624]
ENSMUST00000184678.1	0	0	238.07	154.252	9.85854	2.48634	0.0129064	0.369146	ENSMUSG00000098702	1500015A07Rik	antisense	RIKEN cDNA 1500015A07 gene [Source:MGI Symbol;Acc:MGI:1916232]
ENSMUST00000139975.1	51.2758	49.0077	227.191	135.926	1.67342	2.48406	0.0129896	0.371244	ENSMUSG00000023236	Scg5	processed_transcript	secretogranin V [Source:MGI Symbol;Acc:MGI:98289]
ENSMUST00000029180.13	4.14337e-05	2.79578e-06	39.5485	13.2764	6.78321	2.48368	0.0130032	0.371353	ENSMUSG00000027651	Rprd1b	protein_coding	regulation of nuclear pre-mRNA domain containing 1B [Source:MGI Symbol;Acc:MGI:1917720]
ENSMUST00000059973.13	115.237	40.7358	0	26.92	-4.27662	-2.48246	0.013048	0.372352	ENSMUSG00000036834	Plch1	protein_coding	phospholipase C, eta 1 [Source:MGI Symbol;Acc:MGI:2683547]
ENSMUST00000111846.8	2.47866e-05	132.572	1.22774e-07	1.40755	-4.82878	-2.48125	0.0130924	0.373336	ENSMUSG00000051747	Ttn	protein_coding	titin [Source:MGI Symbol;Acc:MGI:98864]
ENSMUST00000142718.7	639.121	370.663	433.261	212.531	-0.872504	-2.47894	0.0131773	0.375475	ENSMUSG00000027201	Myef2	protein_coding	myelin basic protein expression factor 2, repressor [Source:MGI Symbol;Acc:MGI:104592]
ENSMUST00000112228.7	2939.12	3753.86	3028.76	2643.86	-0.422993	-2.47849	0.0131938	0.375661	ENSMUSG00000031342	Gpm6b	protein_coding	glycoprotein m6b [Source:MGI Symbol;Acc:MGI:107672]
ENSMUST00000029194.11	2370.47	2065.02	2298.67	1487.33	-0.454274	-2.47725	0.0132398	0.376404	ENSMUSG00000027660	Skil	protein_coding	SKI-like [Source:MGI Symbol;Acc:MGI:106203]
ENSMUST00000185693.6	288.966	235.331	160.86	91.1959	-1.26329	-2.47737	0.0132354	0.376404	ENSMUSG00000100826	Snhg14	antisense	small nucleolar RNA host gene 14 [Source:MGI Symbol;Acc:MGI:1289201]
ENSMUST00000155216.7	0	0.00157488	37.8249	13.5648	6.79309	2.47635	0.0132735	0.377076	ENSMUSG00000026567	Adcy10	nonsense_mediated_decay	adenylate cyclase 10 [Source:MGI Symbol;Acc:MGI:2660854]
ENSMUST00000174616.7	0	9.08425	18.5225	76.0438	4.2127	2.47606	0.0132843	0.377099	ENSMUSG00000018906	P4ha2	protein_coding	procollagen-proline, 2-oxoglutarate 4-dioxygenase (proline 4-hydroxylase), alpha II polypeptide [Source:MGI Symbol;Acc:MGI:894286]
ENSMUST00000120349.7	99.8587	207.71	0.00434928	0.00638572	-9.81401	-2.47496	0.0133252	0.37741	ENSMUSG00000031667	Aktip	protein_coding	thymoma viral proto-oncogene 1 interacting protein [Source:MGI Symbol;Acc:MGI:3693832]
ENSMUST00000140224.7	0.357437	0.137581	98.1133	0.624123	5.91622	2.47518	0.0133169	0.37741	ENSMUSG00000027297	Ltk	protein_coding	leukocyte tyrosine kinase [Source:MGI Symbol;Acc:MGI:96840]
ENSMUST00000163230.7	1075.74	883.007	778.534	646.779	-0.647092	-2.47531	0.0133122	0.37741	ENSMUSG00000022661	Cd200	protein_coding	CD200 antigen [Source:MGI Symbol;Acc:MGI:1196990]
ENSMUST00000065709.11	38.6568	25.2273	1.71339e-08	3.40544	-5.15854	-2.47316	0.0133923	0.378461	ENSMUSG00000053332	Gas5	retained_intron	growth arrest specific 5 [Source:MGI Symbol;Acc:MGI:95659]
ENSMUST00000110383.7	133.819	6.33645e-07	0.000826643	0	-5.69073	-2.47327	0.0133884	0.378461	ENSMUSG00000036006	Fam65b	protein_coding	family with sequence similarity 65, member B [Source:MGI Symbol;Acc:MGI:2444879]
ENSMUST00000181535.8	1282.93	880.105	1943.86	1882.88	0.650812	2.47326	0.0133886	0.378461	ENSMUSG00000097767	Miat	lincRNA	myocardial infarction associated transcript (non-protein coding) [Source:MGI Symbol;Acc:MGI:2444886]
ENSMUST00000064473.12	337.181	555.833	773.26	886.296	0.738058	2.47276	0.0134075	0.378606	ENSMUSG00000052551	Adarb2	protein_coding	adenosine deaminase, RNA-specific, B2 [Source:MGI Symbol;Acc:MGI:2151118]
ENSMUST00000028999.11	4555.78	4443.21	4404.33	3715.39	-0.346552	-2.47225	0.0134265	0.37886	ENSMUSG00000027499	Pkia	protein_coding	protein kinase inhibitor, alpha [Source:MGI Symbol;Acc:MGI:104747]
ENSMUST00000158323.1	692.749	313.22	427.447	201.372	-0.891624	-2.47196	0.0134375	0.378887	ENSMUSG00000088948	Gm23262	snoRNA	predicted gene, 23262 [Source:MGI Symbol;Acc:MGI:5453039]
ENSMUST00000109786.7	60.6378	17.9016	189.005	126.765	2.00877	2.47005	0.0135094	0.380348	ENSMUSG00000041164	Zmiz2	protein_coding	zinc finger, MIZ-type containing 2 [Source:MGI Symbol;Acc:MGI:106374]
ENSMUST00000110362.3	7279.67	8606.74	7360.99	7301.33	-0.298899	-2.47019	0.0135041	0.380348	ENSMUSG00000022285	Ywhaz	protein_coding	tyrosine 3-monooxygenase/tryptophan 5-monooxygenase activation protein, zeta polypeptide [Source:MGI Symbol;Acc:MGI:109484]
ENSMUST00000045897.14	5746.33	7098.73	6144.47	4931.33	-0.392716	-2.4693	0.0135378	0.380864	ENSMUSG00000026238	Ptma	protein_coding	prothymosin alpha [Source:MGI Symbol;Acc:MGI:97803]
ENSMUST00000055528.10	0	0	41.3579	12.157	6.75271	2.46834	0.013574	0.381381	ENSMUSG00000054715	Zscan22	protein_coding	zinc finger and SCAN domain containing 22 [Source:MGI Symbol;Acc:MGI:2443312]
ENSMUST00000146628.7	25.9286	65.7415	108.528	216.358	1.6962	2.46828	0.0135764	0.381381	ENSMUSG00000022472	Desi1	nonsense_mediated_decay	desumoylating isopeptidase 1 [Source:MGI Symbol;Acc:MGI:106313]
ENSMUST00000188650.1	0	0	10.8461	37.544	6.66245	2.46723	0.0136162	0.382216	ENSMUSG00000023277	Twf2	protein_coding	twinfilin, actin-binding protein, homolog 2 (Drosophila) [Source:MGI Symbol;Acc:MGI:1346078]
ENSMUST00000097911.8	0	0	200.953	168.715	9.77421	2.46506	0.0136991	0.384255	ENSMUSG00000033326	Kdm4a	protein_coding	lysine (K)-specific demethylase 4A [Source:MGI Symbol;Acc:MGI:2446210]
ENSMUST00000037055.13	179.553	389.588	627.592	589.686	1.00226	2.46446	0.013722	0.384612	ENSMUSG00000036622	Atp13a2	protein_coding	ATPase type 13A2 [Source:MGI Symbol;Acc:MGI:1922022]
ENSMUST00000001824.6	157.426	224.608	443.719	426.653	1.01922	2.46172	0.0138274	0.384701	ENSMUSG00000001773	Folh1	protein_coding	folate hydrolase 1 [Source:MGI Symbol;Acc:MGI:1858193]
ENSMUST00000029654.14	5495.1	4729.44	5154.25	4094.32	-0.342054	-2.46317	0.0137716	0.384701	ENSMUSG00000028020	Glrb	protein_coding	glycine receptor, beta subunit [Source:MGI Symbol;Acc:MGI:95751]
ENSMUST00000031017.10	379.623	289.84	823.936	533.46	0.801524	2.46168	0.0138287	0.384701	ENSMUSG00000029135	Fosl2	protein_coding	fos-like antigen 2 [Source:MGI Symbol;Acc:MGI:102858]
ENSMUST00000072899.8	262	456.442	185.228	188.555	-1.08344	-2.46268	0.0137904	0.384701	ENSMUSG00000032232	Cgnl1	protein_coding	cingulin-like 1 [Source:MGI Symbol;Acc:MGI:1915428]
ENSMUST00000080359.11	183.731	126.977	51.1065	55.1976	-1.72584	-2.46303	0.0137767	0.384701	ENSMUSG00000029249	Rest	protein_coding	RE1-silencing transcription factor [Source:MGI Symbol;Acc:MGI:104897]
ENSMUST00000105721.8	26.0701	34.2433	0	2.73201	-5.23843	-2.46194	0.0138188	0.384701	ENSMUSG00000078496	Gm13152	protein_coding	predicted gene 13152 [Source:MGI Symbol;Acc:MGI:3701121]
ENSMUST00000121808.7	344.128	790.775	866.05	1142.26	0.736108	2.46295	0.0137798	0.384701	ENSMUSG00000044252	Osbpl1a	protein_coding	oxysterol binding protein-like 1A [Source:MGI Symbol;Acc:MGI:1927551]
ENSMUST00000127511.8	70.9209	31.1229	238.979	122.86	1.66927	2.46276	0.0137874	0.384701	ENSMUSG00000039375	Wdr17	protein_coding	WD repeat domain 17 [Source:MGI Symbol;Acc:MGI:1924662]
ENSMUST00000147590.1	528.778	547.421	291.557	365.503	-0.88353	-2.46157	0.0138329	0.384701	ENSMUSG00000054766	Set	processed_transcript	SET nuclear oncogene [Source:MGI Symbol;Acc:MGI:1860267]
ENSMUST00000181446.7	0	0	222.831	150.788	9.76891	2.46372	0.0137504	0.384701	ENSMUSG00000096972	Gm26883	lincRNA	predicted gene, 26883 [Source:MGI Symbol;Acc:MGI:5477377]
ENSMUST00000199705.1	120.255	93.4991	22.9012	32.7126	-2.12787	-2.46146	0.0138371	0.384701	ENSMUSG00000001260	Gabrg1	protein_coding	gamma-aminobutyric acid (GABA) A receptor, subunit gamma 1 [Source:MGI Symbol;Acc:MGI:103156]
ENSMUST00000106858.7	101.508	121.904	276.239	322.347	1.22406	2.46006	0.0138912	0.38592	ENSMUSG00000028522	Mier1	protein_coding	mesoderm induction early response 1 homolog (Xenopus laevis [Source:MGI Symbol;Acc:MGI:1918398]
ENSMUST00000105442.2	38.0793	4.57923e-05	72.3015	119.99	4.00368	2.45967	0.0139063	0.386055	ENSMUSG00000020063	Sirt1	protein_coding	sirtuin 1 [Source:MGI Symbol;Acc:MGI:2135607]
ENSMUST00000037324.11	9398.85	6958.81	9549.4	5829.91	-0.298211	-2.45881	0.0139399	0.386704	ENSMUSG00000036309	Skp1a	protein_coding	S-phase kinase-associated protein 1A [Source:MGI Symbol;Acc:MGI:103575]
ENSMUST00000178385.8	1019.13	861.533	821.581	571.3	-0.635222	-2.45812	0.0139666	0.387162	ENSMUSG00000030629	Zfand6	protein_coding	zinc finger, AN1-type domain 6 [Source:MGI Symbol;Acc:MGI:1929510]
ENSMUST00000122917.7	0.00370703	0.0383342	12.071	36.1327	6.68194	2.45687	0.0140155	0.388232	ENSMUSG00000020716	Nf1	processed_transcript	neurofibromatosis 1 [Source:MGI Symbol;Acc:MGI:97306]
ENSMUST00000202133.3	145.28	136.571	0	0	-9.73592	-2.45527	0.0140781	0.389679	ENSMUSG00000066551	Hmgb1	protein_coding	high mobility group box 1 [Source:MGI Symbol;Acc:MGI:96113]
ENSMUST00000030674.7	1.74443	0	43.1802	22.3445	5.30093	2.45467	0.0141015	0.390042	ENSMUSG00000028860	Sytl1	protein_coding	synaptotagmin-like 1 [Source:MGI Symbol;Acc:MGI:1933365]
ENSMUST00000088646.11	9.09791	97.1222	3.70923	0.0731649	-4.70307	-2.45394	0.0141301	0.390493	ENSMUSG00000045962	Wnk1	protein_coding	WNK lysine deficient protein kinase 1 [Source:MGI Symbol;Acc:MGI:2442092]
ENSMUST00000121717.1	43.1093	52.02	9.88681e-08	11.9697	-4.54806	-2.45373	0.0141385	0.390493	ENSMUSG00000074771	Ankef1	protein_coding	ankyrin repeat and EF-hand domain containing 1 [Source:MGI Symbol;Acc:MGI:2441685]
ENSMUST00000133193.7	18596.1	18425.1	21553.2	11399.5	-0.426512	-2.45181	0.014214	0.392292	ENSMUSG00000041607	Mbp	protein_coding	myelin basic protein [Source:MGI Symbol;Acc:MGI:96925]
ENSMUST00000042261.4	195.802	439.742	132.538	171.982	-1.15398	-2.45099	0.0142465	0.392615	ENSMUSG00000037490	Slc2a12	protein_coding	solute carrier family 2 (facilitated glucose transporter), member 12 [Source:MGI Symbol;Acc:MGI:3052471]
ENSMUST00000064831.5	636.436	450.897	488.911	229.718	-0.859393	-2.45106	0.0142438	0.392615	ENSMUSG00000095463	Entpd4	protein_coding	ectonucleoside triphosphate diphosphohydrolase 4 [Source:MGI Symbol;Acc:MGI:1914714]
ENSMUST00000125659.7	264.266	158.273	568.803	382.073	0.994241	2.45024	0.0142761	0.393143	ENSMUSG00000026463	Atp2b4	protein_coding	ATPase, Ca++ transporting, plasma membrane 4 [Source:MGI Symbol;Acc:MGI:88111]
ENSMUST00000079594.11	583.561	573.716	1162.9	921.855	0.643122	2.44984	0.014292	0.393296	ENSMUSG00000024130	Abca3	protein_coding	ATP-binding cassette, sub-family A (ABC1), member 3 [Source:MGI Symbol;Acc:MGI:1351617]
ENSMUST00000112832.7	1168.14	1450.63	1018.69	1031.43	-0.541751	-2.44957	0.0143028	0.393306	ENSMUSG00000036192	Rorb	protein_coding	RAR-related orphan receptor beta [Source:MGI Symbol;Acc:MGI:1343464]
ENSMUST00000027602.14	1923.58	1671.28	1782.26	1202.7	-0.480509	-2.44916	0.0143191	0.393469	ENSMUSG00000026356	Dars	protein_coding	aspartyl-tRNA synthetase [Source:MGI Symbol;Acc:MGI:2442544]
ENSMUST00000186360.6	131.273	0	0.00030731	0	-5.66658	-2.44606	0.0144426	0.396573	ENSMUSG00000034730	Adgrb1	nonsense_mediated_decay	adhesion G protein-coupled receptor B1 [Source:MGI Symbol;Acc:MGI:1933736]
ENSMUST00000000895.12	322.634	343.379	901.558	527.429	0.865231	2.44323	0.0145567	0.398825	ENSMUSG00000027489	Necab3	protein_coding	N-terminal EF-hand calcium binding protein 3 [Source:MGI Symbol;Acc:MGI:1861721]
ENSMUST00000040043.6	50.6586	0	174.085	28.9915	3.3152	2.44358	0.0145422	0.398825	ENSMUSG00000040021	Lats1	protein_coding	large tumor suppressor [Source:MGI Symbol;Acc:MGI:1333883]
ENSMUST00000106930.7	3912.23	2664.98	3779.86	2141	-0.377478	-2.44297	0.0145668	0.398825	ENSMUSG00000028528	Dnajc6	protein_coding	DnaJ heat shock protein family (Hsp40) member C6 [Source:MGI Symbol;Acc:MGI:1919935]
ENSMUST00000178474.7	5448.48	5644.76	5854.95	4035.2	-0.380198	-2.44346	0.014547	0.398825	ENSMUSG00000026341	Actr3	protein_coding	ARP3 actin-related protein 3 [Source:MGI Symbol;Acc:MGI:1921367]
ENSMUST00000083936.2	1676.73	454.424	1060	347.197	-0.670351	-2.4427	0.014578	0.398842	ENSMUSG00000065870	Rnu3a	snoRNA	U3A small nuclear RNA [Source:MGI Symbol;Acc:MGI:97977]
ENSMUST00000173932.7	851.789	939.959	766.665	522.311	-0.695596	-2.44125	0.0146366	0.400155	ENSMUSG00000027971	Ndst4	protein_coding	N-deacetylase/N-sulfotransferase (heparin glucosaminyl) 4 [Source:MGI Symbol;Acc:MGI:1932545]
ENSMUST00000102478.3	7695.35	8594.95	8398.36	6119.15	-0.36695	-2.44074	0.0146571	0.400165	ENSMUSG00000017390	Aldoc	protein_coding	aldolase C, fructose-bisphosphate [Source:MGI Symbol;Acc:MGI:101863]
ENSMUST00000206105.1	116.244	64.9962	525.269	123.077	1.38438	2.44072	0.0146581	0.400165	ENSMUSG00000010803	Gabra1	protein_coding	gamma-aminobutyric acid (GABA) A receptor, subunit alpha 1 [Source:MGI Symbol;Acc:MGI:95613]
ENSMUST00000190731.6	39.2144	50.5458	1.4351	10.3936	-3.78937	-2.43936	0.0147134	0.401383	ENSMUSG00000030616	Sytl2	protein_coding	synaptotagmin-like 2 [Source:MGI Symbol;Acc:MGI:1933366]
ENSMUST00000117557.7	1107.66	0	17233.5	12335.2	10.0356	2.43843	0.0147512	0.402126	ENSMUSG00000015656	Hspa8	protein_coding	heat shock protein 8 [Source:MGI Symbol;Acc:MGI:105384]
ENSMUST00000040820.12	471.466	712.826	391	339.847	-0.858473	-2.43713	0.0148042	0.403279	ENSMUSG00000040147	Maob	protein_coding	monoamine oxidase B [Source:MGI Symbol;Acc:MGI:96916]
ENSMUST00000040599.14	524.042	557.74	337.49	357.509	-0.835796	-2.43619	0.0148429	0.403915	ENSMUSG00000009418	Nav1	protein_coding	neuron navigator 1 [Source:MGI Symbol;Acc:MGI:2183683]
ENSMUST00000100143.9	2546.97	1808.87	2489.72	1297.22	-0.452217	-2.43604	0.014849	0.403915	ENSMUSG00000075376	Rc3h2	protein_coding	ring finger and CCCH-type zinc finger domains 2 [Source:MGI Symbol;Acc:MGI:2442789]
ENSMUST00000093292.10	132.241	142.965	45.2207	49.8449	-1.7291	-2.43522	0.0148829	0.404046	ENSMUSG00000049800	Sertad2	protein_coding	SERTA domain containing 2 [Source:MGI Symbol;Acc:MGI:1931026]
ENSMUST00000166241.1	850.184	917.031	612.303	664.655	-0.66486	-2.43547	0.0148727	0.404046	ENSMUSG00000036790	Slitrk2	protein_coding	SLIT and NTRK-like family, member 2 [Source:MGI Symbol;Acc:MGI:2679449]
ENSMUST00000188262.1	1976.25	1729.4	2967.16	2574.26	0.426114	2.43514	0.0148858	0.404046	ENSMUSG00000100826	Snhg14	antisense	small nucleolar RNA host gene 14 [Source:MGI Symbol;Acc:MGI:1289201]
ENSMUST00000064989.11	6751.3	5564.38	7022.07	4453.66	-0.323262	-2.43382	0.0149404	0.404317	ENSMUSG00000052889	Prkcb	protein_coding	protein kinase C, beta [Source:MGI Symbol;Acc:MGI:97596]
ENSMUST00000113071.1	60.428	42.2817	8.29436	5.24201	-3.09795	-2.4336	0.0149493	0.404317	ENSMUSG00000089768	Tmsb15b1	protein_coding	thymosin beta 15b1 [Source:MGI Symbol;Acc:MGI:3843059]
ENSMUST00000128282.3	0	0	8.81826	40.0874	6.57166	2.4339	0.0149373	0.404317	ENSMUSG00000063568	Jazf1	processed_transcript	JAZF zinc finger 1 [Source:MGI Symbol;Acc:MGI:2141450]
ENSMUST00000159958.7	86.3116	42.794	16.5786	7.20843	-2.67006	-2.43378	0.0149422	0.404317	ENSMUSG00000025776	Crispld1	protein_coding	cysteine-rich secretory protein LCCL domain containing 1 [Source:MGI Symbol;Acc:MGI:1934666]
ENSMUST00000170922.1	42.698	25.5087	2.41038	2.65	-3.94377	-2.43406	0.0149304	0.404317	ENSMUSG00000095730	Vmn2r29	protein_coding	vomeronasal 2, receptor 29 [Source:MGI Symbol;Acc:MGI:1923479]
ENSMUST00000188641.6	1955.21	1956.25	1786.23	1477.02	-0.455311	-2.433	0.0149743	0.404703	ENSMUSG00000079658	Tceb1	protein_coding	transcription elongation factor B (SIII), polypeptide 1 [Source:MGI Symbol;Acc:MGI:1915173]
ENSMUST00000199169.4	255.597	209.739	724.408	356.652	0.951843	2.43253	0.0149937	0.404937	ENSMUSG00000027797	Dclk1	protein_coding	doublecortin-like kinase 1 [Source:MGI Symbol;Acc:MGI:1330861]
ENSMUST00000103101.10	176.623	245.78	538.183	422.946	1.00178	2.43158	0.015033	0.405709	ENSMUSG00000017721	Pigt	protein_coding	phosphatidylinositol glycan anchor biosynthesis, class T [Source:MGI Symbol;Acc:MGI:1926178]
ENSMUST00000038027.5	5863.39	5882.36	6403.05	4069.37	-0.393185	-2.43082	0.0150649	0.405989	ENSMUSG00000036427	Gpi1	protein_coding	glucose phosphate isomerase 1 [Source:MGI Symbol;Acc:MGI:95797]
ENSMUST00000179472.7	51.576	55.7964	5.38915	10.5822	-3.03014	-2.43088	0.015062	0.405989	ENSMUSG00000064036	Mro	protein_coding	maestro [Source:MGI Symbol;Acc:MGI:2152817]
ENSMUST00000163717.1	997.321	881.439	853.919	545.895	-0.642982	-2.43042	0.0150812	0.40614	ENSMUSG00000034681	Rnps1	protein_coding	ribonucleic acid binding protein S1 [Source:MGI Symbol;Acc:MGI:97960]
ENSMUST00000049488.7	1858	1877	1805	1291	-0.485499	-2.42935	0.0151261	0.406768	ENSMUSG00000021703	Serinc5	protein_coding	serine incorporator 5 [Source:MGI Symbol;Acc:MGI:2444223]
ENSMUST00000108357.7	40.7804	37.6791	0	7.68666	-4.60611	-2.42958	0.0151161	0.406768	ENSMUSG00000040466	Blvrb	protein_coding	biliverdin reductase B (flavin reductase (NADPH)) [Source:MGI Symbol;Acc:MGI:2385271]
ENSMUST00000060009.8	23.2429	7.68615	92.4646	92.2852	2.53488	2.42771	0.0151945	0.407117	ENSMUSG00000048647	Exd1	protein_coding	exonuclease 3'-5' domain containing 1 [Source:MGI Symbol;Acc:MGI:3045306]
ENSMUST00000060309.9	464.821	722.326	351.62	422.225	-0.784582	-2.42807	0.0151795	0.407117	ENSMUSG00000051323	Pcdh19	protein_coding	protocadherin 19 [Source:MGI Symbol;Acc:MGI:2685563]
ENSMUST00000107957.7	0	16.2365	61.077	63.5746	4.2902	2.42751	0.015203	0.407117	ENSMUSG00000036002	Fam214b	protein_coding	family with sequence similarity 214, member B [Source:MGI Symbol;Acc:MGI:2441854]
ENSMUST00000120753.2	0	59.64	49.1998	146.491	3.45857	2.42772	0.0151942	0.407117	ENSMUSG00000030530	Furin	protein_coding	furin (paired basic amino acid cleaving enzyme) [Source:MGI Symbol;Acc:MGI:97513]
ENSMUST00000129334.7	0	11.1157	42.6128	61.1495	4.3794	2.42749	0.0152037	0.407117	ENSMUSG00000030982	9030624J02Rik	processed_transcript	RIKEN cDNA 9030624J02 gene [Source:MGI Symbol;Acc:MGI:1918767]
ENSMUST00000156529.7	48.7027	109.261	39.4922	1.53358e-07	-4.0572	-2.42809	0.0151787	0.407117	ENSMUSG00000030990	Pgap2	protein_coding	post-GPI attachment to proteins 2 [Source:MGI Symbol;Acc:MGI:2385286]
ENSMUST00000181391.7	123.478	57.1436	88.1741	0	-3.50745	-2.42697	0.0152253	0.407118	ENSMUSG00000030446	Zfp273	protein_coding	zinc finger protein 273 [Source:MGI Symbol;Acc:MGI:3036278]
ENSMUST00000207941.1	158.363	65.7733	144.97	0	-3.34866	-2.4272	0.015216	0.407118	ENSMUSG00000004565	Pnpla6	protein_coding	patatin-like phospholipase domain containing 6 [Source:MGI Symbol;Acc:MGI:1354723]
ENSMUST00000043042.9	0.286753	4.86248e-05	41.2939	11.3209	6.69439	2.42646	0.0152469	0.407408	ENSMUSG00000041143	Tmco4	protein_coding	transmembrane and coiled-coil domains 4 [Source:MGI Symbol;Acc:MGI:1924306]
ENSMUST00000115126.7	704.849	615.086	1424.68	930.372	0.612298	2.42593	0.0152691	0.407711	ENSMUSG00000022791	Tnk2	protein_coding	tyrosine kinase, non-receptor, 2 [Source:MGI Symbol;Acc:MGI:1858308]
ENSMUST00000115386.7	1157.83	893.272	939.717	628.927	-0.600138	-2.42504	0.0153066	0.408424	ENSMUSG00000040537	Adam22	protein_coding	a disintegrin and metallopeptidase domain 22 [Source:MGI Symbol;Acc:MGI:1340046]
ENSMUST00000053098.5	657.498	678.658	424.54	473.873	-0.767466	-2.42438	0.0153346	0.408882	ENSMUSG00000066798	Zbtb6	protein_coding	zinc finger and BTB domain containing 6 [Source:MGI Symbol;Acc:MGI:2442998]
ENSMUST00000040548.13	74.4386	117.872	75.1331	0	-3.85563	-2.42329	0.0153806	0.409821	ENSMUSG00000036634	Mag	protein_coding	myelin-associated glycoprotein [Source:MGI Symbol;Acc:MGI:96912]
ENSMUST00000127979.7	101.703	86.1323	26.3421	23.1058	-2.13171	-2.42268	0.0154066	0.410223	ENSMUSG00000071281	Zfp65	protein_coding	zinc finger protein 65 [Source:MGI Symbol;Acc:MGI:107769]
ENSMUST00000113147.7	97.7641	1.69114e-07	172.896	73.7321	3.42674	2.42191	0.0154391	0.4108	ENSMUSG00000043384	Gprasp1	protein_coding	G protein-coupled receptor associated sorting protein 1 [Source:MGI Symbol;Acc:MGI:1917418]
ENSMUST00000030852.12	466.987	364.153	293.336	206.451	-0.939589	-2.42155	0.0154543	0.410914	ENSMUSG00000028999	Rint1	protein_coding	RAD50 interactor 1 [Source:MGI Symbol;Acc:MGI:1916233]
ENSMUST00000102534.10	3125.08	4082.07	3224.01	3039.18	-0.385391	-2.42036	0.0155051	0.411975	ENSMUSG00000027347	Rasgrp1	protein_coding	RAS guanyl releasing protein 1 [Source:MGI Symbol;Acc:MGI:1314635]
ENSMUST00000180046.7	0.0392115	0.000778781	144.235	587.059	10.5209	2.41807	0.015603	0.413995	ENSMUSG00000056342	Usp34	protein_coding	ubiquitin specific peptidase 34 [Source:MGI Symbol;Acc:MGI:109473]
ENSMUST00000188677.1	233.902	7.53387	74.1344	0	-2.75401	-2.41818	0.0155984	0.413995	ENSMUSG00000026158	Ogfrl1	protein_coding	opioid growth factor receptor-like 1 [Source:MGI Symbol;Acc:MGI:1917405]
ENSMUST00000037422.15	205.627	0.901052	214.58	186.347	3.08288	2.41691	0.0156527	0.414431	ENSMUSG00000034928	Rnf44	protein_coding	ring finger protein 44 [Source:MGI Symbol;Acc:MGI:2145310]
ENSMUST00000075767.13	104.501	65.2733	3.95897e-08	53.1208	-3.98331	-2.41667	0.0156633	0.414431	ENSMUSG00000026657	Frmd4a	protein_coding	FERM domain containing 4A [Source:MGI Symbol;Acc:MGI:1919850]
ENSMUST00000155016.7	0	0	807.919	96.5546	10.5176	2.4173	0.0156363	0.414431	ENSMUSG00000003279	Dlgap1	protein_coding	discs, large (Drosophila) homolog-associated protein 1 [Source:MGI Symbol;Acc:MGI:1346065]
ENSMUST00000177633.7	171.239	85.94	0.00229434	0	-9.58491	-2.41709	0.015645	0.414431	ENSMUSG00000039671	Zmynd8	protein_coding	zinc finger, MYND-type containing 8 [Source:MGI Symbol;Acc:MGI:1918025]
ENSMUST00000190157.6	331.075	367.794	202.076	189.493	-1.02263	-2.4159	0.0156965	0.414999	ENSMUSG00000071302	2610044O15Rik8	protein_coding	RIKEN cDNA 2610044O15 gene [Source:MGI Symbol;Acc:MGI:1919389]
ENSMUST00000196369.1	96.9008	125.047	60.2105	7.35516	-2.53169	-2.41566	0.0157068	0.414999	ENSMUSG00000027677	Ttc14	nonsense_mediated_decay	tetratricopeptide repeat domain 14 [Source:MGI Symbol;Acc:MGI:1914370]
ENSMUST00000203468.1	0	0	8.44361	41.0639	6.51862	2.41476	0.0157456	0.415734	ENSMUSG00000043298	Smco3	protein_coding	single-pass membrane protein with coiled-coil domains 3 [Source:MGI Symbol;Acc:MGI:2443451]
ENSMUST00000048967.7	36384	41177	40330	33015	-0.273035	-2.4141	0.0157741	0.416196	ENSMUSG00000037852	Cpe	protein_coding	carboxypeptidase E [Source:MGI Symbol;Acc:MGI:101932]
ENSMUST00000028389.3	342.296	190.335	161.098	98.4669	-1.21548	-2.41114	0.0159028	0.417825	ENSMUSG00000027004	Frzb	protein_coding	frizzled-related protein [Source:MGI Symbol;Acc:MGI:892032]
ENSMUST00000036854.3	1191	1075	2444	1428	0.53467	2.41097	0.0159102	0.417825	ENSMUSG00000040659	Efhd2	protein_coding	EF hand domain containing 2 [Source:MGI Symbol;Acc:MGI:106504]
ENSMUST00000040147.7	1.63384	0	19.4588	50.09	5.14951	2.4109	0.0159132	0.417825	ENSMUSG00000038214	Bend3	protein_coding	BEN domain containing 3 [Source:MGI Symbol;Acc:MGI:2677212]
ENSMUST00000058866.7	162	51	394	172	1.31989	2.41136	0.015893	0.417825	ENSMUSG00000046719	Nxph3	protein_coding	neurexophilin 3 [Source:MGI Symbol;Acc:MGI:1336188]
ENSMUST00000070143.12	2514.24	2298.51	2578.05	1532.7	-0.46793	-2.41096	0.0159108	0.417825	ENSMUSG00000022361	Zhx1	protein_coding	zinc fingers and homeoboxes 1 [Source:MGI Symbol;Acc:MGI:109271]
ENSMUST00000109495.7	129.777	68.7191	107.341	0	-3.49855	-2.41194	0.0158679	0.417825	ENSMUSG00000007617	Homer1	protein_coding	homer scaffolding protein 1 [Source:MGI Symbol;Acc:MGI:1347345]
ENSMUST00000203724.2	0	0	171.008	5.88237e-06	5.48597	2.41229	0.0158525	0.417825	ENSMUSG00000030000	Add2	protein_coding	adducin 2 (beta) [Source:MGI Symbol;Acc:MGI:87919]
ENSMUST00000045174.5	1772	1504	1543	1149	-0.485392	-2.40993	0.0159556	0.418647	ENSMUSG00000039770	Ypel5	protein_coding	yippee-like 5 (Drosophila) [Source:MGI Symbol;Acc:MGI:1916937]
ENSMUST00000161317.1	171.272	38.2336	0	43.456	-4.11976	-2.40957	0.0159712	0.418765	ENSMUSG00000024231	Cul2	protein_coding	cullin 2 [Source:MGI Symbol;Acc:MGI:1918995]
ENSMUST00000113157.7	93.5723	154.141	0.00107799	0.0020365	-9.55239	-2.40887	0.0160019	0.419278	ENSMUSG00000034269	Setd5	protein_coding	SET domain containing 5 [Source:MGI Symbol;Acc:MGI:1920145]
ENSMUST00000119344.7	4920.57	4269.37	4127.9	3851.26	-0.387816	-2.4081	0.0160359	0.419877	ENSMUSG00000027805	Pfn2	protein_coding	profilin 2 [Source:MGI Symbol;Acc:MGI:97550]
ENSMUST00000019929.12	0.0271262	0.291079	196.453	124.382	9.54429	2.40699	0.0160846	0.42057	ENSMUSG00000019794	Katna1	protein_coding	katanin p60 (ATPase-containing) subunit A1 [Source:MGI Symbol;Acc:MGI:1344353]
ENSMUST00000099087.7	1577.53	1729.37	1234.06	1415.26	-0.516907	-2.40722	0.0160747	0.42057	ENSMUSG00000027763	Mbnl1	protein_coding	muscleblind-like 1 (Drosophila) [Source:MGI Symbol;Acc:MGI:1928482]
ENSMUST00000029649.2	681.407	809.3	578.414	457.674	-0.721161	-2.40616	0.0161212	0.421142	ENSMUSG00000028015	Ctso	protein_coding	cathepsin O [Source:MGI Symbol;Acc:MGI:2139628]
ENSMUST00000169960.8	278.198	238.34	670.402	433.696	0.873806	2.40599	0.0161288	0.421142	ENSMUSG00000048264	Dip2c	protein_coding	disco interacting protein 2 homolog C [Source:MGI Symbol;Acc:MGI:1920179]
ENSMUST00000156752.1	26.0879	34.8166	174.233	99.6523	1.9582	2.40467	0.0161872	0.422291	ENSMUSG00000022201	Zfr	protein_coding	zinc finger RNA binding protein [Source:MGI Symbol;Acc:MGI:1341890]
ENSMUST00000199941.4	533.211	598.819	426.192	311.28	-0.824961	-2.40449	0.0161951	0.422291	ENSMUSG00000105987	AI506816	lincRNA	expressed sequence AI506816 [Source:MGI Symbol;Acc:MGI:2140929]
ENSMUST00000137679.2	0	25.9577	78.1064	64.2327	3.96851	2.40421	0.0162074	0.42232	ENSMUSG00000007097	Atp1a2	retained_intron	ATPase, Na+/K+ transporting, alpha 2 polypeptide [Source:MGI Symbol;Acc:MGI:88106]
ENSMUST00000022894.13	9631.24	7349.44	9408.85	6529.71	-0.294517	-2.40315	0.0162545	0.422723	ENSMUSG00000022285	Ywhaz	protein_coding	tyrosine 3-monooxygenase/tryptophan 5-monooxygenase activation protein, zeta polypeptide [Source:MGI Symbol;Acc:MGI:109484]
ENSMUST00000171384.7	41.3184	44.4307	11.6871	0	-4.38269	-2.40311	0.0162564	0.422723	ENSMUSG00000027800	Tm4sf1	protein_coding	transmembrane 4 superfamily member 1 [Source:MGI Symbol;Acc:MGI:104678]
ENSMUST00000178786.1	416.128	129.095	712.455	410.701	1.04471	2.40328	0.0162489	0.422723	ENSMUSG00000094655	Gm25360	snRNA	predicted gene, 25360 [Source:MGI Symbol;Acc:MGI:5455137]
ENSMUST00000081026.10	1216.51	1035.03	992.364	725.661	-0.57106	-2.4026	0.0162792	0.423024	ENSMUSG00000060743	H3f3a	protein_coding	H3 histone, family 3A [Source:MGI Symbol;Acc:MGI:1097686]
ENSMUST00000107658.7	440.461	5.36302	540.632	151.444	2.20382	2.40154	0.0163262	0.423954	ENSMUSG00000038615	Nfe2l1	protein_coding	nuclear factor, erythroid derived 2,-like 1 [Source:MGI Symbol;Acc:MGI:99421]
ENSMUST00000109767.8	186.413	228.433	196.717	8.73581	-2.38261	-2.40126	0.0163387	0.423987	ENSMUSG00000001909	Trmt1	protein_coding	tRNA methyltransferase 1 [Source:MGI Symbol;Acc:MGI:1289155]
ENSMUST00000118003.7	1639.3	834.048	1390.99	600.402	-0.547152	-2.39982	0.0164033	0.42537	ENSMUSG00000054162	Spock3	protein_coding	sparc/osteonectin, cwcv and kazal-like domains proteoglycan 3 [Source:MGI Symbol;Acc:MGI:1920152]
ENSMUST00000046274.11	2182.76	1815.55	2359.19	934.369	-0.617879	-2.39943	0.0164207	0.425529	ENSMUSG00000027652	Ralgapb	protein_coding	Ral GTPase activating protein, beta subunit (non-catalytic) [Source:MGI Symbol;Acc:MGI:2444531]
ENSMUST00000096084.11	49.5459	5.49057	133.258	99.3273	2.55895	2.39884	0.0164469	0.425627	ENSMUSG00000029769	Ccdc136	protein_coding	coiled-coil domain containing 136 [Source:MGI Symbol;Acc:MGI:1918128]
ENSMUST00000196220.4	32.2524	20.8769	0.119604	1.54046	-5.38597	-2.39906	0.0164372	0.425627	ENSMUSG00000028273	Pdlim5	protein_coding	PDZ and LIM domain 5 [Source:MGI Symbol;Acc:MGI:1927489]
ENSMUST00000159367.7	24.5755	14.5652	126.991	79.7386	2.18309	2.39786	0.0164914	0.426484	ENSMUSG00000089872	Rps6kc1	nonsense_mediated_decay	ribosomal protein S6 kinase polypeptide 1 [Source:MGI Symbol;Acc:MGI:2443419]
ENSMUST00000094639.9	618.817	960.789	1328.21	1346.88	0.596064	2.3966	0.0165482	0.427661	ENSMUSG00000027254	Map1a	protein_coding	microtubule-associated protein 1 A [Source:MGI Symbol;Acc:MGI:1306776]
ENSMUST00000160477.7	0	0	9.70057	37.0322	6.57363	2.39605	0.0165727	0.428001	ENSMUSG00000021266	Wars	nonsense_mediated_decay	tryptophanyl-tRNA synthetase [Source:MGI Symbol;Acc:MGI:104630]
ENSMUST00000108301.7	935.15	1947.78	880.488	1287.44	-0.534485	-2.3952	0.0166115	0.428661	ENSMUSG00000049225	Pdp1	protein_coding	pyruvate dehyrogenase phosphatase catalytic subunit 1 [Source:MGI Symbol;Acc:MGI:2685870]
ENSMUST00000108950.1	0.000738939	27.8038	94.7386	58.6801	3.9814	2.39499	0.0166209	0.428661	ENSMUSG00000031824	6430548M08Rik	protein_coding	RIKEN cDNA 6430548M08 gene [Source:MGI Symbol;Acc:MGI:2443793]
ENSMUST00000065438.12	66.9996	78	277	180	1.43392	2.39385	0.0166725	0.429558	ENSMUSG00000053166	Cdh22	protein_coding	cadherin 22 [Source:MGI Symbol;Acc:MGI:1341843]
ENSMUST00000066345.13	546.734	520.165	986.535	953.304	0.666999	2.39341	0.0166924	0.429558	ENSMUSG00000068663	Clec16a	protein_coding	C-type lectin domain family 16, member A [Source:MGI Symbol;Acc:MGI:1921624]
ENSMUST00000136060.7	42.5109	28.5737	7.37279	0	-4.71285	-2.39333	0.0166962	0.429558	ENSMUSG00000036356	Csgalnact1	protein_coding	chondroitin sulfate N-acetylgalactosaminyltransferase 1 [Source:MGI Symbol;Acc:MGI:2442354]
ENSMUST00000182603.1	108.621	101.474	68.9073	5.29843	-2.57717	-2.39322	0.0167012	0.429558	ENSMUSG00000061544	Zfp229	protein_coding	zinc finger protein 229 [Source:MGI Symbol;Acc:MGI:2679295]
ENSMUST00000102677.10	22547.2	18286.6	24772.3	14976.3	-0.269275	-2.39164	0.0167735	0.430538	ENSMUSG00000056486	Chn1	protein_coding	chimerin 1 [Source:MGI Symbol;Acc:MGI:1915674]
ENSMUST00000111416.6	3012.7	4030.73	3082.87	3081.91	-0.373689	-2.39204	0.0167549	0.430538	ENSMUSG00000040612	Ildr2	protein_coding	immunoglobulin-like domain containing receptor 2 [Source:MGI Symbol;Acc:MGI:1196370]
ENSMUST00000190780.6	1.39318e-05	32.8354	21.151	125.822	3.29795	2.39178	0.016767	0.430538	ENSMUSG00000026193	Fn1	protein_coding	fibronectin 1 [Source:MGI Symbol;Acc:MGI:95566]
ENSMUST00000095075.4	208.257	201.783	71.1717	104.611	-1.4389	-2.3909	0.0168071	0.430816	ENSMUSG00000025776	Crispld1	protein_coding	cysteine-rich secretory protein LCCL domain containing 1 [Source:MGI Symbol;Acc:MGI:1934666]
ENSMUST00000183917.7	90.808	144.61	0	0	-9.48222	-2.39115	0.0167957	0.430816	ENSMUSG00000093954	Gm16867	nonsense_mediated_decay	predicted gene, 16867 [Source:MGI Symbol;Acc:MGI:4439791]
ENSMUST00000194061.1	8.93817	1.70765e-06	45.259	52.1809	4.39939	2.39031	0.0168342	0.431217	ENSMUSG00000040170	Fmo2	retained_intron	flavin containing monooxygenase 2 [Source:MGI Symbol;Acc:MGI:1916776]
ENSMUST00000161026.1	206.354	278.368	133.765	88.849	-1.31992	-2.38973	0.0168607	0.431604	ENSMUSG00000052942	Glis3	retained_intron	GLIS family zinc finger 3 [Source:MGI Symbol;Acc:MGI:2444289]
ENSMUST00000030676.7	502.319	314.471	1065.9	529.267	0.723251	2.38883	0.0169023	0.432377	ENSMUSG00000001985	Grik3	protein_coding	glutamate receptor, ionotropic, kainate 3 [Source:MGI Symbol;Acc:MGI:95816]
ENSMUST00000136740.7	2681.46	2209.52	2547.83	1734.43	-0.408961	-2.38855	0.0169149	0.432406	ENSMUSG00000039585	Myo9a	protein_coding	myosin IXa [Source:MGI Symbol;Acc:MGI:107735]
ENSMUST00000142271.1	1057.64	571.345	666.422	429.792	-0.72458	-2.38805	0.0169379	0.432581	ENSMUSG00000032966	Fkbp1a	protein_coding	FK506 binding protein 1a [Source:MGI Symbol;Acc:MGI:95541]
ENSMUST00000160683.7	823.613	572.601	654.919	333.174	-0.728927	-2.38791	0.0169446	0.432581	ENSMUSG00000060073	Psma3	retained_intron	proteasome (prosome, macropain) subunit, alpha type 3 [Source:MGI Symbol;Acc:MGI:104883]
ENSMUST00000084731.4	5284.47	4777.49	5321.14	3968.31	-0.323283	-2.38677	0.0169972	0.433337	ENSMUSG00000066232	Ipo7	protein_coding	importin 7 [Source:MGI Symbol;Acc:MGI:2152414]
ENSMUST00000165420.7	0.0494389	5.88246e-05	89.9029	0.717711	5.85476	2.38684	0.0169937	0.433337	ENSMUSG00000048911	Rnf24	protein_coding	ring finger protein 24 [Source:MGI Symbol;Acc:MGI:1261771]
ENSMUST00000112601.8	58.2257	85.4531	255.017	191.137	1.45846	2.38525	0.0170676	0.434839	ENSMUSG00000026836	Acvr1	protein_coding	activin A receptor, type 1 [Source:MGI Symbol;Acc:MGI:87911]
ENSMUST00000085519.12	2574.75	2144.61	2447.35	1643.84	-0.416604	-2.38471	0.0170927	0.43489	ENSMUSG00000032249	Anp32a	protein_coding	acidic (leucine-rich) nuclear phosphoprotein 32 family, member A [Source:MGI Symbol;Acc:MGI:108447]
ENSMUST00000151566.1	24.7662	26.4556	1.74806	0	-5.41287	-2.38491	0.0170832	0.43489	ENSMUSG00000021338	Lrrc16a	protein_coding	leucine rich repeat containing 16A [Source:MGI Symbol;Acc:MGI:1915982]
ENSMUST00000022901.15	1101.41	1176.85	926.071	842.515	-0.559913	-2.38421	0.0171157	0.435184	ENSMUSG00000022292	Rrm2b	protein_coding	ribonucleotide reductase M2 B (TP53 inducible) [Source:MGI Symbol;Acc:MGI:2155865]
ENSMUST00000188254.2	73.8444	88	218.778	248.846	1.34462	2.38371	0.0171391	0.435486	ENSMUSG00000101462	Gm3052	processed_transcript	predicted gene 3052 [Source:MGI Symbol;Acc:MGI:3781230]
ENSMUST00000139721.7	18.7267	0	61.2277	65.2568	4.09097	2.38321	0.0171624	0.435491	ENSMUSG00000008167	Fbxw9	retained_intron	F-box and WD-40 domain protein 9 [Source:MGI Symbol;Acc:MGI:1915878]
ENSMUST00000181190.2	49.5446	26.8807	8.97539	0	-4.54912	-2.38339	0.0171542	0.435491	ENSMUSG00000097908	4933404O12Rik	lincRNA	RIKEN cDNA 4933404O12 gene [Source:MGI Symbol;Acc:MGI:1914002]
ENSMUST00000017435.10	9940.68	7098.13	10517.2	5910.3	-0.288584	-2.38098	0.0172668	0.436998	ENSMUSG00000017291	Taok1	protein_coding	TAO kinase 1 [Source:MGI Symbol;Acc:MGI:1914490]
ENSMUST00000032359.14	713.625	739.722	565.433	470.099	-0.691641	-2.38006	0.0173097	0.436998	ENSMUSG00000030232	Aebp2	protein_coding	AE binding protein 2 [Source:MGI Symbol;Acc:MGI:1338038]
ENSMUST00000032888.9	5165.78	5828.68	5569.94	4202.07	-0.370078	-2.38022	0.0173022	0.436998	ENSMUSG00000030654	Arl6ip1	protein_coding	ADP-ribosylation factor-like 6 interacting protein 1 [Source:MGI Symbol;Acc:MGI:1858943]
ENSMUST00000110255.7	345.597	185.871	38.5706	0	-6.61024	-2.38004	0.0173106	0.436998	ENSMUSG00000036469	March1	protein_coding	membrane-associated ring finger (C3HC4) 1 [Source:MGI Symbol;Acc:MGI:1920175]
ENSMUST00000110687.7	1299.12	1177.64	941.804	944.479	-0.588022	-2.38106	0.0172627	0.436998	ENSMUSG00000021027	Ralgapa1	protein_coding	Ral GTPase activating protein, alpha subunit 1 [Source:MGI Symbol;Acc:MGI:1931050]
ENSMUST00000119341.1	596.544	53.0034	0	0	-10.3632	-2.38169	0.0172336	0.436998	ENSMUSG00000021373	Cap2	protein_coding	CAP, adenylate cyclase-associated protein, 2 (yeast) [Source:MGI Symbol;Acc:MGI:1914502]
ENSMUST00000120796.7	1595.71	1046.57	1323.01	792.29	-0.530002	-2.37993	0.0173158	0.436998	ENSMUSG00000052726	Kcnt2	protein_coding	potassium channel, subfamily T, member 2 [Source:MGI Symbol;Acc:MGI:3036273]
ENSMUST00000170957.1	1409.24	1185.33	1237.65	840.844	-0.529913	-2.37999	0.0173133	0.436998	ENSMUSG00000021302	Ggps1	protein_coding	geranylgeranyl diphosphate synthase 1 [Source:MGI Symbol;Acc:MGI:1341724]
ENSMUST00000192607.5	16.9277	0	77.7526	47.9516	4.21604	2.37972	0.0173259	0.436998	ENSMUSG00000027763	Mbnl1	protein_coding	muscleblind-like 1 (Drosophila) [Source:MGI Symbol;Acc:MGI:1928482]
ENSMUST00000016678.13	468.448	486.562	344.778	255.582	-0.869059	-2.37872	0.0173729	0.4376	ENSMUSG00000016534	Lamp2	protein_coding	lysosomal-associated membrane protein 2 [Source:MGI Symbol;Acc:MGI:96748]
ENSMUST00000201422.3	145.005	179.026	397.078	359.344	1.04323	2.3789	0.0173643	0.4376	ENSMUSG00000029128	Rab28	protein_coding	RAB28, member RAS oncogene family [Source:MGI Symbol;Acc:MGI:1917285]
ENSMUST00000038118.13	1135.34	2230.53	862.265	1857.02	-0.523265	-2.37749	0.0174311	0.438774	ENSMUSG00000032570	Atp2c1	protein_coding	ATPase, Ca++-sequestering [Source:MGI Symbol;Acc:MGI:1889008]
ENSMUST00000097822.9	977.595	1214.47	1830.89	1700.79	0.497796	2.37574	0.017514	0.440274	ENSMUSG00000066036	Ubr4	protein_coding	ubiquitin protein ligase E3 component n-recognin 4 [Source:MGI Symbol;Acc:MGI:1916366]
ENSMUST00000105734.9	80.297	72.4803	9.23073	23.7251	-2.5336	-2.37575	0.0175134	0.440274	ENSMUSG00000078495	Gm13157	protein_coding	predicted gene 13157 [Source:MGI Symbol;Acc:MGI:3651978]
ENSMUST00000165649.2	7665.67	7349.8	7952.44	6150.82	-0.293344	-2.37513	0.0175429	0.440413	ENSMUSG00000041028	Ghitm	protein_coding	growth hormone inducible transmembrane protein [Source:MGI Symbol;Acc:MGI:1913342]
ENSMUST00000165704.7	113.982	86.9344	2.57734	57.0926	-2.94176	-2.3753	0.0175347	0.440413	ENSMUSG00000006498	Ptbp1	protein_coding	polypyrimidine tract binding protein 1 [Source:MGI Symbol;Acc:MGI:97791]
ENSMUST00000122404.1	0	0	227.541	85.6351	9.41464	2.37423	0.0175858	0.440614	ENSMUSG00000082809	Gm14150	processed_pseudogene	predicted gene 14150 [Source:MGI Symbol;Acc:MGI:3651006]
ENSMUST00000155219.7	878.34	287.512	1522.13	557.943	0.676494	2.37466	0.0175654	0.440614	ENSMUSG00000026904	Slc4a10	processed_transcript	solute carrier family 4, sodium bicarbonate cotransporter-like, member 10 [Source:MGI Symbol;Acc:MGI:2150150]
ENSMUST00000159167.7	141.1	109.258	468.727	213.425	1.16692	2.37425	0.0175847	0.440614	ENSMUSG00000030621	Me3	retained_intron	malic enzyme 3, NADP(+)-dependent, mitochondrial [Source:MGI Symbol;Acc:MGI:1916679]
ENSMUST00000067444.9	4136.35	5961.49	4604.1	3792.64	-0.439429	-2.3738	0.017606	0.440826	ENSMUSG00000020932	Gfap	protein_coding	glial fibrillary acidic protein [Source:MGI Symbol;Acc:MGI:95697]
ENSMUST00000172405.7	997.953	421.916	832.884	240.654	-0.722296	-2.37337	0.0176268	0.441055	ENSMUSG00000020530	Ggnbp2	protein_coding	gametogenetin binding protein 2 [Source:MGI Symbol;Acc:MGI:2387356]
ENSMUST00000034076.14	33.3578	26.1037	144.573	107.845	1.90505	2.37309	0.0176398	0.441087	ENSMUSG00000031654	Cbln1	protein_coding	cerebellin 1 precursor protein [Source:MGI Symbol;Acc:MGI:88281]
ENSMUST00000034026.8	114	135	42	41	-1.76516	-2.37203	0.0176907	0.441776	ENSMUSG00000031613	Hpgd	protein_coding	hydroxyprostaglandin dehydrogenase 15 (NAD) [Source:MGI Symbol;Acc:MGI:108085]
ENSMUST00000088973.10	729.306	701.629	524.601	482.196	-0.702677	-2.37219	0.0176829	0.441776	ENSMUSG00000031099	Smarca1	protein_coding	SWI/SNF related, matrix associated, actin dependent regulator of chromatin, subfamily a, member 1 [Source:MGI Symbol;Acc:MGI:1935127]
ENSMUST00000020831.12	582.549	740.784	460.398	446.867	-0.72585	-2.37004	0.0177863	0.443657	ENSMUSG00000020523	Fam114a2	protein_coding	family with sequence similarity 114, member A2 [Source:MGI Symbol;Acc:MGI:1917629]
ENSMUST00000185715.6	248.267	13.8182	120.688	0.210992	-2.59207	-2.36997	0.0177895	0.443657	ENSMUSG00000002102	Psmc3	protein_coding	proteasome (prosome, macropain) 26S subunit, ATPase 3 [Source:MGI Symbol;Acc:MGI:1098754]
ENSMUST00000167856.7	39.7977	0	59.0437	139.225	3.93906	2.36943	0.0178154	0.444009	ENSMUSG00000000631	Myo18a	protein_coding	myosin XVIIIA [Source:MGI Symbol;Acc:MGI:2667185]
ENSMUST00000093196.10	72.8914	115.259	13.9216	38.5637	-2.13038	-2.36899	0.0178367	0.444247	ENSMUSG00000066551	Hmgb1	protein_coding	high mobility group box 1 [Source:MGI Symbol;Acc:MGI:96113]
ENSMUST00000162364.7	1977.67	1842.45	1841.99	1385.88	-0.447614	-2.36801	0.0178842	0.445137	ENSMUSG00000025979	Mob4	protein_coding	MOB family member 4, phocein [Source:MGI Symbol;Acc:MGI:104899]
ENSMUST00000063417.9	1998	1893	1901	1385	-0.450068	-2.36407	0.0180754	0.449305	ENSMUSG00000024097	Srsf7	protein_coding	serine/arginine-rich splicing factor 7 [Source:MGI Symbol;Acc:MGI:1926232]
ENSMUST00000122148.7	29.9805	0	45.782	141.867	4.01461	2.3643	0.0180641	0.449305	ENSMUSG00000039741	Bahcc1	protein_coding	BAH domain and coiled-coil containing 1 [Source:MGI Symbol;Acc:MGI:2679272]
ENSMUST00000144547.7	564.47	2954.44	548.545	2027.47	-0.491065	-2.36379	0.018089	0.449347	ENSMUSG00000020262	Adarb1	nonsense_mediated_decay	adenosine deaminase, RNA-specific, B1 [Source:MGI Symbol;Acc:MGI:891999]
ENSMUST00000030964.5	257.312	314.787	160.444	140.222	-1.11903	-2.36173	0.0181897	0.451551	ENSMUSG00000029084	Cd38	protein_coding	CD38 antigen [Source:MGI Symbol;Acc:MGI:107474]
ENSMUST00000167400.7	94.5684	104.856	223.702	336.663	1.26954	2.36128	0.0182121	0.451724	ENSMUSG00000020346	Mgat1	protein_coding	mannoside acetylglucosaminyltransferase 1 [Source:MGI Symbol;Acc:MGI:96973]
ENSMUST00000208209.1	70.339	21.9241	16.9103	0	-4.02266	-2.36111	0.0182206	0.451724	ENSMUSG00000030655	Smg1	retained_intron	SMG1 homolog, phosphatidylinositol 3-kinase-related kinase (C. elegans) [Source:MGI Symbol;Acc:MGI:1919742]
ENSMUST00000068304.12	0	31.4127	354.65	391.481	7.00978	2.36062	0.0182445	0.452021	ENSMUSG00000005886	Ncoa2	protein_coding	nuclear receptor coactivator 2 [Source:MGI Symbol;Acc:MGI:1276533]
ENSMUST00000110463.7	1577.83	1692.32	1258.18	1382.84	-0.501293	-2.35919	0.018315	0.453173	ENSMUSG00000027206	Cops2	protein_coding	COP9 signalosome subunit 2 [Source:MGI Symbol;Acc:MGI:1330276]
ENSMUST00000180757.1	495.148	398.103	839.567	887.56	0.766119	2.35924	0.0183125	0.453173	ENSMUSG00000097230	Gm26853	lincRNA	predicted gene, 26853 [Source:MGI Symbol;Acc:MGI:5477347]
ENSMUST00000066701.12	163.77	142.393	91.1317	29.1888	-1.72433	-2.35892	0.018328	0.453197	ENSMUSG00000064215	Ifi27	protein_coding	interferon, alpha-inducible protein 27 [Source:MGI Symbol;Acc:MGI:1277180]
ENSMUST00000130216.1	3158.97	2908.56	3149.7	2235.25	-0.382206	-2.35838	0.0183548	0.453564	ENSMUSG00000071172	Srsf3	protein_coding	serine/arginine-rich splicing factor 3 [Source:MGI Symbol;Acc:MGI:98285]
ENSMUST00000185942.1	1646.1	1555.42	1611.13	996.808	-0.523852	-2.35742	0.0184022	0.454438	ENSMUSG00000041670	Rims1	protein_coding	regulating synaptic membrane exocytosis 1 [Source:MGI Symbol;Acc:MGI:2152971]
ENSMUST00000023226.12	3.79347e-07	82.7763	82.3624	124.161	3.42014	2.35679	0.0184339	0.45479	ENSMUSG00000022565	Plec	protein_coding	plectin [Source:MGI Symbol;Acc:MGI:1277961]
ENSMUST00000109415.1	56.4675	34.4264	10.6504	2.28097	-3.30431	-2.35665	0.0184405	0.45479	ENSMUSG00000044502	Bod1	protein_coding	biorientation of chromosomes in cell division 1 [Source:MGI Symbol;Acc:MGI:1916806]
ENSMUST00000124606.2	283.599	36.9703	503.118	209.887	1.44072	2.35451	0.018547	0.457118	ENSMUSG00000085007	Gm11549	lincRNA	predicted gene 11549 [Source:MGI Symbol;Acc:MGI:3650339]
ENSMUST00000023462.12	2124.26	1494.89	2002.46	1087.8	-0.460863	-2.35393	0.0185764	0.457478	ENSMUSG00000063358	Mapk1	protein_coding	mitogen-activated protein kinase 1 [Source:MGI Symbol;Acc:MGI:1346858]
ENSMUST00000175726.7	1460.8	999.536	1142.34	777.963	-0.55584	-2.35373	0.0185859	0.457478	ENSMUSG00000046138	9930021J03Rik	protein_coding	RIKEN cDNA 9930021J03 gene [Source:MGI Symbol;Acc:MGI:2444398]
ENSMUST00000019109.7	12630.5	12076.3	12627.2	10816.3	-0.265315	-2.35337	0.0186043	0.457634	ENSMUSG00000018965	Ywhah	protein_coding	tyrosine 3-monooxygenase/tryptophan 5-monooxygenase activation protein, eta polypeptide [Source:MGI Symbol;Acc:MGI:109194]
ENSMUST00000190724.1	0	7.534	101.713	20.9208	4.41407	2.35217	0.0186643	0.458812	ENSMUSG00000026249	Serpine2	protein_coding	serine (or cysteine) peptidase inhibitor, clade E, member 2 [Source:MGI Symbol;Acc:MGI:101780]
ENSMUST00000026420.5	1251.88	1159.99	1132.48	580.303	-0.682072	-2.35192	0.0186767	0.458818	ENSMUSG00000025362	Rps26	protein_coding	ribosomal protein S26 [Source:MGI Symbol;Acc:MGI:1351628]
ENSMUST00000002305.8	3104.16	3471.14	3045.82	2813.34	-0.362065	-2.35111	0.0187175	0.459522	ENSMUSG00000042599	Kdm7a	protein_coding	lysine (K)-specific demethylase 7A [Source:MGI Symbol;Acc:MGI:2443388]
ENSMUST00000112599.7	190.296	192.027	35.4639	120.652	-1.72619	-2.34915	0.0188163	0.461348	ENSMUSG00000026836	Acvr1	protein_coding	activin A receptor, type 1 [Source:MGI Symbol;Acc:MGI:87911]
ENSMUST00000140527.1	173.034	4.56708	9.8711	2.09745	-3.10222	-2.34921	0.0188134	0.461348	ENSMUSG00000058600	Rpl30	processed_transcript	ribosomal protein L30 [Source:MGI Symbol;Acc:MGI:98037]
ENSMUST00000034175.4	420.323	110.201	655.28	509.723	1.21876	2.34693	0.0189286	0.462335	ENSMUSG00000031732	Phlpp2	protein_coding	PH domain and leucine rich repeat protein phosphatase 2 [Source:MGI Symbol;Acc:MGI:2444928]
ENSMUST00000053819.5	174.957	242.072	621.405	375.557	1.042	2.34696	0.0189271	0.462335	ENSMUSG00000028911	Srsf4	protein_coding	serine/arginine-rich splicing factor 4 [Source:MGI Symbol;Acc:MGI:1890577]
ENSMUST00000062372.13	16.1202	0	85.9857	33.8676	4.11476	2.3473	0.0189099	0.462335	ENSMUSG00000042453	Reln	protein_coding	reelin [Source:MGI Symbol;Acc:MGI:103022]
ENSMUST00000107537.4	1585.37	1382.68	1478.31	972.323	-0.499053	-2.34674	0.0189383	0.462335	ENSMUSG00000025326	Ube3a	protein_coding	ubiquitin protein ligase E3A [Source:MGI Symbol;Acc:MGI:105098]
ENSMUST00000108640.7	0	49.9403	142.538	62.5509	3.82739	2.34648	0.0189517	0.462335	ENSMUSG00000018750	Zbtb4	protein_coding	zinc finger and BTB domain containing 4 [Source:MGI Symbol;Acc:MGI:1922830]
ENSMUST00000111878.7	7.5374e-05	0	271.306	59.5151	9.30611	2.34678	0.0189363	0.462335	ENSMUSG00000015766	Eps8	protein_coding	epidermal growth factor receptor pathway substrate 8 [Source:MGI Symbol;Acc:MGI:104684]
ENSMUST00000133615.1	40.2309	456.341	1.05981	352.675	-2.42401	-2.34642	0.0189545	0.462335	ENSMUSG00000027109	Sp3	processed_transcript	trans-acting transcription factor 3 [Source:MGI Symbol;Acc:MGI:1277166]
ENSMUST00000159433.7	91.1203	40.0799	226.7	183.075	1.55915	2.34696	0.0189275	0.462335	ENSMUSG00000089862	Umad1	protein_coding	UMAP1-MVP12 associated (UMA) domain containing 1 [Source:MGI Symbol;Acc:MGI:3840148]
ENSMUST00000145679.1	379.06	554.802	238.443	332.59	-0.851154	-2.34526	0.0190138	0.463484	ENSMUSG00000032249	Anp32a	retained_intron	acidic (leucine-rich) nuclear phosphoprotein 32 family, member A [Source:MGI Symbol;Acc:MGI:108447]
ENSMUST00000022480.7	1175	1227	2588	1554	0.547948	2.34142	0.0192107	0.467897	ENSMUSG00000021913	Ogdhl	protein_coding	oxoglutarate dehydrogenase-like [Source:MGI Symbol;Acc:MGI:3616088]
ENSMUST00000034787.11	2502.81	2978.45	2445.07	2350.25	-0.384858	-2.34109	0.0192274	0.467897	ENSMUSG00000032253	Phip	protein_coding	pleckstrin homology domain interacting protein [Source:MGI Symbol;Acc:MGI:1932404]
ENSMUST00000160995.1	90.2974	60.7667	13.4588	18.2166	-2.42665	-2.341	0.019232	0.467897	ENSMUSG00000030621	Me3	processed_transcript	malic enzyme 3, NADP(+)-dependent, mitochondrial [Source:MGI Symbol;Acc:MGI:1916679]
ENSMUST00000035045.14	1694.33	1769.89	1638.78	1238.7	-0.475302	-2.34045	0.0192605	0.468288	ENSMUSG00000032470	Mras	protein_coding	muscle and microspikes RAS [Source:MGI Symbol;Acc:MGI:1100856]
ENSMUST00000207063.1	101.424	19.5417	31.6323	0.00191323	-3.55763	-2.33905	0.0193331	0.46975	ENSMUSG00000035227	Spcs2	protein_coding	signal peptidase complex subunit 2 homolog (S. cerevisiae) [Source:MGI Symbol;Acc:MGI:1913874]
ENSMUST00000113687.7	184.403	1.1992	23.0352	0	-3.10753	-2.33754	0.019411	0.471339	ENSMUSG00000032366	Tpm1	protein_coding	tropomyosin 1, alpha [Source:MGI Symbol;Acc:MGI:98809]
ENSMUST00000106638.8	27.2042	17.2119	0	0.956416	-5.79268	-2.33652	0.019464	0.47202	ENSMUSG00000055320	Tead1	protein_coding	TEA domain family member 1 [Source:MGI Symbol;Acc:MGI:101876]
ENSMUST00000115534.7	156.82	166.983	22.8674	102.762	-1.89668	-2.33662	0.0194588	0.47202	ENSMUSG00000031174	Rpgr	protein_coding	retinitis pigmentosa GTPase regulator [Source:MGI Symbol;Acc:MGI:1344037]
ENSMUST00000023259.14	6347.97	5080.69	9789.47	6450.66	0.291066	2.33547	0.0195191	0.473053	ENSMUSG00000022594	Lynx1	protein_coding	Ly6/neurotoxin 1 [Source:MGI Symbol;Acc:MGI:1345180]
ENSMUST00000098346.4	1829.23	2091	3666.82	2580.24	0.457715	2.33446	0.0195719	0.473208	ENSMUSG00000038886	Man2a2	protein_coding	mannosidase 2, alpha 2 [Source:MGI Symbol;Acc:MGI:2150656]
ENSMUST00000119120.1	167.956	45.8907	287.925	340.499	1.61976	2.33464	0.0195622	0.473208	ENSMUSG00000040712	Camta2	protein_coding	calmodulin binding transcription activator 2 [Source:MGI Symbol;Acc:MGI:2135957]
ENSMUST00000156740.8	18.5846	9.98173	32.3764	293.239	2.60789	2.33438	0.0195756	0.473208	ENSMUSG00000018501	Ncor1	protein_coding	nuclear receptor co-repressor 1 [Source:MGI Symbol;Acc:MGI:1349717]
ENSMUST00000207102.1	113.705	0.00026915	248.559	34.4667	2.94559	2.33465	0.0195616	0.473208	ENSMUSG00000030554	Synm	protein_coding	synemin, intermediate filament protein [Source:MGI Symbol;Acc:MGI:2661187]
ENSMUST00000009039.5	2158.32	1476.11	1847.85	1109.72	-0.454837	-2.33323	0.0196363	0.474069	ENSMUSG00000058600	Rpl30	protein_coding	ribosomal protein L30 [Source:MGI Symbol;Acc:MGI:98037]
ENSMUST00000125082.7	50.773	52.9815	23.95	1.12102e-07	-4.04016	-2.33346	0.019624	0.474069	ENSMUSG00000055296	Tmem245	processed_transcript	transmembrane protein 245 [Source:MGI Symbol;Acc:MGI:2445107]
ENSMUST00000160032.1	61.9639	28.4512	12.8343	0	-4.29377	-2.3324	0.0196795	0.474809	ENSMUSG00000089936	Gm16199	processed_pseudogene	predicted gene 16199 [Source:MGI Symbol;Acc:MGI:3801797]
ENSMUST00000003843.14	1349.3	1380.43	1254.6	949.681	-0.51605	-2.3321	0.0196955	0.474891	ENSMUSG00000003746	Man1a	protein_coding	mannosidase 1, alpha [Source:MGI Symbol;Acc:MGI:104677]
ENSMUST00000086978.11	286.558	293.709	717.45	485.078	0.828293	2.33164	0.0197196	0.475168	ENSMUSG00000029403	Cdkl2	protein_coding	cyclin-dependent kinase-like 2 (CDC2-related kinase) [Source:MGI Symbol;Acc:MGI:1858227]
ENSMUST00000047157.12	22.2676	1.39318	53.8897	100.848	3.42551	2.33087	0.01976	0.475598	ENSMUSG00000042308	Setd1a	protein_coding	SET domain containing 1A [Source:MGI Symbol;Acc:MGI:2446244]
ENSMUST00000161051.7	3792.94	3302.02	3185.16	2954.4	-0.399388	-2.33083	0.0197626	0.475598	ENSMUSG00000005610	Eif4g2	protein_coding	eukaryotic translation initiation factor 4, gamma 2 [Source:MGI Symbol;Acc:MGI:109207]
ENSMUST00000040182.12	2945.16	2745.12	2830.57	2223.76	-0.377107	-2.33052	0.0197787	0.475684	ENSMUSG00000032740	Ccdc88a	protein_coding	coiled coil domain containing 88A [Source:MGI Symbol;Acc:MGI:1925177]
ENSMUST00000193734.5	1767.73	1757.73	1667.81	1301.29	-0.455518	-2.32843	0.0198893	0.47804	ENSMUSG00000027630	Tbl1xr1	protein_coding	transducin (beta)-like 1X-linked receptor 1 [Source:MGI Symbol;Acc:MGI:2441730]
ENSMUST00000145347.7	70.953	0	145.163	55.3378	3.38314	2.32751	0.0199381	0.478889	ENSMUSG00000052105	Mtcl1	protein_coding	microtubule crosslinking factor 1 [Source:MGI Symbol;Acc:MGI:1915867]
ENSMUST00000149512.2	46.5422	22.3188	215.01	74.4687	1.78476	2.32729	0.01995	0.478889	ENSMUSG00000045348	Nyap1	protein_coding	neuronal tyrosine-phosphorylated phosphoinositide 3-kinase adaptor 1 [Source:MGI Symbol;Acc:MGI:2443880]
ENSMUST00000097690.3	51.0077	37.0188	175.456	134.21	1.65647	2.32617	0.0200094	0.479705	ENSMUSG00000073647	Gm10557	pseudogene	predicted gene 10557 [Source:MGI Symbol;Acc:MGI:3708638]
ENSMUST00000199105.4	598.401	326.447	1163.35	560.214	0.675517	2.32632	0.0200016	0.479705	ENSMUSG00000005583	Mef2c	protein_coding	myocyte enhancer factor 2C [Source:MGI Symbol;Acc:MGI:99458]
ENSMUST00000023803.6	29	142	13	14	-2.44748	-2.32553	0.0200437	0.480222	ENSMUSG00000023043	Krt18	protein_coding	keratin 18 [Source:MGI Symbol;Acc:MGI:96692]
ENSMUST00000188231.1	92213.8	78093.1	102783	53527	-0.347264	-2.32502	0.020071	0.480573	ENSMUSG00000102070	Gm28661	unprocessed_pseudogene	predicted gene 28661 [Source:MGI Symbol;Acc:MGI:5579367]
ENSMUST00000150990.7	491.857	495.846	343.093	298.774	-0.817288	-2.32475	0.0200856	0.480617	ENSMUSG00000025421	Hdhd2	protein_coding	haloacid dehalogenase-like hydrolase domain containing 2 [Source:MGI Symbol;Acc:MGI:1924237]
ENSMUST00000108971.2	644.852	344.888	1232.29	591.322	0.657937	2.32406	0.0201225	0.48108	ENSMUSG00000023026	Dip2b	protein_coding	disco interacting protein 2 homolog B [Source:MGI Symbol;Acc:MGI:2145977]
ENSMUST00000169550.7	36.4819	33.8208	7.90506	0	-4.53871	-2.32391	0.0201304	0.48108	ENSMUSG00000059939	9430015G10Rik	protein_coding	RIKEN cDNA 9430015G10 gene [Source:MGI Symbol;Acc:MGI:2444364]
ENSMUST00000164215.7	1637.34	1367.31	1537.2	961.907	-0.492458	-2.32288	0.0201854	0.482088	ENSMUSG00000021557	Agtpbp1	protein_coding	ATP/GTP binding protein 1 [Source:MGI Symbol;Acc:MGI:2159437]
ENSMUST00000176834.7	27.9631	57.1304	9.92199	0	-4.38939	-2.3223	0.0202169	0.482537	ENSMUSG00000034120	Srsf2	nonsense_mediated_decay	serine/arginine-rich splicing factor 2 [Source:MGI Symbol;Acc:MGI:98284]
ENSMUST00000132855.7	63.765	58.1791	151.797	270.568	1.54288	2.32114	0.0202795	0.483726	ENSMUSG00000086040	Wipf3	protein_coding	WAS/WASL interacting protein family, member 3 [Source:MGI Symbol;Acc:MGI:3044681]
ENSMUST00000026360.8	2467.94	2996.28	2480.9	2278.75	-0.390099	-2.31989	0.020347	0.485028	ENSMUSG00000025321	Itgb8	protein_coding	integrin beta 8 [Source:MGI Symbol;Acc:MGI:1338035]
ENSMUST00000185272.1	155.035	90.6892	40.8437	34.6613	-1.80947	-2.31876	0.0204079	0.486175	ENSMUSG00000100826	Snhg14	antisense	small nucleolar RNA host gene 14 [Source:MGI Symbol;Acc:MGI:1289201]
ENSMUST00000038409.11	702.7	410.437	1311.18	678.528	0.625659	2.3178	0.0204604	0.486185	ENSMUSG00000033152	Podxl2	protein_coding	podocalyxin-like 2 [Source:MGI Symbol;Acc:MGI:2442488]
ENSMUST00000112568.7	2124.17	2326.78	1899.73	1914.43	-0.417463	-2.31654	0.020529	0.486185	ENSMUSG00000035168	Tanc1	protein_coding	tetratricopeptide repeat, ankyrin repeat and coiled-coil containing 1 [Source:MGI Symbol;Acc:MGI:1914110]
ENSMUST00000112696.7	2942.35	2852.37	2697.87	2406.11	-0.38053	-2.31639	0.020537	0.486185	ENSMUSG00000049606	Zfp644	protein_coding	zinc finger protein 644 [Source:MGI Symbol;Acc:MGI:1277212]
ENSMUST00000124968.7	48	0.0147868	90.9416	71.9945	3.69682	2.31646	0.0205332	0.486185	ENSMUSG00000021496	Pcbd2	protein_coding	pterin 4 alpha carbinolamine dehydratase/dimerization cofactor of hepatocyte nuclear factor 1 alpha (TCF1) 2 [Source:MGI Symbol;Acc:MGI:1919812]
ENSMUST00000125451.1	26.7219	33.6631	4.6118	0	-4.75547	-2.31684	0.0205123	0.486185	ENSMUSG00000070282	3000002C10Rik	processed_transcript	RIKEN cDNA 3000002C10 gene [Source:MGI Symbol;Acc:MGI:3036226]
ENSMUST00000137454.7	63.7188	43.1961	23.8831	0	-4.12319	-2.31819	0.0204391	0.486185	ENSMUSG00000040111	Gramd1b	protein_coding	GRAM domain containing 1B [Source:MGI Symbol;Acc:MGI:1925037]
ENSMUST00000145220.1	58.4962	40.2004	19.5192	0	-4.07948	-2.31682	0.0205136	0.486185	ENSMUSG00000003923	Tfam	processed_transcript	transcription factor A, mitochondrial [Source:MGI Symbol;Acc:MGI:107810]
ENSMUST00000171332.1	0	55.1162	68.8295	98.5395	3.51395	2.3173	0.0204875	0.486185	ENSMUSG00000028763	Hspg2	protein_coding	perlecan (heparan sulfate proteoglycan 2) [Source:MGI Symbol;Acc:MGI:96257]
ENSMUST00000184530.1	1	1	28.4208	25.8343	4.64662	2.31713	0.0204966	0.486185	ENSMUSG00000098702	1500015A07Rik	antisense	RIKEN cDNA 1500015A07 gene [Source:MGI Symbol;Acc:MGI:1916232]
ENSMUST00000207256.1	559.875	479.468	404.975	287.212	-0.794443	-2.31686	0.0205114	0.486185	ENSMUSG00000048834	Vstm2a	protein_coding	V-set and transmembrane domain containing 2A [Source:MGI Symbol;Acc:MGI:2384826]
ENSMUST00000113102.9	354.236	518.779	276.32	243.072	-0.916884	-2.31518	0.0206031	0.486984	ENSMUSG00000029413	Naaa	protein_coding	N-acylethanolamine acid amidase [Source:MGI Symbol;Acc:MGI:1914361]
ENSMUST00000143206.7	57.64	48.7607	0	23.0706	-4.06064	-2.31467	0.0206311	0.486984	ENSMUSG00000053768	Chchd3	processed_transcript	coiled-coil-helix-coiled-coil-helix domain containing 3 [Source:MGI Symbol;Acc:MGI:1913325]
ENSMUST00000148460.7	317.47	267.531	182.849	135.947	-1.07375	-2.31458	0.0206359	0.486984	ENSMUSG00000005804	Bloc1s6	processed_transcript	biogenesis of lysosomal organelles complex-1, subunit 6, pallidin [Source:MGI Symbol;Acc:MGI:1927580]
ENSMUST00000160953.7	3241.93	2933.66	3118.25	2417.15	-0.364446	-2.31436	0.0206481	0.486984	ENSMUSG00000026163	Sphkap	protein_coding	SPHK1 interactor, AKAP domain containing [Source:MGI Symbol;Acc:MGI:1924879]
ENSMUST00000167525.1	3576.51	2996.93	3465	2444.07	-0.357003	-2.31473	0.0206275	0.486984	ENSMUSG00000063253	Scoc	protein_coding	short coiled-coil protein [Source:MGI Symbol;Acc:MGI:1927654]
ENSMUST00000200970.1	1.01385	1.01079	36.9102	21.0432	4.62255	2.31459	0.0206353	0.486984	ENSMUSG00000107092	Gm7993	processed_pseudogene	predicted gene 7993 [Source:MGI Symbol;Acc:MGI:3647399]
ENSMUST00000110065.7	118.041	0.00117976	4.49014e-05	0	-5.54791	-2.31392	0.0206722	0.487247	ENSMUSG00000047415	Gpr68	protein_coding	G protein-coupled receptor 68 [Source:MGI Symbol;Acc:MGI:2441763]
ENSMUST00000093166.10	8193.77	7822.85	12402.8	9837.29	0.26863	2.31305	0.0207198	0.488064	ENSMUSG00000020340	Cyfip2	protein_coding	cytoplasmic FMR1 interacting protein 2 [Source:MGI Symbol;Acc:MGI:1924134]
ENSMUST00000182038.1	512.251	574.888	460.858	218.137	-0.95391	-2.31238	0.0207565	0.488624	ENSMUSG00000041225	Arhgap12	protein_coding	Rho GTPase activating protein 12 [Source:MGI Symbol;Acc:MGI:1922665]
ENSMUST00000162201.1	233.21	99.8314	76.0363	47.3452	-1.55033	-2.31205	0.0207751	0.488758	ENSMUSG00000056306	Sertm1	protein_coding	serine rich and transmembrane domain containing 1 [Source:MGI Symbol;Acc:MGI:3607715]
ENSMUST00000057503.6	623.581	232.868	1142.86	448.506	0.719363	2.3116	0.0207998	0.489035	ENSMUSG00000027270	Lamp5	protein_coding	lysosomal-associated membrane protein family, member 5 [Source:MGI Symbol;Acc:MGI:1923411]
ENSMUST00000163409.4	146.661	587.489	42.4731	454.601	-1.24012	-2.30969	0.0209054	0.491211	ENSMUSG00000028986	Klhl7	protein_coding	kelch-like 7 [Source:MGI Symbol;Acc:MGI:1196453]
ENSMUST00000094815.3	1117	901	2006	1290	0.494891	2.30885	0.0209521	0.492004	ENSMUSG00000052833	Sae1	protein_coding	SUMO1 activating enzyme subunit 1 [Source:MGI Symbol;Acc:MGI:1929264]
ENSMUST00000167766.1	274.459	65.141	565.483	190.554	1.10132	2.30823	0.0209861	0.492496	ENSMUSG00000039470	Zdhhc2	protein_coding	zinc finger, DHHC domain containing 2 [Source:MGI Symbol;Acc:MGI:1923452]
ENSMUST00000087052.10	171.826	155.499	79.0375	55.5694	-1.47482	-2.30799	0.0209995	0.492504	ENSMUSG00000028218	Fam92a	protein_coding	family with sequence similarity 92, member A [Source:MGI Symbol;Acc:MGI:1915349]
ENSMUST00000107236.8	784.985	560.642	485.636	416.167	-0.755592	-2.30717	0.0210454	0.492968	ENSMUSG00000028126	Pip5k1a	protein_coding	phosphatidylinositol-4-phosphate 5-kinase, type 1 alpha [Source:MGI Symbol;Acc:MGI:107929]
ENSMUST00000113198.7	0	79.9029	117.407	93.9595	3.56564	2.30735	0.0210354	0.492968	ENSMUSG00000033460	Armcx1	protein_coding	armadillo repeat containing, X-linked 1 [Source:MGI Symbol;Acc:MGI:1925498]
ENSMUST00000151372.7	194.148	158.275	596.285	272.762	1.01192	2.30657	0.0210785	0.493439	ENSMUSG00000039662	Icmt	nonsense_mediated_decay	isoprenylcysteine carboxyl methyltransferase [Source:MGI Symbol;Acc:MGI:1888594]
ENSMUST00000021864.6	3359.89	3057.91	3428.56	2365.41	-0.367251	-2.30537	0.0211459	0.493491	ENSMUSG00000021427	Ssr1	protein_coding	signal sequence receptor, alpha [Source:MGI Symbol;Acc:MGI:105082]
ENSMUST00000107047.9	0	5.37446	37.8132	37.4733	4.70885	2.30577	0.0211236	0.493491	ENSMUSG00000030701	Plekhb1	protein_coding	pleckstrin homology domain containing, family B (evectins) member 1 [Source:MGI Symbol;Acc:MGI:1351469]
ENSMUST00000107691.7	3309.6	6872.98	3721.11	4551.97	-0.409821	-2.30537	0.0211461	0.493491	ENSMUSG00000027993	Trim2	protein_coding	tripartite motif-containing 2 [Source:MGI Symbol;Acc:MGI:1933163]
ENSMUST00000176557.7	7184.29	5780.22	7305.64	4906.68	-0.29263	-2.30618	0.0211004	0.493491	ENSMUSG00000032336	Nptn	protein_coding	neuroplastin [Source:MGI Symbol;Acc:MGI:108077]
ENSMUST00000186796.6	106.046	81.0829	113.305	0.077908	-3.48467	-2.30584	0.0211198	0.493491	ENSMUSG00000037236	Matr3	protein_coding	matrin 3 [Source:MGI Symbol;Acc:MGI:1298379]
ENSMUST00000173900.1	26.9158	14.0132	154.296	57.2065	2.09704	2.30347	0.0212524	0.495667	ENSMUSG00000092368	A930015D03Rik	antisense	RIKEN cDNA A930015D03 gene [Source:MGI Symbol;Acc:MGI:1925060]
ENSMUST00000081893.6	459.199	540.511	768.023	1106.58	0.696772	2.30304	0.0212764	0.495919	ENSMUSG00000037217	Syn1	protein_coding	synapsin I [Source:MGI Symbol;Acc:MGI:98460]
ENSMUST00000046769.15	69.4944	25.1582	20.1537	0	-3.96738	-2.30212	0.0213283	0.496823	ENSMUSG00000040549	Ckap5	protein_coding	cytoskeleton associated protein 5 [Source:MGI Symbol;Acc:MGI:1923036]
ENSMUST00000183714.7	81.2139	1.50858e-08	179.976	52.9158	3.47782	2.3018	0.0213464	0.496937	ENSMUSG00000034940	Synrg	protein_coding	synergin, gamma [Source:MGI Symbol;Acc:MGI:1354742]
ENSMUST00000164458.8	102.87	58.6932	0	56.5968	-3.85729	-2.30122	0.0213793	0.497398	ENSMUSG00000022771	Ppil2	protein_coding	peptidylprolyl isomerase (cyclophilin)-like 2 [Source:MGI Symbol;Acc:MGI:2447857]
ENSMUST00000180110.7	6.27604e-06	2.76373e-05	155.952	0.000990808	5.38081	2.3	0.021448	0.49869	ENSMUSG00000046876	Atxn1	protein_coding	ataxin 1 [Source:MGI Symbol;Acc:MGI:104783]
ENSMUST00000177637.1	51.9066	71.1537	297.128	140.115	1.55389	2.29907	0.0215007	0.499607	ENSMUSG00000052336	Cx3cr1	protein_coding	chemokine (C-X3-C motif) receptor 1 [Source:MGI Symbol;Acc:MGI:1333815]
ENSMUST00000036004.15	468.839	563.084	388.734	268.661	-0.853704	-2.29838	0.0215401	0.500214	ENSMUSG00000046434	Hnrnpa1	protein_coding	heterogeneous nuclear ribonucleoprotein A1 [Source:MGI Symbol;Acc:MGI:104820]
ENSMUST00000109177.7	2170.8	1788.83	3479.22	2490.21	0.385904	2.29729	0.0216024	0.501352	ENSMUSG00000027546	Atp9a	protein_coding	ATPase, class II, type 9A [Source:MGI Symbol;Acc:MGI:1330826]
ENSMUST00000143178.1	2254.76	2410.71	2147.9	1910.7	-0.399103	-2.29674	0.0216338	0.501677	ENSMUSG00000033184	Tmed7	retained_intron	transmembrane emp24 protein transport domain containing 7 [Source:MGI Symbol;Acc:MGI:1913926]
ENSMUST00000179989.1	99.9037	60.8303	286.495	174.841	1.32547	2.29658	0.0216429	0.501677	ENSMUSG00000079442	St6galnac4	protein_coding	ST6 (alpha-N-acetyl-neuraminyl-2,3-beta-galactosyl-1,3)-N-acetylgalactosaminide alpha-2,6-sialyltransferase 4 [Source:MGI Symbol;Acc:MGI:1341894]
ENSMUST00000098327.1	1.72006e-08	93.1887	87.3335	120.01	3.36531	2.29524	0.0217191	0.503135	ENSMUSG00000033594	Spata2l	protein_coding	spermatogenesis associated 2-like [Source:MGI Symbol;Acc:MGI:1926029]
ENSMUST00000052580.9	2589.03	1250.58	2576.78	853.058	-0.468449	-2.29393	0.0217943	0.503951	ENSMUSG00000050751	Pgbd5	protein_coding	piggyBac transposable element derived 5 [Source:MGI Symbol;Acc:MGI:2429955]
ENSMUST00000114107.2	74.3111	60.3449	53.3621	0	-3.69253	-2.294	0.0217905	0.503951	ENSMUSG00000025964	Adam23	protein_coding	a disintegrin and metallopeptidase domain 23 [Source:MGI Symbol;Acc:MGI:1345162]
ENSMUST00000182559.7	611.807	701.754	592.656	271.814	-0.897463	-2.29415	0.0217821	0.503951	ENSMUSG00000041225	Arhgap12	protein_coding	Rho GTPase activating protein 12 [Source:MGI Symbol;Acc:MGI:1922665]
ENSMUST00000110802.7	382.733	290.09	202.462	172.621	-1.01497	-2.29169	0.0219233	0.506623	ENSMUSG00000027305	Ndufaf1	protein_coding	NADH dehydrogenase (ubiquinone) 1 alpha subcomplex, assembly factor 1 [Source:MGI Symbol;Acc:MGI:1916952]
ENSMUST00000150182.7	0.000131551	0	231.16	51.5985	9.08692	2.2914	0.0219401	0.506701	ENSMUSG00000002265	Peg3	nonsense_mediated_decay	paternally expressed 3 [Source:MGI Symbol;Acc:MGI:104748]
ENSMUST00000020707.11	2261.22	3082.59	4315.78	3729.81	0.409096	2.29013	0.0220139	0.508014	ENSMUSG00000010803	Gabra1	protein_coding	gamma-aminobutyric acid (GABA) A receptor, subunit alpha 1 [Source:MGI Symbol;Acc:MGI:95613]
ENSMUST00000162699.7	81.2504	52.9792	54.8542	0	-3.62515	-2.28996	0.0220239	0.508014	ENSMUSG00000042790	Rnf214	nonsense_mediated_decay	ring finger protein 214 [Source:MGI Symbol;Acc:MGI:2444451]
ENSMUST00000028291.14	8.39374	0	40.298	46.4408	4.36973	2.28862	0.0221013	0.50949	ENSMUSG00000026925	Inpp5e	processed_transcript	inositol polyphosphate-5-phosphatase E [Source:MGI Symbol;Acc:MGI:1927753]
ENSMUST00000107157.8	14092.1	12648.9	15196.6	10824	-0.254925	-2.28797	0.022139	0.509737	ENSMUSG00000037996	Slc24a2	protein_coding	solute carrier family 24 (sodium/potassium/calcium exchanger), member 2 [Source:MGI Symbol;Acc:MGI:1923626]
ENSMUST00000108363.7	790.198	652.349	1504.74	970.185	0.557305	2.2882	0.0221261	0.509737	ENSMUSG00000011751	Sptbn4	protein_coding	spectrin beta, non-erythrocytic 4 [Source:MGI Symbol;Acc:MGI:1890574]
ENSMUST00000089449.4	1040.15	399.726	675.869	297.37	-0.722835	-2.28663	0.0222174	0.51123	ENSMUSG00000033174	Mgll	protein_coding	monoglyceride lipase [Source:MGI Symbol;Acc:MGI:1346042]
ENSMUST00000057792.8	785.982	713.439	645.843	454.056	-0.656384	-2.2856	0.0222777	0.511826	ENSMUSG00000032667	Pon2	protein_coding	paraoxonase 2 [Source:MGI Symbol;Acc:MGI:106687]
ENSMUST00000165555.7	831.852	662.896	1623.06	956.508	0.555219	2.28549	0.0222839	0.511826	ENSMUSG00000024294	Mib1	protein_coding	mindbomb homolog 1 (Drosophila) [Source:MGI Symbol;Acc:MGI:2443157]
ENSMUST00000172537.2	234.059	279.256	612.916	460.113	0.863272	2.2856	0.0222779	0.511826	ENSMUSG00000027977	Ndst3	protein_coding	N-deacetylase/N-sulfotransferase (heparan glucosaminyl) 3 [Source:MGI Symbol;Acc:MGI:1932544]
ENSMUST00000046157.9	0	31.5967	67.367	68.8764	3.74547	2.28497	0.0223149	0.512225	ENSMUSG00000039286	Fndc3b	protein_coding	fibronectin type III domain containing 3B [Source:MGI Symbol;Acc:MGI:1919257]
ENSMUST00000192173.1	82.6472	87.6754	21.3285	24.944	-2.09374	-2.283	0.0224302	0.514559	ENSMUSG00000102336	Gm37233	lincRNA	predicted gene, 37233 [Source:MGI Symbol;Acc:MGI:5610461]
ENSMUST00000109769.8	349.944	333.622	221.23	180.653	-0.968834	-2.28085	0.0225574	0.517164	ENSMUSG00000033102	Cdc14b	protein_coding	CDC14 cell division cycle 14B [Source:MGI Symbol;Acc:MGI:2441808]
ENSMUST00000141971.7	416.366	237.178	208.891	143.891	-1.04682	-2.28013	0.0226002	0.517831	ENSMUSG00000022679	Mpv17l	protein_coding	Mpv17 transgene, kidney disease mutant-like [Source:MGI Symbol;Acc:MGI:2135951]
ENSMUST00000075258.12	289.461	243.757	671.182	431.429	0.822645	2.27774	0.0227422	0.520454	ENSMUSG00000040543	Pitpnm3	protein_coding	PITPNM family member 3 [Source:MGI Symbol;Acc:MGI:2685726]
ENSMUST00000146297.7	2002.7	961.914	1617.72	776.572	-0.499899	-2.27792	0.0227311	0.520454	ENSMUSG00000027620	Rbm39	protein_coding	RNA binding motif protein 39 [Source:MGI Symbol;Acc:MGI:2157953]
ENSMUST00000177352.7	72.2554	100.176	260.129	218.795	1.29798	2.2775	0.0227564	0.520464	ENSMUSG00000022469	Rapgef3	protein_coding	Rap guanine nucleotide exchange factor (GEF) 3 [Source:MGI Symbol;Acc:MGI:2441741]
ENSMUST00000206734.1	790.763	581.363	666.483	338.631	-0.699909	-2.27651	0.0228156	0.521501	ENSMUSG00000055078	Gabra5	protein_coding	gamma-aminobutyric acid (GABA) A receptor, subunit alpha 5 [Source:MGI Symbol;Acc:MGI:95617]
ENSMUST00000075410.4	5153.15	4333.28	5237.89	3615.55	-0.313302	-2.27624	0.0228319	0.521559	ENSMUSG00000062098	Btbd3	protein_coding	BTB (POZ) domain containing 3 [Source:MGI Symbol;Acc:MGI:2385155]
ENSMUST00000143794.7	0	3.18134	34.9901	28.7683	4.97714	2.27589	0.0228526	0.521716	ENSMUSG00000098488	Pla2g4b	retained_intron	phospholipase A2, group IVB (cytosolic) [Source:MGI Symbol;Acc:MGI:2384819]
ENSMUST00000131257.8	26.2081	0	256.795	245.294	6.51861	2.27564	0.0228678	0.521749	ENSMUSG00000025920	Stau2	protein_coding	staufen (RNA binding protein) homolog 2 (Drosophila) [Source:MGI Symbol;Acc:MGI:1352508]
ENSMUST00000039144.6	2435.46	1986.99	4826.63	2399.99	0.438427	2.27535	0.0228851	0.521827	ENSMUSG00000039953	Clstn1	protein_coding	calsyntenin 1 [Source:MGI Symbol;Acc:MGI:1929895]
ENSMUST00000171986.7	1307.63	1084.21	1095.77	818.952	-0.525041	-2.27416	0.0229564	0.523136	ENSMUSG00000040022	Rab11fip2	protein_coding	RAB11 family interacting protein 2 (class I) [Source:MGI Symbol;Acc:MGI:1922248]
ENSMUST00000030436.11	1017.6	1116.9	878.406	783.183	-0.54984	-2.27342	0.0230008	0.523822	ENSMUSG00000028675	Pnrc2	protein_coding	proline-rich nuclear receptor coactivator 2 [Source:MGI Symbol;Acc:MGI:106512]
ENSMUST00000106291.9	1293.3	697.089	1052.19	500.356	-0.571706	-2.2732	0.0230142	0.523822	ENSMUSG00000078578	Ube2d3	protein_coding	ubiquitin-conjugating enzyme E2D 3 [Source:MGI Symbol;Acc:MGI:1913355]
ENSMUST00000028020.10	170	327	126	91	-1.32655	-2.27222	0.0230734	0.524037	ENSMUSG00000026697	Myoc	protein_coding	myocilin [Source:MGI Symbol;Acc:MGI:1202864]
ENSMUST00000097522.9	0.00103581	76.7228	146.14	76.3854	3.62721	2.27193	0.0230906	0.524037	ENSMUSG00000025421	Hdhd2	protein_coding	haloacid dehalogenase-like hydrolase domain containing 2 [Source:MGI Symbol;Acc:MGI:1924237]
ENSMUST00000110179.8	82.4142	24.0378	5.13802	7.34414	-3.08206	-2.27189	0.023093	0.524037	ENSMUSG00000027333	Smox	protein_coding	spermine oxidase [Source:MGI Symbol;Acc:MGI:2445356]
ENSMUST00000110251.8	27.4982	0.00108348	73.5972	53.628	3.81774	2.27257	0.0230523	0.524037	ENSMUSG00000021417	Eci2	protein_coding	enoyl-Coenzyme A delta isomerase 2 [Source:MGI Symbol;Acc:MGI:1346064]
ENSMUST00000158992.1	19779.5	2066.79	21724.9	1074.52	-0.507522	-2.27247	0.0230582	0.524037	ENSMUSG00000089617	Scarna10	snoRNA	small Cajal body-specific RNA 10 [Source:MGI Symbol;Acc:MGI:3819482]
ENSMUST00000169309.1	13.1703	3.69853	69	55	2.87386	2.2716	0.0231109	0.524129	ENSMUSG00000035351	Nup37	protein_coding	nucleoporin 37 [Source:MGI Symbol;Acc:MGI:1919964]
ENSMUST00000142075.7	168.385	155.261	201.391	4.47314	-2.51408	-2.27042	0.0231821	0.525114	ENSMUSG00000042105	Inpp5f	retained_intron	inositol polyphosphate-5-phosphatase F [Source:MGI Symbol;Acc:MGI:2141867]
ENSMUST00000142650.7	16.9164	11.4949	63.5039	100.478	2.38594	2.27046	0.02318	0.525114	ENSMUSG00000020827	Mink1	retained_intron	misshapen-like kinase 1 (zebrafish) [Source:MGI Symbol;Acc:MGI:1355329]
ENSMUST00000107724.8	1249.9	956.658	1104.07	665.445	-0.543067	-2.2694	0.0232438	0.526195	ENSMUSG00000057522	Spop	protein_coding	speckle-type POZ protein [Source:MGI Symbol;Acc:MGI:1343085]
ENSMUST00000034138.5	4152	3413	4179	2774	-0.335882	-2.26884	0.0232783	0.526346	ENSMUSG00000031701	Dnaja2	protein_coding	DnaJ heat shock protein family (Hsp40) member A2 [Source:MGI Symbol;Acc:MGI:1931882]
ENSMUST00000142920.7	22.1884	73.9366	11.6762	0	-4.2711	-2.26901	0.0232675	0.526346	ENSMUSG00000026005	Rpe	nonsense_mediated_decay	ribulose-5-phosphate-3-epimerase [Source:MGI Symbol;Acc:MGI:1913896]
ENSMUST00000098914.9	201.933	26.9628	409.7	155.625	1.54736	2.26856	0.0232953	0.526415	ENSMUSG00000042404	Dennd4b	protein_coding	DENN/MADD domain containing 4B [Source:MGI Symbol;Acc:MGI:2446201]
ENSMUST00000205968.1	12.0655	0.226448	42.4648	58.3154	4.18259	2.26788	0.0233363	0.527027	ENSMUSG00000034342	Cbl	protein_coding	Casitas B-lineage lymphoma [Source:MGI Symbol;Acc:MGI:88279]
ENSMUST00000121618.1	615.232	540.659	493.46	314.152	-0.745088	-2.2676	0.0233533	0.527096	ENSMUSG00000045312	Lhfpl2	protein_coding	lipoma HMGIC fusion partner-like 2 [Source:MGI Symbol;Acc:MGI:2145236]
ENSMUST00000147139.1	114.043	0.000190363	0	1.75245e-07	-5.50464	-2.26634	0.0234307	0.528526	ENSMUSG00000048332	Lhfp	protein_coding	lipoma HMGIC fusion partner [Source:MGI Symbol;Acc:MGI:1920048]
ENSMUST00000079237.6	137.321	117.893	43.1981	47.3587	-1.68967	-2.26531	0.0234936	0.529629	ENSMUSG00000069755	Zfp125	transcribed_unprocessed_pseudogene	zinc finger protein 125 [Source:MGI Symbol;Acc:MGI:1336211]
ENSMUST00000160405.7	1968.48	1122.01	1724.14	875.542	-0.468998	-2.26496	0.023515	0.529796	ENSMUSG00000022710	Usp7	protein_coding	ubiquitin specific peptidase 7 [Source:MGI Symbol;Acc:MGI:2182061]
ENSMUST00000042166.10	1628.43	1605.1	1453.06	1231.95	-0.455033	-2.2604	0.0237967	0.53429	ENSMUSG00000038646	Fam103a1	protein_coding	family with sequence similarity 103, member A1 [Source:MGI Symbol;Acc:MGI:1914398]
ENSMUST00000102694.3	232.946	219.964	602.89	378.624	0.88355	2.26035	0.0237993	0.53429	ENSMUSG00000027864	Ptgfrn	protein_coding	prostaglandin F2 receptor negative regulator [Source:MGI Symbol;Acc:MGI:1277114]
ENSMUST00000114547.7	618.75	980.662	547.234	591.979	-0.648377	-2.26104	0.0237569	0.53429	ENSMUSG00000032076	Cadm1	protein_coding	cell adhesion molecule 1 [Source:MGI Symbol;Acc:MGI:1889272]
ENSMUST00000185568.1	125.641	49.396	38.494	12.4261	-2.06772	-2.26082	0.0237705	0.53429	ENSMUSG00000099696	2900052N01Rik	lincRNA	RIKEN cDNA 2900052N01 gene [Source:MGI Symbol;Acc:MGI:1920290]
ENSMUST00000186375.6	5.99043	280.566	121.658	343.591	1.96009	2.26122	0.0237456	0.53429	ENSMUSG00000005982	Naa60	protein_coding	N(alpha)-acetyltransferase 60, NatF catalytic subunit [Source:MGI Symbol;Acc:MGI:1922013]
ENSMUST00000196684.1	209.471	225.564	477.324	439.896	0.882831	2.26081	0.0237712	0.53429	ENSMUSG00000040907	Atp1a3	protein_coding	ATPase, Na+/K+ transporting, alpha 3 polypeptide [Source:MGI Symbol;Acc:MGI:88107]
ENSMUST00000114259.2	716.478	1531.47	1901.28	1810.14	0.661132	2.26005	0.023818	0.534392	ENSMUSG00000015090	Ptgds	protein_coding	prostaglandin D2 synthase (brain) [Source:MGI Symbol;Acc:MGI:99261]
ENSMUST00000018737.12	1433.6	2050.83	1368.79	1499.84	-0.448507	-2.25973	0.0238381	0.534525	ENSMUSG00000018593	Sparc	protein_coding	secreted acidic cysteine rich glycoprotein [Source:MGI Symbol;Acc:MGI:98373]
ENSMUST00000102557.9	60.8603	42.3759	30.0815	0	-3.82984	-2.25753	0.0239749	0.537273	ENSMUSG00000029361	Nos1	protein_coding	nitric oxide synthase 1, neuronal [Source:MGI Symbol;Acc:MGI:97360]
ENSMUST00000099955.3	0.0167463	41.8006	87.8214	66.8746	3.70477	2.25719	0.0239959	0.537427	ENSMUSG00000024939	Fam89b	protein_coding	family with sequence similarity 89, member B [Source:MGI Symbol;Acc:MGI:106595]
ENSMUST00000019456.4	0	2.66513	35.9438	25.7293	4.89705	2.25668	0.0240281	0.537828	ENSMUSG00000019312	Grb7	protein_coding	growth factor receptor bound protein 7 [Source:MGI Symbol;Acc:MGI:102683]
ENSMUST00000001507.4	1622.71	1287.17	1487.83	948.783	-0.475687	-2.25471	0.0241516	0.53905	ENSMUSG00000001467	Cyp51	protein_coding	cytochrome P450, family 51 [Source:MGI Symbol;Acc:MGI:106040]
ENSMUST00000003310.5	8398	7182	8906	6064	-0.276419	-2.25489	0.02414	0.53905	ENSMUSG00000003226	Ranbp2	protein_coding	RAN binding protein 2 [Source:MGI Symbol;Acc:MGI:894323]
ENSMUST00000116528.1	597.402	211.948	1033.57	477.53	0.78484	2.25502	0.0241321	0.53905	ENSMUSG00000026455	Klhl12	protein_coding	kelch-like 12 [Source:MGI Symbol;Acc:MGI:2385619]
ENSMUST00000160694.1	0	0.0664907	149.601	0.00342574	5.34031	2.25448	0.0241659	0.53905	ENSMUSG00000004891	Nes	protein_coding	nestin [Source:MGI Symbol;Acc:MGI:101784]
ENSMUST00000164756.3	5876	5085	5765.64	4420.67	-0.299594	-2.25444	0.0241683	0.53905	ENSMUSG00000091337	Eid1	protein_coding	EP300 interacting inhibitor of differentiation 1 [Source:MGI Symbol;Acc:MGI:1889651]
ENSMUST00000182113.7	271.348	286.871	117.004	176.886	-1.14506	-2.25486	0.0241424	0.53905	ENSMUSG00000058589	Anks1b	protein_coding	ankyrin repeat and sterile alpha motif domain containing 1B [Source:MGI Symbol;Acc:MGI:1924781]
ENSMUST00000143412.7	68.6561	11.5483	12.8041	0	-3.94461	-2.25345	0.0242306	0.540122	ENSMUSG00000029267	Mtf2	nonsense_mediated_decay	metal response element binding transcription factor 2 [Source:MGI Symbol;Acc:MGI:105050]
ENSMUST00000107653.7	23.8272	62.229	0	15.8508	-4.04821	-2.25312	0.0242517	0.540272	ENSMUSG00000014418	Hps5	protein_coding	Hermansky-Pudlak syndrome 5 [Source:MGI Symbol;Acc:MGI:2180307]
ENSMUST00000046892.9	3189	3548	5857	4234	0.377619	2.25281	0.0242712	0.540387	ENSMUSG00000033615	Cplx1	protein_coding	complexin 1 [Source:MGI Symbol;Acc:MGI:104727]
ENSMUST00000055754.7	114.207	0.788135	171.601	86.5648	2.83305	2.25239	0.0242977	0.54066	ENSMUSG00000042804	Gpr153	protein_coding	G protein-coupled receptor 153 [Source:MGI Symbol;Acc:MGI:1916157]
ENSMUST00000166793.7	1533.61	1981.89	1417.02	1536.22	-0.436745	-2.25207	0.0243179	0.540731	ENSMUSG00000037236	Matr3	protein_coding	matrin 3 [Source:MGI Symbol;Acc:MGI:1298379]
ENSMUST00000183956.7	3.12869	14.6079	80.9396	47.6957	2.97923	2.25188	0.0243295	0.540731	ENSMUSG00000000827	Tpd52l2	processed_transcript	tumor protein D52-like 2 [Source:MGI Symbol;Acc:MGI:1913564]
ENSMUST00000037918.11	2484.15	2525.46	2337.7	2071.77	-0.38197	-2.25036	0.0244263	0.542244	ENSMUSG00000037720	Tmem33	protein_coding	transmembrane protein 33 [Source:MGI Symbol;Acc:MGI:1915128]
ENSMUST00000078752.9	1526.71	1765.53	725.257	1728.66	-0.743801	-2.25049	0.024418	0.542244	ENSMUSG00000060227	Casc4	protein_coding	cancer susceptibility candidate 4 [Source:MGI Symbol;Acc:MGI:2443129]
ENSMUST00000107598.8	263.34	668.558	285.486	123.526	-1.35044	-2.24908	0.0245077	0.543117	ENSMUSG00000089945	Pakap	protein_coding	paralemmin A kinase anchor protein [Source:MGI Symbol;Acc:MGI:5141924]
ENSMUST00000165924.7	0	22.8928	77.1842	49.0776	3.91088	2.24906	0.0245088	0.543117	ENSMUSG00000001280	Sp1	protein_coding	trans-acting transcription factor 1 [Source:MGI Symbol;Acc:MGI:98372]
ENSMUST00000169343.7	0	4.28186	38.0694	29.4257	4.73386	2.24943	0.0244855	0.543117	ENSMUSG00000022587	Ly6e	protein_coding	lymphocyte antigen 6 complex, locus E [Source:MGI Symbol;Acc:MGI:106651]
ENSMUST00000020529.12	30.144	268.589	368.884	316.771	1.70065	2.24883	0.0245235	0.543125	ENSMUSG00000020288	Ahsa2	protein_coding	AHA1, activator of heat shock protein ATPase 2 [Source:MGI Symbol;Acc:MGI:1916133]
ENSMUST00000114526.7	718.024	849.031	418.909	687.001	-0.732385	-2.2486	0.0245379	0.543125	ENSMUSG00000026781	Acbd5	protein_coding	acyl-Coenzyme A binding domain containing 5 [Source:MGI Symbol;Acc:MGI:1921409]
ENSMUST00000151952.7	454.927	126.102	190.326	79.339	-1.17337	-2.24745	0.024611	0.544158	ENSMUSG00000026110	Mgat4a	protein_coding	mannoside acetylglucosaminyltransferase 4, isoenzyme A [Source:MGI Symbol;Acc:MGI:2662992]
ENSMUST00000165313.1	64.7365	65.7994	50.5403	0	-3.70909	-2.24719	0.0246277	0.544158	ENSMUSG00000036249	Rbm43	protein_coding	RNA binding motif protein 43 [Source:MGI Symbol;Acc:MGI:1918934]
ENSMUST00000166384.7	0	47.0279	81.905	75.2122	3.61687	2.24735	0.0246179	0.544158	ENSMUSG00000025915	Sgk3	protein_coding	serum/glucocorticoid regulated kinase 3 [Source:MGI Symbol;Acc:MGI:2182368]
ENSMUST00000130189.1	567.706	551.679	432.35	338.12	-0.7396	-2.24491	0.0247742	0.547073	ENSMUSG00000087178	A230056P14Rik	processed_transcript	RIKEN cDNA A230056P14 gene [Source:MGI Symbol;Acc:MGI:2444856]
ENSMUST00000090678.10	897.445	984.56	805.748	628.272	-0.591194	-2.24357	0.0248603	0.548655	ENSMUSG00000068798	Rap1a	protein_coding	RAS-related protein-1a [Source:MGI Symbol;Acc:MGI:97852]
ENSMUST00000038569.7	73.1215	41.0749	1.34412e-05	26.7407	-4.01207	-2.24272	0.024915	0.549498	ENSMUSG00000037211	Spry1	protein_coding	sprouty homolog 1 (Drosophila) [Source:MGI Symbol;Acc:MGI:1345139]
ENSMUST00000132010.7	172.474	358.85	200.025	26.0829	-1.94715	-2.24252	0.0249276	0.549498	ENSMUSG00000028211	Trp53inp1	processed_transcript	transformation related protein 53 inducible nuclear protein 1 [Source:MGI Symbol;Acc:MGI:1926609]
ENSMUST00000189457.1	88.6896	192.467	31.7682	71.9511	-1.5502	-2.24195	0.0249648	0.549998	ENSMUSG00000101972	Hist1h3i	protein_coding	histone cluster 1, H3i [Source:MGI Symbol;Acc:MGI:2448350]
ENSMUST00000081574.7	409.397	394.698	273.994	228.544	-0.873183	-2.24111	0.0250191	0.550873	ENSMUSG00000058420	Syt17	protein_coding	synaptotagmin XVII [Source:MGI Symbol;Acc:MGI:104966]
ENSMUST00000112327.7	148.814	48.8915	146.151	0	-3.09086	-2.23966	0.0251131	0.552621	ENSMUSG00000031353	Rbbp7	protein_coding	retinoblastoma binding protein 7 [Source:MGI Symbol;Acc:MGI:1194910]
ENSMUST00000162583.7	79.8993	84.3865	88.7884	7.74096e-07	-3.55276	-2.2384	0.0251947	0.554093	ENSMUSG00000032280	Tle3	protein_coding	transducin-like enhancer of split 3, homolog of Drosophila E(spl) [Source:MGI Symbol;Acc:MGI:104634]
ENSMUST00000023886.6	16	44	3	1	-4.02153	-2.238	0.0252209	0.554347	ENSMUSG00000023122	Sult1c2	protein_coding	sulfotransferase family, cytosolic, 1C, member 2 [Source:MGI Symbol;Acc:MGI:1916333]
ENSMUST00000028080.11	3195.53	3175.88	3203.4	2560.19	-0.349237	-2.23732	0.0252654	0.554679	ENSMUSG00000053702	Nebl	protein_coding	nebulette [Source:MGI Symbol;Acc:MGI:1921353]
ENSMUST00000040907.6	549.806	457.938	398.382	280.403	-0.776802	-2.23751	0.0252528	0.554679	ENSMUSG00000036775	Decr2	protein_coding	2-4-dienoyl-Coenzyme A reductase 2, peroxisomal [Source:MGI Symbol;Acc:MGI:1347059]
ENSMUST00000045512.14	5.73725	0	35.1065	40.2585	4.46585	2.23678	0.0253006	0.555097	ENSMUSG00000038024	Dennd4c	protein_coding	DENN/MADD domain containing 4C [Source:MGI Symbol;Acc:MGI:1914769]
ENSMUST00000121875.7	759.73	542.919	576.423	364.258	-0.684319	-2.23658	0.0253138	0.555097	ENSMUSG00000025885	Myo5b	protein_coding	myosin VB [Source:MGI Symbol;Acc:MGI:106598]
ENSMUST00000120531.7	1487.59	1304.21	1183.97	1065.48	-0.505045	-2.23617	0.0253407	0.555363	ENSMUSG00000046314	Stxbp6	protein_coding	syntaxin binding protein 6 (amisyn) [Source:MGI Symbol;Acc:MGI:2384963]
ENSMUST00000126651.1	54.7154	35.6503	0	15.0439	-4.16327	-2.23566	0.0253741	0.555452	ENSMUSG00000024516	Sec11c	processed_transcript	SEC11 homolog C, signal peptidase complex subunit [Source:MGI Symbol;Acc:MGI:1913536]
ENSMUST00000138834.1	261.126	195.543	780.032	298.712	0.936469	2.23583	0.0253626	0.555452	ENSMUSG00000026764	Kif5c	processed_transcript	kinesin family member 5C [Source:MGI Symbol;Acc:MGI:1098269]
ENSMUST00000170651.1	27	16	130	73	2.02924	2.23534	0.0253948	0.555533	ENSMUSG00000033826	Dnah8	protein_coding	dynein, axonemal, heavy chain 8 [Source:MGI Symbol;Acc:MGI:107714]
ENSMUST00000179709.7	116.363	1.74503e-07	0.975732	6.90554e-06	-4.64125	-2.23515	0.0254072	0.555533	ENSMUSG00000020111	Micu1	protein_coding	mitochondrial calcium uptake 1 [Source:MGI Symbol;Acc:MGI:2384909]
ENSMUST00000067414.12	36.8606	73.457	110.31	244.976	1.46677	2.23402	0.025482	0.556846	ENSMUSG00000009418	Nav1	protein_coding	neuron navigator 1 [Source:MGI Symbol;Acc:MGI:2183683]
ENSMUST00000068795.3	6331	6421	6591	5336	-0.288972	-2.23276	0.0255649	0.558334	ENSMUSG00000055302	Mrfap1	protein_coding	Morf4 family associated protein 1 [Source:MGI Symbol;Acc:MGI:1914818]
ENSMUST00000115571.7	2920.94	2374.42	2995.4	1774.46	-0.38724	-2.23248	0.0255835	0.558417	ENSMUSG00000024431	Nr3c1	protein_coding	nuclear receptor subfamily 3, group C, member 1 [Source:MGI Symbol;Acc:MGI:95824]
ENSMUST00000155404.2	66.3384	25.671	231.26	88.0099	1.5923	2.23214	0.0256056	0.558577	ENSMUSG00000001802	Lrp3	retained_intron	low density lipoprotein receptor-related protein 3 [Source:MGI Symbol;Acc:MGI:3584516]
ENSMUST00000045245.9	109.592	0.00114432	1.79144e-05	0	-5.47219	-2.23108	0.0256758	0.559463	ENSMUSG00000041912	Tdrkh	protein_coding	tudor and KH domain containing protein [Source:MGI Symbol;Acc:MGI:1919884]
ENSMUST00000133538.1	110.348	100.352	42.7821	26.8013	-1.81441	-2.23126	0.0256639	0.559463	ENSMUSG00000019897	Ccdc59	retained_intron	coiled-coil domain containing 59 [Source:MGI Symbol;Acc:MGI:1289302]
ENSMUST00000008024.6	14.0124	39.1085	180.624	80.2957	2.14558	2.2279	0.025887	0.560717	ENSMUSG00000007880	Arid1a	protein_coding	AT rich interactive domain 1A (SWI-like) [Source:MGI Symbol;Acc:MGI:1935147]
ENSMUST00000020537.8	10183.8	10234.8	11336.8	7884.92	-0.299436	-2.22699	0.0259482	0.560717	ENSMUSG00000020297	Nsg2	protein_coding	neuron specific gene family member 2 [Source:MGI Symbol;Acc:MGI:1202070]
ENSMUST00000025866.13	86.2482	47.4528	49.8214	0	-3.74991	-2.22963	0.0257718	0.560717	ENSMUSG00000024924	Vldlr	nonsense_mediated_decay	very low density lipoprotein receptor [Source:MGI Symbol;Acc:MGI:98935]
ENSMUST00000030879.11	249.594	257.594	554.69	472.602	0.820175	2.22807	0.0258756	0.560717	ENSMUSG00000029016	Clcn6	protein_coding	chloride channel, voltage-sensitive 6 [Source:MGI Symbol;Acc:MGI:1347049]
ENSMUST00000092584.5	1846.73	1847.82	1604.05	1522.9	-0.434969	-2.22851	0.0258464	0.560717	ENSMUSG00000069662	Marcks	protein_coding	myristoylated alanine rich protein kinase C substrate [Source:MGI Symbol;Acc:MGI:96907]
ENSMUST00000096127.10	0	18.5992	96.2292	34.8286	4.01041	2.22864	0.0258379	0.560717	ENSMUSG00000038127	Ccdc50	protein_coding	coiled-coil domain containing 50 [Source:MGI Symbol;Acc:MGI:1914751]
ENSMUST00000099761.9	6284.72	5660.68	6460.28	4856.94	-0.28732	-2.22703	0.0259452	0.560717	ENSMUSG00000061080	Lsamp	protein_coding	limbic system-associated membrane protein [Source:MGI Symbol;Acc:MGI:1261760]
ENSMUST00000106283.7	303.195	138.19	161.472	63.6252	-1.20682	-2.22802	0.0258795	0.560717	ENSMUSG00000032890	Rims3	protein_coding	regulating synaptic membrane exocytosis 3 [Source:MGI Symbol;Acc:MGI:2443331]
ENSMUST00000110690.8	7667.49	7687.86	8280.23	6261.92	-0.28521	-2.22844	0.0258515	0.560717	ENSMUSG00000022186	Oxct1	protein_coding	3-oxoacid CoA transferase 1 [Source:MGI Symbol;Acc:MGI:1914291]
ENSMUST00000115821.2	92.2452	69.6924	17.9019	21.4361	-2.16471	-2.22984	0.0257579	0.560717	ENSMUSG00000073682	Gm10563	protein_coding	predicted gene 10563 [Source:MGI Symbol;Acc:MGI:3642630]
ENSMUST00000123647.7	54.7017	47.0205	12.8972	4.64713	-2.79786	-2.22716	0.0259366	0.560717	ENSMUSG00000015222	Map2	protein_coding	microtubule-associated protein 2 [Source:MGI Symbol;Acc:MGI:97175]
ENSMUST00000131048.1	0	5.97223	29.3598	43.1181	4.50457	2.22765	0.0259036	0.560717	ENSMUSG00000030495	Slc7a10	nonsense_mediated_decay	solute carrier family 7 (cationic amino acid transporter, y+ system), member 10 [Source:MGI Symbol;Acc:MGI:1858261]
ENSMUST00000139443.7	31.5996	21.8126	4.0716	0	-4.8916	-2.22687	0.025956	0.560717	ENSMUSG00000066551	Hmgb1	protein_coding	high mobility group box 1 [Source:MGI Symbol;Acc:MGI:96113]
ENSMUST00000165134.1	614.142	30.5436	547.66	2.84264	-1.58247	-2.22919	0.0258016	0.560717	ENSMUSG00000020986	Sec23a	protein_coding	SEC23 homolog A, COPII coat complex component [Source:MGI Symbol;Acc:MGI:1349635]
ENSMUST00000206147.1	108.925	49.9233	94.5476	0.00537634	-3.29964	-2.22799	0.025881	0.560717	ENSMUSG00000034342	Cbl	protein_coding	Casitas B-lineage lymphoma [Source:MGI Symbol;Acc:MGI:88279]
ENSMUST00000046332.5	476.809	559.846	407.917	258	-0.848311	-2.22604	0.0260115	0.561322	ENSMUSG00000036896	C1qc	protein_coding	complement component 1, q subcomponent, C chain [Source:MGI Symbol;Acc:MGI:88225]
ENSMUST00000107894.7	996.423	725.579	1578.06	1294.19	0.551414	2.22601	0.0260137	0.561322	ENSMUSG00000000276	Dgke	protein_coding	diacylglycerol kinase, epsilon [Source:MGI Symbol;Acc:MGI:1889276]
ENSMUST00000108429.7	70.3496	166.455	280.025	290.998	1.24992	2.22575	0.026031	0.561376	ENSMUSG00000040952	Rps19	protein_coding	ribosomal protein S19 [Source:MGI Symbol;Acc:MGI:1333780]
ENSMUST00000080411.12	1464.95	1240	1269.83	947.063	-0.484007	-2.22514	0.0260716	0.56193	ENSMUSG00000031422	Morf4l2	protein_coding	mortality factor 4 like 2 [Source:MGI Symbol;Acc:MGI:1927167]
ENSMUST00000190348.1	13.4316	14.959	111.338	56.2156	2.31818	2.22478	0.026096	0.562136	ENSMUSG00000025958	Creb1	protein_coding	cAMP responsive element binding protein 1 [Source:MGI Symbol;Acc:MGI:88494]
ENSMUST00000135464.1	1022.17	109.298	174.717	0	-5.84254	-2.22306	0.0262119	0.56431	ENSMUSG00000029390	Tmed2	protein_coding	transmembrane emp24 domain trafficking protein 2 [Source:MGI Symbol;Acc:MGI:1929269]
ENSMUST00000094693.10	1544.4	788.335	1295.93	589.327	-0.519872	-2.22163	0.0263085	0.565101	ENSMUSG00000021134	Srsf5	protein_coding	serine/arginine-rich splicing factor 5 [Source:MGI Symbol;Acc:MGI:98287]
ENSMUST00000117661.8	1805.25	1640.57	1795.97	1144.35	-0.457923	-2.22168	0.0263048	0.565101	ENSMUSG00000039156	Stim2	protein_coding	stromal interaction molecule 2 [Source:MGI Symbol;Acc:MGI:2151156]
ENSMUST00000132888.8	35.8503	49.3016	9.61977	2.26497	-3.28053	-2.22216	0.0262727	0.565101	ENSMUSG00000030706	Mrpl48	protein_coding	mitochondrial ribosomal protein L48 [Source:MGI Symbol;Acc:MGI:1289321]
ENSMUST00000173689.7	520.894	686.971	213.479	587.434	-0.948963	-2.22204	0.0262807	0.565101	ENSMUSG00000037876	Jmjd1c	protein_coding	jumonji domain containing 1C [Source:MGI Symbol;Acc:MGI:1918614]
ENSMUST00000066039.6	3082	2945	3204	2208	-0.372635	-2.22099	0.0263519	0.565365	ENSMUSG00000053536	Cstf2t	protein_coding	cleavage stimulation factor, 3' pre-RNA subunit 2, tau [Source:MGI Symbol;Acc:MGI:1932622]
ENSMUST00000119015.1	44.4708	0	140.432	23.5454	3.23276	2.22078	0.0263656	0.565365	ENSMUSG00000038582	Pptc7	protein_coding	PTC7 protein phosphatase homolog (S. cerevisiae) [Source:MGI Symbol;Acc:MGI:2444593]
ENSMUST00000170054.8	97.6699	153.079	266.274	330.565	1.08009	2.22089	0.0263587	0.565365	ENSMUSG00000040054	Baz2a	protein_coding	bromodomain adjacent to zinc finger domain, 2A [Source:MGI Symbol;Acc:MGI:2151152]
ENSMUST00000004050.6	4898.58	3649.2	4172.97	3356.81	-0.366927	-2.21985	0.0264287	0.566135	ENSMUSG00000003948	Mmd	protein_coding	monocyte to macrophage differentiation-associated [Source:MGI Symbol;Acc:MGI:1914718]
ENSMUST00000081551.13	2283.26	2152.46	2172.61	1706.23	-0.393284	-2.21981	0.0264315	0.566135	ENSMUSG00000033813	Tcea1	protein_coding	transcription elongation factor A (SII) 1 [Source:MGI Symbol;Acc:MGI:1196624]
ENSMUST00000025218.7	2494	2015	2392	1597	-0.390889	-2.21907	0.0264822	0.566577	ENSMUSG00000024360	Etf1	protein_coding	eukaryotic translation termination factor 1 [Source:MGI Symbol;Acc:MGI:2385071]
ENSMUST00000183324.7	63.5887	63.5203	11.9638	16.3433	-2.3968	-2.21909	0.0264803	0.566577	ENSMUSG00000041258	Zfp236	nonsense_mediated_decay	zinc finger protein 236 [Source:MGI Symbol;Acc:MGI:1926950]
ENSMUST00000113869.7	6.16619e-08	0.0553914	0	125.616	5.22796	2.21878	0.0265019	0.56668	ENSMUSG00000026812	Tsc1	protein_coding	tuberous sclerosis 1 [Source:MGI Symbol;Acc:MGI:1929183]
ENSMUST00000072835.6	206	169	117	62	-1.32002	-2.2167	0.0266434	0.569185	ENSMUSG00000071855	Ccdc112	protein_coding	coiled-coil domain containing 112 [Source:MGI Symbol;Acc:MGI:1918800]
ENSMUST00000169851.7	2496.97	2810.65	2433.87	2263.94	-0.367183	-2.21662	0.0266493	0.569185	ENSMUSG00000032479	Map4	protein_coding	microtubule-associated protein 4 [Source:MGI Symbol;Acc:MGI:97178]
ENSMUST00000109007.7	972.823	1161.42	681.535	948.867	-0.58507	-2.21577	0.0267076	0.570108	ENSMUSG00000078886	Gm2026	protein_coding	predicted gene 2026 [Source:MGI Symbol;Acc:MGI:3780195]
ENSMUST00000099547.3	2223.25	2218.54	2052.16	1818.75	-0.394209	-2.21542	0.026731	0.570212	ENSMUSG00000069237	Fam8a1	protein_coding	family with sequence similarity 8, member A1 [Source:MGI Symbol;Acc:MGI:2145496]
ENSMUST00000151390.7	117.031	303.664	55.9991	151.151	-1.22481	-2.21525	0.0267426	0.570212	ENSMUSG00000034674	Tdg	protein_coding	thymine DNA glycosylase [Source:MGI Symbol;Acc:MGI:108247]
ENSMUST00000025515.6	2264	2421	2116	1988	-0.385254	-2.2139	0.0268357	0.571874	ENSMUSG00000024614	Tmx3	protein_coding	thioredoxin-related transmembrane protein 3 [Source:MGI Symbol;Acc:MGI:2442418]
ENSMUST00000044475.4	4016.08	3746.44	3726.14	3311.28	-0.338261	-2.21304	0.0268951	0.572752	ENSMUSG00000034160	Ogt	protein_coding	O-linked N-acetylglucosamine (GlcNAc) transferase (UDP-N-acetylglucosamine:polypeptide-N-acetylglucosaminyl transferase) [Source:MGI Symbol;Acc:MGI:1339639]
ENSMUST00000166734.8	7098.52	6496.85	7196.15	5714.63	-0.277988	-2.21242	0.0269375	0.572752	ENSMUSG00000033392	Clasp2	protein_coding	CLIP associating protein 2 [Source:MGI Symbol;Acc:MGI:1923749]
ENSMUST00000182802.7	0	21.6277	26.5759	80.7088	3.61284	2.21275	0.0269151	0.572752	ENSMUSG00000041444	Arhgap32	protein_coding	Rho GTPase activating protein 32 [Source:MGI Symbol;Acc:MGI:2450166]
ENSMUST00000193235.1	1029.87	463.775	646.442	337.511	-0.67371	-2.21251	0.0269315	0.572752	ENSMUSG00000061518	Cox5b	processed_transcript	cytochrome c oxidase subunit Vb [Source:MGI Symbol;Acc:MGI:88475]
ENSMUST00000145518.7	93.2977	15.9762	0.000299007	10.6245	-4.26476	-2.21186	0.0269767	0.573262	ENSMUSG00000041133	Smc1a	nonsense_mediated_decay	structural maintenance of chromosomes 1A [Source:MGI Symbol;Acc:MGI:1344345]
ENSMUST00000063502.12	9.0648	0	21.626	84.871	4.20214	2.21072	0.027055	0.574298	ENSMUSG00000027845	Dclre1b	protein_coding	DNA cross-link repair 1B [Source:MGI Symbol;Acc:MGI:2156057]
ENSMUST00000074702.9	0	11.3418	26.2429	57.5999	4.04595	2.21071	0.0270558	0.574298	ENSMUSG00000063087	Gm10125	antisense	predicted gene 10125 [Source:MGI Symbol;Acc:MGI:3642044]
ENSMUST00000031011.11	843.071	869.6	687.674	608.25	-0.589437	-2.20904	0.027172	0.576142	ENSMUSG00000029128	Rab28	protein_coding	RAB28, member RAS oncogene family [Source:MGI Symbol;Acc:MGI:1917285]
ENSMUST00000037049.3	8.29135e-07	0	53.3545	2.79212	6.12931	2.20902	0.0271732	0.576142	ENSMUSG00000036306	Lzts1	protein_coding	leucine zipper, putative tumor suppressor 1 [Source:MGI Symbol;Acc:MGI:2684762]
ENSMUST00000042986.9	1288.8	1503.78	1239.25	1047.37	-0.485568	-2.20666	0.0273378	0.579308	ENSMUSG00000038349	Plcl1	protein_coding	phospholipase C-like 1 [Source:MGI Symbol;Acc:MGI:3036262]
ENSMUST00000117556.7	496.716	93.2763	686.847	503.99	1.23958	2.2059	0.0273911	0.579787	ENSMUSG00000063455	D630045J12Rik	protein_coding	RIKEN cDNA D630045J12 gene [Source:MGI Symbol;Acc:MGI:2669829]
ENSMUST00000123202.7	0	23.118	31.5451	78.9047	3.69058	2.20605	0.0273802	0.579787	ENSMUSG00000026856	Dolpp1	protein_coding	dolichyl pyrophosphate phosphatase 1 [Source:MGI Symbol;Acc:MGI:1914093]
ENSMUST00000109203.8	1154.39	597.839	966.989	407.078	-0.587629	-2.20511	0.0274462	0.580627	ENSMUSG00000025451	Paip1	protein_coding	polyadenylate binding protein-interacting protein 1 [Source:MGI Symbol;Acc:MGI:2384993]
ENSMUST00000074371.11	16.2056	0	42.3194	66.2039	4.02203	2.204	0.0275241	0.580649	ENSMUSG00000024975	Pdcd4	protein_coding	programmed cell death 4 [Source:MGI Symbol;Acc:MGI:107490]
ENSMUST00000076605.7	1944.54	1489.37	1866.78	1108.6	-0.436595	-2.20447	0.0274913	0.580649	ENSMUSG00000024524	Gnal	protein_coding	guanine nucleotide binding protein, alpha stimulating, olfactory type [Source:MGI Symbol;Acc:MGI:95774]
ENSMUST00000101197.8	21.6682	0	97.7567	21.6685	3.6161	2.20432	0.0275019	0.580649	ENSMUSG00000030047	Arhgap25	protein_coding	Rho GTPase activating protein 25 [Source:MGI Symbol;Acc:MGI:2443687]
ENSMUST00000106159.9	79.5207	3.53358e-06	145.567	46.2808	3.17651	2.20409	0.0275181	0.580649	ENSMUSG00000025142	Aspscr1	protein_coding	alveolar soft part sarcoma chromosome region, candidate 1 (human) [Source:MGI Symbol;Acc:MGI:1916188]
ENSMUST00000149328.7	32.3339	18.4092	3.21809	0	-4.96385	-2.20413	0.0275151	0.580649	ENSMUSG00000022884	Eif4a2	retained_intron	eukaryotic translation initiation factor 4A2 [Source:MGI Symbol;Acc:MGI:106906]
ENSMUST00000151177.1	861.854	776.701	854.711	374.035	-0.724726	-2.20321	0.0275798	0.581501	ENSMUSG00000041328	Pcf11	protein_coding	cleavage and polyadenylation factor subunit homolog (S. cerevisiae) [Source:MGI Symbol;Acc:MGI:1919579]
ENSMUST00000154396.7	0	69.1313	93.875	84.4935	3.46938	2.20107	0.0277311	0.584363	ENSMUSG00000059439	Bcas3	protein_coding	breast carcinoma amplified sequence 3 [Source:MGI Symbol;Acc:MGI:2385848]
ENSMUST00000111644.1	26.3429	70.4719	0	23.0941	-3.85895	-2.20062	0.0277631	0.584712	ENSMUSG00000001630	Stk38l	protein_coding	serine/threonine kinase 38 like [Source:MGI Symbol;Acc:MGI:1922250]
ENSMUST00000032882.8	1447.96	1265	1339.42	827.729	-0.514605	-2.19995	0.0278101	0.58527	ENSMUSG00000030647	Ndufc2	protein_coding	NADH dehydrogenase (ubiquinone) 1, subcomplex unknown, 2 [Source:MGI Symbol;Acc:MGI:1344370]
ENSMUST00000092015.10	286.835	362.789	163.713	216.275	-0.968376	-2.19981	0.0278206	0.58527	ENSMUSG00000041923	Nol4	protein_coding	nucleolar protein 4 [Source:MGI Symbol;Acc:MGI:2441684]
ENSMUST00000208924.1	139.211	178.965	49.3272	86.554	-1.45959	-2.1989	0.0278851	0.586301	ENSMUSG00000055407	Map6	protein_coding	microtubule-associated protein 6 [Source:MGI Symbol;Acc:MGI:1201690]
ENSMUST00000053760.11	762.653	729.339	673.041	442.912	-0.645309	-2.19828	0.0279288	0.586643	ENSMUSG00000079470	Utp14b	protein_coding	UTP14, U3 small nucleolar ribonucleoprotein, homolog B (yeast) [Source:MGI Symbol;Acc:MGI:2445092]
ENSMUST00000135225.7	45.6288	33.0064	13.7849	0	-4.23656	-2.19823	0.0279324	0.586643	ENSMUSG00000062234	Gak	nonsense_mediated_decay	cyclin G associated kinase [Source:MGI Symbol;Acc:MGI:2442153]
ENSMUST00000096313.3	409	455.617	320.393	237	-0.843401	-2.1979	0.0279566	0.586773	ENSMUSG00000042473	Tbc1d8b	protein_coding	TBC1 domain family, member 8B [Source:MGI Symbol;Acc:MGI:1918101]
ENSMUST00000207225.1	71.7416	129.562	182.765	333.439	1.16076	2.19771	0.0279697	0.586773	ENSMUSG00000039361	Picalm	protein_coding	phosphatidylinositol binding clathrin assembly protein [Source:MGI Symbol;Acc:MGI:2385902]
ENSMUST00000174343.7	130.011	3.75474	157.796	184.226	2.53702	2.19729	0.0279995	0.587073	ENSMUSG00000028960	Ube4b	nonsense_mediated_decay	ubiquitination factor E4B [Source:MGI Symbol;Acc:MGI:1927086]
ENSMUST00000074273.9	983.146	713.824	825.713	491.57	-0.58898	-2.19634	0.0280676	0.587849	ENSMUSG00000052572	Dlg2	protein_coding	discs, large homolog 2 (Drosophila) [Source:MGI Symbol;Acc:MGI:1344351]
ENSMUST00000188299.1	0.00236195	2546.57	9759.93	11808.9	9.03195	2.19656	0.0280521	0.587849	ENSMUSG00000101939	Gm28438	unprocessed_pseudogene	predicted gene 28438 [Source:MGI Symbol;Acc:MGI:5579144]
ENSMUST00000000317.12	2456.22	2249.61	4470.72	2744.19	0.391587	2.19433	0.0282116	0.59021	ENSMUSG00000000308	Ckmt1	protein_coding	creatine kinase, mitochondrial 1, ubiquitous [Source:MGI Symbol;Acc:MGI:99441]
ENSMUST00000056458.13	40.5674	43.3664	7.06236	4.60029	-2.98489	-2.19443	0.0282042	0.59021	ENSMUSG00000060288	Ppih	protein_coding	peptidyl prolyl isomerase H [Source:MGI Symbol;Acc:MGI:106499]
ENSMUST00000065049.14	27.5589	0.000571931	61.7819	62.1771	3.78428	2.19327	0.028288	0.591395	ENSMUSG00000052926	Rnaseh2a	protein_coding	ribonuclease H2, large subunit [Source:MGI Symbol;Acc:MGI:1916974]
ENSMUST00000071069.12	27.2176	25.796	1.03207	3	-4.04934	-2.19311	0.0282995	0.591395	ENSMUSG00000057596	Trim30d	protein_coding	tripartite motif-containing 30D [Source:MGI Symbol;Acc:MGI:3035181]
ENSMUST00000107909.7	1784.05	2394.31	1781.66	1788.53	-0.406847	-2.19127	0.028432	0.593749	ENSMUSG00000069769	Msi2	protein_coding	musashi RNA-binding protein 2 [Source:MGI Symbol;Acc:MGI:1923876]
ENSMUST00000191511.6	83.813	73.7154	93.8006	0	-3.45035	-2.19111	0.0284436	0.593749	ENSMUSG00000021843	Ktn1	protein_coding	kinectin 1 [Source:MGI Symbol;Acc:MGI:109153]
ENSMUST00000114784.3	345.176	157.482	577.559	477.333	0.974254	2.19048	0.0284892	0.594372	ENSMUSG00000060681	Slc9a6	protein_coding	solute carrier family 9 (sodium/hydrogen exchanger), member 6 [Source:MGI Symbol;Acc:MGI:2443511]
ENSMUST00000107596.8	612.725	714.457	1063.91	1166.42	0.555744	2.18954	0.028558	0.595478	ENSMUSG00000038453	Srcin1	protein_coding	SRC kinase signaling inhibitor 1 [Source:MGI Symbol;Acc:MGI:1933179]
ENSMUST00000022531.13	885.458	1070.2	706.336	812.523	-0.555757	-2.18643	0.0287843	0.596903	ENSMUSG00000021959	Lats2	protein_coding	large tumor suppressor 2 [Source:MGI Symbol;Acc:MGI:1354386]
ENSMUST00000034947.5	1567.01	1335.94	1402.8	995.14	-0.463123	-2.18755	0.0287023	0.596903	ENSMUSG00000032383	Ppib	protein_coding	peptidylprolyl isomerase B [Source:MGI Symbol;Acc:MGI:97750]
ENSMUST00000042329.11	36.4074	65.4542	24.1871	0	-3.96108	-2.18691	0.0287489	0.596903	ENSMUSG00000042271	Nxt2	protein_coding	nuclear transport factor 2-like export factor 2 [Source:MGI Symbol;Acc:MGI:2147914]
ENSMUST00000056484.9	479.625	571.233	845.243	992.62	0.612779	2.18723	0.0287258	0.596903	ENSMUSG00000051790	Nlgn2	protein_coding	neuroligin 2 [Source:MGI Symbol;Acc:MGI:2681835]
ENSMUST00000102794.7	28.7431	75.3127	21.4862	0.00343897	-4.01799	-2.18814	0.0286593	0.596903	ENSMUSG00000035778	Ggta1	protein_coding	glycoprotein galactosyltransferase alpha 1, 3 [Source:MGI Symbol;Acc:MGI:95704]
ENSMUST00000107209.7	82.791	0	135.159	55.5054	3.23574	2.1866	0.0287715	0.596903	ENSMUSG00000038766	Gabpb2	protein_coding	GA repeat binding protein, beta 2 [Source:MGI Symbol;Acc:MGI:95612]
ENSMUST00000116514.3	460.003	450.512	996.916	672.055	0.655264	2.18647	0.0287815	0.596903	ENSMUSG00000030216	Wbp11	protein_coding	WW domain binding protein 11 [Source:MGI Symbol;Acc:MGI:1891823]
ENSMUST00000132304.9	70.4798	27.3588	0	15.7855	-4.14612	-2.18646	0.0287816	0.596903	ENSMUSG00000025451	Paip1	nonsense_mediated_decay	polyadenylate binding protein-interacting protein 1 [Source:MGI Symbol;Acc:MGI:2384993]
ENSMUST00000154914.1	47.4099	28.6946	152.201	116.902	1.6856	2.18786	0.0286796	0.596903	ENSMUSG00000030960	Mettl10	processed_transcript	methyltransferase like 10 [Source:MGI Symbol;Acc:MGI:1919346]
ENSMUST00000182161.1	348	633	316	261	-0.90373	-2.18798	0.0286707	0.596903	ENSMUSG00000098188	Sowahc	protein_coding	sosondowah ankyrin repeat domain family member C [Source:MGI Symbol;Acc:MGI:3606051]
ENSMUST00000044234.13	56.9595	29.5855	19.0892	0.0145504	-4.04426	-2.18573	0.0288357	0.59734	ENSMUSG00000007613	Tgfbr1	protein_coding	transforming growth factor, beta receptor I [Source:MGI Symbol;Acc:MGI:98728]
ENSMUST00000147117.7	331.567	142.395	102.537	92.9312	-1.34122	-2.18571	0.028837	0.59734	ENSMUSG00000022884	Eif4a2	nonsense_mediated_decay	eukaryotic translation initiation factor 4A2 [Source:MGI Symbol;Acc:MGI:106906]
ENSMUST00000003669.7	0.000524336	0	140.851	0	5.28084	2.18527	0.0288693	0.597481	ENSMUSG00000003573	Homer3	protein_coding	homer scaffolding protein 3 [Source:MGI Symbol;Acc:MGI:1347359]
ENSMUST00000099945.4	4297.19	4437.58	4551.11	3496.37	-0.322674	-2.18518	0.0288754	0.597481	ENSMUSG00000075232	Amd1	protein_coding	S-adenosylmethionine decarboxylase 1 [Source:MGI Symbol;Acc:MGI:88004]
ENSMUST00000042468.8	184.872	250.518	115.899	97.7792	-1.20299	-2.18288	0.0290447	0.599542	ENSMUSG00000037971	1110032A03Rik	protein_coding	RIKEN cDNA 1110032A03 gene [Source:MGI Symbol;Acc:MGI:1915971]
ENSMUST00000042717.12	73.9206	5.39704	180.475	61.7033	2.1498	2.18361	0.0289911	0.599542	ENSMUSG00000045409	Trim39	protein_coding	tripartite motif-containing 39 [Source:MGI Symbol;Acc:MGI:1890659]
ENSMUST00000105345.9	75.9948	67.4519	0.000953827	66.0078	-3.6208	-2.18286	0.029046	0.599542	ENSMUSG00000020167	Tcf3	protein_coding	transcription factor 3 [Source:MGI Symbol;Acc:MGI:98510]
ENSMUST00000142546.7	140.52	101.314	71.7173	24.0767	-1.70384	-2.18275	0.0290544	0.599542	ENSMUSG00000049252	Lrp1b	protein_coding	low density lipoprotein-related protein 1B (deleted in tumors) [Source:MGI Symbol;Acc:MGI:2151136]
ENSMUST00000207917.1	2155.39	2019.37	3748.8	2561.83	0.374339	2.18284	0.0290474	0.599542	ENSMUSG00000050556	Kcnb1	protein_coding	potassium voltage gated channel, Shab-related subfamily, member 1 [Source:MGI Symbol;Acc:MGI:96666]
ENSMUST00000116445.8	674.629	428.168	488.656	271.371	-0.728439	-2.18193	0.029115	0.600464	ENSMUSG00000051359	Ncald	protein_coding	neurocalcin delta [Source:MGI Symbol;Acc:MGI:1196326]
ENSMUST00000027991.11	4920.29	4617.46	7422.34	5911.46	0.283342	2.17973	0.0292772	0.603206	ENSMUSG00000038530	Rgs4	protein_coding	regulator of G-protein signaling 4 [Source:MGI Symbol;Acc:MGI:108409]
ENSMUST00000032856.12	157.049	205.905	453.239	351.154	0.954001	2.1797	0.0292798	0.603206	ENSMUSG00000030621	Me3	protein_coding	malic enzyme 3, NADP(+)-dependent, mitochondrial [Source:MGI Symbol;Acc:MGI:1916679]
ENSMUST00000101044.8	242.06	280.602	686.258	424.007	0.854419	2.17815	0.029395	0.605249	ENSMUSG00000030302	Atp2b2	protein_coding	ATPase, Ca++ transporting, plasma membrane 2 [Source:MGI Symbol;Acc:MGI:105368]
ENSMUST00000029907.5	1492.03	1527.21	1305.13	1219.8	-0.454368	-2.17679	0.0294959	0.606964	ENSMUSG00000028243	Ubxn2b	protein_coding	UBX domain protein 2B [Source:MGI Symbol;Acc:MGI:1915303]
ENSMUST00000035014.6	86.8903	68.1419	214.331	222.916	1.31015	2.1766	0.0295104	0.606964	ENSMUSG00000032440	Tgfbr2	protein_coding	transforming growth factor, beta receptor II [Source:MGI Symbol;Acc:MGI:98729]
ENSMUST00000072875.14	738.86	591.772	538.161	420.753	-0.665919	-2.17529	0.0296081	0.607634	ENSMUSG00000055436	Srsf11	protein_coding	serine/arginine-rich splicing factor 11 [Source:MGI Symbol;Acc:MGI:1916457]
ENSMUST00000105250.8	75.5184	69.8094	1.45274	52.5309	-3.11885	-2.17509	0.0296234	0.607634	ENSMUSG00000025404	R3hdm2	protein_coding	R3H domain containing 2 [Source:MGI Symbol;Acc:MGI:1919000]
ENSMUST00000105267.7	433.708	597.105	326.445	369.663	-0.742621	-2.17509	0.0296234	0.607634	ENSMUSG00000020166	Cnot2	protein_coding	CCR4-NOT transcription complex, subunit 2 [Source:MGI Symbol;Acc:MGI:1919318]
ENSMUST00000152006.1	63.1632	0	57.7192	150.785	3.64829	2.17585	0.0295667	0.607634	ENSMUSG00000041977	Arhgef11	nonsense_mediated_decay	Rho guanine nucleotide exchange factor (GEF) 11 [Source:MGI Symbol;Acc:MGI:2441869]
ENSMUST00000172177.1	95.4848	154.5	73.9144	12.6722	-2.11205	-2.17562	0.0295839	0.607634	ENSMUSG00000002617	Zfp40	protein_coding	zinc finger protein 40 [Source:MGI Symbol;Acc:MGI:99185]
ENSMUST00000127309.7	96.6844	58.3315	51.1939	3.25449	-2.64885	-2.17263	0.0298085	0.611098	ENSMUSG00000039660	D2Wsu81e	retained_intron	DNA segment, Chr 2, Wayne State University 81, expressed [Source:MGI Symbol;Acc:MGI:106544]
ENSMUST00000038980.12	0.00262931	2.56713	238.063	1.61117	4.18393	2.17218	0.0298424	0.611462	ENSMUSG00000045482	Trrap	protein_coding	transformation/transcription domain-associated protein [Source:MGI Symbol;Acc:MGI:2153272]
ENSMUST00000192287.5	164.168	18.2357	400.489	64.6651	1.34602	2.17165	0.0298821	0.611943	ENSMUSG00000029108	Pcdh7	protein_coding	protocadherin 7 [Source:MGI Symbol;Acc:MGI:1860487]
ENSMUST00000067404.12	1734.75	1859.84	1483.68	1555.55	-0.432282	-2.17057	0.029964	0.612955	ENSMUSG00000040242	Fgfr1op2	protein_coding	FGFR1 oncogene partner 2 [Source:MGI Symbol;Acc:MGI:1914779]
ENSMUST00000209102.1	48.2179	68.4162	0	44.8913	-3.59069	-2.17071	0.029953	0.612955	ENSMUSG00000051451	Crebzf	processed_transcript	CREB/ATF bZIP transcription factor [Source:MGI Symbol;Acc:MGI:2675296]
ENSMUST00000041045.13	2400.68	2344.53	2329.41	1815.85	-0.38078	-2.16953	0.0300426	0.613732	ENSMUSG00000037894	H2afz	protein_coding	H2A histone family, member Z [Source:MGI Symbol;Acc:MGI:1888388]
ENSMUST00000171545.7	3079.59	10577.4	2121.45	1790.95	-1.74279	-2.16942	0.0300506	0.613732	ENSMUSG00000022425	Enpp2	protein_coding	ectonucleotide pyrophosphatase/phosphodiesterase 2 [Source:MGI Symbol;Acc:MGI:1321390]
ENSMUST00000176596.7	216.894	236.935	171.032	60.8192	-1.33549	-2.16947	0.0300467	0.613732	ENSMUSG00000029647	Pan3	nonsense_mediated_decay	PAN3 polyA specific ribonuclease subunit homolog (S. cerevisiae) [Source:MGI Symbol;Acc:MGI:1919837]
ENSMUST00000068975.5	1410.56	1282.76	1324.47	923.978	-0.475837	-2.16887	0.0300929	0.614263	ENSMUSG00000057101	Zfp180	protein_coding	zinc finger protein 180 [Source:MGI Symbol;Acc:MGI:1923701]
ENSMUST00000155679.7	869.654	776.435	850.882	399.443	-0.685016	-2.16757	0.0301917	0.615946	ENSMUSG00000031918	Mtmr2	protein_coding	myotubularin related protein 2 [Source:MGI Symbol;Acc:MGI:1924366]
ENSMUST00000109132.9	0.370161	50.601	84.0869	69.1316	3.54708	2.16712	0.0302255	0.616303	ENSMUSG00000027502	Rtfdc1	retained_intron	replication termination factor 2 domain containing 1 [Source:MGI Symbol;Acc:MGI:1913654]
ENSMUST00000143699.7	0	42.2819	75.0094	65.5542	3.58289	2.16678	0.0302516	0.616502	ENSMUSG00000070000	Fcho1	retained_intron	FCH domain only 1 [Source:MGI Symbol;Acc:MGI:1921265]
ENSMUST00000139123.7	0	3.09191	20.7561	33.91	4.78109	2.16656	0.0302685	0.616515	ENSMUSG00000063077	Kif1b	protein_coding	kinesin family member 1B [Source:MGI Symbol;Acc:MGI:108426]
ENSMUST00000073201.5	86.5397	55.6318	3.43446	33.1592	-2.85075	-2.16584	0.0303235	0.617302	ENSMUSG00000058748	Zfp958	protein_coding	zinc finger protein 958 [Source:MGI Symbol;Acc:MGI:2385298]
ENSMUST00000015358.7	1445.57	1517.04	1416.11	1059.03	-0.468481	-2.16535	0.0303609	0.617731	ENSMUSG00000015214	Mtmr1	protein_coding	myotubularin related protein 1 [Source:MGI Symbol;Acc:MGI:1858271]
ENSMUST00000130405.1	112.939	0	139.278	74.373	3.20937	2.16408	0.030458	0.619373	ENSMUSG00000053199	Arhgap20	protein_coding	Rho GTPase activating protein 20 [Source:MGI Symbol;Acc:MGI:2445175]
ENSMUST00000106803.8	117	42.2639	84.8583	0	-3.41018	-2.16362	0.0304933	0.619757	ENSMUSG00000078612	1700024P16Rik	protein_coding	RIKEN cDNA 1700024P16 gene [Source:MGI Symbol;Acc:MGI:2685466]
ENSMUST00000182588.4	312.082	27.0048	0	0	-9.41397	-2.16323	0.0305238	0.620043	ENSMUSG00000032826	Ank2	retained_intron	ankyrin 2, brain [Source:MGI Symbol;Acc:MGI:88025]
ENSMUST00000163845.3	1078.47	748.698	1026.34	441.288	-0.609144	-2.16225	0.0305991	0.62124	ENSMUSG00000030447	Cyfip1	protein_coding	cytoplasmic FMR1 interacting protein 1 [Source:MGI Symbol;Acc:MGI:1338801]
ENSMUST00000076123.11	179.189	122.605	141.329	16.2648	-1.78578	-2.16145	0.0306607	0.622155	ENSMUSG00000071291	Zfp58	protein_coding	zinc finger protein 58 [Source:MGI Symbol;Acc:MGI:99205]
ENSMUST00000046835.13	2574.43	2443.56	2604.01	1892.29	-0.371743	-2.16105	0.0306918	0.622452	ENSMUSG00000035992	Fnip1	protein_coding	folliculin interacting protein 1 [Source:MGI Symbol;Acc:MGI:2444668]
ENSMUST00000114934.10	308.497	541.034	102.406	458.612	-1.09677	-2.16027	0.0307516	0.62333	ENSMUSG00000002107	Celf2	protein_coding	CUGBP, Elav-like family member 2 [Source:MGI Symbol;Acc:MGI:1338822]
ENSMUST00000045896.9	1650.32	1646.44	2697.12	2249.75	0.386086	2.15939	0.03082	0.624381	ENSMUSG00000040276	Pacsin1	protein_coding	protein kinase C and casein kinase substrate in neurons 1 [Source:MGI Symbol;Acc:MGI:1345181]
ENSMUST00000109426.1	1595	1550	1605	1055	-0.468048	-2.15882	0.030864	0.624647	ENSMUSG00000021662	Arhgef28	protein_coding	Rho guanine nucleotide exchange factor (GEF) 28 [Source:MGI Symbol;Acc:MGI:1346016]
ENSMUST00000116527.1	177.737	187.024	103.003	65.2526	-1.32017	-2.15879	0.0308661	0.624647	ENSMUSG00000047844	Bex4	protein_coding	brain expressed gene 4 [Source:MGI Symbol;Acc:MGI:3606746]
ENSMUST00000161069.7	0	4.30758	38.0234	25.1165	4.62617	2.15812	0.0309186	0.625373	ENSMUSG00000022096	Hr	protein_coding	hairless [Source:MGI Symbol;Acc:MGI:96223]
ENSMUST00000114386.7	0	40.0905	93.1116	55.4471	3.65979	2.15764	0.0309558	0.62579	ENSMUSG00000006476	Nsmf	protein_coding	NMDA receptor synaptonuclear signaling and neuronal migration factor [Source:MGI Symbol;Acc:MGI:1861755]
ENSMUST00000106015.8	501.605	778.883	1364.59	970.517	0.684891	2.15717	0.0309928	0.625899	ENSMUSG00000028782	Adgrb2	protein_coding	adhesion G protein-coupled receptor B2 [Source:MGI Symbol;Acc:MGI:2451244]
ENSMUST00000190595.6	935.409	659.516	786.118	450.688	-0.595168	-2.15715	0.0309943	0.625899	ENSMUSG00000038608	Dock10	protein_coding	dedicator of cytokinesis 10 [Source:MGI Symbol;Acc:MGI:2146320]
ENSMUST00000145419.7	2925.91	1720.74	2781.4	1395.77	-0.376255	-2.15669	0.0310298	0.626282	ENSMUSG00000015222	Map2	protein_coding	microtubule-associated protein 2 [Source:MGI Symbol;Acc:MGI:97175]
ENSMUST00000035196.13	56.7393	57.647	199.069	152.949	1.41314	2.15571	0.0311063	0.627461	ENSMUSG00000032579	Hemk1	protein_coding	HemK methyltransferase family member 1 [Source:MGI Symbol;Acc:MGI:1916786]
ENSMUST00000108831.7	0	4.83422	44.2407	24.9253	4.49226	2.15552	0.0311215	0.627461	ENSMUSG00000027580	Helz2	protein_coding	helicase with zinc finger 2, transcriptional coactivator [Source:MGI Symbol;Acc:MGI:2385169]
ENSMUST00000098310.8	23.0977	52.0654	0	12.5102	-4.12935	-2.15503	0.0311597	0.627898	ENSMUSG00000030616	Sytl2	processed_transcript	synaptotagmin-like 2 [Source:MGI Symbol;Acc:MGI:1933366]
ENSMUST00000018470.9	6844.99	6158.11	6796.02	5509.97	-0.277109	-2.15423	0.0312221	0.62815	ENSMUSG00000018326	Ywhab	protein_coding	tyrosine 3-monooxygenase/tryptophan 5-monooxygenase activation protein, beta polypeptide [Source:MGI Symbol;Acc:MGI:1891917]
ENSMUST00000115168.8	1003.96	960.944	912.564	634.004	-0.553297	-2.15439	0.0312099	0.62815	ENSMUSG00000035790	Cep19	protein_coding	centrosomal protein 19 [Source:MGI Symbol;Acc:MGI:1914244]
ENSMUST00000194523.5	21.181	104.558	173.709	179.302	1.68892	2.15441	0.0312079	0.62815	ENSMUSG00000033981	Gria2	retained_intron	glutamate receptor, ionotropic, AMPA2 (alpha 2) [Source:MGI Symbol;Acc:MGI:95809]
ENSMUST00000041623.7	13281	8217	12268	7813	-0.288474	-2.15365	0.0312678	0.628613	ENSMUSG00000041773	Enc1	protein_coding	ectodermal-neural cortex 1 [Source:MGI Symbol;Acc:MGI:109610]
ENSMUST00000107803.6	141.619	0.0134777	4.73277	7.43047e-07	-3.78824	-2.1533	0.0312951	0.628613	ENSMUSG00000034349	Smc4	protein_coding	structural maintenance of chromosomes 4 [Source:MGI Symbol;Acc:MGI:1917349]
ENSMUST00000195749.5	35.7478	11.8263	4.15786e-05	2.47323	-5.0648	-2.15339	0.0312884	0.628613	ENSMUSG00000026707	Nsun6	protein_coding	NOL1/NOP2/Sun domain family member 6 [Source:MGI Symbol;Acc:MGI:1921705]
ENSMUST00000040383.8	178.865	201.683	452.551	364.423	0.901846	2.15288	0.0313278	0.628937	ENSMUSG00000036686	Cc2d1a	protein_coding	coiled-coil and C2 domain containing 1A [Source:MGI Symbol;Acc:MGI:2384831]
ENSMUST00000025651.5	65.4888	97.6282	0	109.243	-3.31431	-2.15211	0.0313885	0.629627	ENSMUSG00000024742	Fen1	protein_coding	flap structure specific endonuclease 1 [Source:MGI Symbol;Acc:MGI:102779]
ENSMUST00000069756.10	97.7743	180.907	53.2289	52.8508	-1.5246	-2.15153	0.031434	0.629627	ENSMUSG00000021638	Ocln	protein_coding	occludin [Source:MGI Symbol;Acc:MGI:106183]
ENSMUST00000115804.8	1036.42	764.634	945.494	488.702	-0.579132	-2.15143	0.0314424	0.629627	ENSMUSG00000022680	Pdxdc1	protein_coding	pyridoxal-dependent decarboxylase domain containing 1 [Source:MGI Symbol;Acc:MGI:1920909]
ENSMUST00000159610.7	472.797	490.368	817.826	899.103	0.636622	2.15176	0.0314165	0.629627	ENSMUSG00000024112	Cacna1h	protein_coding	calcium channel, voltage-dependent, T type, alpha 1H subunit [Source:MGI Symbol;Acc:MGI:1928842]
ENSMUST00000188775.1	41.2834	90.741	124.73	226.888	1.35454	2.15139	0.0314455	0.629627	ENSMUSG00000101355	Hist1h3h	protein_coding	histone cluster 1, H3h [Source:MGI Symbol;Acc:MGI:2448349]
ENSMUST00000079451.12	355.672	322.122	315.938	102.277	-1.09928	-2.15038	0.0315256	0.630895	ENSMUSG00000037624	Kcnk2	protein_coding	potassium channel, subfamily K, member 2 [Source:MGI Symbol;Acc:MGI:109366]
ENSMUST00000028248.10	36.0764	65.1235	8.69553	8.92019	-2.61978	-2.14547	0.0319149	0.63581	ENSMUSG00000026885	Ttll11	protein_coding	tubulin tyrosine ligase-like family, member 11 [Source:MGI Symbol;Acc:MGI:1921660]
ENSMUST00000033544.13	587.58	649.045	501.677	385.061	-0.684431	-2.14526	0.0319323	0.63581	ENSMUSG00000031201	Brcc3	protein_coding	BRCA1/BRCA2-containing complex, subunit 3 [Source:MGI Symbol;Acc:MGI:2389572]
ENSMUST00000078139.12	72.63	241.854	314.215	366.161	1.14385	2.14582	0.0318872	0.63581	ENSMUSG00000028207	Asph	protein_coding	aspartate-beta-hydroxylase [Source:MGI Symbol;Acc:MGI:1914186]
ENSMUST00000085420.11	284.384	256.657	189.957	118.929	-1.03726	-2.14517	0.0319394	0.63581	ENSMUSG00000032373	Car12	protein_coding	carbonic anyhydrase 12 [Source:MGI Symbol;Acc:MGI:1923709]
ENSMUST00000100864.6	2932.11	2413.75	2694.01	2071.38	-0.363023	-2.14542	0.0319193	0.63581	ENSMUSG00000072704	Smim10l1	protein_coding	small integral membrane protein 10 like 1 [Source:MGI Symbol;Acc:MGI:1914379]
ENSMUST00000149521.7	9.8154	0	70.4807	16.0692	3.97898	2.14563	0.0319023	0.63581	ENSMUSG00000018819	Lsp1	processed_transcript	lymphocyte specific 1 [Source:MGI Symbol;Acc:MGI:96832]
ENSMUST00000167455.7	0	21.3944	79.8159	38.0213	3.88698	2.14642	0.0318391	0.63581	ENSMUSG00000061904	Slc25a3	retained_intron	solute carrier family 25 (mitochondrial carrier, phosphate carrier), member 3 [Source:MGI Symbol;Acc:MGI:1353498]
ENSMUST00000175835.7	126.965	129.211	68.1384	31.7005	-1.6228	-2.14544	0.0319174	0.63581	ENSMUSG00000074634	Gm7120	protein_coding	predicted gene 7120 [Source:MGI Symbol;Acc:MGI:3648543]
ENSMUST00000191504.6	0	15.4119	24.1607	65.2632	3.77891	2.14641	0.0318405	0.63581	ENSMUSG00000005493	Msh4	retained_intron	mutS homolog 4 (E. coli) [Source:MGI Symbol;Acc:MGI:1860077]
ENSMUST00000199812.4	623.216	269.414	357.572	188.122	-0.85099	-2.1462	0.0318573	0.63581	ENSMUSG00000067242	Lgi1	protein_coding	leucine-rich repeat LGI family, member 1 [Source:MGI Symbol;Acc:MGI:1861691]
ENSMUST00000128960.1	236.814	227.444	143.918	103.825	-1.11617	-2.14461	0.031984	0.636363	ENSMUSG00000085208	Brip1os	antisense	BRCA1 interacting protein C-terminal helicase 1, opposite strand [Source:MGI Symbol;Acc:MGI:1921288]
ENSMUST00000152251.7	0	17.0786	83.586	31.6921	3.95712	2.14424	0.0320137	0.636618	ENSMUSG00000028467	Gba2	retained_intron	glucosidase beta 2 [Source:MGI Symbol;Acc:MGI:2654325]
ENSMUST00000163398.7	67.7667	86.5553	88.2769	0	-3.49644	-2.14375	0.0320527	0.637059	ENSMUSG00000025159	Mms19	nonsense_mediated_decay	MMS19 (MET18 S. cerevisiae) [Source:MGI Symbol;Acc:MGI:1919449]
ENSMUST00000034707.14	0	115.743	66.097	133.299	3.03609	2.14278	0.0321306	0.637265	ENSMUSG00000032187	Smarca4	protein_coding	SWI/SNF related, matrix associated, actin dependent regulator of chromatin, subfamily a, member 4 [Source:MGI Symbol;Acc:MGI:88192]
ENSMUST00000041418.12	556.522	391.503	205.826	331.489	-1.03335	-2.14334	0.0320858	0.637265	ENSMUSG00000037286	Stag1	protein_coding	stromal antigen 1 [Source:MGI Symbol;Acc:MGI:1098658]
ENSMUST00000050949.8	25.3795	38.0258	0	7.72526	-4.42167	-2.14301	0.0321122	0.637265	ENSMUSG00000041143	Tmco4	protein_coding	transmembrane and coiled-coil domains 4 [Source:MGI Symbol;Acc:MGI:1924306]
ENSMUST00000058860.13	12.0276	267.683	181.004	309.499	1.78209	2.14294	0.0321182	0.637265	ENSMUSG00000058239	Usf2	protein_coding	upstream transcription factor 2 [Source:MGI Symbol;Acc:MGI:99961]
ENSMUST00000135631.1	120.132	127.546	82.1379	18.18	-1.85181	-2.14213	0.0321831	0.637972	ENSMUSG00000053838	Nudcd3	protein_coding	NudC domain containing 3 [Source:MGI Symbol;Acc:MGI:2144158]
ENSMUST00000034140.7	7057	6253	7534	5222	-0.275118	-2.14137	0.0322445	0.638519	ENSMUSG00000031703	Itfg1	protein_coding	integrin alpha FG-GAP repeat containing 1 [Source:MGI Symbol;Acc:MGI:106419]
ENSMUST00000174160.1	49.6639	0	120.675	41.7817	3.49642	2.14144	0.0322383	0.638519	ENSMUSG00000039458	Mtmr12	nonsense_mediated_decay	myotubularin related protein 12 [Source:MGI Symbol;Acc:MGI:2443034]
ENSMUST00000133213.1	143.896	141.43	388.801	273.642	1.00252	2.14107	0.0322688	0.638665	ENSMUSG00000034275	Igsf9b	protein_coding	immunoglobulin superfamily, member 9B [Source:MGI Symbol;Acc:MGI:2685354]
ENSMUST00000090852.10	2718.37	2233.98	2791.67	1651.93	-0.385129	-2.14083	0.0322877	0.638705	ENSMUSG00000068882	Ssb	protein_coding	Sjogren syndrome antigen B [Source:MGI Symbol;Acc:MGI:98423]
ENSMUST00000105346.9	11.834	0	64.0203	26.6963	4.07838	2.14018	0.0323403	0.63941	ENSMUSG00000020167	Tcf3	protein_coding	transcription factor 3 [Source:MGI Symbol;Acc:MGI:98510]
ENSMUST00000102838.9	1040.1	1283.99	909.332	971.836	-0.494584	-2.13997	0.0323573	0.639411	ENSMUSG00000020315	Sptbn1	protein_coding	spectrin beta, non-erythrocytic 1 [Source:MGI Symbol;Acc:MGI:98388]
ENSMUST00000109601.7	186.858	190.714	9.06091	219.354	-2.17065	-2.13922	0.0324179	0.640275	ENSMUSG00000020149	Rab1a	protein_coding	RAB1A, member RAS oncogene family [Source:MGI Symbol;Acc:MGI:97842]
ENSMUST00000188914.6	268.884	158.457	181.056	52.8921	-1.24715	-2.13831	0.0324918	0.641399	ENSMUSG00000095362	Gm14325	protein_coding	predicted gene 14325 [Source:MGI Symbol;Acc:MGI:3702875]
ENSMUST00000029435.14	63.8168	87.9543	83.103	0.00511879	-3.51686	-2.13716	0.0325849	0.642336	ENSMUSG00000027845	Dclre1b	protein_coding	DNA cross-link repair 1B [Source:MGI Symbol;Acc:MGI:2156057]
ENSMUST00000070070.7	963.851	901.395	750.577	693.519	-0.560183	-2.1371	0.0325902	0.642336	ENSMUSG00000032285	Dnaja4	protein_coding	DnaJ heat shock protein family (Hsp40) member A4 [Source:MGI Symbol;Acc:MGI:1927638]
ENSMUST00000138166.7	1003.02	1147.66	911.098	814.092	-0.514031	-2.13732	0.0325717	0.642336	ENSMUSG00000022641	Bbx	protein_coding	bobby sox homolog (Drosophila) [Source:MGI Symbol;Acc:MGI:1917758]
ENSMUST00000084747.5	984.754	416.888	730.938	301.626	-0.643907	-2.13559	0.0327125	0.644408	ENSMUSG00000028278	Rragd	protein_coding	Ras-related GTP binding D [Source:MGI Symbol;Acc:MGI:1098604]
ENSMUST00000038863.7	15994	189874	10849	27963.4	-1.85518	-2.13302	0.0329231	0.647922	ENSMUSG00000035202	Lars2	protein_coding	leucyl-tRNA synthetase, mitochondrial [Source:MGI Symbol;Acc:MGI:2142973]
ENSMUST00000040914.2	764.638	643.316	695.326	357.81	-0.673239	-2.133	0.0329251	0.647922	ENSMUSG00000036181	Hist1h1c	protein_coding	histone cluster 1, H1c [Source:MGI Symbol;Acc:MGI:1931526]
ENSMUST00000030841.9	1786.94	1249.35	1904.96	719.359	-0.540888	-2.13184	0.0330199	0.649449	ENSMUSG00000028986	Klhl7	protein_coding	kelch-like 7 [Source:MGI Symbol;Acc:MGI:1196453]
ENSMUST00000064921.4	753.449	550.29	1964.74	679.12	0.657025	2.13059	0.033123	0.650461	ENSMUSG00000052889	Prkcb	protein_coding	protein kinase C, beta [Source:MGI Symbol;Acc:MGI:97596]
ENSMUST00000110559.1	3620	3575	3712	2945	-0.318946	-2.13072	0.0331119	0.650461	ENSMUSG00000019726	Lyst	protein_coding	lysosomal trafficking regulator [Source:MGI Symbol;Acc:MGI:107448]
ENSMUST00000126408.1	54.5531	36.0362	7.90094	6.17861	-2.80059	-2.13095	0.0330937	0.650461	ENSMUSG00000090258	Churc1	protein_coding	churchill domain containing 1 [Source:MGI Symbol;Acc:MGI:1923684]
ENSMUST00000163858.7	54.8197	0	73.4662	86.5327	3.54348	2.13008	0.0331654	0.650617	ENSMUSG00000005986	Ankrd13d	nonsense_mediated_decay	ankyrin repeat domain 13 family, member D [Source:MGI Symbol;Acc:MGI:1915673]
ENSMUST00000198477.1	23543.7	648879	13089.7	27631.6	-2.88657	-2.13022	0.0331536	0.650617	ENSMUSG00000106106	Rn18s-rs5	rRNA	18s RNA, related sequence 5 [Source:MGI Symbol;Acc:MGI:107222]
ENSMUST00000098326.2	2575.36	3048.4	2828.59	2065.48	-0.409909	-2.12935	0.0332252	0.651451	ENSMUSG00000025813	Homer2	protein_coding	homer scaffolding protein 2 [Source:MGI Symbol;Acc:MGI:1347354]
ENSMUST00000066568.5	709.963	741.289	621.516	464.021	-0.625563	-2.12762	0.0333684	0.653921	ENSMUSG00000053870	Fpgt	protein_coding	fucose-1-phosphate guanylyltransferase [Source:MGI Symbol;Acc:MGI:1922790]
ENSMUST00000175999.7	49.0751	0.000142084	74.3968	76.1668	3.54859	2.12732	0.0333939	0.654081	ENSMUSG00000034252	Senp6	nonsense_mediated_decay	SUMO/sentrin specific peptidase 6 [Source:MGI Symbol;Acc:MGI:1922075]
ENSMUST00000060101.9	840.393	900.463	742.673	587.484	-0.575457	-2.12706	0.0334148	0.65415	ENSMUSG00000051579	Tceal8	protein_coding	transcription elongation factor A (SII)-like 8 [Source:MGI Symbol;Acc:MGI:1913934]
ENSMUST00000029780.11	2187	2022.94	2131.39	1590.42	-0.384823	-2.1264	0.0334696	0.654543	ENSMUSG00000028134	Ptbp2	protein_coding	polypyrimidine tract binding protein 2 [Source:MGI Symbol;Acc:MGI:1860489]
ENSMUST00000033313.2	5996.21	5917.49	6401.7	4854.55	-0.284545	-2.1262	0.0334868	0.654543	ENSMUSG00000031007	Atp6ap2	protein_coding	ATPase, H+ transporting, lysosomal accessory protein 2 [Source:MGI Symbol;Acc:MGI:1917745]
ENSMUST00000081769.12	2936.95	3866.14	2983.34	3185.05	-0.323614	-2.12622	0.0334846	0.654543	ENSMUSG00000034488	Edil3	protein_coding	EGF-like repeats and discoidin I-like domains 3 [Source:MGI Symbol;Acc:MGI:1329025]
ENSMUST00000035987.7	425	545	878	815	0.616321	2.12542	0.0335516	0.655471	ENSMUSG00000042724	Map3k9	protein_coding	mitogen-activated protein kinase kinase kinase 9 [Source:MGI Symbol;Acc:MGI:2449952]
ENSMUST00000076587.4	1575.49	1261	1353.75	1014.48	-0.457843	-2.12488	0.033597	0.65568	ENSMUSG00000026064	Ptp4a1	protein_coding	protein tyrosine phosphatase 4a1 [Source:MGI Symbol;Acc:MGI:1277096]
ENSMUST00000106685.8	103.783	91.1181	38.7802	26.1832	-1.78701	-2.12502	0.033585	0.65568	ENSMUSG00000068762	Gstm6	protein_coding	glutathione S-transferase, mu 6 [Source:MGI Symbol;Acc:MGI:1309467]
ENSMUST00000021997.6	119.537	84.46	47.8326	23.6695	-1.74677	-2.12442	0.0336347	0.656077	ENSMUSG00000058900	Rsl1	protein_coding	regulator of sex limited protein 1 [Source:MGI Symbol;Acc:MGI:3044162]
ENSMUST00000149584.7	55.8081	0	88.3743	66.0596	3.44553	2.12376	0.0336903	0.656821	ENSMUSG00000034269	Setd5	retained_intron	SET domain containing 5 [Source:MGI Symbol;Acc:MGI:1920145]
ENSMUST00000113203.1	374.949	184.87	299.356	58.7084	-1.16192	-2.12312	0.033744	0.657217	ENSMUSG00000045427	Hnrnph2	protein_coding	heterogeneous nuclear ribonucleoprotein H2 [Source:MGI Symbol;Acc:MGI:1201779]
ENSMUST00000176305.7	630.468	375.246	569.23	155.249	-0.870917	-2.1231	0.0337454	0.657217	ENSMUSG00000021546	Hnrnpk	protein_coding	heterogeneous nuclear ribonucleoprotein K [Source:MGI Symbol;Acc:MGI:99894]
ENSMUST00000110710.9	23.9567	42.1448	9.18886	0	-4.28451	-2.12234	0.0338089	0.657801	ENSMUSG00000079109	Pms2	processed_transcript	postmeiotic segregation increased 2 (S. cerevisiae) [Source:MGI Symbol;Acc:MGI:104288]
ENSMUST00000114050.7	543.636	455.03	1078.31	659.025	0.623835	2.12212	0.0338276	0.657801	ENSMUSG00000079523	Tmsb10	protein_coding	thymosin, beta 10 [Source:MGI Symbol;Acc:MGI:109146]
ENSMUST00000158917.1	309	141	173	78	-1.11789	-2.12226	0.0338159	0.657801	ENSMUSG00000089542	Gm25835	snoRNA	predicted gene, 25835 [Source:MGI Symbol;Acc:MGI:5455612]
ENSMUST00000191456.1	966.992	1801.85	860.573	1409.44	-0.454373	-2.12185	0.0338504	0.657907	ENSMUSG00000000948	Gm38393	processed_transcript	predicted gene, 38393 [Source:MGI Symbol;Acc:MGI:5613898]
ENSMUST00000032088.13	3877.76	3227.02	3872.22	2729.19	-0.317649	-2.12123	0.0339023	0.658343	ENSMUSG00000030016	Zfp638	protein_coding	zinc finger protein 638 [Source:MGI Symbol;Acc:MGI:1203484]
ENSMUST00000059155.10	1698.21	1273.07	1656.18	902.342	-0.456427	-2.12112	0.0339113	0.658343	ENSMUSG00000045294	Insig1	protein_coding	insulin induced gene 1 [Source:MGI Symbol;Acc:MGI:1916289]
ENSMUST00000149499.8	0	45.0789	128.452	44.5701	3.64868	2.12096	0.0339251	0.658343	ENSMUSG00000037110	Ralgapa2	protein_coding	Ral GTPase activating protein, alpha subunit 2 (catalytic) [Source:MGI Symbol;Acc:MGI:3036245]
ENSMUST00000117558.1	39.2525	27.1878	7	1.0089	-3.59536	-2.11967	0.034034	0.660116	ENSMUSG00000080712	Hist3h2bb-ps	processed_pseudogene	histone cluster 3, H2bb, pseudogene [Source:MGI Symbol;Acc:MGI:1922442]
ENSMUST00000117913.7	48.7442	39.9982	27.247	0	-3.76974	-2.11845	0.0341372	0.661779	ENSMUSG00000078945	Naip2	protein_coding	NLR family, apoptosis inhibitory protein 2 [Source:MGI Symbol;Acc:MGI:1298226]
ENSMUST00000139954.8	35.8422	70.543	22.8002	0.697317	-3.26997	-2.11802	0.0341732	0.662136	ENSMUSG00000020818	Mfsd11	nonsense_mediated_decay	major facilitator superfamily domain containing 11 [Source:MGI Symbol;Acc:MGI:1917150]
ENSMUST00000108221.1	0	0	0	113.491	5.13381	2.11683	0.034274	0.663749	ENSMUSG00000027674	Pex5l	protein_coding	peroxisomal biogenesis factor 5-like [Source:MGI Symbol;Acc:MGI:1916672]
ENSMUST00000134744.2	1321.85	597.288	637.006	552.307	-0.773004	-2.11625	0.0343237	0.664031	ENSMUSG00000006476	Nsmf	protein_coding	NMDA receptor synaptonuclear signaling and neuronal migration factor [Source:MGI Symbol;Acc:MGI:1861755]
ENSMUST00000188307.1	35.7288	34.475	155.597	102.44	1.65909	2.11626	0.0343231	0.664031	ENSMUSG00000026442	Nfasc	protein_coding	neurofascin [Source:MGI Symbol;Acc:MGI:104753]
ENSMUST00000028525.5	224.461	195.473	81.8981	120.223	-1.26665	-2.1158	0.0343614	0.664421	ENSMUSG00000049044	Rapgef4	protein_coding	Rap guanine nucleotide exchange factor (GEF) 4 [Source:MGI Symbol;Acc:MGI:1917723]
ENSMUST00000017878.2	512.113	626.426	475.791	282.818	-0.804193	-2.11516	0.0344164	0.664786	ENSMUSG00000017734	Dbndd2	protein_coding	dysbindin (dystrobrevin binding protein 1) domain containing 2 [Source:MGI Symbol;Acc:MGI:106562]
ENSMUST00000028398.13	1399.76	1522.23	1269.24	1182.49	-0.442086	-2.11502	0.0344286	0.664786	ENSMUSG00000027011	Ube2e3	protein_coding	ubiquitin-conjugating enzyme E2E 3 [Source:MGI Symbol;Acc:MGI:107412]
ENSMUST00000200575.4	609.028	627.55	426.135	459.463	-0.678481	-2.11496	0.0344331	0.664786	ENSMUSG00000058153	Sez6l	protein_coding	seizure related 6 homolog like [Source:MGI Symbol;Acc:MGI:1935121]
ENSMUST00000024708.4	1321.84	1187.06	1258.69	832.799	-0.4832	-2.11382	0.0345304	0.665024	ENSMUSG00000023915	Tnfrsf21	protein_coding	tumor necrosis factor receptor superfamily, member 21 [Source:MGI Symbol;Acc:MGI:2151075]
ENSMUST00000033965.12	173.707	0.911933	562.702	352.2	4.66611	2.11403	0.0345129	0.665024	ENSMUSG00000031561	Tenm3	protein_coding	teneurin transmembrane protein 3 [Source:MGI Symbol;Acc:MGI:1345183]
ENSMUST00000065887.13	3097.77	2625.02	3134.26	2091.55	-0.345028	-2.11425	0.034494	0.665024	ENSMUSG00000036955	Kif1bp	protein_coding	KIF1 binding protein [Source:MGI Symbol;Acc:MGI:1919570]
ENSMUST00000071902.4	24.722	70.6817	18.6135	0	-3.97962	-2.1142	0.0344986	0.665024	ENSMUSG00000058620	Adra2b	protein_coding	adrenergic receptor, alpha 2b [Source:MGI Symbol;Acc:MGI:87935]
ENSMUST00000144164.7	115.903	93.9368	50.4573	25.5886	-1.71564	-2.11379	0.0345335	0.665024	ENSMUSG00000020268	Lyrm7	protein_coding	LYR motif containing 7 [Source:MGI Symbol;Acc:MGI:1922780]
ENSMUST00000053521.14	233.286	260.163	0.00464221	45.6521	-6.53595	-2.1132	0.0345839	0.665197	ENSMUSG00000062040	Zfp27	protein_coding	zinc finger protein 27 [Source:MGI Symbol;Acc:MGI:99174]
ENSMUST00000090057.4	373.059	511.033	205.296	372.841	-0.847958	-2.11306	0.0345953	0.665197	ENSMUSG00000022340	Sybu	protein_coding	syntabulin (syntaxin-interacting) [Source:MGI Symbol;Acc:MGI:2442392]
ENSMUST00000161327.7	2024.4	1363.77	2000.95	999.97	-0.426616	-2.11331	0.0345746	0.665197	ENSMUSG00000025907	Rb1cc1	protein_coding	RB1-inducible coiled-coil 1 [Source:MGI Symbol;Acc:MGI:1341850]
ENSMUST00000022450.4	2814.17	2740.16	2676.39	2337.19	-0.347331	-2.11138	0.0347394	0.667628	ENSMUSG00000040651	Fam208a	protein_coding	family with sequence similarity 208, member A [Source:MGI Symbol;Acc:MGI:1921694]
ENSMUST00000042084.12	0.0011589	11.522	90.3531	21.7041	4.04245	2.11	0.0348579	0.669566	ENSMUSG00000021666	Gfm2	protein_coding	G elongation factor, mitochondrial 2 [Source:MGI Symbol;Acc:MGI:2444783]
ENSMUST00000034145.10	20.4714	137.97	0	81.7894	-2.87806	-2.10976	0.0348793	0.669636	ENSMUSG00000031709	Tbc1d9	protein_coding	TBC1 domain family, member 9 [Source:MGI Symbol;Acc:MGI:1918560]
ENSMUST00000153038.7	541.974	514.11	463.296	250.833	-0.787713	-2.10955	0.034897	0.669637	ENSMUSG00000020849	Ywhae	retained_intron	tyrosine 3-monooxygenase/tryptophan 5-monooxygenase activation protein, epsilon polypeptide [Source:MGI Symbol;Acc:MGI:894689]
ENSMUST00000103109.3	1373.35	1258.54	2172.2	1858.67	0.416733	2.10919	0.0349281	0.669892	ENSMUSG00000017167	Cntnap1	protein_coding	contactin associated protein-like 1 [Source:MGI Symbol;Acc:MGI:1858201]
ENSMUST00000066936.8	18.3136	180.701	278.792	207.268	1.83168	2.10898	0.0349464	0.669903	ENSMUSG00000026930	Gpsm1	protein_coding	G-protein signalling modulator 1 (AGS3-like, C. elegans) [Source:MGI Symbol;Acc:MGI:1915089]
ENSMUST00000108089.7	81.9673	1207.56	26.5475	1102.21	-0.954021	-2.10816	0.0350168	0.670912	ENSMUSG00000028416	Bag1	protein_coding	BCL2-associated athanogene 1 [Source:MGI Symbol;Acc:MGI:108047]
ENSMUST00000142851.7	54.7173	48.8269	38.3614	0	-3.65023	-2.1078	0.0350481	0.671173	ENSMUSG00000026761	Orc4	protein_coding	origin recognition complex, subunit 4 [Source:MGI Symbol;Acc:MGI:1347043]
ENSMUST00000026043.11	2592.95	2437.94	2626.45	1918.86	-0.359513	-2.10704	0.0351139	0.672091	ENSMUSG00000025060	Slk	protein_coding	STE20-like kinase [Source:MGI Symbol;Acc:MGI:103241]
ENSMUST00000067556.3	185	173	92	79	-1.25857	-2.10675	0.0351393	0.672237	ENSMUSG00000044906	4930503L19Rik	protein_coding	RIKEN cDNA 4930503L19 gene [Source:MGI Symbol;Acc:MGI:1922045]
ENSMUST00000161991.7	14.8259	24.7302	73.4143	105.097	1.9813	2.106	0.0352043	0.67314	ENSMUSG00000033083	Tbc1d4	protein_coding	TBC1 domain family, member 4 [Source:MGI Symbol;Acc:MGI:2429660]
ENSMUST00000093201.12	0	62.4176	887.016	322.704	7.17058	2.10486	0.0353034	0.674659	ENSMUSG00000057113	Npm1	protein_coding	nucleophosmin 1 [Source:MGI Symbol;Acc:MGI:106184]
ENSMUST00000185343.6	311.786	30.8586	365.844	369.437	1.67189	2.10468	0.0353195	0.674659	ENSMUSG00000021843	Ktn1	protein_coding	kinectin 1 [Source:MGI Symbol;Acc:MGI:109153]
ENSMUST00000045142.14	298.694	402.745	239.604	180.824	-0.928625	-2.10357	0.0354164	0.675827	ENSMUSG00000038816	Ctnnal1	protein_coding	catenin (cadherin associated protein), alpha-like 1 [Source:MGI Symbol;Acc:MGI:1859649]
ENSMUST00000179445.7	604.62	398.162	1108.2	642.042	0.59645	2.10359	0.035414	0.675827	ENSMUSG00000017781	Pitpna	protein_coding	phosphatidylinositol transfer protein, alpha [Source:MGI Symbol;Acc:MGI:99887]
ENSMUST00000028071.12	939.35	1004.45	703.881	808.144	-0.557039	-2.10311	0.0354565	0.675909	ENSMUSG00000026739	Bmi1	protein_coding	Bmi1 polycomb ring finger oncogene [Source:MGI Symbol;Acc:MGI:88174]
[truncated: 68,681 more rows]
