# Supplementary material for: Analysis of microRNA-transcript regulatory networks in the hippocampus of the BTBR mouse model of autism
Source: Front Cell Neurosci. 2025 Oct 27;19:1676316. doi: 10.3389/fncel.2025.1676316 (PMC12597957; doi:10.3389/fncel.2025.1676316)
Supplement: SUPPLEMENTARY TABLE S3 — MIENTURNET analysis of BTBR DEmiRNAs. [file Table_3.xlsx]

## Sheet: Mienturnet_TargetScan 
Gene_Symbol	p-value	FDR	Odd ratio	Number of interactions	microRNA 1	microRNA 2	microRNA 3	microRNA 4	microRNA 5	microRNA 6	microRNA 7	microRNA 8
Zbtb20	0.287093	0.57269	0.794233	8	mmu-miR-148a-3p	mmu-miR-182-5p	mmu-miR-200a-3p	mmu-miR-200c-3p	mmu-miR-429-3p	mmu-miR-344d-3p	mmu-miR-34a-5p	mmu-miR-448-3p
Rab21	0.00115144	0.447861	0.247706	7	mmu-miR-182-5p	mmu-miR-183-5p	mmu-miR-200c-3p	mmu-miR-429-3p	mmu-miR-344d-3p	mmu-miR-34a-5p	mmu-miR-448-3p
Zfp644	0.00308355	0.545603	0.293578	7	mmu-miR-200a-3p	mmu-miR-344d-3p	mmu-miR-34a-5p	mmu-miR-448-3p	mmu-miR-451a	mmu-miR-486a-5p	mmu-miR-486b-5p
Fbxo33	0.00433479	0.545603	0.311927	7	mmu-miR-148a-3p	mmu-miR-182-5p	mmu-miR-200c-3p	mmu-miR-429-3p	mmu-miR-344d-3p	mmu-miR-448-3p	mmu-miR-451a
Aff4	0.00916562	0.545603	0.357798	7	mmu-miR-182-5p	mmu-miR-183-5p	mmu-miR-200a-3p	mmu-miR-200c-3p	mmu-miR-429-3p	mmu-miR-344d-3p	mmu-miR-34a-5p
Qk	0.0119471	0.545603	0.376147	7	mmu-miR-148a-3p	mmu-miR-182-5p	mmu-miR-183-5p	mmu-miR-200a-3p	mmu-miR-200c-3p	mmu-miR-429-3p	mmu-miR-344d-3p
Pten	0.0240761	0.545603	0.431193	8	mmu-miR-1298-5p	mmu-miR-148a-3p	mmu-miR-200a-3p	mmu-miR-200c-3p	mmu-miR-429-3p	mmu-miR-344d-3p	mmu-miR-486a-5p	mmu-miR-486b-5p
Klf12	0.0326827	0.545603	0.458716	7	mmu-miR-1298-5p	mmu-miR-200a-3p	mmu-miR-200c-3p	mmu-miR-429-3p	mmu-miR-344d-3p	mmu-miR-34a-5p	mmu-miR-448-3p
Tcf4	0.0607729	0.550728	0.522936	7	mmu-miR-148a-3p	mmu-miR-183-5p	mmu-miR-200a-3p	mmu-miR-200c-3p	mmu-miR-429-3p	mmu-miR-344d-3p	mmu-miR-448-3p
Ago2	0.0885942	0.550728	0.568807	7	mmu-miR-100-5p	mmu-miR-148a-3p	mmu-miR-182-5p	mmu-miR-183-5p	mmu-miR-200c-3p	mmu-miR-429-3p	mmu-miR-448-3p
D1Ertd622e	0.0885942	0.550728	0.568807	7	mmu-miR-1298-5p	mmu-miR-148a-3p	mmu-miR-182-5p	mmu-miR-344d-3p	mmu-miR-448-3p	mmu-miR-486a-5p	mmu-miR-486b-5p
Pura	0.156343	0.551237	0.651376	7	mmu-miR-100-5p	mmu-miR-148a-3p	mmu-miR-182-5p	mmu-miR-200c-3p	mmu-miR-429-3p	mmu-miR-344d-3p	mmu-miR-448-3p
Foxn2	0.00045799	0.447861	0.165138	6	mmu-miR-182-5p	mmu-miR-183-5p	mmu-miR-200a-3p	mmu-miR-200c-3p	mmu-miR-429-3p	mmu-miR-34a-5p
Pcdh8	0.000647328	0.447861	0.176147	6	mmu-miR-182-5p	mmu-miR-200a-3p	mmu-miR-200c-3p	mmu-miR-429-3p	mmu-miR-344d-3p	mmu-miR-448-3p
Dock9	0.000891031	0.447861	0.187156	6	mmu-miR-182-5p	mmu-miR-200c-3p	mmu-miR-429-3p	mmu-miR-344d-3p	mmu-miR-34a-5p	mmu-miR-448-3p
Nampt	0.000891031	0.447861	0.187156	5	mmu-miR-182-5p	mmu-miR-200a-3p	mmu-miR-344d-3p	mmu-miR-34a-5p	mmu-miR-448-3p
Ppp4r2	0.000891031	0.447861	0.187156	6	mmu-miR-182-5p	mmu-miR-200a-3p	mmu-miR-200c-3p	mmu-miR-429-3p	mmu-miR-344d-3p	mmu-miR-34a-5p
E2f3	0.00119862	0.447861	0.198165	6	mmu-miR-148a-3p	mmu-miR-200a-3p	mmu-miR-200c-3p	mmu-miR-429-3p	mmu-miR-34a-5p	mmu-miR-448-3p
Wdr82	0.00260903	0.545603	0.231193	6	mmu-miR-148a-3p	mmu-miR-182-5p	mmu-miR-200a-3p	mmu-miR-200c-3p	mmu-miR-429-3p	mmu-miR-344d-3p
Hecw2	0.00406872	0.545603	0.253211	6	mmu-miR-148a-3p	mmu-miR-182-5p	mmu-miR-200c-3p	mmu-miR-429-3p	mmu-miR-34a-5p	mmu-miR-448-3p
Cadm1	0.00499032	0.545603	0.26422	7	mmu-miR-148a-3p	mmu-miR-182-5p	mmu-miR-200a-3p	mmu-miR-200c-3p	mmu-miR-429-3p	mmu-miR-486a-5p	mmu-miR-486b-5p
Hook3	0.00499032	0.545603	0.26422	6	mmu-miR-182-5p	mmu-miR-200c-3p	mmu-miR-429-3p	mmu-miR-344d-3p	mmu-miR-34a-5p	mmu-miR-448-3p
Mdm4	0.00499032	0.545603	0.26422	6	mmu-miR-148a-3p	mmu-miR-182-5p	mmu-miR-183-5p	mmu-miR-200c-3p	mmu-miR-429-3p	mmu-miR-34a-5p
Fat3	0.00605633	0.545603	0.275229	6	mmu-miR-182-5p	mmu-miR-200a-3p	mmu-miR-200c-3p	mmu-miR-429-3p	mmu-miR-34a-5p	mmu-miR-448-3p
Rock1	0.00605633	0.545603	0.275229	5	mmu-miR-148a-3p	mmu-miR-182-5p	mmu-miR-183-5p	mmu-miR-34a-5p	mmu-miR-448-3p
Gnaq	0.00727937	0.545603	0.286239	6	mmu-miR-1298-5p	mmu-miR-182-5p	mmu-miR-200a-3p	mmu-miR-200c-3p	mmu-miR-429-3p	mmu-miR-34a-5p
Nr3c1	0.00727937	0.545603	0.286239	7	mmu-miR-183-5p	mmu-miR-200a-3p	mmu-miR-200c-3p	mmu-miR-429-3p	mmu-miR-344d-3p	mmu-miR-486a-5p	mmu-miR-486b-5p
Rgs17	0.0120169	0.545603	0.319266	5	mmu-miR-182-5p	mmu-miR-200a-3p	mmu-miR-344d-3p	mmu-miR-34a-5p	mmu-miR-448-3p
Rnf44	0.0120169	0.545603	0.319266	5	mmu-miR-148a-3p	mmu-miR-182-5p	mmu-miR-200a-3p	mmu-miR-344d-3p	mmu-miR-34a-5p
Bnc2	0.01619	0.545603	0.341284	6	mmu-miR-182-5p	mmu-miR-183-5p	mmu-miR-200a-3p	mmu-miR-200c-3p	mmu-miR-429-3p	mmu-miR-34a-5p
Csnk1g1	0.01619	0.545603	0.341284	6	mmu-miR-183-5p	mmu-miR-200a-3p	mmu-miR-200c-3p	mmu-miR-429-3p	mmu-miR-344d-3p	mmu-miR-34a-5p
Hlf	0.0212866	0.545603	0.363303	6	mmu-miR-148a-3p	mmu-miR-183-5p	mmu-miR-200a-3p	mmu-miR-200c-3p	mmu-miR-429-3p	mmu-miR-344d-3p
Adam10	0.0242093	0.545603	0.374312	5	mmu-miR-148a-3p	mmu-miR-182-5p	mmu-miR-344d-3p	mmu-miR-34a-5p	mmu-miR-448-3p
Maf	0.0242093	0.545603	0.374312	6	mmu-miR-148a-3p	mmu-miR-182-5p	mmu-miR-200a-3p	mmu-miR-200c-3p	mmu-miR-429-3p	mmu-miR-344d-3p
Tmem170b	0.0242093	0.545603	0.374312	6	mmu-miR-182-5p	mmu-miR-200a-3p	mmu-miR-200c-3p	mmu-miR-429-3p	mmu-miR-344d-3p	mmu-miR-448-3p
Bend4	0.0273957	0.545603	0.385321	5	mmu-miR-182-5p	mmu-miR-200a-3p	mmu-miR-344d-3p	mmu-miR-34a-5p	mmu-miR-448-3p
Cnot6	0.0273957	0.545603	0.385321	6	mmu-miR-148a-3p	mmu-miR-182-5p	mmu-miR-200a-3p	mmu-miR-200c-3p	mmu-miR-429-3p	mmu-miR-34a-5p
Hs2st1	0.0273957	0.545603	0.385321	6	mmu-miR-182-5p	mmu-miR-200a-3p	mmu-miR-200c-3p	mmu-miR-429-3p	mmu-miR-344d-3p	mmu-miR-34a-5p
Bach2	0.0386324	0.545603	0.418349	6	mmu-miR-148a-3p	mmu-miR-182-5p	mmu-miR-183-5p	mmu-miR-200c-3p	mmu-miR-429-3p	mmu-miR-448-3p
Gatad2b	0.0386324	0.545603	0.418349	6	mmu-miR-148a-3p	mmu-miR-183-5p	mmu-miR-200c-3p	mmu-miR-429-3p	mmu-miR-34a-5p	mmu-miR-451a
Celf1	0.0476055	0.545603	0.440367	6	mmu-miR-182-5p	mmu-miR-183-5p	mmu-miR-200a-3p	mmu-miR-200c-3p	mmu-miR-429-3p	mmu-miR-448-3p
Ank2	0.0525581	0.545603	0.451376	5	mmu-miR-148a-3p	mmu-miR-182-5p	mmu-miR-200a-3p	mmu-miR-34a-5p	mmu-miR-448-3p
Slc8a1	0.0525581	0.545603	0.451376	6	mmu-miR-182-5p	mmu-miR-344d-3p	mmu-miR-34a-5p	mmu-miR-448-3p	mmu-miR-486a-5p	mmu-miR-486b-5p
Ube2w	0.057829	0.550728	0.462385	6	mmu-miR-148a-3p	mmu-miR-182-5p	mmu-miR-200c-3p	mmu-miR-429-3p	mmu-miR-344d-3p	mmu-miR-448-3p
Syncrip	0.0693442	0.550728	0.484404	6	mmu-miR-148a-3p	mmu-miR-182-5p	mmu-miR-200a-3p	mmu-miR-200c-3p	mmu-miR-429-3p	mmu-miR-448-3p
Elavl2	0.0821788	0.550728	0.506422	7	mmu-miR-148a-3p	mmu-miR-182-5p	mmu-miR-200a-3p	mmu-miR-200c-3p	mmu-miR-429-3p	mmu-miR-486a-5p	mmu-miR-486b-5p
Dyrk2	0.111848	0.550876	0.550459	6	mmu-miR-148a-3p	mmu-miR-182-5p	mmu-miR-200a-3p	mmu-miR-200c-3p	mmu-miR-429-3p	mmu-miR-448-3p
Fign	0.111848	0.550876	0.550459	6	mmu-miR-148a-3p	mmu-miR-182-5p	mmu-miR-183-5p	mmu-miR-200c-3p	mmu-miR-429-3p	mmu-miR-451a
Naa15	0.197392	0.551609	0.649541	6	mmu-miR-1298-5p	mmu-miR-148a-3p	mmu-miR-344d-3p	mmu-miR-448-3p	mmu-miR-486a-5p	mmu-miR-486b-5p
B3gnt2	0.000172748	0.447861	0.0963303	5	mmu-miR-182-5p	mmu-miR-183-5p	mmu-miR-200a-3p	mmu-miR-200c-3p	mmu-miR-429-3p
Mras	0.00094534	0.447861	0.137615	5	mmu-miR-148a-3p	mmu-miR-182-5p	mmu-miR-200c-3p	mmu-miR-429-3p	mmu-miR-34a-5p
Akap7	0.00144042	0.450408	0.151376	5	mmu-miR-148a-3p	mmu-miR-182-5p	mmu-miR-183-5p	mmu-miR-200c-3p	mmu-miR-429-3p
Stard13	0.00144042	0.450408	0.151376	5	mmu-miR-148a-3p	mmu-miR-182-5p	mmu-miR-200c-3p	mmu-miR-429-3p	mmu-miR-344d-3p
Elmod1	0.00209484	0.532221	0.165138	5	mmu-miR-200a-3p	mmu-miR-200c-3p	mmu-miR-429-3p	mmu-miR-34a-5p	mmu-miR-448-3p
Gabarapl2	0.00209484	0.532221	0.165138	5	mmu-miR-148a-3p	mmu-miR-182-5p	mmu-miR-200a-3p	mmu-miR-200c-3p	mmu-miR-429-3p
Mpped2	0.00209484	0.532221	0.165138	4	mmu-miR-148a-3p	mmu-miR-200a-3p	mmu-miR-34a-5p	mmu-miR-448-3p
Brms1l	0.00293352	0.545603	0.178899	5	mmu-miR-182-5p	mmu-miR-183-5p	mmu-miR-200a-3p	mmu-miR-200c-3p	mmu-miR-429-3p
Reck	0.00293352	0.545603	0.178899	5	mmu-miR-182-5p	mmu-miR-200a-3p	mmu-miR-200c-3p	mmu-miR-429-3p	mmu-miR-344d-3p
Skil	0.00398125	0.545603	0.192661	4	mmu-miR-1298-5p	mmu-miR-182-5p	mmu-miR-183-5p	mmu-miR-344d-3p
Taf4b	0.00526244	0.545603	0.206422	5	mmu-miR-148a-3p	mmu-miR-182-5p	mmu-miR-200c-3p	mmu-miR-429-3p	mmu-miR-34a-5p
Atp11a	0.00680081	0.545603	0.220183	5	mmu-miR-148a-3p	mmu-miR-200c-3p	mmu-miR-429-3p	mmu-miR-344d-3p	mmu-miR-448-3p
Gm28048	0.00680081	0.545603	0.220183	5	mmu-miR-182-5p	mmu-miR-183-5p	mmu-miR-200a-3p	mmu-miR-200c-3p	mmu-miR-429-3p
Med1	0.00680081	0.545603	0.220183	5	mmu-miR-148a-3p	mmu-miR-182-5p	mmu-miR-183-5p	mmu-miR-200c-3p	mmu-miR-429-3p
Bcl2	0.00861921	0.545603	0.233945	5	mmu-miR-182-5p	mmu-miR-200c-3p	mmu-miR-429-3p	mmu-miR-34a-5p	mmu-miR-448-3p
Ppp1r9b	0.00861921	0.545603	0.233945	5	mmu-miR-148a-3p	mmu-miR-182-5p	mmu-miR-200c-3p	mmu-miR-429-3p	mmu-miR-34a-5p
Xpr1	0.00861921	0.545603	0.233945	5	mmu-miR-182-5p	mmu-miR-183-5p	mmu-miR-200a-3p	mmu-miR-200c-3p	mmu-miR-429-3p
Abhd13	0.0107394	0.545603	0.247706	4	mmu-miR-182-5p	mmu-miR-183-5p	mmu-miR-344d-3p	mmu-miR-448-3p
Adipor2	0.0107394	0.545603	0.247706	5	mmu-miR-200a-3p	mmu-miR-200c-3p	mmu-miR-429-3p	mmu-miR-344d-3p	mmu-miR-34a-5p
Celf6	0.0107394	0.545603	0.247706	4	mmu-miR-182-5p	mmu-miR-183-5p	mmu-miR-200a-3p	mmu-miR-448-3p
Cers6	0.0131818	0.545603	0.261468	5	mmu-miR-1298-5p	mmu-miR-200a-3p	mmu-miR-200c-3p	mmu-miR-429-3p	mmu-miR-34a-5p
Lmtk2	0.0131818	0.545603	0.261468	5	mmu-miR-148a-3p	mmu-miR-182-5p	mmu-miR-200c-3p	mmu-miR-429-3p	mmu-miR-344d-3p
Ralgps2	0.0131818	0.545603	0.261468	4	mmu-miR-182-5p	mmu-miR-200a-3p	mmu-miR-34a-5p	mmu-miR-448-3p
Yaf2	0.0131818	0.545603	0.261468	4	mmu-miR-182-5p	mmu-miR-200a-3p	mmu-miR-344d-3p	mmu-miR-448-3p
Dmxl1	0.0159656	0.545603	0.275229	4	mmu-miR-148a-3p	mmu-miR-182-5p	mmu-miR-183-5p	mmu-miR-200a-3p
Faxc	0.0159656	0.545603	0.275229	4	mmu-miR-183-5p	mmu-miR-200a-3p	mmu-miR-34a-5p	mmu-miR-448-3p
Gmfb	0.0159656	0.545603	0.275229	4	mmu-miR-148a-3p	mmu-miR-182-5p	mmu-miR-183-5p	mmu-miR-34a-5p
Cdk19	0.0191083	0.545603	0.288991	4	mmu-miR-148a-3p	mmu-miR-200a-3p	mmu-miR-344d-3p	mmu-miR-448-3p
Scn2a1	0.0191083	0.545603	0.288991	5	mmu-miR-182-5p	mmu-miR-183-5p	mmu-miR-200c-3p	mmu-miR-429-3p	mmu-miR-34a-5p
Fbxo42	0.0226259	0.545603	0.302752	5	mmu-miR-1298-5p	mmu-miR-182-5p	mmu-miR-200c-3p	mmu-miR-429-3p	mmu-miR-344d-3p
Gdf6	0.0226259	0.545603	0.302752	4	mmu-miR-148a-3p	mmu-miR-182-5p	mmu-miR-344d-3p	mmu-miR-448-3p
Nptx1	0.0226259	0.545603	0.302752	5	mmu-miR-148a-3p	mmu-miR-182-5p	mmu-miR-200a-3p	mmu-miR-200c-3p	mmu-miR-429-3p
Sik1	0.0226259	0.545603	0.302752	5	mmu-miR-148a-3p	mmu-miR-182-5p	mmu-miR-200a-3p	mmu-miR-200c-3p	mmu-miR-429-3p
Slc7a11	0.0226259	0.545603	0.302752	5	mmu-miR-148a-3p	mmu-miR-200a-3p	mmu-miR-200c-3p	mmu-miR-429-3p	mmu-miR-448-3p
Arid4b	0.0265327	0.545603	0.316514	5	mmu-miR-183-5p	mmu-miR-200c-3p	mmu-miR-429-3p	mmu-miR-344d-3p	mmu-miR-34a-5p
Chd2	0.0308412	0.545603	0.330275	5	mmu-miR-183-5p	mmu-miR-200a-3p	mmu-miR-200c-3p	mmu-miR-429-3p	mmu-miR-344d-3p
Csrnp3	0.0308412	0.545603	0.330275	5	mmu-miR-182-5p	mmu-miR-200c-3p	mmu-miR-429-3p	mmu-miR-344d-3p	mmu-miR-34a-5p
Dcc	0.0308412	0.545603	0.330275	5	mmu-miR-1298-5p	mmu-miR-344d-3p	mmu-miR-448-3p	mmu-miR-486a-5p	mmu-miR-486b-5p
Frmd4a	0.0308412	0.545603	0.330275	5	mmu-miR-182-5p	mmu-miR-200a-3p	mmu-miR-200c-3p	mmu-miR-429-3p	mmu-miR-34a-5p
Slain2	0.0308412	0.545603	0.330275	5	mmu-miR-182-5p	mmu-miR-200a-3p	mmu-miR-448-3p	mmu-miR-486a-5p	mmu-miR-486b-5p
Vldlr	0.0308412	0.545603	0.330275	5	mmu-miR-1298-5p	mmu-miR-182-5p	mmu-miR-200c-3p	mmu-miR-429-3p	mmu-miR-448-3p
Dock4	0.0355621	0.545603	0.344037	5	mmu-miR-182-5p	mmu-miR-183-5p	mmu-miR-200a-3p	mmu-miR-200c-3p	mmu-miR-429-3p
Dusp1	0.0355621	0.545603	0.344037	5	mmu-miR-148a-3p	mmu-miR-182-5p	mmu-miR-200c-3p	mmu-miR-429-3p	mmu-miR-344d-3p
Naa50	0.0355621	0.545603	0.344037	5	mmu-miR-182-5p	mmu-miR-200c-3p	mmu-miR-429-3p	mmu-miR-34a-5p	mmu-miR-448-3p
Rapgef2	0.0407044	0.545603	0.357798	5	mmu-miR-200a-3p	mmu-miR-200c-3p	mmu-miR-429-3p	mmu-miR-344d-3p	mmu-miR-448-3p
Robo2	0.0407044	0.545603	0.357798	5	mmu-miR-148a-3p	mmu-miR-183-5p	mmu-miR-200c-3p	mmu-miR-429-3p	mmu-miR-448-3p
Scn3a	0.0407044	0.545603	0.357798	5	mmu-miR-182-5p	mmu-miR-183-5p	mmu-miR-200c-3p	mmu-miR-429-3p	mmu-miR-448-3p
Zfp292	0.0407044	0.545603	0.357798	5	mmu-miR-182-5p	mmu-miR-183-5p	mmu-miR-200a-3p	mmu-miR-200c-3p	mmu-miR-429-3p
Cul5	0.0462753	0.545603	0.37156	5	mmu-miR-148a-3p	mmu-miR-182-5p	mmu-miR-200c-3p	mmu-miR-429-3p	mmu-miR-344d-3p
Dcx	0.0462753	0.545603	0.37156	4	mmu-miR-182-5p	mmu-miR-183-5p	mmu-miR-200a-3p	mmu-miR-34a-5p
Palm2	0.0462753	0.545603	0.37156	5	mmu-miR-183-5p	mmu-miR-200c-3p	mmu-miR-429-3p	mmu-miR-34a-5p	mmu-miR-448-3p
Pou3f3	0.0462753	0.545603	0.37156	4	mmu-miR-182-5p	mmu-miR-200a-3p	mmu-miR-34a-5p	mmu-miR-448-3p
Rtn4rl1	0.0462753	0.545603	0.37156	4	mmu-miR-200a-3p	mmu-miR-344d-3p	mmu-miR-34a-5p	mmu-miR-448-3p
Sox5	0.0462753	0.545603	0.37156	5	mmu-miR-148a-3p	mmu-miR-182-5p	mmu-miR-200a-3p	mmu-miR-200c-3p	mmu-miR-429-3p
Ywhag	0.0462753	0.545603	0.37156	5	mmu-miR-182-5p	mmu-miR-200a-3p	mmu-miR-200c-3p	mmu-miR-429-3p	mmu-miR-34a-5p
Ankrd28	0.05228	0.545603	0.385321	5	mmu-miR-182-5p	mmu-miR-183-5p	mmu-miR-200c-3p	mmu-miR-429-3p	mmu-miR-448-3p
Daam1	0.05228	0.545603	0.385321	4	mmu-miR-182-5p	mmu-miR-183-5p	mmu-miR-34a-5p	mmu-miR-448-3p
Dtna	0.05228	0.545603	0.385321	5	mmu-miR-183-5p	mmu-miR-200c-3p	mmu-miR-429-3p	mmu-miR-344d-3p	mmu-miR-448-3p
Trp53inp2	0.05228	0.545603	0.385321	5	mmu-miR-182-5p	mmu-miR-200c-3p	mmu-miR-429-3p	mmu-miR-34a-5p	mmu-miR-448-3p
Zc3h12c	0.05228	0.545603	0.385321	5	mmu-miR-148a-3p	mmu-miR-200c-3p	mmu-miR-429-3p	mmu-miR-344d-3p	mmu-miR-448-3p
Ndst1	0.0587221	0.550728	0.399083	5	mmu-miR-148a-3p	mmu-miR-200c-3p	mmu-miR-429-3p	mmu-miR-344d-3p	mmu-miR-34a-5p
Rap2c	0.0656034	0.550728	0.412844	5	mmu-miR-183-5p	mmu-miR-200a-3p	mmu-miR-200c-3p	mmu-miR-429-3p	mmu-miR-448-3p
Arhgef12	0.0729239	0.550728	0.426606	4	mmu-miR-100-5p	mmu-miR-148a-3p	mmu-miR-182-5p	mmu-miR-34a-5p
Dcp2	0.0729239	0.550728	0.426606	5	mmu-miR-148a-3p	mmu-miR-200a-3p	mmu-miR-200c-3p	mmu-miR-429-3p	mmu-miR-448-3p
Matr3	0.0729239	0.550728	0.426606	5	mmu-miR-200a-3p	mmu-miR-200c-3p	mmu-miR-429-3p	mmu-miR-344d-3p	mmu-miR-451a
Mex3c	0.0729239	0.550728	0.426606	5	mmu-miR-148a-3p	mmu-miR-200c-3p	mmu-miR-429-3p	mmu-miR-34a-5p	mmu-miR-451a
Phf6	0.0729239	0.550728	0.426606	5	mmu-miR-182-5p	mmu-miR-183-5p	mmu-miR-200c-3p	mmu-miR-429-3p	mmu-miR-344d-3p
Snx30	0.0729239	0.550728	0.426606	5	mmu-miR-182-5p	mmu-miR-183-5p	mmu-miR-200c-3p	mmu-miR-429-3p	mmu-miR-34a-5p
Syt1	0.0729239	0.550728	0.426606	5	mmu-miR-148a-3p	mmu-miR-183-5p	mmu-miR-200c-3p	mmu-miR-429-3p	mmu-miR-34a-5p
Zbtb7a	0.0729239	0.550728	0.426606	4	mmu-miR-100-5p	mmu-miR-148a-3p	mmu-miR-182-5p	mmu-miR-344d-3p
Cdyl2	0.080682	0.550728	0.440367	5	mmu-miR-100-5p	mmu-miR-183-5p	mmu-miR-200c-3p	mmu-miR-429-3p	mmu-miR-448-3p
Fmr1	0.080682	0.550728	0.440367	5	mmu-miR-148a-3p	mmu-miR-182-5p	mmu-miR-200c-3p	mmu-miR-429-3p	mmu-miR-448-3p
Fxr1	0.080682	0.550728	0.440367	4	mmu-miR-1298-5p	mmu-miR-148a-3p	mmu-miR-182-5p	mmu-miR-448-3p
Ppp2r3a	0.080682	0.550728	0.440367	5	mmu-miR-182-5p	mmu-miR-200c-3p	mmu-miR-429-3p	mmu-miR-344d-3p	mmu-miR-34a-5p
Tmem126a	0.080682	0.550728	0.440367	5	mmu-miR-182-5p	mmu-miR-200c-3p	mmu-miR-429-3p	mmu-miR-344d-3p	mmu-miR-34a-5p
Bmp2k	0.0888744	0.550728	0.454128	4	mmu-miR-148a-3p	mmu-miR-182-5p	mmu-miR-183-5p	mmu-miR-344d-3p
Elavl4	0.0888744	0.550728	0.454128	5	mmu-miR-148a-3p	mmu-miR-182-5p	mmu-miR-200c-3p	mmu-miR-429-3p	mmu-miR-344d-3p
Kcna2	0.0888744	0.550728	0.454128	5	mmu-miR-182-5p	mmu-miR-200c-3p	mmu-miR-429-3p	mmu-miR-34a-5p	mmu-miR-448-3p
Asxl3	0.0974965	0.550728	0.46789	5	mmu-miR-182-5p	mmu-miR-200a-3p	mmu-miR-200c-3p	mmu-miR-429-3p	mmu-miR-448-3p
Fndc3b	0.0974965	0.550728	0.46789	5	mmu-miR-182-5p	mmu-miR-183-5p	mmu-miR-200c-3p	mmu-miR-429-3p	mmu-miR-34a-5p
Strn	0.0974965	0.550728	0.46789	5	mmu-miR-200a-3p	mmu-miR-200c-3p	mmu-miR-429-3p	mmu-miR-344d-3p	mmu-miR-448-3p
Acvr2a	0.106542	0.550728	0.481651	5	mmu-miR-183-5p	mmu-miR-200a-3p	mmu-miR-200c-3p	mmu-miR-429-3p	mmu-miR-448-3p
Igf1r	0.116002	0.550876	0.495413	4	mmu-miR-100-5p	mmu-miR-182-5p	mmu-miR-344d-3p	mmu-miR-448-3p
Rufy2	0.116002	0.550876	0.495413	5	mmu-miR-183-5p	mmu-miR-34a-5p	mmu-miR-448-3p	mmu-miR-486a-5p	mmu-miR-486b-5p
Plagl2	0.12587	0.551237	0.509174	5	mmu-miR-183-5p	mmu-miR-200a-3p	mmu-miR-344d-3p	mmu-miR-486a-5p	mmu-miR-486b-5p
Esrrg	0.136133	0.551237	0.522936	5	mmu-miR-148a-3p	mmu-miR-182-5p	mmu-miR-200a-3p	mmu-miR-200c-3p	mmu-miR-429-3p
Pappa	0.136133	0.551237	0.522936	4	mmu-miR-148a-3p	mmu-miR-200a-3p	mmu-miR-344d-3p	mmu-miR-448-3p
Rbm26	0.136133	0.551237	0.522936	5	mmu-miR-1298-5p	mmu-miR-182-5p	mmu-miR-200c-3p	mmu-miR-429-3p	mmu-miR-448-3p
Kdm7a	0.146781	0.551237	0.536697	5	mmu-miR-148a-3p	mmu-miR-200c-3p	mmu-miR-429-3p	mmu-miR-344d-3p	mmu-miR-448-3p
Zfp281	0.146781	0.551237	0.536697	6	mmu-miR-200a-3p	mmu-miR-200c-3p	mmu-miR-429-3p	mmu-miR-34a-5p	mmu-miR-486a-5p	mmu-miR-486b-5p
Atxn1l	0.1578	0.551609	0.550459	5	mmu-miR-148a-3p	mmu-miR-182-5p	mmu-miR-200c-3p	mmu-miR-429-3p	mmu-miR-448-3p
Bcl11b	0.1578	0.551609	0.550459	5	mmu-miR-183-5p	mmu-miR-200a-3p	mmu-miR-200c-3p	mmu-miR-429-3p	mmu-miR-34a-5p
Jade1	0.1578	0.551609	0.550459	4	mmu-miR-182-5p	mmu-miR-200a-3p	mmu-miR-344d-3p	mmu-miR-448-3p
Foxp1	0.169177	0.551609	0.56422	5	mmu-miR-183-5p	mmu-miR-200a-3p	mmu-miR-200c-3p	mmu-miR-429-3p	mmu-miR-34a-5p
Tead1	0.169177	0.551609	0.56422	5	mmu-miR-148a-3p	mmu-miR-182-5p	mmu-miR-200c-3p	mmu-miR-429-3p	mmu-miR-344d-3p
Zeb2	0.169177	0.551609	0.56422	5	mmu-miR-183-5p	mmu-miR-200a-3p	mmu-miR-200c-3p	mmu-miR-429-3p	mmu-miR-344d-3p
Zfp704	0.169177	0.551609	0.56422	5	mmu-miR-1298-5p	mmu-miR-148a-3p	mmu-miR-182-5p	mmu-miR-200c-3p	mmu-miR-429-3p
Brwd3	0.192947	0.551609	0.591743	5	mmu-miR-148a-3p	mmu-miR-182-5p	mmu-miR-200c-3p	mmu-miR-429-3p	mmu-miR-344d-3p
Atxn1	0.205307	0.554903	0.605505	5	mmu-miR-148a-3p	mmu-miR-182-5p	mmu-miR-200a-3p	mmu-miR-200c-3p	mmu-miR-429-3p
Prdm11	0.217962	0.560778	0.619266	4	mmu-miR-148a-3p	mmu-miR-344d-3p	mmu-miR-34a-5p	mmu-miR-448-3p
Mbnl1	0.244084	0.560778	0.646789	5	mmu-miR-100-5p	mmu-miR-183-5p	mmu-miR-200a-3p	mmu-miR-200c-3p	mmu-miR-429-3p
Sox6	0.244084	0.560778	0.646789	5	mmu-miR-182-5p	mmu-miR-183-5p	mmu-miR-200a-3p	mmu-miR-200c-3p	mmu-miR-429-3p
Tnpo1	0.244084	0.560778	0.646789	4	mmu-miR-148a-3p	mmu-miR-182-5p	mmu-miR-200a-3p	mmu-miR-344d-3p
Rora	0.257515	0.572128	0.66055	4	mmu-miR-183-5p	mmu-miR-200a-3p	mmu-miR-344d-3p	mmu-miR-34a-5p
Foxp2	0.271167	0.57269	0.674312	4	mmu-miR-182-5p	mmu-miR-200a-3p	mmu-miR-344d-3p	mmu-miR-34a-5p
Nufip2	0.271167	0.57269	0.674312	5	mmu-miR-182-5p	mmu-miR-183-5p	mmu-miR-200a-3p	mmu-miR-200c-3p	mmu-miR-429-3p
Aak1	0.285021	0.57269	0.688073	6	mmu-miR-182-5p	mmu-miR-183-5p	mmu-miR-200c-3p	mmu-miR-429-3p	mmu-miR-486a-5p	mmu-miR-486b-5p
Ubn2	0.285021	0.57269	0.688073	5	mmu-miR-182-5p	mmu-miR-200c-3p	mmu-miR-429-3p	mmu-miR-34a-5p	mmu-miR-448-3p
Celf2	0.415562	0.610944	0.811927	6	mmu-miR-182-5p	mmu-miR-183-5p	mmu-miR-200c-3p	mmu-miR-429-3p	mmu-miR-486a-5p	mmu-miR-486b-5p
Tnrc6b	0.445151	0.623764	0.83945	4	mmu-miR-148a-3p	mmu-miR-183-5p	mmu-miR-200a-3p	mmu-miR-34a-5p
Cux1	0.58885	0.684885	0.977064	5	mmu-miR-148a-3p	mmu-miR-183-5p	mmu-miR-200c-3p	mmu-miR-429-3p	mmu-miR-34a-5p
Pnoc	0.000500507	0.447861	0.0733945	3	mmu-miR-148a-3p	mmu-miR-183-5p	mmu-miR-34a-5p
U2af1	0.00121192	0.447861	0.0917431	4	mmu-miR-148a-3p	mmu-miR-200c-3p	mmu-miR-429-3p	mmu-miR-34a-5p
Zkscan16	0.00234752	0.545603	0.110092	3	mmu-miR-100-5p	mmu-miR-148a-3p	mmu-miR-34a-5p
A130010J15Rik	0.0039786	0.545603	0.12844	3	mmu-miR-148a-3p	mmu-miR-200a-3p	mmu-miR-34a-5p
Cep170b	0.00616471	0.545603	0.146789	3	mmu-miR-182-5p	mmu-miR-183-5p	mmu-miR-34a-5p
Ezr	0.00616471	0.545603	0.146789	3	mmu-miR-182-5p	mmu-miR-183-5p	mmu-miR-344d-3p
Tmsb4x	0.00616471	0.545603	0.146789	3	mmu-miR-148a-3p	mmu-miR-183-5p	mmu-miR-448-3p
Arhgap20	0.0089546	0.545603	0.165138	4	mmu-miR-1298-5p	mmu-miR-148a-3p	mmu-miR-200c-3p	mmu-miR-429-3p
Astn1	0.0089546	0.545603	0.165138	4	mmu-miR-182-5p	mmu-miR-200a-3p	mmu-miR-200c-3p	mmu-miR-429-3p
Dact1	0.0089546	0.545603	0.165138	4	mmu-miR-200c-3p	mmu-miR-429-3p	mmu-miR-344d-3p	mmu-miR-448-3p
Maml2	0.0089546	0.545603	0.165138	4	mmu-miR-200a-3p	mmu-miR-344d-3p	mmu-miR-486a-5p	mmu-miR-486b-5p
Osbpl11	0.0089546	0.545603	0.165138	4	mmu-miR-148a-3p	mmu-miR-200a-3p	mmu-miR-200c-3p	mmu-miR-429-3p
Prkcz	0.0089546	0.545603	0.165138	3	mmu-miR-148a-3p	mmu-miR-182-5p	mmu-miR-448-3p
Sdk2	0.0089546	0.545603	0.165138	4	mmu-miR-148a-3p	mmu-miR-200c-3p	mmu-miR-429-3p	mmu-miR-34a-5p
Sidt2	0.0089546	0.545603	0.165138	3	mmu-miR-183-5p	mmu-miR-200a-3p	mmu-miR-34a-5p
Slit3	0.0089546	0.545603	0.165138	3	mmu-miR-182-5p	mmu-miR-200a-3p	mmu-miR-344d-3p
Srsf11	0.0089546	0.545603	0.165138	3	mmu-miR-148a-3p	mmu-miR-183-5p	mmu-miR-344d-3p
Tmem55a	0.0089546	0.545603	0.165138	3	mmu-miR-148a-3p	mmu-miR-34a-5p	mmu-miR-448-3p
Zfp36	0.0089546	0.545603	0.165138	3	mmu-miR-182-5p	mmu-miR-200a-3p	mmu-miR-344d-3p
Zic3	0.0089546	0.545603	0.165138	4	mmu-miR-182-5p	mmu-miR-183-5p	mmu-miR-200c-3p	mmu-miR-429-3p
Crtc1	0.0123871	0.545603	0.183486	3	mmu-miR-182-5p	mmu-miR-34a-5p	mmu-miR-448-3p
Evi5l	0.0123871	0.545603	0.183486	3	mmu-miR-182-5p	mmu-miR-200a-3p	mmu-miR-34a-5p
Foxf1	0.0123871	0.545603	0.183486	4	mmu-miR-148a-3p	mmu-miR-200c-3p	mmu-miR-429-3p	mmu-miR-344d-3p
Gpr158	0.0123871	0.545603	0.183486	4	mmu-miR-182-5p	mmu-miR-200c-3p	mmu-miR-429-3p	mmu-miR-34a-5p
Ppp1r10	0.0123871	0.545603	0.183486	4	mmu-miR-148a-3p	mmu-miR-200c-3p	mmu-miR-429-3p	mmu-miR-34a-5p
Prkacb	0.0123871	0.545603	0.183486	4	mmu-miR-182-5p	mmu-miR-200a-3p	mmu-miR-200c-3p	mmu-miR-429-3p
Synj1	0.0123871	0.545603	0.183486	4	mmu-miR-148a-3p	mmu-miR-200c-3p	mmu-miR-429-3p	mmu-miR-34a-5p
Vps33a	0.0123871	0.545603	0.183486	4	mmu-miR-182-5p	mmu-miR-200c-3p	mmu-miR-429-3p	mmu-miR-34a-5p
Coro1c	0.0164922	0.545603	0.201835	4	mmu-miR-182-5p	mmu-miR-200c-3p	mmu-miR-429-3p	mmu-miR-34a-5p
Etl4	0.0164922	0.545603	0.201835	3	mmu-miR-148a-3p	mmu-miR-182-5p	mmu-miR-34a-5p
Fcho2	0.0164922	0.545603	0.201835	3	mmu-miR-148a-3p	mmu-miR-183-5p	mmu-miR-200a-3p
Gab1	0.0164922	0.545603	0.201835	4	mmu-miR-200a-3p	mmu-miR-200c-3p	mmu-miR-429-3p	mmu-miR-34a-5p
Grem2	0.0164922	0.545603	0.201835	4	mmu-miR-183-5p	mmu-miR-200c-3p	mmu-miR-429-3p	mmu-miR-34a-5p
Phyhipl	0.0164922	0.545603	0.201835	3	mmu-miR-182-5p	mmu-miR-200a-3p	mmu-miR-344d-3p
Piga	0.0164922	0.545603	0.201835	5	mmu-miR-200c-3p	mmu-miR-429-3p	mmu-miR-448-3p	mmu-miR-486a-5p	mmu-miR-486b-5p
Tmem108	0.0164922	0.545603	0.201835	3	mmu-miR-148a-3p	mmu-miR-182-5p	mmu-miR-344d-3p
Tob1	0.0164922	0.545603	0.201835	5	mmu-miR-182-5p	mmu-miR-200c-3p	mmu-miR-429-3p	mmu-miR-486a-5p	mmu-miR-486b-5p
Camsap1	0.0212913	0.545603	0.220183	3	mmu-miR-148a-3p	mmu-miR-200a-3p	mmu-miR-34a-5p
Cntn4	0.0212913	0.545603	0.220183	4	mmu-miR-148a-3p	mmu-miR-200c-3p	mmu-miR-429-3p	mmu-miR-448-3p
Ctnnd2	0.0212913	0.545603	0.220183	4	mmu-miR-200a-3p	mmu-miR-200c-3p	mmu-miR-429-3p	mmu-miR-34a-5p
Hs3st1	0.0212913	0.545603	0.220183	4	mmu-miR-183-5p	mmu-miR-200c-3p	mmu-miR-429-3p	mmu-miR-344d-3p
Hsph1	0.0212913	0.545603	0.220183	4	mmu-miR-182-5p	mmu-miR-183-5p	mmu-miR-200c-3p	mmu-miR-429-3p
Map3k7	0.0212913	0.545603	0.220183	4	mmu-miR-200a-3p	mmu-miR-448-3p	mmu-miR-486a-5p	mmu-miR-486b-5p
Myrip	0.0212913	0.545603	0.220183	3	mmu-miR-182-5p	mmu-miR-200a-3p	mmu-miR-34a-5p
Nudt4	0.0212913	0.545603	0.220183	4	mmu-miR-183-5p	mmu-miR-200c-3p	mmu-miR-429-3p	mmu-miR-448-3p
Phf3	0.0212913	0.545603	0.220183	3	mmu-miR-148a-3p	mmu-miR-183-5p	mmu-miR-448-3p
Rab7	0.0212913	0.545603	0.220183	4	mmu-miR-182-5p	mmu-miR-200c-3p	mmu-miR-429-3p	mmu-miR-448-3p
Skap2	0.0212913	0.545603	0.220183	3	mmu-miR-1298-5p	mmu-miR-182-5p	mmu-miR-344d-3p
Slc44a1	0.0212913	0.545603	0.220183	3	mmu-miR-100-5p	mmu-miR-183-5p	mmu-miR-448-3p
Stxbp5	0.0212913	0.545603	0.220183	3	mmu-miR-148a-3p	mmu-miR-182-5p	mmu-miR-200a-3p
Sypl	0.0212913	0.545603	0.220183	4	mmu-miR-182-5p	mmu-miR-344d-3p	mmu-miR-486a-5p	mmu-miR-486b-5p
Arcn1	0.0267986	0.545603	0.238532	4	mmu-miR-182-5p	mmu-miR-200a-3p	mmu-miR-200c-3p	mmu-miR-429-3p
B3galt1	0.0267986	0.545603	0.238532	3	mmu-miR-1298-5p	mmu-miR-182-5p	mmu-miR-344d-3p
Dixdc1	0.0267986	0.545603	0.238532	3	mmu-miR-182-5p	mmu-miR-200a-3p	mmu-miR-34a-5p
Git2	0.0267986	0.545603	0.238532	4	mmu-miR-182-5p	mmu-miR-200c-3p	mmu-miR-429-3p	mmu-miR-448-3p
Hspa13	0.0267986	0.545603	0.238532	4	mmu-miR-182-5p	mmu-miR-200c-3p	mmu-miR-429-3p	mmu-miR-344d-3p
Myo1b	0.0267986	0.545603	0.238532	4	mmu-miR-182-5p	mmu-miR-183-5p	mmu-miR-200c-3p	mmu-miR-429-3p
Prkar2b	0.0267986	0.545603	0.238532	4	mmu-miR-200c-3p	mmu-miR-429-3p	mmu-miR-344d-3p	mmu-miR-448-3p
Prss12	0.0267986	0.545603	0.238532	3	mmu-miR-148a-3p	mmu-miR-182-5p	mmu-miR-34a-5p
Rabgap1	0.0267986	0.545603	0.238532	3	mmu-miR-182-5p	mmu-miR-200a-3p	mmu-miR-448-3p
Sesn2	0.0267986	0.545603	0.238532	3	mmu-miR-148a-3p	mmu-miR-182-5p	mmu-miR-200a-3p
Ttc19	0.0267986	0.545603	0.238532	3	mmu-miR-148a-3p	mmu-miR-183-5p	mmu-miR-34a-5p
Vat1l	0.0267986	0.545603	0.238532	4	mmu-miR-182-5p	mmu-miR-200c-3p	mmu-miR-429-3p	mmu-miR-344d-3p
Zc3h15	0.0267986	0.545603	0.238532	4	mmu-miR-182-5p	mmu-miR-200c-3p	mmu-miR-429-3p	mmu-miR-448-3p
Zzef1	0.0267986	0.545603	0.238532	3	mmu-miR-100-5p	mmu-miR-182-5p	mmu-miR-448-3p
Cacna1b	0.0330215	0.545603	0.256881	3	mmu-miR-182-5p	mmu-miR-200a-3p	mmu-miR-448-3p
Dcaf5	0.0330215	0.545603	0.256881	4	mmu-miR-200c-3p	mmu-miR-429-3p	mmu-miR-344d-3p	mmu-miR-448-3p
Fosb	0.0330215	0.545603	0.256881	4	mmu-miR-148a-3p	mmu-miR-200c-3p	mmu-miR-429-3p	mmu-miR-344d-3p
Grb2	0.0330215	0.545603	0.256881	3	mmu-miR-182-5p	mmu-miR-200a-3p	mmu-miR-448-3p
Jmjd1c	0.0330215	0.545603	0.256881	3	mmu-miR-182-5p	mmu-miR-200a-3p	mmu-miR-34a-5p
Parm1	0.0330215	0.545603	0.256881	3	mmu-miR-182-5p	mmu-miR-200a-3p	mmu-miR-34a-5p
Plcxd3	0.0330215	0.545603	0.256881	3	mmu-miR-183-5p	mmu-miR-200a-3p	mmu-miR-448-3p
Sdc2	0.0330215	0.545603	0.256881	4	mmu-miR-182-5p	mmu-miR-200a-3p	mmu-miR-200c-3p	mmu-miR-429-3p
Zdhhc17	0.0330215	0.545603	0.256881	4	mmu-miR-148a-3p	mmu-miR-200c-3p	mmu-miR-429-3p	mmu-miR-34a-5p
Znrf1	0.0330215	0.545603	0.256881	3	mmu-miR-148a-3p	mmu-miR-182-5p	mmu-miR-344d-3p
3830406C13Rik	0.0399613	0.545603	0.275229	3	mmu-miR-1298-5p	mmu-miR-200a-3p	mmu-miR-448-3p
Bahcc1	0.0399613	0.545603	0.275229	4	mmu-miR-148a-3p	mmu-miR-448-3p	mmu-miR-486a-5p	mmu-miR-486b-5p
C530008M17Rik	0.0399613	0.545603	0.275229	3	mmu-miR-182-5p	mmu-miR-200a-3p	mmu-miR-448-3p
Cep97	0.0399613	0.545603	0.275229	3	mmu-miR-183-5p	mmu-miR-344d-3p	mmu-miR-448-3p
Gm16039	0.0399613	0.545603	0.275229	3	mmu-miR-182-5p	mmu-miR-183-5p	mmu-miR-344d-3p
Gphn	0.0399613	0.545603	0.275229	3	mmu-miR-182-5p	mmu-miR-200a-3p	mmu-miR-448-3p
Mtcl1	0.0399613	0.545603	0.275229	3	mmu-miR-1298-5p	mmu-miR-148a-3p	mmu-miR-34a-5p
Ntn1	0.0399613	0.545603	0.275229	3	mmu-miR-200a-3p	mmu-miR-344d-3p	mmu-miR-34a-5p
Ppp1r12b	0.0399613	0.545603	0.275229	4	mmu-miR-200c-3p	mmu-miR-429-3p	mmu-miR-344d-3p	mmu-miR-448-3p
Prkd1	0.0399613	0.545603	0.275229	3	mmu-miR-182-5p	mmu-miR-344d-3p	mmu-miR-34a-5p
Rdx	0.0399613	0.545603	0.275229	3	mmu-miR-182-5p	mmu-miR-200a-3p	mmu-miR-344d-3p
Slc10a7	0.0399613	0.545603	0.275229	5	mmu-miR-200a-3p	mmu-miR-200c-3p	mmu-miR-429-3p	mmu-miR-486a-5p	mmu-miR-486b-5p
Tiam1	0.0399613	0.545603	0.275229	3	mmu-miR-182-5p	mmu-miR-183-5p	mmu-miR-200a-3p
Add2	0.0476137	0.545603	0.293578	3	mmu-miR-182-5p	mmu-miR-344d-3p	mmu-miR-34a-5p
Ammecr1l	0.0476137	0.545603	0.293578	4	mmu-miR-182-5p	mmu-miR-183-5p	mmu-miR-200c-3p	mmu-miR-429-3p
Atp2b4	0.0476137	0.545603	0.293578	3	mmu-miR-148a-3p	mmu-miR-34a-5p	mmu-miR-448-3p
D16Ertd472e	0.0476137	0.545603	0.293578	3	mmu-miR-200a-3p	mmu-miR-344d-3p	mmu-miR-448-3p
D230025D16Rik	0.0476137	0.545603	0.293578	3	mmu-miR-148a-3p	mmu-miR-182-5p	mmu-miR-200a-3p
Kcnq3	0.0476137	0.545603	0.293578	4	mmu-miR-182-5p	mmu-miR-200c-3p	mmu-miR-429-3p	mmu-miR-448-3p
Pgrmc2	0.0476137	0.545603	0.293578	3	mmu-miR-183-5p	mmu-miR-200a-3p	mmu-miR-34a-5p
Samd4	0.0476137	0.545603	0.293578	3	mmu-miR-182-5p	mmu-miR-183-5p	mmu-miR-344d-3p
Stt3a	0.0476137	0.545603	0.293578	3	mmu-miR-148a-3p	mmu-miR-344d-3p	mmu-miR-448-3p
Ttbk2	0.0476137	0.545603	0.293578	3	mmu-miR-182-5p	mmu-miR-200a-3p	mmu-miR-344d-3p
Wipf1	0.0476137	0.545603	0.293578	4	mmu-miR-182-5p	mmu-miR-200a-3p	mmu-miR-200c-3p	mmu-miR-429-3p
Ep300	0.0559696	0.545603	0.311927	4	mmu-miR-148a-3p	mmu-miR-182-5p	mmu-miR-200c-3p	mmu-miR-429-3p
Fam120c	0.0559696	0.545603	0.311927	4	mmu-miR-182-5p	mmu-miR-200c-3p	mmu-miR-429-3p	mmu-miR-344d-3p
Gabrb3	0.0559696	0.545603	0.311927	4	mmu-miR-1298-5p	mmu-miR-448-3p	mmu-miR-486a-5p	mmu-miR-486b-5p
Igsf3	0.0559696	0.545603	0.311927	4	mmu-miR-182-5p	mmu-miR-200c-3p	mmu-miR-429-3p	mmu-miR-344d-3p
Inhbb	0.0559696	0.545603	0.311927	3	mmu-miR-1298-5p	mmu-miR-148a-3p	mmu-miR-34a-5p
Jade2	0.0559696	0.545603	0.311927	3	mmu-miR-182-5p	mmu-miR-183-5p	mmu-miR-34a-5p
Kctd15	0.0559696	0.545603	0.311927	4	mmu-miR-183-5p	mmu-miR-200c-3p	mmu-miR-429-3p	mmu-miR-448-3p
Lrp1b	0.0559696	0.545603	0.311927	4	mmu-miR-183-5p	mmu-miR-200a-3p	mmu-miR-200c-3p	mmu-miR-429-3p
Slc38a4	0.0559696	0.545603	0.311927	4	mmu-miR-182-5p	mmu-miR-200c-3p	mmu-miR-429-3p	mmu-miR-34a-5p
Wwp1	0.0559696	0.545603	0.311927	3	mmu-miR-148a-3p	mmu-miR-344d-3p	mmu-miR-448-3p
Adam22	0.0650157	0.550728	0.330275	3	mmu-miR-148a-3p	mmu-miR-182-5p	mmu-miR-34a-5p
Foxk2	0.0650157	0.550728	0.330275	3	mmu-miR-1298-5p	mmu-miR-148a-3p	mmu-miR-182-5p
Gatsl2	0.0650157	0.550728	0.330275	4	mmu-miR-182-5p	mmu-miR-200c-3p	mmu-miR-429-3p	mmu-miR-34a-5p
Gucy1a2	0.0650157	0.550728	0.330275	4	mmu-miR-182-5p	mmu-miR-344d-3p	mmu-miR-486a-5p	mmu-miR-486b-5p
Kdm2b	0.0650157	0.550728	0.330275	3	mmu-miR-148a-3p	mmu-miR-182-5p	mmu-miR-200a-3p
Klf6	0.0650157	0.550728	0.330275	3	mmu-miR-148a-3p	mmu-miR-200a-3p	mmu-miR-344d-3p
Mkl2	0.0650157	0.550728	0.330275	4	mmu-miR-182-5p	mmu-miR-183-5p	mmu-miR-200c-3p	mmu-miR-429-3p
Mmd	0.0650157	0.550728	0.330275	4	mmu-miR-148a-3p	mmu-miR-182-5p	mmu-miR-200c-3p	mmu-miR-429-3p
Mxd4	0.0650157	0.550728	0.330275	4	mmu-miR-183-5p	mmu-miR-200c-3p	mmu-miR-429-3p	mmu-miR-34a-5p
Nrg3	0.0650157	0.550728	0.330275	4	mmu-miR-200c-3p	mmu-miR-429-3p	mmu-miR-344d-3p	mmu-miR-448-3p
Oxsr1	0.0650157	0.550728	0.330275	3	mmu-miR-148a-3p	mmu-miR-182-5p	mmu-miR-34a-5p
Pfn2	0.0650157	0.550728	0.330275	4	mmu-miR-183-5p	mmu-miR-200c-3p	mmu-miR-429-3p	mmu-miR-448-3p
Sgms1	0.0650157	0.550728	0.330275	3	mmu-miR-148a-3p	mmu-miR-182-5p	mmu-miR-183-5p
Taf4a	0.0650157	0.550728	0.330275	4	mmu-miR-148a-3p	mmu-miR-182-5p	mmu-miR-200c-3p	mmu-miR-429-3p
Vamp2	0.0650157	0.550728	0.330275	3	mmu-miR-344d-3p	mmu-miR-34a-5p	mmu-miR-448-3p
Ank3	0.0747345	0.550728	0.348624	4	mmu-miR-182-5p	mmu-miR-200c-3p	mmu-miR-429-3p	mmu-miR-34a-5p
Arl5b	0.0747345	0.550728	0.348624	4	mmu-miR-200a-3p	mmu-miR-200c-3p	mmu-miR-429-3p	mmu-miR-448-3p
Ccdc117	0.0747345	0.550728	0.348624	4	mmu-miR-182-5p	mmu-miR-200a-3p	mmu-miR-486a-5p	mmu-miR-486b-5p
Cdh20	0.0747345	0.550728	0.348624	4	mmu-miR-148a-3p	mmu-miR-182-5p	mmu-miR-200c-3p	mmu-miR-429-3p
Cdon	0.0747345	0.550728	0.348624	4	mmu-miR-200a-3p	mmu-miR-200c-3p	mmu-miR-429-3p	mmu-miR-344d-3p
Cops7b	0.0747345	0.550728	0.348624	4	mmu-miR-344d-3p	mmu-miR-34a-5p	mmu-miR-486a-5p	mmu-miR-486b-5p
Gpr85	0.0747345	0.550728	0.348624	3	mmu-miR-182-5p	mmu-miR-183-5p	mmu-miR-34a-5p
Lnpep	0.0747345	0.550728	0.348624	3	mmu-miR-148a-3p	mmu-miR-183-5p	mmu-miR-448-3p
Nfic	0.0747345	0.550728	0.348624	4	mmu-miR-182-5p	mmu-miR-200c-3p	mmu-miR-429-3p	mmu-miR-448-3p
Pcnx	0.0747345	0.550728	0.348624	4	mmu-miR-182-5p	mmu-miR-200c-3p	mmu-miR-429-3p	mmu-miR-344d-3p
Pdzd2	0.0747345	0.550728	0.348624	3	mmu-miR-182-5p	mmu-miR-200a-3p	mmu-miR-344d-3p
Ranbp10	0.0747345	0.550728	0.348624	4	mmu-miR-200c-3p	mmu-miR-429-3p	mmu-miR-344d-3p	mmu-miR-34a-5p
Siah1a	0.0747345	0.550728	0.348624	5	mmu-miR-200a-3p	mmu-miR-200c-3p	mmu-miR-429-3p	mmu-miR-486a-5p	mmu-miR-486b-5p
Tram1	0.0747345	0.550728	0.348624	3	mmu-miR-183-5p	mmu-miR-200a-3p	mmu-miR-448-3p
Ttyh3	0.0747345	0.550728	0.348624	3	mmu-miR-148a-3p	mmu-miR-182-5p	mmu-miR-448-3p
2510009E07Rik	0.0851055	0.550728	0.366972	3	mmu-miR-1298-5p	mmu-miR-34a-5p	mmu-miR-448-3p
8030462N17Rik	0.0851055	0.550728	0.366972	3	mmu-miR-148a-3p	mmu-miR-200a-3p	mmu-miR-344d-3p
Cacna1e	0.0851055	0.550728	0.366972	3	mmu-miR-183-5p	mmu-miR-200a-3p	mmu-miR-34a-5p
Ell2	0.0851055	0.550728	0.366972	4	mmu-miR-182-5p	mmu-miR-200c-3p	mmu-miR-429-3p	mmu-miR-448-3p
Evx2	0.0851055	0.550728	0.366972	3	mmu-miR-182-5p	mmu-miR-200a-3p	mmu-miR-34a-5p
Fam168b	0.0851055	0.550728	0.366972	4	mmu-miR-200a-3p	mmu-miR-200c-3p	mmu-miR-429-3p	mmu-miR-448-3p
Farp1	0.0851055	0.550728	0.366972	3	mmu-miR-182-5p	mmu-miR-200a-3p	mmu-miR-448-3p
Glce	0.0851055	0.550728	0.366972	3	mmu-miR-344d-3p	mmu-miR-34a-5p	mmu-miR-448-3p
Iqsec1	0.0851055	0.550728	0.366972	4	mmu-miR-200a-3p	mmu-miR-200c-3p	mmu-miR-429-3p	mmu-miR-344d-3p
Irs1	0.0851055	0.550728	0.366972	4	mmu-miR-1298-5p	mmu-miR-183-5p	mmu-miR-200c-3p	mmu-miR-429-3p
Pak4	0.0851055	0.550728	0.366972	3	mmu-miR-344d-3p	mmu-miR-448-3p	mmu-miR-451a
Sh3kbp1	0.0851055	0.550728	0.366972	3	mmu-miR-148a-3p	mmu-miR-182-5p	mmu-miR-448-3p
Slc23a2	0.0851055	0.550728	0.366972	4	mmu-miR-182-5p	mmu-miR-200a-3p	mmu-miR-200c-3p	mmu-miR-429-3p
Slc24a4	0.0851055	0.550728	0.366972	4	mmu-miR-1298-5p	mmu-miR-148a-3p	mmu-miR-200c-3p	mmu-miR-429-3p
Ss18	0.0851055	0.550728	0.366972	3	mmu-miR-182-5p	mmu-miR-183-5p	mmu-miR-448-3p
Stau2	0.0851055	0.550728	0.366972	3	mmu-miR-182-5p	mmu-miR-200a-3p	mmu-miR-344d-3p
Unc5c	0.0851055	0.550728	0.366972	4	mmu-miR-183-5p	mmu-miR-448-3p	mmu-miR-486a-5p	mmu-miR-486b-5p
Atad2b	0.096105	0.550728	0.385321	3	mmu-miR-182-5p	mmu-miR-200a-3p	mmu-miR-448-3p
Cd47	0.096105	0.550728	0.385321	3	mmu-miR-182-5p	mmu-miR-200a-3p	mmu-miR-344d-3p
D630045J12Rik	0.096105	0.550728	0.385321	3	mmu-miR-148a-3p	mmu-miR-182-5p	mmu-miR-448-3p
Dgkg	0.096105	0.550728	0.385321	3	mmu-miR-182-5p	mmu-miR-344d-3p	mmu-miR-448-3p
Epha4	0.096105	0.550728	0.385321	3	mmu-miR-148a-3p	mmu-miR-183-5p	mmu-miR-448-3p
Hoxa10	0.096105	0.550728	0.385321	3	mmu-miR-1298-5p	mmu-miR-182-5p	mmu-miR-34a-5p
Mapre2	0.096105	0.550728	0.385321	3	mmu-miR-200a-3p	mmu-miR-344d-3p	mmu-miR-448-3p
Mybl1	0.096105	0.550728	0.385321	4	mmu-miR-148a-3p	mmu-miR-200a-3p	mmu-miR-200c-3p	mmu-miR-429-3p
Paqr9	0.096105	0.550728	0.385321	3	mmu-miR-148a-3p	mmu-miR-200a-3p	mmu-miR-448-3p
Ppp2ca	0.096105	0.550728	0.385321	4	mmu-miR-183-5p	mmu-miR-200a-3p	mmu-miR-200c-3p	mmu-miR-429-3p
Rere	0.096105	0.550728	0.385321	3	mmu-miR-182-5p	mmu-miR-200a-3p	mmu-miR-344d-3p
Scn1a	0.096105	0.550728	0.385321	4	mmu-miR-182-5p	mmu-miR-200c-3p	mmu-miR-429-3p	mmu-miR-34a-5p
Slc30a1	0.096105	0.550728	0.385321	3	mmu-miR-182-5p	mmu-miR-200a-3p	mmu-miR-344d-3p
Apbb2	0.107707	0.550728	0.40367	3	mmu-miR-200a-3p	mmu-miR-344d-3p	mmu-miR-448-3p
Elf2	0.107707	0.550728	0.40367	4	mmu-miR-200a-3p	mmu-miR-200c-3p	mmu-miR-429-3p	mmu-miR-448-3p
Fem1c	0.107707	0.550728	0.40367	3	mmu-miR-182-5p	mmu-miR-183-5p	mmu-miR-200a-3p
Lmo3	0.107707	0.550728	0.40367	4	mmu-miR-183-5p	mmu-miR-200a-3p	mmu-miR-486a-5p	mmu-miR-486b-5p
Mob1b	0.107707	0.550728	0.40367	3	mmu-miR-148a-3p	mmu-miR-182-5p	mmu-miR-344d-3p
Msn	0.107707	0.550728	0.40367	4	mmu-miR-182-5p	mmu-miR-200c-3p	mmu-miR-429-3p	mmu-miR-344d-3p
Pcsk5	0.107707	0.550728	0.40367	4	mmu-miR-182-5p	mmu-miR-200c-3p	mmu-miR-429-3p	mmu-miR-344d-3p
Setd7	0.107707	0.550728	0.40367	4	mmu-miR-1298-5p	mmu-miR-182-5p	mmu-miR-200c-3p	mmu-miR-429-3p
Sobp	0.107707	0.550728	0.40367	3	mmu-miR-148a-3p	mmu-miR-183-5p	mmu-miR-200a-3p
Ulk2	0.107707	0.550728	0.40367	4	mmu-miR-200a-3p	mmu-miR-200c-3p	mmu-miR-429-3p	mmu-miR-344d-3p
Xkr7	0.107707	0.550728	0.40367	3	mmu-miR-183-5p	mmu-miR-200a-3p	mmu-miR-448-3p
Ythdf2	0.107707	0.550728	0.40367	4	mmu-miR-200a-3p	mmu-miR-200c-3p	mmu-miR-429-3p	mmu-miR-451a
Fzd3	0.119883	0.551237	0.422018	4	mmu-miR-182-5p	mmu-miR-200c-3p	mmu-miR-429-3p	mmu-miR-448-3p
Grik3	0.119883	0.551237	0.422018	3	mmu-miR-148a-3p	mmu-miR-182-5p	mmu-miR-448-3p
Ing2	0.119883	0.551237	0.422018	3	mmu-miR-148a-3p	mmu-miR-200a-3p	mmu-miR-448-3p
Lhx1	0.119883	0.551237	0.422018	3	mmu-miR-182-5p	mmu-miR-200a-3p	mmu-miR-448-3p
Nr4a3	0.119883	0.551237	0.422018	3	mmu-miR-182-5p	mmu-miR-183-5p	mmu-miR-448-3p
Ptpn4	0.119883	0.551237	0.422018	3	mmu-miR-182-5p	mmu-miR-183-5p	mmu-miR-34a-5p
Rims3	0.119883	0.551237	0.422018	4	mmu-miR-182-5p	mmu-miR-200c-3p	mmu-miR-429-3p	mmu-miR-34a-5p
Sos1	0.119883	0.551237	0.422018	3	mmu-miR-148a-3p	mmu-miR-182-5p	mmu-miR-344d-3p
Stam	0.119883	0.551237	0.422018	3	mmu-miR-1298-5p	mmu-miR-148a-3p	mmu-miR-182-5p
Stk35	0.119883	0.551237	0.422018	4	mmu-miR-200a-3p	mmu-miR-34a-5p	mmu-miR-486a-5p	mmu-miR-486b-5p
Wdfy3	0.119883	0.551237	0.422018	4	mmu-miR-200a-3p	mmu-miR-200c-3p	mmu-miR-429-3p	mmu-miR-448-3p
Zcchc24	0.119883	0.551237	0.422018	4	mmu-miR-200a-3p	mmu-miR-200c-3p	mmu-miR-429-3p	mmu-miR-448-3p
Baz2b	0.132603	0.551237	0.440367	4	mmu-miR-148a-3p	mmu-miR-200c-3p	mmu-miR-429-3p	mmu-miR-344d-3p
Bicd2	0.132603	0.551237	0.440367	4	mmu-miR-182-5p	mmu-miR-200c-3p	mmu-miR-429-3p	mmu-miR-448-3p
Caln1	0.132603	0.551237	0.440367	3	mmu-miR-182-5p	mmu-miR-183-5p	mmu-miR-448-3p
Csrp2	0.132603	0.551237	0.440367	4	mmu-miR-148a-3p	mmu-miR-200c-3p	mmu-miR-429-3p	mmu-miR-344d-3p
Edem3	0.132603	0.551237	0.440367	4	mmu-miR-1298-5p	mmu-miR-182-5p	mmu-miR-200c-3p	mmu-miR-429-3p
Eea1	0.132603	0.551237	0.440367	3	mmu-miR-182-5p	mmu-miR-183-5p	mmu-miR-34a-5p
Epn2	0.132603	0.551237	0.440367	3	mmu-miR-148a-3p	mmu-miR-200a-3p	mmu-miR-34a-5p
Fgf9	0.132603	0.551237	0.440367	4	mmu-miR-182-5p	mmu-miR-183-5p	mmu-miR-486a-5p	mmu-miR-486b-5p
Hcn1	0.132603	0.551237	0.440367	4	mmu-miR-200a-3p	mmu-miR-200c-3p	mmu-miR-429-3p	mmu-miR-344d-3p
Pan3	0.132603	0.551237	0.440367	4	mmu-miR-182-5p	mmu-miR-200c-3p	mmu-miR-429-3p	mmu-miR-34a-5p
Ptch1	0.132603	0.551237	0.440367	3	mmu-miR-183-5p	mmu-miR-200a-3p	mmu-miR-448-3p
Ptpn14	0.132603	0.551237	0.440367	4	mmu-miR-148a-3p	mmu-miR-200c-3p	mmu-miR-429-3p	mmu-miR-448-3p
Ret	0.132603	0.551237	0.440367	3	mmu-miR-182-5p	mmu-miR-34a-5p	mmu-miR-448-3p
Sp3	0.132603	0.551237	0.440367	3	mmu-miR-182-5p	mmu-miR-344d-3p	mmu-miR-448-3p
Cacna2d1	0.145836	0.551237	0.458716	4	mmu-miR-182-5p	mmu-miR-200a-3p	mmu-miR-200c-3p	mmu-miR-429-3p
Etv3	0.145836	0.551237	0.458716	3	mmu-miR-100-5p	mmu-miR-182-5p	mmu-miR-344d-3p
Foxn3	0.145836	0.551237	0.458716	3	mmu-miR-182-5p	mmu-miR-200a-3p	mmu-miR-34a-5p
Klhl3	0.145836	0.551237	0.458716	4	mmu-miR-183-5p	mmu-miR-200c-3p	mmu-miR-429-3p	mmu-miR-448-3p
Myo9a	0.145836	0.551237	0.458716	4	mmu-miR-148a-3p	mmu-miR-200a-3p	mmu-miR-200c-3p	mmu-miR-429-3p
Peak1	0.145836	0.551237	0.458716	4	mmu-miR-148a-3p	mmu-miR-200a-3p	mmu-miR-200c-3p	mmu-miR-429-3p
Ralgps1	0.145836	0.551237	0.458716	3	mmu-miR-182-5p	mmu-miR-200a-3p	mmu-miR-34a-5p
Sorl1	0.145836	0.551237	0.458716	3	mmu-miR-1298-5p	mmu-miR-344d-3p	mmu-miR-448-3p
Stox2	0.145836	0.551237	0.458716	3	mmu-miR-148a-3p	mmu-miR-182-5p	mmu-miR-344d-3p
Wapal	0.145836	0.551237	0.458716	4	mmu-miR-148a-3p	mmu-miR-200a-3p	mmu-miR-200c-3p	mmu-miR-429-3p
AI593442	0.159549	0.551609	0.477064	4	mmu-miR-200c-3p	mmu-miR-429-3p	mmu-miR-344d-3p	mmu-miR-448-3p
Arl8b	0.159549	0.551609	0.477064	4	mmu-miR-148a-3p	mmu-miR-200c-3p	mmu-miR-429-3p	mmu-miR-34a-5p
Atxn7	0.159549	0.551609	0.477064	3	mmu-miR-182-5p	mmu-miR-200a-3p	mmu-miR-34a-5p
Chd9	0.159549	0.551609	0.477064	4	mmu-miR-148a-3p	mmu-miR-200a-3p	mmu-miR-200c-3p	mmu-miR-429-3p
Map3k3	0.159549	0.551609	0.477064	3	mmu-miR-182-5p	mmu-miR-200a-3p	mmu-miR-344d-3p
Msl2	0.159549	0.551609	0.477064	4	mmu-miR-200c-3p	mmu-miR-429-3p	mmu-miR-344d-3p	mmu-miR-34a-5p
Sept7	0.159549	0.551609	0.477064	3	mmu-miR-182-5p	mmu-miR-183-5p	mmu-miR-200a-3p
Sestd1	0.159549	0.551609	0.477064	3	mmu-miR-148a-3p	mmu-miR-200a-3p	mmu-miR-448-3p
Slc5a3	0.159549	0.551609	0.477064	4	mmu-miR-182-5p	mmu-miR-200a-3p	mmu-miR-200c-3p	mmu-miR-429-3p
Sox12	0.159549	0.551609	0.477064	5	mmu-miR-200c-3p	mmu-miR-429-3p	mmu-miR-34a-5p	mmu-miR-486a-5p	mmu-miR-486b-5p
Unkl	0.159549	0.551609	0.477064	3	mmu-miR-182-5p	mmu-miR-200a-3p	mmu-miR-448-3p
Usp31	0.159549	0.551609	0.477064	4	mmu-miR-200c-3p	mmu-miR-429-3p	mmu-miR-34a-5p	mmu-miR-448-3p
Yy1	0.159549	0.551609	0.477064	3	mmu-miR-200a-3p	mmu-miR-344d-3p	mmu-miR-34a-5p
Gxylt1	0.173708	0.551609	0.495413	4	mmu-miR-182-5p	mmu-miR-344d-3p	mmu-miR-486a-5p	mmu-miR-486b-5p
Jazf1	0.173708	0.551609	0.495413	4	mmu-miR-182-5p	mmu-miR-200a-3p	mmu-miR-200c-3p	mmu-miR-429-3p
Kcnk10	0.173708	0.551609	0.495413	3	mmu-miR-182-5p	mmu-miR-183-5p	mmu-miR-448-3p
Kif2a	0.173708	0.551609	0.495413	3	mmu-miR-182-5p	mmu-miR-183-5p	mmu-miR-448-3p
Onecut1	0.173708	0.551609	0.495413	3	mmu-miR-182-5p	mmu-miR-200a-3p	mmu-miR-34a-5p
Phf21a	0.173708	0.551609	0.495413	4	mmu-miR-182-5p	mmu-miR-200a-3p	mmu-miR-200c-3p	mmu-miR-429-3p
Plxna4	0.173708	0.551609	0.495413	4	mmu-miR-183-5p	mmu-miR-200a-3p	mmu-miR-200c-3p	mmu-miR-429-3p
Ppp1r9a	0.173708	0.551609	0.495413	4	mmu-miR-148a-3p	mmu-miR-182-5p	mmu-miR-200c-3p	mmu-miR-429-3p
Prrc2c	0.173708	0.551609	0.495413	5	mmu-miR-200c-3p	mmu-miR-429-3p	mmu-miR-344d-3p	mmu-miR-486a-5p	mmu-miR-486b-5p
Snx27	0.173708	0.551609	0.495413	3	mmu-miR-148a-3p	mmu-miR-200a-3p	mmu-miR-344d-3p
Acvr1c	0.18828	0.551609	0.513761	3	mmu-miR-182-5p	mmu-miR-344d-3p	mmu-miR-448-3p
Bhlhe41	0.18828	0.551609	0.513761	4	mmu-miR-182-5p	mmu-miR-200c-3p	mmu-miR-429-3p	mmu-miR-344d-3p
Clcn5	0.18828	0.551609	0.513761	3	mmu-miR-182-5p	mmu-miR-200a-3p	mmu-miR-448-3p
Klf13	0.18828	0.551609	0.513761	4	mmu-miR-182-5p	mmu-miR-200c-3p	mmu-miR-429-3p	mmu-miR-448-3p
Nrg1	0.18828	0.551609	0.513761	4	mmu-miR-183-5p	mmu-miR-200c-3p	mmu-miR-429-3p	mmu-miR-344d-3p
Sgms2	0.18828	0.551609	0.513761	4	mmu-miR-182-5p	mmu-miR-200c-3p	mmu-miR-429-3p	mmu-miR-448-3p
Suv420h1	0.18828	0.551609	0.513761	4	mmu-miR-1298-5p	mmu-miR-200c-3p	mmu-miR-429-3p	mmu-miR-448-3p
Cdk13	0.203229	0.551609	0.53211	3	mmu-miR-148a-3p	mmu-miR-200a-3p	mmu-miR-344d-3p
Chic1	0.203229	0.551609	0.53211	3	mmu-miR-1298-5p	mmu-miR-182-5p	mmu-miR-448-3p
Dcun1d3	0.203229	0.551609	0.53211	3	mmu-miR-148a-3p	mmu-miR-182-5p	mmu-miR-200a-3p
Lphn2	0.203229	0.551609	0.53211	4	mmu-miR-182-5p	mmu-miR-200c-3p	mmu-miR-429-3p	mmu-miR-344d-3p
Lrp6	0.203229	0.551609	0.53211	3	mmu-miR-182-5p	mmu-miR-183-5p	mmu-miR-344d-3p
Nr2c2	0.203229	0.551609	0.53211	5	mmu-miR-200a-3p	mmu-miR-200c-3p	mmu-miR-429-3p	mmu-miR-486a-5p	mmu-miR-486b-5p
Rab8b	0.203229	0.551609	0.53211	4	mmu-miR-183-5p	mmu-miR-200c-3p	mmu-miR-429-3p	mmu-miR-344d-3p
Styx	0.203229	0.551609	0.53211	4	mmu-miR-148a-3p	mmu-miR-183-5p	mmu-miR-200c-3p	mmu-miR-429-3p
Tbl1xr1	0.203229	0.551609	0.53211	4	mmu-miR-148a-3p	mmu-miR-200c-3p	mmu-miR-429-3p	mmu-miR-34a-5p
Zeb1	0.203229	0.551609	0.53211	4	mmu-miR-183-5p	mmu-miR-200a-3p	mmu-miR-200c-3p	mmu-miR-429-3p
Zfpm2	0.203229	0.551609	0.53211	4	mmu-miR-148a-3p	mmu-miR-183-5p	mmu-miR-200c-3p	mmu-miR-429-3p
1810013L24Rik	0.21852	0.560778	0.550459	4	mmu-miR-1298-5p	mmu-miR-183-5p	mmu-miR-200c-3p	mmu-miR-429-3p
Grin2a	0.21852	0.560778	0.550459	4	mmu-miR-148a-3p	mmu-miR-183-5p	mmu-miR-200c-3p	mmu-miR-429-3p
Ikzf2	0.21852	0.560778	0.550459	4	mmu-miR-200a-3p	mmu-miR-200c-3p	mmu-miR-429-3p	mmu-miR-448-3p
Klf4	0.21852	0.560778	0.550459	4	mmu-miR-148a-3p	mmu-miR-200c-3p	mmu-miR-429-3p	mmu-miR-34a-5p
Ncoa2	0.21852	0.560778	0.550459	4	mmu-miR-200a-3p	mmu-miR-200c-3p	mmu-miR-429-3p	mmu-miR-448-3p
Nova2	0.21852	0.560778	0.550459	4	mmu-miR-148a-3p	mmu-miR-182-5p	mmu-miR-200c-3p	mmu-miR-429-3p
Satb2	0.21852	0.560778	0.550459	3	mmu-miR-182-5p	mmu-miR-200a-3p	mmu-miR-34a-5p
Tcf12	0.21852	0.560778	0.550459	3	mmu-miR-183-5p	mmu-miR-200a-3p	mmu-miR-34a-5p
Trim2	0.21852	0.560778	0.550459	4	mmu-miR-183-5p	mmu-miR-200a-3p	mmu-miR-200c-3p	mmu-miR-429-3p
Zbtb1	0.21852	0.560778	0.550459	3	mmu-miR-148a-3p	mmu-miR-182-5p	mmu-miR-448-3p
Efnb2	0.23412	0.560778	0.568807	4	mmu-miR-148a-3p	mmu-miR-182-5p	mmu-miR-200c-3p	mmu-miR-429-3p
Myt1l	0.23412	0.560778	0.568807	3	mmu-miR-183-5p	mmu-miR-200a-3p	mmu-miR-344d-3p
Nfat5	0.23412	0.560778	0.568807	4	mmu-miR-148a-3p	mmu-miR-182-5p	mmu-miR-486a-5p	mmu-miR-486b-5p
Pde3a	0.23412	0.560778	0.568807	3	mmu-miR-182-5p	mmu-miR-183-5p	mmu-miR-344d-3p
Prdm16	0.23412	0.560778	0.568807	4	mmu-miR-182-5p	mmu-miR-200c-3p	mmu-miR-429-3p	mmu-miR-448-3p
Rictor	0.23412	0.560778	0.568807	3	mmu-miR-148a-3p	mmu-miR-182-5p	mmu-miR-448-3p
Rnf38	0.23412	0.560778	0.568807	4	mmu-miR-148a-3p	mmu-miR-200a-3p	mmu-miR-200c-3p	mmu-miR-429-3p
Socs6	0.23412	0.560778	0.568807	4	mmu-miR-1298-5p	mmu-miR-183-5p	mmu-miR-200c-3p	mmu-miR-429-3p
Ccnd2	0.249993	0.560829	0.587156	3	mmu-miR-182-5p	mmu-miR-183-5p	mmu-miR-448-3p
Chd7	0.249993	0.560829	0.587156	3	mmu-miR-148a-3p	mmu-miR-344d-3p	mmu-miR-448-3p
Clcn3	0.249993	0.560829	0.587156	3	mmu-miR-183-5p	mmu-miR-34a-5p	mmu-miR-448-3p
Mef2c	0.249993	0.560829	0.587156	3	mmu-miR-182-5p	mmu-miR-183-5p	mmu-miR-448-3p
Mtf1	0.249993	0.560829	0.587156	3	mmu-miR-148a-3p	mmu-miR-183-5p	mmu-miR-448-3p
Otud7a	0.249993	0.560829	0.587156	4	mmu-miR-200c-3p	mmu-miR-429-3p	mmu-miR-34a-5p	mmu-miR-448-3p
Phf20l1	0.249993	0.560829	0.587156	4	mmu-miR-182-5p	mmu-miR-34a-5p	mmu-miR-486a-5p	mmu-miR-486b-5p
Pik3r1	0.249993	0.560829	0.587156	4	mmu-miR-182-5p	mmu-miR-448-3p	mmu-miR-486a-5p	mmu-miR-486b-5p
Prtg	0.249993	0.560829	0.587156	4	mmu-miR-182-5p	mmu-miR-200a-3p	mmu-miR-200c-3p	mmu-miR-429-3p
Trim71	0.249993	0.560829	0.587156	4	mmu-miR-100-5p	mmu-miR-182-5p	mmu-miR-200c-3p	mmu-miR-429-3p
Ctnnd1	0.266105	0.57269	0.605505	3	mmu-miR-182-5p	mmu-miR-344d-3p	mmu-miR-34a-5p
CTNND1	0.266105	0.57269	0.605505	3	mmu-miR-182-5p	mmu-miR-344d-3p	mmu-miR-34a-5p
Zfp609	0.266105	0.57269	0.605505	3	mmu-miR-183-5p	mmu-miR-200a-3p	mmu-miR-344d-3p
Bbx	0.282422	0.57269	0.623853	4	mmu-miR-148a-3p	mmu-miR-200a-3p	mmu-miR-200c-3p	mmu-miR-429-3p
Btaf1	0.282422	0.57269	0.623853	4	mmu-miR-148a-3p	mmu-miR-448-3p	mmu-miR-486a-5p	mmu-miR-486b-5p
Cnot6l	0.282422	0.57269	0.623853	3	mmu-miR-182-5p	mmu-miR-183-5p	mmu-miR-34a-5p
Cpd	0.282422	0.57269	0.623853	4	mmu-miR-148a-3p	mmu-miR-200a-3p	mmu-miR-200c-3p	mmu-miR-429-3p
Fam168a	0.282422	0.57269	0.623853	3	mmu-miR-182-5p	mmu-miR-200a-3p	mmu-miR-448-3p
Fbxo28	0.282422	0.57269	0.623853	3	mmu-miR-148a-3p	mmu-miR-182-5p	mmu-miR-448-3p
Nsd1	0.282422	0.57269	0.623853	3	mmu-miR-148a-3p	mmu-miR-182-5p	mmu-miR-34a-5p
Ntrk3	0.282422	0.57269	0.623853	3	mmu-miR-100-5p	mmu-miR-344d-3p	mmu-miR-448-3p
Trp53inp1	0.282422	0.57269	0.623853	4	mmu-miR-182-5p	mmu-miR-200a-3p	mmu-miR-200c-3p	mmu-miR-429-3p
Zcchc14	0.282422	0.57269	0.623853	3	mmu-miR-1298-5p	mmu-miR-182-5p	mmu-miR-448-3p
Zfand5	0.282422	0.57269	0.623853	3	mmu-miR-182-5p	mmu-miR-200a-3p	mmu-miR-344d-3p
Agfg1	0.298911	0.581071	0.642202	4	mmu-miR-1298-5p	mmu-miR-148a-3p	mmu-miR-200c-3p	mmu-miR-429-3p
Mtdh	0.298911	0.581071	0.642202	3	mmu-miR-148a-3p	mmu-miR-344d-3p	mmu-miR-448-3p
Rcor1	0.298911	0.581071	0.642202	3	mmu-miR-182-5p	mmu-miR-344d-3p	mmu-miR-448-3p
Taok1	0.298911	0.581071	0.642202	4	mmu-miR-100-5p	mmu-miR-183-5p	mmu-miR-200c-3p	mmu-miR-429-3p
Atf2	0.315539	0.581071	0.66055	4	mmu-miR-183-5p	mmu-miR-200c-3p	mmu-miR-429-3p	mmu-miR-448-3p
Cadm2	0.315539	0.581071	0.66055	3	mmu-miR-182-5p	mmu-miR-200a-3p	mmu-miR-448-3p
Csnk2a1	0.315539	0.581071	0.66055	3	mmu-miR-148a-3p	mmu-miR-183-5p	mmu-miR-200a-3p
Med13	0.315539	0.581071	0.66055	4	mmu-miR-183-5p	mmu-miR-200c-3p	mmu-miR-429-3p	mmu-miR-344d-3p
Nrp1	0.315539	0.581071	0.66055	3	mmu-miR-148a-3p	mmu-miR-200a-3p	mmu-miR-448-3p
Slitrk3	0.315539	0.581071	0.66055	3	mmu-miR-148a-3p	mmu-miR-183-5p	mmu-miR-344d-3p
Arid2	0.332274	0.582196	0.678899	4	mmu-miR-200c-3p	mmu-miR-429-3p	mmu-miR-344d-3p	mmu-miR-448-3p
Cpeb2	0.332274	0.582196	0.678899	3	mmu-miR-183-5p	mmu-miR-34a-5p	mmu-miR-448-3p
Kmt2a	0.332274	0.582196	0.678899	3	mmu-miR-148a-3p	mmu-miR-182-5p	mmu-miR-200a-3p
Ythdf3	0.332274	0.582196	0.678899	4	mmu-miR-183-5p	mmu-miR-200c-3p	mmu-miR-429-3p	mmu-miR-448-3p
Cbx5	0.349086	0.590015	0.697248	4	mmu-miR-200a-3p	mmu-miR-200c-3p	mmu-miR-429-3p	mmu-miR-448-3p
Kpna3	0.349086	0.590015	0.697248	3	mmu-miR-182-5p	mmu-miR-200a-3p	mmu-miR-448-3p
Med12l	0.349086	0.590015	0.697248	3	mmu-miR-148a-3p	mmu-miR-182-5p	mmu-miR-183-5p
Msi2	0.349086	0.590015	0.697248	3	mmu-miR-148a-3p	mmu-miR-183-5p	mmu-miR-448-3p
Ipo7	0.365945	0.590015	0.715596	4	mmu-miR-344d-3p	mmu-miR-448-3p	mmu-miR-486a-5p	mmu-miR-486b-5p
Klf3	0.365945	0.590015	0.715596	4	mmu-miR-200c-3p	mmu-miR-429-3p	mmu-miR-344d-3p	mmu-miR-448-3p
Npas3	0.365945	0.590015	0.715596	3	mmu-miR-183-5p	mmu-miR-200a-3p	mmu-miR-448-3p
Pde4d	0.365945	0.590015	0.715596	3	mmu-miR-1298-5p	mmu-miR-183-5p	mmu-miR-344d-3p
Plag1	0.365945	0.590015	0.715596	3	mmu-miR-182-5p	mmu-miR-183-5p	mmu-miR-200a-3p
Ppargc1b	0.365945	0.590015	0.715596	3	mmu-miR-148a-3p	mmu-miR-344d-3p	mmu-miR-34a-5p
Gpm6a	0.382822	0.599329	0.733945	4	mmu-miR-148a-3p	mmu-miR-200c-3p	mmu-miR-429-3p	mmu-miR-448-3p
Kctd16	0.382822	0.599329	0.733945	3	mmu-miR-182-5p	mmu-miR-344d-3p	mmu-miR-34a-5p
Map3k2	0.382822	0.599329	0.733945	3	mmu-miR-182-5p	mmu-miR-183-5p	mmu-miR-200a-3p
Zbtb34	0.382822	0.599329	0.733945	3	mmu-miR-183-5p	mmu-miR-200a-3p	mmu-miR-448-3p
Crk	0.399688	0.599329	0.752294	4	mmu-miR-183-5p	mmu-miR-200c-3p	mmu-miR-429-3p	mmu-miR-344d-3p
Kcnh7	0.399688	0.599329	0.752294	3	mmu-miR-200a-3p	mmu-miR-34a-5p	mmu-miR-448-3p
Lpp	0.399688	0.599329	0.752294	3	mmu-miR-1298-5p	mmu-miR-182-5p	mmu-miR-200a-3p
Arhgap5	0.416518	0.612128	0.770642	4	mmu-miR-148a-3p	mmu-miR-344d-3p	mmu-miR-486a-5p	mmu-miR-486b-5p
Ago1	0.433286	0.61579	0.788991	3	mmu-miR-148a-3p	mmu-miR-182-5p	mmu-miR-448-3p
Cask	0.433286	0.61579	0.788991	4	mmu-miR-182-5p	mmu-miR-200c-3p	mmu-miR-429-3p	mmu-miR-344d-3p
Mtf2	0.449967	0.624777	0.807339	4	mmu-miR-200a-3p	mmu-miR-200c-3p	mmu-miR-429-3p	mmu-miR-448-3p
Rfx3	0.449967	0.624777	0.807339	4	mmu-miR-183-5p	mmu-miR-200c-3p	mmu-miR-429-3p	mmu-miR-34a-5p
Zfhx4	0.449967	0.624777	0.807339	4	mmu-miR-200c-3p	mmu-miR-429-3p	mmu-miR-34a-5p	mmu-miR-448-3p
Mmp16	0.466539	0.624777	0.825688	4	mmu-miR-182-5p	mmu-miR-200c-3p	mmu-miR-429-3p	mmu-miR-344d-3p
Tsc22d2	0.466539	0.624777	0.825688	5	mmu-miR-182-5p	mmu-miR-200c-3p	mmu-miR-429-3p	mmu-miR-486a-5p	mmu-miR-486b-5p
Fam126b	0.48298	0.638268	0.844037	3	mmu-miR-182-5p	mmu-miR-200a-3p	mmu-miR-34a-5p
Hipk2	0.48298	0.638268	0.844037	4	mmu-miR-200a-3p	mmu-miR-200c-3p	mmu-miR-429-3p	mmu-miR-448-3p
Sp4	0.48298	0.638268	0.844037	3	mmu-miR-200a-3p	mmu-miR-344d-3p	mmu-miR-448-3p
Clock	0.499268	0.638858	0.862385	3	mmu-miR-148a-3p	mmu-miR-182-5p	mmu-miR-34a-5p
Hipk3	0.499268	0.638858	0.862385	4	mmu-miR-148a-3p	mmu-miR-200a-3p	mmu-miR-200c-3p	mmu-miR-429-3p
Rc3h2	0.499268	0.638858	0.862385	3	mmu-miR-148a-3p	mmu-miR-200a-3p	mmu-miR-344d-3p
Ccnt2	0.531312	0.652305	0.899083	4	mmu-miR-1298-5p	mmu-miR-200a-3p	mmu-miR-486a-5p	mmu-miR-486b-5p
Crebrf	0.547033	0.668387	0.917431	4	mmu-miR-200a-3p	mmu-miR-34a-5p	mmu-miR-486a-5p	mmu-miR-486b-5p
Rnf165	0.547033	0.668387	0.917431	3	mmu-miR-200a-3p	mmu-miR-34a-5p	mmu-miR-448-3p
Kpna4	0.562531	0.672754	0.93578	3	mmu-miR-183-5p	mmu-miR-200a-3p	mmu-miR-448-3p
Nfia	0.636223	0.709534	1.02752	4	mmu-miR-200a-3p	mmu-miR-200c-3p	mmu-miR-429-3p	mmu-miR-448-3p
Ankrd52	0.702666	0.747537	1.11927	4	mmu-miR-182-5p	mmu-miR-200c-3p	mmu-miR-429-3p	mmu-miR-34a-5p
Lcor	0.782204	0.80072	1.24771	4	mmu-miR-148a-3p	mmu-miR-182-5p	mmu-miR-200c-3p	mmu-miR-429-3p
Serpinf2	0.00279034	0.545603	0.0550459	2	mmu-miR-1298-5p	mmu-miR-34a-5p
Fez2	0.00811267	0.545603	0.0825688	3	mmu-miR-148a-3p	mmu-miR-200c-3p	mmu-miR-429-3p
Mtmr14	0.00811267	0.545603	0.0825688	2	mmu-miR-148a-3p	mmu-miR-34a-5p
Nalcn	0.00811267	0.545603	0.0825688	4	mmu-miR-200c-3p	mmu-miR-429-3p	mmu-miR-486a-5p	mmu-miR-486b-5p
Pbxip1	0.00811267	0.545603	0.0825688	2	mmu-miR-148a-3p	mmu-miR-448-3p
Ppef1	0.00811267	0.545603	0.0825688	2	mmu-miR-200a-3p	mmu-miR-344d-3p
Rph3al	0.00811267	0.545603	0.0825688	2	mmu-miR-148a-3p	mmu-miR-200a-3p
Spesp1	0.00811267	0.545603	0.0825688	3	mmu-miR-200c-3p	mmu-miR-429-3p	mmu-miR-448-3p
Zc3hav1	0.00811267	0.545603	0.0825688	4	mmu-miR-200c-3p	mmu-miR-429-3p	mmu-miR-486a-5p	mmu-miR-486b-5p
Brinp1	0.0157248	0.545603	0.110092	2	mmu-miR-34a-5p	mmu-miR-448-3p
Csnk1e	0.0157248	0.545603	0.110092	2	mmu-miR-182-5p	mmu-miR-200a-3p
Dmwd	0.0157248	0.545603	0.110092	2	mmu-miR-200a-3p	mmu-miR-34a-5p
Epdr1	0.0157248	0.545603	0.110092	2	mmu-miR-100-5p	mmu-miR-183-5p
Loxl3	0.0157248	0.545603	0.110092	2	mmu-miR-344d-3p	mmu-miR-34a-5p
Mgat4c	0.0157248	0.545603	0.110092	2	mmu-miR-182-5p	mmu-miR-448-3p
Parpbp	0.0157248	0.545603	0.110092	2	mmu-miR-148a-3p	mmu-miR-182-5p
Rgcc	0.0157248	0.545603	0.110092	2	mmu-miR-344d-3p	mmu-miR-448-3p
Sar1a	0.0157248	0.545603	0.110092	2	mmu-miR-183-5p	mmu-miR-34a-5p
Slc2a1	0.0157248	0.545603	0.110092	2	mmu-miR-148a-3p	mmu-miR-344d-3p
Slc35a2	0.0157248	0.545603	0.110092	3	mmu-miR-182-5p	mmu-miR-200c-3p	mmu-miR-429-3p
Slc35d1	0.0157248	0.545603	0.110092	2	mmu-miR-182-5p	mmu-miR-200a-3p
Stac2	0.0157248	0.545603	0.110092	2	mmu-miR-148a-3p	mmu-miR-34a-5p
3222401L13Rik	0.0254001	0.545603	0.137615	3	mmu-miR-344d-3p	mmu-miR-486a-5p	mmu-miR-486b-5p
Adamts8	0.0254001	0.545603	0.137615	3	mmu-miR-200c-3p	mmu-miR-429-3p	mmu-miR-448-3p
Aktip	0.0254001	0.545603	0.137615	2	mmu-miR-183-5p	mmu-miR-200a-3p
Ap1s2	0.0254001	0.545603	0.137615	3	mmu-miR-200c-3p	mmu-miR-429-3p	mmu-miR-34a-5p
Apoo	0.0254001	0.545603	0.137615	3	mmu-miR-183-5p	mmu-miR-200c-3p	mmu-miR-429-3p
Arhgap39	0.0254001	0.545603	0.137615	2	mmu-miR-344d-3p	mmu-miR-34a-5p
Bap1	0.0254001	0.545603	0.137615	3	mmu-miR-200a-3p	mmu-miR-200c-3p	mmu-miR-429-3p
Casr	0.0254001	0.545603	0.137615	3	mmu-miR-148a-3p	mmu-miR-200c-3p	mmu-miR-429-3p
Dbx1	0.0254001	0.545603	0.137615	2	mmu-miR-182-5p	mmu-miR-344d-3p
Denr	0.0254001	0.545603	0.137615	2	mmu-miR-148a-3p	mmu-miR-182-5p
Igfbp3	0.0254001	0.545603	0.137615	2	mmu-miR-34a-5p	mmu-miR-448-3p
L3mbtl1	0.0254001	0.545603	0.137615	2	mmu-miR-182-5p	mmu-miR-34a-5p
Ldlr	0.0254001	0.545603	0.137615	2	mmu-miR-182-5p	mmu-miR-344d-3p
March5	0.0254001	0.545603	0.137615	2	mmu-miR-200a-3p	mmu-miR-34a-5p
Mex3d	0.0254001	0.545603	0.137615	3	mmu-miR-200c-3p	mmu-miR-429-3p	mmu-miR-344d-3p
Ppp1r11	0.0254001	0.545603	0.137615	2	mmu-miR-182-5p	mmu-miR-34a-5p
Prkag1	0.0254001	0.545603	0.137615	2	mmu-miR-200a-3p	mmu-miR-34a-5p
Slc44a2	0.0254001	0.545603	0.137615	2	mmu-miR-182-5p	mmu-miR-34a-5p
Sox2	0.0254001	0.545603	0.137615	3	mmu-miR-182-5p	mmu-miR-200c-3p	mmu-miR-429-3p
Syt4	0.0254001	0.545603	0.137615	2	mmu-miR-200a-3p	mmu-miR-448-3p
Tmed4	0.0254001	0.545603	0.137615	2	mmu-miR-344d-3p	mmu-miR-448-3p
Tspan4	0.0254001	0.545603	0.137615	2	mmu-miR-182-5p	mmu-miR-200a-3p
Vmac	0.0254001	0.545603	0.137615	2	mmu-miR-182-5p	mmu-miR-183-5p
Wasf1	0.0254001	0.545603	0.137615	3	mmu-miR-200c-3p	mmu-miR-429-3p	mmu-miR-34a-5p
Wnt1	0.0254001	0.545603	0.137615	2	mmu-miR-148a-3p	mmu-miR-34a-5p
Zfp316	0.0254001	0.545603	0.137615	2	mmu-miR-34a-5p	mmu-miR-448-3p
Arhgef18	0.0369264	0.545603	0.165138	2	mmu-miR-183-5p	mmu-miR-200a-3p
Asun	0.0369264	0.545603	0.165138	2	mmu-miR-182-5p	mmu-miR-448-3p
C78339	0.0369264	0.545603	0.165138	3	mmu-miR-200a-3p	mmu-miR-200c-3p	mmu-miR-429-3p
Caps2	0.0369264	0.545603	0.165138	2	mmu-miR-1298-5p	mmu-miR-183-5p
Casp2	0.0369264	0.545603	0.165138	2	mmu-miR-182-5p	mmu-miR-34a-5p
Cdh7	0.0369264	0.545603	0.165138	3	mmu-miR-148a-3p	mmu-miR-486a-5p	mmu-miR-486b-5p
Colec12	0.0369264	0.545603	0.165138	2	mmu-miR-182-5p	mmu-miR-448-3p
Gjd2	0.0369264	0.545603	0.165138	2	mmu-miR-148a-3p	mmu-miR-183-5p
Gm9925	0.0369264	0.545603	0.165138	3	mmu-miR-200c-3p	mmu-miR-429-3p	mmu-miR-448-3p
Inpp4a	0.0369264	0.545603	0.165138	3	mmu-miR-200c-3p	mmu-miR-429-3p	mmu-miR-344d-3p
Iqck	0.0369264	0.545603	0.165138	2	mmu-miR-344d-3p	mmu-miR-448-3p
Kcnj14	0.0369264	0.545603	0.165138	2	mmu-miR-182-5p	mmu-miR-183-5p
March4	0.0369264	0.545603	0.165138	3	mmu-miR-183-5p	mmu-miR-486a-5p	mmu-miR-486b-5p
Myadm	0.0369264	0.545603	0.165138	2	mmu-miR-182-5p	mmu-miR-200a-3p
Nfya	0.0369264	0.545603	0.165138	3	mmu-miR-148a-3p	mmu-miR-200c-3p	mmu-miR-429-3p
Nop9	0.0369264	0.545603	0.165138	2	mmu-miR-182-5p	mmu-miR-200a-3p
Ntf3	0.0369264	0.545603	0.165138	3	mmu-miR-200c-3p	mmu-miR-429-3p	mmu-miR-448-3p
Ormdl3	0.0369264	0.545603	0.165138	3	mmu-miR-200c-3p	mmu-miR-429-3p	mmu-miR-34a-5p
Ostf1	0.0369264	0.545603	0.165138	2	mmu-miR-148a-3p	mmu-miR-182-5p
Pcdhga12	0.0369264	0.545603	0.165138	2	mmu-miR-183-5p	mmu-miR-448-3p
Pex5	0.0369264	0.545603	0.165138	2	mmu-miR-182-5p	mmu-miR-200a-3p
Prkar1a	0.0369264	0.545603	0.165138	3	mmu-miR-182-5p	mmu-miR-200c-3p	mmu-miR-429-3p
Ptprz1	0.0369264	0.545603	0.165138	3	mmu-miR-200a-3p	mmu-miR-200c-3p	mmu-miR-429-3p
Slc14a1	0.0369264	0.545603	0.165138	3	mmu-miR-200a-3p	mmu-miR-200c-3p	mmu-miR-429-3p
St3gal2	0.0369264	0.545603	0.165138	3	mmu-miR-182-5p	mmu-miR-200c-3p	mmu-miR-429-3p
Tbck	0.0369264	0.545603	0.165138	2	mmu-miR-148a-3p	mmu-miR-34a-5p
Tex2	0.0369264	0.545603	0.165138	3	mmu-miR-182-5p	mmu-miR-200c-3p	mmu-miR-429-3p
Tgfa	0.0369264	0.545603	0.165138	2	mmu-miR-1298-5p	mmu-miR-148a-3p
Tmed7	0.0369264	0.545603	0.165138	2	mmu-miR-148a-3p	mmu-miR-183-5p
Whsc1	0.0369264	0.545603	0.165138	2	mmu-miR-148a-3p	mmu-miR-182-5p
Zfp207	0.0369264	0.545603	0.165138	2	mmu-miR-183-5p	mmu-miR-200a-3p
Zfp607	0.0369264	0.545603	0.165138	2	mmu-miR-148a-3p	mmu-miR-200a-3p
Adcy2	0.0501055	0.545603	0.192661	3	mmu-miR-148a-3p	mmu-miR-200c-3p	mmu-miR-429-3p
Arhgap6	0.0501055	0.545603	0.192661	3	mmu-miR-183-5p	mmu-miR-200c-3p	mmu-miR-429-3p
Atl1	0.0501055	0.545603	0.192661	2	mmu-miR-200a-3p	mmu-miR-344d-3p
Eif2s1	0.0501055	0.545603	0.192661	3	mmu-miR-182-5p	mmu-miR-200c-3p	mmu-miR-429-3p
Errfi1	0.0501055	0.545603	0.192661	3	mmu-miR-148a-3p	mmu-miR-200c-3p	mmu-miR-429-3p
Gnaz	0.0501055	0.545603	0.192661	2	mmu-miR-1298-5p	mmu-miR-182-5p
Golph3l	0.0501055	0.545603	0.192661	2	mmu-miR-182-5p	mmu-miR-34a-5p
Hnf4g	0.0501055	0.545603	0.192661	2	mmu-miR-148a-3p	mmu-miR-344d-3p
Lhfp	0.0501055	0.545603	0.192661	3	mmu-miR-200c-3p	mmu-miR-429-3p	mmu-miR-448-3p
Lrrtm3	0.0501055	0.545603	0.192661	3	mmu-miR-1298-5p	mmu-miR-200c-3p	mmu-miR-429-3p
Lyst	0.0501055	0.545603	0.192661	2	mmu-miR-34a-5p	mmu-miR-448-3p
Map2k1	0.0501055	0.545603	0.192661	2	mmu-miR-182-5p	mmu-miR-34a-5p
Mfap3	0.0501055	0.545603	0.192661	2	mmu-miR-182-5p	mmu-miR-183-5p
Mnx1	0.0501055	0.545603	0.192661	2	mmu-miR-200a-3p	mmu-miR-344d-3p
Napb	0.0501055	0.545603	0.192661	3	mmu-miR-200c-3p	mmu-miR-429-3p	mmu-miR-448-3p
Nceh1	0.0501055	0.545603	0.192661	2	mmu-miR-148a-3p	mmu-miR-34a-5p
Npm1	0.0501055	0.545603	0.192661	3	mmu-miR-182-5p	mmu-miR-200c-3p	mmu-miR-429-3p
Osr1	0.0501055	0.545603	0.192661	3	mmu-miR-200c-3p	mmu-miR-429-3p	mmu-miR-451a
Pdk4	0.0501055	0.545603	0.192661	2	mmu-miR-148a-3p	mmu-miR-182-5p
Rnf183	0.0501055	0.545603	0.192661	2	mmu-miR-148a-3p	mmu-miR-182-5p
Sec11a	0.0501055	0.545603	0.192661	2	mmu-miR-182-5p	mmu-miR-200a-3p
Smc6	0.0501055	0.545603	0.192661	2	mmu-miR-182-5p	mmu-miR-34a-5p
Snph	0.0501055	0.545603	0.192661	3	mmu-miR-148a-3p	mmu-miR-200c-3p	mmu-miR-429-3p
Tceal1	0.0501055	0.545603	0.192661	2	mmu-miR-344d-3p	mmu-miR-448-3p
Tmem115	0.0501055	0.545603	0.192661	3	mmu-miR-182-5p	mmu-miR-486a-5p	mmu-miR-486b-5p
Unc13c	0.0501055	0.545603	0.192661	2	mmu-miR-182-5p	mmu-miR-34a-5p
Vav2	0.0501055	0.545603	0.192661	2	mmu-miR-148a-3p	mmu-miR-182-5p
AI597479	0.0647524	0.550728	0.220183	3	mmu-miR-200c-3p	mmu-miR-429-3p	mmu-miR-34a-5p
Ajuba	0.0647524	0.550728	0.220183	2	mmu-miR-148a-3p	mmu-miR-182-5p
B4galt6	0.0647524	0.550728	0.220183	3	mmu-miR-182-5p	mmu-miR-200c-3p	mmu-miR-429-3p
Bnip3l	0.0647524	0.550728	0.220183	3	mmu-miR-183-5p	mmu-miR-200c-3p	mmu-miR-429-3p
Cdc25a	0.0647524	0.550728	0.220183	2	mmu-miR-200a-3p	mmu-miR-34a-5p
Clasp2	0.0647524	0.550728	0.220183	3	mmu-miR-200a-3p	mmu-miR-200c-3p	mmu-miR-429-3p
Fam118a	0.0647524	0.550728	0.220183	2	mmu-miR-182-5p	mmu-miR-183-5p
Fbxl2	0.0647524	0.550728	0.220183	2	mmu-miR-183-5p	mmu-miR-200a-3p
Fhl1	0.0647524	0.550728	0.220183	3	mmu-miR-182-5p	mmu-miR-200c-3p	mmu-miR-429-3p
Gramd1b	0.0647524	0.550728	0.220183	2	mmu-miR-182-5p	mmu-miR-183-5p
Gyk	0.0647524	0.550728	0.220183	2	mmu-miR-182-5p	mmu-miR-451a
Hmgb3	0.0647524	0.550728	0.220183	3	mmu-miR-148a-3p	mmu-miR-200c-3p	mmu-miR-429-3p
Htr2a	0.0647524	0.550728	0.220183	2	mmu-miR-183-5p	mmu-miR-344d-3p
Ikzf1	0.0647524	0.550728	0.220183	2	mmu-miR-182-5p	mmu-miR-448-3p
Kcnq4	0.0647524	0.550728	0.220183	3	mmu-miR-200c-3p	mmu-miR-429-3p	mmu-miR-448-3p
Klhl9	0.0647524	0.550728	0.220183	2	mmu-miR-182-5p	mmu-miR-344d-3p
Lrrc8a	0.0647524	0.550728	0.220183	3	mmu-miR-200a-3p	mmu-miR-200c-3p	mmu-miR-429-3p
Lrrfip2	0.0647524	0.550728	0.220183	2	mmu-miR-1298-5p	mmu-miR-344d-3p
Ncs1	0.0647524	0.550728	0.220183	3	mmu-miR-183-5p	mmu-miR-200c-3p	mmu-miR-429-3p
Nptx2	0.0647524	0.550728	0.220183	2	mmu-miR-182-5p	mmu-miR-344d-3p
Numb	0.0647524	0.550728	0.220183	2	mmu-miR-182-5p	mmu-miR-344d-3p
Ocln	0.0647524	0.550728	0.220183	3	mmu-miR-183-5p	mmu-miR-200c-3p	mmu-miR-429-3p
Paxbp1	0.0647524	0.550728	0.220183	2	mmu-miR-344d-3p	mmu-miR-448-3p
Pdcd6	0.0647524	0.550728	0.220183	2	mmu-miR-182-5p	mmu-miR-183-5p
Plet1	0.0647524	0.550728	0.220183	2	mmu-miR-1298-5p	mmu-miR-182-5p
Prox2	0.0647524	0.550728	0.220183	2	mmu-miR-182-5p	mmu-miR-34a-5p
Rab38	0.0647524	0.550728	0.220183	2	mmu-miR-200a-3p	mmu-miR-344d-3p
Reln	0.0647524	0.550728	0.220183	3	mmu-miR-200c-3p	mmu-miR-429-3p	mmu-miR-34a-5p
Sim2	0.0647524	0.550728	0.220183	2	mmu-miR-200a-3p	mmu-miR-448-3p
Slc30a9	0.0647524	0.550728	0.220183	2	mmu-miR-182-5p	mmu-miR-183-5p
Sytl5	0.0647524	0.550728	0.220183	3	mmu-miR-200a-3p	mmu-miR-200c-3p	mmu-miR-429-3p
Tbx4	0.0647524	0.550728	0.220183	2	mmu-miR-200a-3p	mmu-miR-344d-3p
Tbx5	0.0647524	0.550728	0.220183	3	mmu-miR-200c-3p	mmu-miR-429-3p	mmu-miR-344d-3p
Tlr4	0.0647524	0.550728	0.220183	2	mmu-miR-182-5p	mmu-miR-448-3p
Tmem258	0.0647524	0.550728	0.220183	3	mmu-miR-200c-3p	mmu-miR-429-3p	mmu-miR-344d-3p
Usp36	0.0647524	0.550728	0.220183	2	mmu-miR-182-5p	mmu-miR-448-3p
Zdbf2	0.0647524	0.550728	0.220183	2	mmu-miR-200a-3p	mmu-miR-344d-3p
Zdhhc6	0.0647524	0.550728	0.220183	2	mmu-miR-183-5p	mmu-miR-448-3p
Zmpste24	0.0647524	0.550728	0.220183	2	mmu-miR-182-5p	mmu-miR-200a-3p
Abcd1	0.0806947	0.550728	0.247706	2	mmu-miR-182-5p	mmu-miR-34a-5p
Atad2	0.0806947	0.550728	0.247706	2	mmu-miR-182-5p	mmu-miR-344d-3p
Cabp7	0.0806947	0.550728	0.247706	2	mmu-miR-148a-3p	mmu-miR-448-3p
Cnn3	0.0806947	0.550728	0.247706	3	mmu-miR-182-5p	mmu-miR-200c-3p	mmu-miR-429-3p
Cyp51	0.0806947	0.550728	0.247706	2	mmu-miR-1298-5p	mmu-miR-344d-3p
Dpy19l1	0.0806947	0.550728	0.247706	3	mmu-miR-200c-3p	mmu-miR-429-3p	mmu-miR-448-3p
Foxk1	0.0806947	0.550728	0.247706	3	mmu-miR-200c-3p	mmu-miR-429-3p	mmu-miR-344d-3p
Gab2	0.0806947	0.550728	0.247706	3	mmu-miR-182-5p	mmu-miR-486a-5p	mmu-miR-486b-5p
Gbp7	0.0806947	0.550728	0.247706	2	mmu-miR-183-5p	mmu-miR-200a-3p
Igdcc3	0.0806947	0.550728	0.247706	2	mmu-miR-1298-5p	mmu-miR-182-5p
Kank1	0.0806947	0.550728	0.247706	3	mmu-miR-183-5p	mmu-miR-200c-3p	mmu-miR-429-3p
Mdfic	0.0806947	0.550728	0.247706	3	mmu-miR-148a-3p	mmu-miR-200c-3p	mmu-miR-429-3p
Nox4	0.0806947	0.550728	0.247706	2	mmu-miR-100-5p	mmu-miR-182-5p
Pard3b	0.0806947	0.550728	0.247706	3	mmu-miR-182-5p	mmu-miR-200c-3p	mmu-miR-429-3p
Prr11	0.0806947	0.550728	0.247706	3	mmu-miR-182-5p	mmu-miR-200c-3p	mmu-miR-429-3p
Ptprm	0.0806947	0.550728	0.247706	2	mmu-miR-148a-3p	mmu-miR-34a-5p
Rab11fip4	0.0806947	0.550728	0.247706	2	mmu-miR-183-5p	mmu-miR-34a-5p
Rev1	0.0806947	0.550728	0.247706	3	mmu-miR-182-5p	mmu-miR-200c-3p	mmu-miR-429-3p
Rtf1	0.0806947	0.550728	0.247706	3	mmu-miR-200c-3p	mmu-miR-429-3p	mmu-miR-34a-5p
Scn5a	0.0806947	0.550728	0.247706	3	mmu-miR-200c-3p	mmu-miR-429-3p	mmu-miR-448-3p
Serpinc1	0.0806947	0.550728	0.247706	3	mmu-miR-200c-3p	mmu-miR-429-3p	mmu-miR-344d-3p
Serpine1	0.0806947	0.550728	0.247706	2	mmu-miR-148a-3p	mmu-miR-34a-5p
Slc16a7	0.0806947	0.550728	0.247706	2	mmu-miR-200a-3p	mmu-miR-448-3p
Slc35a1	0.0806947	0.550728	0.247706	2	mmu-miR-182-5p	mmu-miR-183-5p
Snap25	0.0806947	0.550728	0.247706	3	mmu-miR-200c-3p	mmu-miR-429-3p	mmu-miR-34a-5p
Stk17b	0.0806947	0.550728	0.247706	2	mmu-miR-182-5p	mmu-miR-448-3p
Tbc1d2b	0.0806947	0.550728	0.247706	3	mmu-miR-200c-3p	mmu-miR-429-3p	mmu-miR-34a-5p
Tmeff2	0.0806947	0.550728	0.247706	3	mmu-miR-200c-3p	mmu-miR-429-3p	mmu-miR-344d-3p
Tns3	0.0806947	0.550728	0.247706	2	mmu-miR-182-5p	mmu-miR-200a-3p
Trim66	0.0806947	0.550728	0.247706	3	mmu-miR-200c-3p	mmu-miR-429-3p	mmu-miR-451a
Ube2i	0.0806947	0.550728	0.247706	3	mmu-miR-200c-3p	mmu-miR-429-3p	mmu-miR-344d-3p
Usp6nl	0.0806947	0.550728	0.247706	3	mmu-miR-200c-3p	mmu-miR-429-3p	mmu-miR-344d-3p
Vbp1	0.0806947	0.550728	0.247706	3	mmu-miR-182-5p	mmu-miR-200c-3p	mmu-miR-429-3p
Ywhab	0.0806947	0.550728	0.247706	3	mmu-miR-148a-3p	mmu-miR-200c-3p	mmu-miR-429-3p
Abcb7	0.0977715	0.550728	0.275229	3	mmu-miR-148a-3p	mmu-miR-200c-3p	mmu-miR-429-3p
Agfg2	0.0977715	0.550728	0.275229	2	mmu-miR-200a-3p	mmu-miR-344d-3p
Akap1	0.0977715	0.550728	0.275229	2	mmu-miR-148a-3p	mmu-miR-182-5p
Arhgef37	0.0977715	0.550728	0.275229	2	mmu-miR-148a-3p	mmu-miR-183-5p
Bzrap1	0.0977715	0.550728	0.275229	2	mmu-miR-148a-3p	mmu-miR-182-5p
Chpf2	0.0977715	0.550728	0.275229	2	mmu-miR-148a-3p	mmu-miR-34a-5p
Cntnap1	0.0977715	0.550728	0.275229	2	mmu-miR-34a-5p	mmu-miR-448-3p
Dek	0.0977715	0.550728	0.275229	3	mmu-miR-200a-3p	mmu-miR-200c-3p	mmu-miR-429-3p
Epha3	0.0977715	0.550728	0.275229	3	mmu-miR-182-5p	mmu-miR-486a-5p	mmu-miR-486b-5p
Fam210b	0.0977715	0.550728	0.275229	2	mmu-miR-34a-5p	mmu-miR-448-3p
Fam43a	0.0977715	0.550728	0.275229	2	mmu-miR-148a-3p	mmu-miR-182-5p
Fbrsl1	0.0977715	0.550728	0.275229	2	mmu-miR-200a-3p	mmu-miR-448-3p
Fgfr1op	0.0977715	0.550728	0.275229	2	mmu-miR-200a-3p	mmu-miR-344d-3p
Gm527	0.0977715	0.550728	0.275229	2	mmu-miR-34a-5p	mmu-miR-448-3p
Gm6133	0.0977715	0.550728	0.275229	2	mmu-miR-148a-3p	mmu-miR-34a-5p
Gng5	0.0977715	0.550728	0.275229	2	mmu-miR-183-5p	mmu-miR-344d-3p
Gpr22	0.0977715	0.550728	0.275229	2	mmu-miR-182-5p	mmu-miR-34a-5p
Hmg20a	0.0977715	0.550728	0.275229	2	mmu-miR-148a-3p	mmu-miR-200a-3p
Itpr1	0.0977715	0.550728	0.275229	3	mmu-miR-182-5p	mmu-miR-200c-3p	mmu-miR-429-3p
Itsn2	0.0977715	0.550728	0.275229	2	mmu-miR-148a-3p	mmu-miR-182-5p
Kctd2	0.0977715	0.550728	0.275229	2	mmu-miR-182-5p	mmu-miR-200a-3p
Lsm14a	0.0977715	0.550728	0.275229	2	mmu-miR-148a-3p	mmu-miR-182-5p
Mgat2	0.0977715	0.550728	0.275229	3	mmu-miR-182-5p	mmu-miR-200c-3p	mmu-miR-429-3p
Pdcd4	0.0977715	0.550728	0.275229	2	mmu-miR-183-5p	mmu-miR-200a-3p
Plaa	0.0977715	0.550728	0.275229	3	mmu-miR-148a-3p	mmu-miR-200c-3p	mmu-miR-429-3p
Plekha5	0.0977715	0.550728	0.275229	2	mmu-miR-183-5p	mmu-miR-344d-3p
Prune2	0.0977715	0.550728	0.275229	2	mmu-miR-182-5p	mmu-miR-183-5p
Rala	0.0977715	0.550728	0.275229	2	mmu-miR-148a-3p	mmu-miR-183-5p
Rcc2	0.0977715	0.550728	0.275229	2	mmu-miR-148a-3p	mmu-miR-182-5p
Rnft1	0.0977715	0.550728	0.275229	2	mmu-miR-344d-3p	mmu-miR-448-3p
Sav1	0.0977715	0.550728	0.275229	2	mmu-miR-182-5p	mmu-miR-344d-3p
Scd2	0.0977715	0.550728	0.275229	3	mmu-miR-200a-3p	mmu-miR-200c-3p	mmu-miR-429-3p
Slc39a13	0.0977715	0.550728	0.275229	2	mmu-miR-148a-3p	mmu-miR-182-5p
Slitrk1	0.0977715	0.550728	0.275229	3	mmu-miR-183-5p	mmu-miR-200c-3p	mmu-miR-429-3p
Smim13	0.0977715	0.550728	0.275229	3	mmu-miR-182-5p	mmu-miR-200c-3p	mmu-miR-429-3p
Spcs2	0.0977715	0.550728	0.275229	2	mmu-miR-183-5p	mmu-miR-34a-5p
Stxbp1	0.0977715	0.550728	0.275229	2	mmu-miR-200a-3p	mmu-miR-344d-3p
Sun2	0.0977715	0.550728	0.275229	2	mmu-miR-148a-3p	mmu-miR-448-3p
Txnip	0.0977715	0.550728	0.275229	2	mmu-miR-148a-3p	mmu-miR-200a-3p
Zfp592	0.0977715	0.550728	0.275229	2	mmu-miR-183-5p	mmu-miR-344d-3p
Actn4	0.115834	0.550876	0.302752	2	mmu-miR-344d-3p	mmu-miR-448-3p
AI314180	0.115834	0.550876	0.302752	2	mmu-miR-183-5p	mmu-miR-448-3p
Ap4e1	0.115834	0.550876	0.302752	3	mmu-miR-148a-3p	mmu-miR-200c-3p	mmu-miR-429-3p
Arntl	0.115834	0.550876	0.302752	2	mmu-miR-200a-3p	mmu-miR-448-3p
Atp6v1d	0.115834	0.550876	0.302752	3	mmu-miR-200a-3p	mmu-miR-200c-3p	mmu-miR-429-3p
Auts2	0.115834	0.550876	0.302752	2	mmu-miR-183-5p	mmu-miR-448-3p
Cacna2d2	0.115834	0.550876	0.302752	2	mmu-miR-182-5p	mmu-miR-34a-5p
Calu	0.115834	0.550876	0.302752	3	mmu-miR-200a-3p	mmu-miR-200c-3p	mmu-miR-429-3p
Cds2	0.115834	0.550876	0.302752	2	mmu-miR-200a-3p	mmu-miR-344d-3p
Ckap4	0.115834	0.550876	0.302752	3	mmu-miR-200c-3p	mmu-miR-429-3p	mmu-miR-448-3p
Elmo1	0.115834	0.550876	0.302752	2	mmu-miR-148a-3p	mmu-miR-182-5p
Gmps	0.115834	0.550876	0.302752	2	mmu-miR-182-5p	mmu-miR-200a-3p
Jph3	0.115834	0.550876	0.302752	2	mmu-miR-148a-3p	mmu-miR-448-3p
Klhl18	0.115834	0.550876	0.302752	2	mmu-miR-148a-3p	mmu-miR-200a-3p
Lpar1	0.115834	0.550876	0.302752	3	mmu-miR-200a-3p	mmu-miR-200c-3p	mmu-miR-429-3p
Lrrc57	0.115834	0.550876	0.302752	2	mmu-miR-200a-3p	mmu-miR-448-3p
Map2k3	0.115834	0.550876	0.302752	2	mmu-miR-182-5p	mmu-miR-34a-5p
Map7d1	0.115834	0.550876	0.302752	3	mmu-miR-200a-3p	mmu-miR-486a-5p	mmu-miR-486b-5p
Mctp1	0.115834	0.550876	0.302752	2	mmu-miR-200a-3p	mmu-miR-34a-5p
Mme	0.115834	0.550876	0.302752	2	mmu-miR-182-5p	mmu-miR-200a-3p
Mpp2	0.115834	0.550876	0.302752	2	mmu-miR-148a-3p	mmu-miR-34a-5p
Msantd2	0.115834	0.550876	0.302752	2	mmu-miR-148a-3p	mmu-miR-200a-3p
Nanos1	0.115834	0.550876	0.302752	3	mmu-miR-200a-3p	mmu-miR-200c-3p	mmu-miR-429-3p
Ndrg1	0.115834	0.550876	0.302752	2	mmu-miR-182-5p	mmu-miR-34a-5p
Nog	0.115834	0.550876	0.302752	3	mmu-miR-148a-3p	mmu-miR-200c-3p	mmu-miR-429-3p
Npnt	0.115834	0.550876	0.302752	3	mmu-miR-200a-3p	mmu-miR-200c-3p	mmu-miR-429-3p
Nrbf2	0.115834	0.550876	0.302752	3	mmu-miR-183-5p	mmu-miR-200c-3p	mmu-miR-429-3p
Ogt	0.115834	0.550876	0.302752	2	mmu-miR-182-5p	mmu-miR-200a-3p
Pi4k2a	0.115834	0.550876	0.302752	2	mmu-miR-148a-3p	mmu-miR-182-5p
Pkia	0.115834	0.550876	0.302752	3	mmu-miR-200c-3p	mmu-miR-429-3p	mmu-miR-34a-5p
Ppm1l	0.115834	0.550876	0.302752	2	mmu-miR-182-5p	mmu-miR-34a-5p
Ppp1r13b	0.115834	0.550876	0.302752	2	mmu-miR-182-5p	mmu-miR-34a-5p
Prkca	0.115834	0.550876	0.302752	3	mmu-miR-183-5p	mmu-miR-200c-3p	mmu-miR-429-3p
Ralbp1	0.115834	0.550876	0.302752	2	mmu-miR-148a-3p	mmu-miR-34a-5p
Rheb	0.115834	0.550876	0.302752	2	mmu-miR-200a-3p	mmu-miR-344d-3p
Rhobtb1	0.115834	0.550876	0.302752	2	mmu-miR-182-5p	mmu-miR-200a-3p
Rnf145	0.115834	0.550876	0.302752	2	mmu-miR-182-5p	mmu-miR-200a-3p
Rps6ka6	0.115834	0.550876	0.302752	3	mmu-miR-182-5p	mmu-miR-200c-3p	mmu-miR-429-3p
Sfmbt2	0.115834	0.550876	0.302752	2	mmu-miR-344d-3p	mmu-miR-34a-5p
Sgpp1	0.115834	0.550876	0.302752	2	mmu-miR-344d-3p	mmu-miR-34a-5p
Sh3bp4	0.115834	0.550876	0.302752	2	mmu-miR-182-5p	mmu-miR-448-3p
Slc39a14	0.115834	0.550876	0.302752	3	mmu-miR-182-5p	mmu-miR-200c-3p	mmu-miR-429-3p
Snx13	0.115834	0.550876	0.302752	3	mmu-miR-183-5p	mmu-miR-200c-3p	mmu-miR-429-3p
Snx4	0.115834	0.550876	0.302752	2	mmu-miR-182-5p	mmu-miR-34a-5p
Sppl2a	0.115834	0.550876	0.302752	2	mmu-miR-182-5p	mmu-miR-183-5p
St8sia3	0.115834	0.550876	0.302752	2	mmu-miR-148a-3p	mmu-miR-182-5p
Stag1	0.115834	0.550876	0.302752	2	mmu-miR-182-5p	mmu-miR-200a-3p
Stx17	0.115834	0.550876	0.302752	2	mmu-miR-34a-5p	mmu-miR-448-3p
Sugt1	0.115834	0.550876	0.302752	2	mmu-miR-1298-5p	mmu-miR-200a-3p
Thap2	0.115834	0.550876	0.302752	2	mmu-miR-100-5p	mmu-miR-448-3p
Tmcc3	0.115834	0.550876	0.302752	2	mmu-miR-183-5p	mmu-miR-34a-5p
Tmem164	0.115834	0.550876	0.302752	3	mmu-miR-200c-3p	mmu-miR-429-3p	mmu-miR-34a-5p
Tmem170	0.115834	0.550876	0.302752	3	mmu-miR-183-5p	mmu-miR-200c-3p	mmu-miR-429-3p
Tmtc1	0.115834	0.550876	0.302752	2	mmu-miR-200a-3p	mmu-miR-344d-3p
Tppp	0.115834	0.550876	0.302752	2	mmu-miR-344d-3p	mmu-miR-34a-5p
Uba6	0.115834	0.550876	0.302752	3	mmu-miR-200a-3p	mmu-miR-200c-3p	mmu-miR-429-3p
Zfp532	0.115834	0.550876	0.302752	3	mmu-miR-182-5p	mmu-miR-200c-3p	mmu-miR-429-3p
Amph	0.134742	0.551237	0.330275	2	mmu-miR-182-5p	mmu-miR-448-3p
Arhgap1	0.134742	0.551237	0.330275	2	mmu-miR-200a-3p	mmu-miR-34a-5p
Arhgdia	0.134742	0.551237	0.330275	3	mmu-miR-182-5p	mmu-miR-200c-3p	mmu-miR-429-3p
Atl2	0.134742	0.551237	0.330275	3	mmu-miR-183-5p	mmu-miR-200c-3p	mmu-miR-429-3p
C2cd2	0.134742	0.551237	0.330275	2	mmu-miR-182-5p	mmu-miR-448-3p
Cntn1	0.134742	0.551237	0.330275	2	mmu-miR-182-5p	mmu-miR-200a-3p
Cobll1	0.134742	0.551237	0.330275	2	mmu-miR-182-5p	mmu-miR-344d-3p
Dagla	0.134742	0.551237	0.330275	2	mmu-miR-183-5p	mmu-miR-448-3p
Dgcr2	0.134742	0.551237	0.330275	2	mmu-miR-182-5p	mmu-miR-183-5p
Dpp4	0.134742	0.551237	0.330275	2	mmu-miR-148a-3p	mmu-miR-448-3p
Egln1	0.134742	0.551237	0.330275	3	mmu-miR-182-5p	mmu-miR-200c-3p	mmu-miR-429-3p
Ero1lb	0.134742	0.551237	0.330275	2	mmu-miR-182-5p	mmu-miR-448-3p
Fam57a	0.134742	0.551237	0.330275	3	mmu-miR-183-5p	mmu-miR-200c-3p	mmu-miR-429-3p
Fbxo3	0.134742	0.551237	0.330275	2	mmu-miR-1298-5p	mmu-miR-344d-3p
Frmd6	0.134742	0.551237	0.330275	2	mmu-miR-183-5p	mmu-miR-200a-3p
Gabra4	0.134742	0.551237	0.330275	2	mmu-miR-34a-5p	mmu-miR-448-3p
Hectd2	0.134742	0.551237	0.330275	2	mmu-miR-183-5p	mmu-miR-448-3p
Ip6k1	0.134742	0.551237	0.330275	3	mmu-miR-200c-3p	mmu-miR-429-3p	mmu-miR-344d-3p
Itga1	0.134742	0.551237	0.330275	2	mmu-miR-1298-5p	mmu-miR-148a-3p
Lysmd3	0.134742	0.551237	0.330275	3	mmu-miR-200a-3p	mmu-miR-200c-3p	mmu-miR-429-3p
Mtus1	0.134742	0.551237	0.330275	3	mmu-miR-200c-3p	mmu-miR-429-3p	mmu-miR-34a-5p
Myt1	0.134742	0.551237	0.330275	3	mmu-miR-200c-3p	mmu-miR-429-3p	mmu-miR-344d-3p
Ncald	0.134742	0.551237	0.330275	2	mmu-miR-182-5p	mmu-miR-344d-3p
Plekha3	0.134742	0.551237	0.330275	2	mmu-miR-183-5p	mmu-miR-448-3p
Prrxl1	0.134742	0.551237	0.330275	2	mmu-miR-148a-3p	mmu-miR-182-5p
Ptpn13	0.134742	0.551237	0.330275	3	mmu-miR-200c-3p	mmu-miR-429-3p	mmu-miR-344d-3p
Rab34	0.134742	0.551237	0.330275	2	mmu-miR-148a-3p	mmu-miR-182-5p
Rac1	0.134742	0.551237	0.330275	3	mmu-miR-182-5p	mmu-miR-200c-3p	mmu-miR-429-3p
Raver2	0.134742	0.551237	0.330275	2	mmu-miR-100-5p	mmu-miR-448-3p
Rdh10	0.134742	0.551237	0.330275	3	mmu-miR-182-5p	mmu-miR-200c-3p	mmu-miR-429-3p
Schip1	0.134742	0.551237	0.330275	3	mmu-miR-200a-3p	mmu-miR-200c-3p	mmu-miR-429-3p
Slc25a3	0.134742	0.551237	0.330275	2	mmu-miR-200a-3p	mmu-miR-344d-3p
Slc4a7	0.134742	0.551237	0.330275	2	mmu-miR-182-5p	mmu-miR-34a-5p
Smim14	0.134742	0.551237	0.330275	2	mmu-miR-182-5p	mmu-miR-183-5p
Stx5a	0.134742	0.551237	0.330275	2	mmu-miR-182-5p	mmu-miR-34a-5p
Surf2	0.134742	0.551237	0.330275	3	mmu-miR-182-5p	mmu-miR-486a-5p	mmu-miR-486b-5p
Syvn1	0.134742	0.551237	0.330275	3	mmu-miR-200c-3p	mmu-miR-429-3p	mmu-miR-34a-5p
Tmem127	0.134742	0.551237	0.330275	2	mmu-miR-148a-3p	mmu-miR-182-5p
Ube2d1	0.134742	0.551237	0.330275	3	mmu-miR-148a-3p	mmu-miR-200c-3p	mmu-miR-429-3p
Uhrf1bp1	0.134742	0.551237	0.330275	3	mmu-miR-182-5p	mmu-miR-200c-3p	mmu-miR-429-3p
Xkr4	0.134742	0.551237	0.330275	3	mmu-miR-182-5p	mmu-miR-200c-3p	mmu-miR-429-3p
4921524J17Rik	0.154368	0.551237	0.357798	2	mmu-miR-200a-3p	mmu-miR-344d-3p
4931406P16Rik	0.154368	0.551237	0.357798	3	mmu-miR-183-5p	mmu-miR-200c-3p	mmu-miR-429-3p
9330159F19Rik	0.154368	0.551237	0.357798	2	mmu-miR-182-5p	mmu-miR-200a-3p
Akap2	0.154368	0.551237	0.357798	3	mmu-miR-200a-3p	mmu-miR-200c-3p	mmu-miR-429-3p
Amotl2	0.154368	0.551237	0.357798	3	mmu-miR-182-5p	mmu-miR-200c-3p	mmu-miR-429-3p
Arhgap24	0.154368	0.551237	0.357798	2	mmu-miR-200a-3p	mmu-miR-344d-3p
Atxn7l3	0.154368	0.551237	0.357798	3	mmu-miR-34a-5p	mmu-miR-486a-5p	mmu-miR-486b-5p
Brd4	0.154368	0.551237	0.357798	2	mmu-miR-182-5p	mmu-miR-200a-3p
Camk2a	0.154368	0.551237	0.357798	2	mmu-miR-148a-3p	mmu-miR-448-3p
Canx	0.154368	0.551237	0.357798	2	mmu-miR-148a-3p	mmu-miR-200a-3p
Ccne2	0.154368	0.551237	0.357798	2	mmu-miR-200a-3p	mmu-miR-34a-5p
Cited2	0.154368	0.551237	0.357798	3	mmu-miR-182-5p	mmu-miR-200c-3p	mmu-miR-429-3p
Fam76b	0.154368	0.551237	0.357798	3	mmu-miR-200c-3p	mmu-miR-429-3p	mmu-miR-448-3p
Fam81a	0.154368	0.551237	0.357798	2	mmu-miR-1298-5p	mmu-miR-183-5p
Gfod1	0.154368	0.551237	0.357798	2	mmu-miR-200a-3p	mmu-miR-344d-3p
Gpatch8	0.154368	0.551237	0.357798	3	mmu-miR-148a-3p	mmu-miR-200c-3p	mmu-miR-429-3p
Irs2	0.154368	0.551237	0.357798	2	mmu-miR-200a-3p	mmu-miR-448-3p
Khdrbs2	0.154368	0.551237	0.357798	2	mmu-miR-183-5p	mmu-miR-200a-3p
Ksr2	0.154368	0.551237	0.357798	2	mmu-miR-182-5p	mmu-miR-344d-3p
Lgi1	0.154368	0.551237	0.357798	2	mmu-miR-182-5p	mmu-miR-34a-5p
Lzts3	0.154368	0.551237	0.357798	2	mmu-miR-344d-3p	mmu-miR-34a-5p
Mapre3	0.154368	0.551237	0.357798	2	mmu-miR-182-5p	mmu-miR-34a-5p
March1	0.154368	0.551237	0.357798	2	mmu-miR-200a-3p	mmu-miR-448-3p
Mtmr9	0.154368	0.551237	0.357798	2	mmu-miR-148a-3p	mmu-miR-34a-5p
Myb	0.154368	0.551237	0.357798	3	mmu-miR-182-5p	mmu-miR-200c-3p	mmu-miR-429-3p
Nap1l1	0.154368	0.551237	0.357798	2	mmu-miR-182-5p	mmu-miR-200a-3p
Nckap1	0.154368	0.551237	0.357798	2	mmu-miR-182-5p	mmu-miR-183-5p
Ndrg4	0.154368	0.551237	0.357798	2	mmu-miR-344d-3p	mmu-miR-34a-5p
Neurod2	0.154368	0.551237	0.357798	2	mmu-miR-34a-5p	mmu-miR-448-3p
Otx2	0.154368	0.551237	0.357798	2	mmu-miR-344d-3p	mmu-miR-448-3p
Pacs1	0.154368	0.551237	0.357798	2	mmu-miR-182-5p	mmu-miR-34a-5p
Palm2Akap2	0.154368	0.551237	0.357798	3	mmu-miR-200a-3p	mmu-miR-200c-3p	mmu-miR-429-3p
Pdzrn3	0.154368	0.551237	0.357798	3	mmu-miR-34a-5p	mmu-miR-486a-5p	mmu-miR-486b-5p
Phf13	0.154368	0.551237	0.357798	2	mmu-miR-182-5p	mmu-miR-448-3p
Phf19	0.154368	0.551237	0.357798	2	mmu-miR-344d-3p	mmu-miR-34a-5p
Pkp4	0.154368	0.551237	0.357798	2	mmu-miR-183-5p	mmu-miR-34a-5p
Polr3g	0.154368	0.551237	0.357798	2	mmu-miR-182-5p	mmu-miR-448-3p
Pou4f1	0.154368	0.551237	0.357798	2	mmu-miR-182-5p	mmu-miR-200a-3p
Rab12	0.154368	0.551237	0.357798	2	mmu-miR-148a-3p	mmu-miR-448-3p
Rapgef6	0.154368	0.551237	0.357798	2	mmu-miR-182-5p	mmu-miR-344d-3p
Slc16a12	0.154368	0.551237	0.357798	3	mmu-miR-200c-3p	mmu-miR-429-3p	mmu-miR-34a-5p
Smoc1	0.154368	0.551237	0.357798	3	mmu-miR-344d-3p	mmu-miR-486a-5p	mmu-miR-486b-5p
Spats2l	0.154368	0.551237	0.357798	3	mmu-miR-182-5p	mmu-miR-200c-3p	mmu-miR-429-3p
Spry2	0.154368	0.551237	0.357798	2	mmu-miR-183-5p	mmu-miR-448-3p
Ssr1	0.154368	0.551237	0.357798	2	mmu-miR-148a-3p	mmu-miR-200a-3p
St18	0.154368	0.551237	0.357798	2	mmu-miR-148a-3p	mmu-miR-344d-3p
Sulf1	0.154368	0.551237	0.357798	3	mmu-miR-148a-3p	mmu-miR-200c-3p	mmu-miR-429-3p
Taf1d	0.154368	0.551237	0.357798	2	mmu-miR-1298-5p	mmu-miR-148a-3p
Tfap2a	0.154368	0.551237	0.357798	3	mmu-miR-200a-3p	mmu-miR-200c-3p	mmu-miR-429-3p
Tmub2	0.154368	0.551237	0.357798	3	mmu-miR-448-3p	mmu-miR-486a-5p	mmu-miR-486b-5p
Trim23	0.154368	0.551237	0.357798	3	mmu-miR-200a-3p	mmu-miR-200c-3p	mmu-miR-429-3p
Trpv3	0.154368	0.551237	0.357798	3	mmu-miR-200c-3p	mmu-miR-429-3p	mmu-miR-344d-3p
Vash2	0.154368	0.551237	0.357798	3	mmu-miR-200c-3p	mmu-miR-429-3p	mmu-miR-448-3p
Wdr44	0.154368	0.551237	0.357798	2	mmu-miR-200a-3p	mmu-miR-344d-3p
Zer1	0.154368	0.551237	0.357798	2	mmu-miR-344d-3p	mmu-miR-34a-5p
Arfgef2	0.174593	0.551609	0.385321	2	mmu-miR-200a-3p	mmu-miR-344d-3p
Arhgap23	0.174593	0.551609	0.385321	2	mmu-miR-200a-3p	mmu-miR-448-3p
Ccdc47	0.174593	0.551609	0.385321	4	mmu-miR-200c-3p	mmu-miR-429-3p	mmu-miR-486a-5p	mmu-miR-486b-5p
Cggbp1	0.174593	0.551609	0.385321	3	mmu-miR-148a-3p	mmu-miR-200c-3p	mmu-miR-429-3p
Csnk1g3	0.174593	0.551609	0.385321	3	mmu-miR-200a-3p	mmu-miR-200c-3p	mmu-miR-429-3p
Cyth3	0.174593	0.551609	0.385321	2	mmu-miR-148a-3p	mmu-miR-448-3p
Dot1l	0.174593	0.551609	0.385321	3	mmu-miR-200c-3p	mmu-miR-429-3p	mmu-miR-448-3p
Egr2	0.174593	0.551609	0.385321	2	mmu-miR-148a-3p	mmu-miR-200a-3p
Epha6	0.174593	0.551609	0.385321	2	mmu-miR-200a-3p	mmu-miR-448-3p
Ept1	0.174593	0.551609	0.385321	2	mmu-miR-1298-5p	mmu-miR-182-5p
Evi5	0.174593	0.551609	0.385321	3	mmu-miR-182-5p	mmu-miR-200c-3p	mmu-miR-429-3p
Fam122a	0.174593	0.551609	0.385321	2	mmu-miR-148a-3p	mmu-miR-182-5p
Fap	0.174593	0.551609	0.385321	2	mmu-miR-182-5p	mmu-miR-448-3p
Fbxl16	0.174593	0.551609	0.385321	3	mmu-miR-200c-3p	mmu-miR-429-3p	mmu-miR-34a-5p
Fbxl19	0.174593	0.551609	0.385321	2	mmu-miR-148a-3p	mmu-miR-200a-3p
Fermt2	0.174593	0.551609	0.385321	3	mmu-miR-200c-3p	mmu-miR-429-3p	mmu-miR-448-3p
Grip1	0.174593	0.551609	0.385321	3	mmu-miR-182-5p	mmu-miR-200c-3p	mmu-miR-429-3p
Idh2	0.174593	0.551609	0.385321	3	mmu-miR-183-5p	mmu-miR-486a-5p	mmu-miR-486b-5p
Irs4	0.174593	0.551609	0.385321	3	mmu-miR-200c-3p	mmu-miR-429-3p	mmu-miR-448-3p
Itsn1	0.174593	0.551609	0.385321	2	mmu-miR-200a-3p	mmu-miR-34a-5p
Kcnk12	0.174593	0.551609	0.385321	3	mmu-miR-200c-3p	mmu-miR-429-3p	mmu-miR-448-3p
Kif21b	0.174593	0.551609	0.385321	3	mmu-miR-200a-3p	mmu-miR-200c-3p	mmu-miR-429-3p
Limd2	0.174593	0.551609	0.385321	2	mmu-miR-148a-3p	mmu-miR-34a-5p
Lrch1	0.174593	0.551609	0.385321	3	mmu-miR-148a-3p	mmu-miR-200c-3p	mmu-miR-429-3p
Lrp4	0.174593	0.551609	0.385321	3	mmu-miR-148a-3p	mmu-miR-200c-3p	mmu-miR-429-3p
Med13l	0.174593	0.551609	0.385321	2	mmu-miR-200a-3p	mmu-miR-448-3p
Mios	0.174593	0.551609	0.385321	2	mmu-miR-182-5p	mmu-miR-448-3p
Mrps25	0.174593	0.551609	0.385321	3	mmu-miR-148a-3p	mmu-miR-200c-3p	mmu-miR-429-3p
Peli1	0.174593	0.551609	0.385321	2	mmu-miR-200a-3p	mmu-miR-448-3p
Phldb1	0.174593	0.551609	0.385321	3	mmu-miR-182-5p	mmu-miR-200c-3p	mmu-miR-429-3p
Plekhh2	0.174593	0.551609	0.385321	2	mmu-miR-182-5p	mmu-miR-34a-5p
Plekhm1	0.174593	0.551609	0.385321	2	mmu-miR-182-5p	mmu-miR-448-3p
Ptbp1	0.174593	0.551609	0.385321	3	mmu-miR-200c-3p	mmu-miR-429-3p	mmu-miR-448-3p
Ptpn1	0.174593	0.551609	0.385321	2	mmu-miR-148a-3p	mmu-miR-182-5p
Rapgef5	0.174593	0.551609	0.385321	2	mmu-miR-182-5p	mmu-miR-200a-3p
Rimbp2	0.174593	0.551609	0.385321	2	mmu-miR-182-5p	mmu-miR-183-5p
Slc16a2	0.174593	0.551609	0.385321	3	mmu-miR-200c-3p	mmu-miR-429-3p	mmu-miR-34a-5p
Slc7a14	0.174593	0.551609	0.385321	2	mmu-miR-182-5p	mmu-miR-448-3p
Tbr1	0.174593	0.551609	0.385321	2	mmu-miR-182-5p	mmu-miR-448-3p
Tceb1	0.174593	0.551609	0.385321	3	mmu-miR-200c-3p	mmu-miR-429-3p	mmu-miR-448-3p
Tns1	0.174593	0.551609	0.385321	2	mmu-miR-182-5p	mmu-miR-200a-3p
Usp47	0.174593	0.551609	0.385321	2	mmu-miR-148a-3p	mmu-miR-183-5p
Vps26a	0.174593	0.551609	0.385321	2	mmu-miR-182-5p	mmu-miR-344d-3p
Ypel5	0.174593	0.551609	0.385321	2	mmu-miR-183-5p	mmu-miR-200a-3p
Zc3h4	0.174593	0.551609	0.385321	3	mmu-miR-200c-3p	mmu-miR-429-3p	mmu-miR-34a-5p
Abi2	0.195305	0.551609	0.412844	2	mmu-miR-1298-5p	mmu-miR-200a-3p
Adamts18	0.195305	0.551609	0.412844	2	mmu-miR-148a-3p	mmu-miR-182-5p
Aff1	0.195305	0.551609	0.412844	3	mmu-miR-200c-3p	mmu-miR-429-3p	mmu-miR-344d-3p
Ank1	0.195305	0.551609	0.412844	3	mmu-miR-200c-3p	mmu-miR-429-3p	mmu-miR-448-3p
Arhgef17	0.195305	0.551609	0.412844	3	mmu-miR-148a-3p	mmu-miR-200c-3p	mmu-miR-429-3p
Arhgef4	0.195305	0.551609	0.412844	3	mmu-miR-200c-3p	mmu-miR-429-3p	mmu-miR-448-3p
Bbc3	0.195305	0.551609	0.412844	2	mmu-miR-1298-5p	mmu-miR-148a-3p
Bhlhe40	0.195305	0.551609	0.412844	2	mmu-miR-200a-3p	mmu-miR-344d-3p
Cdk12	0.195305	0.551609	0.412844	3	mmu-miR-182-5p	mmu-miR-200c-3p	mmu-miR-429-3p
Cenpo	0.195305	0.551609	0.412844	2	mmu-miR-344d-3p	mmu-miR-34a-5p
Chl1	0.195305	0.551609	0.412844	2	mmu-miR-182-5p	mmu-miR-34a-5p
Cir1	0.195305	0.551609	0.412844	2	mmu-miR-200a-3p	mmu-miR-451a
Csf1	0.195305	0.551609	0.412844	2	mmu-miR-148a-3p	mmu-miR-344d-3p
Dcaf10	0.195305	0.551609	0.412844	2	mmu-miR-182-5p	mmu-miR-344d-3p
Dennd1b	0.195305	0.551609	0.412844	3	mmu-miR-200c-3p	mmu-miR-429-3p	mmu-miR-448-3p
Dr1	0.195305	0.551609	0.412844	2	mmu-miR-182-5p	mmu-miR-200a-3p
Dstyk	0.195305	0.551609	0.412844	2	mmu-miR-148a-3p	mmu-miR-200a-3p
Fbrs	0.195305	0.551609	0.412844	2	mmu-miR-200a-3p	mmu-miR-344d-3p
Gjc1	0.195305	0.551609	0.412844	3	mmu-miR-200a-3p	mmu-miR-200c-3p	mmu-miR-429-3p
Hivep1	0.195305	0.551609	0.412844	2	mmu-miR-148a-3p	mmu-miR-344d-3p
Ing3	0.195305	0.551609	0.412844	2	mmu-miR-183-5p	mmu-miR-448-3p
Irf2bpl	0.195305	0.551609	0.412844	2	mmu-miR-182-5p	mmu-miR-200a-3p
Kcnd3	0.195305	0.551609	0.412844	2	mmu-miR-148a-3p	mmu-miR-34a-5p
Kcnk3	0.195305	0.551609	0.412844	2	mmu-miR-34a-5p	mmu-miR-448-3p
Kdm4a	0.195305	0.551609	0.412844	3	mmu-miR-200a-3p	mmu-miR-200c-3p	mmu-miR-429-3p
Kif13a	0.195305	0.551609	0.412844	3	mmu-miR-183-5p	mmu-miR-200c-3p	mmu-miR-429-3p
Lgalsl	0.195305	0.551609	0.412844	2	mmu-miR-148a-3p	mmu-miR-200a-3p
Mapk1	0.195305	0.551609	0.412844	2	mmu-miR-182-5p	mmu-miR-200a-3p
Mtss1	0.195305	0.551609	0.412844	2	mmu-miR-182-5p	mmu-miR-200a-3p
Phf21b	0.195305	0.551609	0.412844	3	mmu-miR-182-5p	mmu-miR-200c-3p	mmu-miR-429-3p
Picalm	0.195305	0.551609	0.412844	2	mmu-miR-148a-3p	mmu-miR-183-5p
Ppm1a	0.195305	0.551609	0.412844	2	mmu-miR-182-5p	mmu-miR-34a-5p
Psmd11	0.195305	0.551609	0.412844	2	mmu-miR-200a-3p	mmu-miR-451a
Ptpn12	0.195305	0.551609	0.412844	4	mmu-miR-200c-3p	mmu-miR-429-3p	mmu-miR-486a-5p	mmu-miR-486b-5p
Ptpn21	0.195305	0.551609	0.412844	3	mmu-miR-200a-3p	mmu-miR-200c-3p	mmu-miR-429-3p
Rgl1	0.195305	0.551609	0.412844	3	mmu-miR-200c-3p	mmu-miR-429-3p	mmu-miR-344d-3p
Smad7	0.195305	0.551609	0.412844	2	mmu-miR-182-5p	mmu-miR-344d-3p
Sp2	0.195305	0.551609	0.412844	2	mmu-miR-183-5p	mmu-miR-34a-5p
Taf12	0.195305	0.551609	0.412844	2	mmu-miR-182-5p	mmu-miR-200a-3p
Tbc1d30	0.195305	0.551609	0.412844	2	mmu-miR-34a-5p	mmu-miR-448-3p
Tpd52	0.195305	0.551609	0.412844	2	mmu-miR-182-5p	mmu-miR-34a-5p
Trak2	0.195305	0.551609	0.412844	3	mmu-miR-148a-3p	mmu-miR-200c-3p	mmu-miR-429-3p
Zfr	0.195305	0.551609	0.412844	3	mmu-miR-200a-3p	mmu-miR-200c-3p	mmu-miR-429-3p
Arel1	0.216404	0.560778	0.440367	2	mmu-miR-148a-3p	mmu-miR-182-5p
Arid4a	0.216404	0.560778	0.440367	2	mmu-miR-182-5p	mmu-miR-34a-5p
Atp8a1	0.216404	0.560778	0.440367	2	mmu-miR-148a-3p	mmu-miR-182-5p
Brpf3	0.216404	0.560778	0.440367	2	mmu-miR-182-5p	mmu-miR-34a-5p
Ccdc85a	0.216404	0.560778	0.440367	2	mmu-miR-148a-3p	mmu-miR-34a-5p
Chic2	0.216404	0.560778	0.440367	2	mmu-miR-200a-3p	mmu-miR-344d-3p
Ctdspl	0.216404	0.560778	0.440367	2	mmu-miR-100-5p	mmu-miR-183-5p
Cyp26b1	0.216404	0.560778	0.440367	2	mmu-miR-100-5p	mmu-miR-200a-3p
D17Wsu92e	0.216404	0.560778	0.440367	2	mmu-miR-182-5p	mmu-miR-448-3p
Desi2	0.216404	0.560778	0.440367	3	mmu-miR-200c-3p	mmu-miR-429-3p	mmu-miR-448-3p
Dgkh	0.216404	0.560778	0.440367	2	mmu-miR-182-5p	mmu-miR-183-5p
Dlc1	0.216404	0.560778	0.440367	3	mmu-miR-200a-3p	mmu-miR-200c-3p	mmu-miR-429-3p
Eml5	0.216404	0.560778	0.440367	2	mmu-miR-182-5p	mmu-miR-34a-5p
Fam178a	0.216404	0.560778	0.440367	3	mmu-miR-148a-3p	mmu-miR-200c-3p	mmu-miR-429-3p
Fgd4	0.216404	0.560778	0.440367	3	mmu-miR-200a-3p	mmu-miR-200c-3p	mmu-miR-429-3p
Fmnl2	0.216404	0.560778	0.440367	3	mmu-miR-200c-3p	mmu-miR-429-3p	mmu-miR-344d-3p
Gpr124	0.216404	0.560778	0.440367	2	mmu-miR-182-5p	mmu-miR-448-3p
Has2	0.216404	0.560778	0.440367	2	mmu-miR-182-5p	mmu-miR-200a-3p
Hivep3	0.216404	0.560778	0.440367	3	mmu-miR-148a-3p	mmu-miR-200c-3p	mmu-miR-429-3p
Hmgb1	0.216404	0.560778	0.440367	2	mmu-miR-200a-3p	mmu-miR-344d-3p
Kcnj2	0.216404	0.560778	0.440367	2	mmu-miR-182-5p	mmu-miR-200a-3p
Kitl	0.216404	0.560778	0.440367	2	mmu-miR-344d-3p	mmu-miR-34a-5p
Lsm11	0.216404	0.560778	0.440367	2	mmu-miR-1298-5p	mmu-miR-183-5p
Mal2	0.216404	0.560778	0.440367	2	mmu-miR-183-5p	mmu-miR-200a-3p
Map2k6	0.216404	0.560778	0.440367	2	mmu-miR-182-5p	mmu-miR-448-3p
March6	0.216404	0.560778	0.440367	3	mmu-miR-200a-3p	mmu-miR-200c-3p	mmu-miR-429-3p
Mtss1l	0.216404	0.560778	0.440367	3	mmu-miR-148a-3p	mmu-miR-200c-3p	mmu-miR-429-3p
Nat8l	0.216404	0.560778	0.440367	2	mmu-miR-148a-3p	mmu-miR-182-5p
Nrn1	0.216404	0.560778	0.440367	2	mmu-miR-182-5p	mmu-miR-34a-5p
Nuak1	0.216404	0.560778	0.440367	3	mmu-miR-182-5p	mmu-miR-200c-3p	mmu-miR-429-3p
Paip2	0.216404	0.560778	0.440367	2	mmu-miR-182-5p	mmu-miR-183-5p
Pcif1	0.216404	0.560778	0.440367	2	mmu-miR-148a-3p	mmu-miR-183-5p
Phlpp1	0.216404	0.560778	0.440367	2	mmu-miR-200a-3p	mmu-miR-344d-3p
Plekha8	0.216404	0.560778	0.440367	2	mmu-miR-182-5p	mmu-miR-200a-3p
Podxl	0.216404	0.560778	0.440367	2	mmu-miR-183-5p	mmu-miR-34a-5p
Ppp2r2c	0.216404	0.560778	0.440367	3	mmu-miR-1298-5p	mmu-miR-200c-3p	mmu-miR-429-3p
Ppp2r5c	0.216404	0.560778	0.440367	3	mmu-miR-183-5p	mmu-miR-200c-3p	mmu-miR-429-3p
Prdm1	0.216404	0.560778	0.440367	3	mmu-miR-182-5p	mmu-miR-200c-3p	mmu-miR-429-3p
Prrg3	0.216404	0.560778	0.440367	2	mmu-miR-182-5p	mmu-miR-34a-5p
Ptprg	0.216404	0.560778	0.440367	2	mmu-miR-182-5p	mmu-miR-200a-3p
Rarg	0.216404	0.560778	0.440367	2	mmu-miR-182-5p	mmu-miR-34a-5p
Rnf34	0.216404	0.560778	0.440367	3	mmu-miR-34a-5p	mmu-miR-486a-5p	mmu-miR-486b-5p
Scai	0.216404	0.560778	0.440367	2	mmu-miR-344d-3p	mmu-miR-34a-5p
Scrt2	0.216404	0.560778	0.440367	3	mmu-miR-200c-3p	mmu-miR-429-3p	mmu-miR-448-3p
Six1	0.216404	0.560778	0.440367	3	mmu-miR-200a-3p	mmu-miR-200c-3p	mmu-miR-429-3p
Slc39a9	0.216404	0.560778	0.440367	2	mmu-miR-182-5p	mmu-miR-200a-3p
Socs5	0.216404	0.560778	0.440367	3	mmu-miR-200c-3p	mmu-miR-429-3p	mmu-miR-448-3p
Spag9	0.216404	0.560778	0.440367	3	mmu-miR-200a-3p	mmu-miR-200c-3p	mmu-miR-429-3p
Tgif2	0.216404	0.560778	0.440367	2	mmu-miR-148a-3p	mmu-miR-34a-5p
Tomm70a	0.216404	0.560778	0.440367	3	mmu-miR-148a-3p	mmu-miR-200c-3p	mmu-miR-429-3p
Trio	0.216404	0.560778	0.440367	3	mmu-miR-182-5p	mmu-miR-200c-3p	mmu-miR-429-3p
Usp7	0.216404	0.560778	0.440367	2	mmu-miR-1298-5p	mmu-miR-148a-3p
Zdhhc5	0.216404	0.560778	0.440367	2	mmu-miR-182-5p	mmu-miR-344d-3p
Aff3	0.237795	0.560778	0.46789	4	mmu-miR-200c-3p	mmu-miR-429-3p	mmu-miR-486a-5p	mmu-miR-486b-5p
Armc8	0.237795	0.560778	0.46789	3	mmu-miR-448-3p	mmu-miR-486a-5p	mmu-miR-486b-5p
Asap1	0.237795	0.560778	0.46789	3	mmu-miR-182-5p	mmu-miR-200c-3p	mmu-miR-429-3p
Bend3	0.237795	0.560778	0.46789	2	mmu-miR-200a-3p	mmu-miR-344d-3p
Cblb	0.237795	0.560778	0.46789	3	mmu-miR-148a-3p	mmu-miR-200c-3p	mmu-miR-429-3p
Cdh11	0.237795	0.560778	0.46789	3	mmu-miR-200c-3p	mmu-miR-429-3p	mmu-miR-344d-3p
Cebpa	0.237795	0.560778	0.46789	3	mmu-miR-182-5p	mmu-miR-200c-3p	mmu-miR-429-3p
Dhx15	0.237795	0.560778	0.46789	2	mmu-miR-1298-5p	mmu-miR-148a-3p
Dnajb9	0.237795	0.560778	0.46789	3	mmu-miR-182-5p	mmu-miR-200c-3p	mmu-miR-429-3p
Fbxo41	0.237795	0.560778	0.46789	2	mmu-miR-182-5p	mmu-miR-34a-5p
Fbxw11	0.237795	0.560778	0.46789	3	mmu-miR-182-5p	mmu-miR-200c-3p	mmu-miR-429-3p
Fgf18	0.237795	0.560778	0.46789	3	mmu-miR-200c-3p	mmu-miR-429-3p	mmu-miR-344d-3p
Flrt1	0.237795	0.560778	0.46789	2	mmu-miR-1298-5p	mmu-miR-34a-5p
Foxo3	0.237795	0.560778	0.46789	3	mmu-miR-182-5p	mmu-miR-200c-3p	mmu-miR-429-3p
Gad2	0.237795	0.560778	0.46789	3	mmu-miR-182-5p	mmu-miR-200c-3p	mmu-miR-429-3p
Gpr137c	0.237795	0.560778	0.46789	2	mmu-miR-148a-3p	mmu-miR-200a-3p
Greb1l	0.237795	0.560778	0.46789	3	mmu-miR-200a-3p	mmu-miR-200c-3p	mmu-miR-429-3p
Grhl2	0.237795	0.560778	0.46789	3	mmu-miR-182-5p	mmu-miR-486a-5p	mmu-miR-486b-5p
Gria1	0.237795	0.560778	0.46789	2	mmu-miR-182-5p	mmu-miR-183-5p
Hecw1	0.237795	0.560778	0.46789	2	mmu-miR-200a-3p	mmu-miR-448-3p
Kctd1	0.237795	0.560778	0.46789	3	mmu-miR-448-3p	mmu-miR-486a-5p	mmu-miR-486b-5p
Kdm6b	0.237795	0.560778	0.46789	2	mmu-miR-100-5p	mmu-miR-148a-3p
Mycn	0.237795	0.560778	0.46789	3	mmu-miR-200c-3p	mmu-miR-429-3p	mmu-miR-34a-5p
Myh9	0.237795	0.560778	0.46789	2	mmu-miR-344d-3p	mmu-miR-34a-5p
Nrp2	0.237795	0.560778	0.46789	3	mmu-miR-183-5p	mmu-miR-200c-3p	mmu-miR-429-3p
Numbl	0.237795	0.560778	0.46789	2	mmu-miR-200a-3p	mmu-miR-34a-5p
Pcmtd1	0.237795	0.560778	0.46789	3	mmu-miR-182-5p	mmu-miR-200c-3p	mmu-miR-429-3p
Pde7b	0.237795	0.560778	0.46789	3	mmu-miR-182-5p	mmu-miR-200c-3p	mmu-miR-429-3p
Pdzd8	0.237795	0.560778	0.46789	2	mmu-miR-182-5p	mmu-miR-200a-3p
Pea15a	0.237795	0.560778	0.46789	2	mmu-miR-148a-3p	mmu-miR-34a-5p
Pja2	0.237795	0.560778	0.46789	2	mmu-miR-183-5p	mmu-miR-344d-3p
Ppm1f	0.237795	0.560778	0.46789	3	mmu-miR-182-5p	mmu-miR-200c-3p	mmu-miR-429-3p
Rab11fip2	0.237795	0.560778	0.46789	3	mmu-miR-200c-3p	mmu-miR-429-3p	mmu-miR-448-3p
Rab9b	0.237795	0.560778	0.46789	2	mmu-miR-182-5p	mmu-miR-183-5p
Ranbp9	0.237795	0.560778	0.46789	3	mmu-miR-200a-3p	mmu-miR-200c-3p	mmu-miR-429-3p
Rasa2	0.237795	0.560778	0.46789	3	mmu-miR-200a-3p	mmu-miR-200c-3p	mmu-miR-429-3p
Sash1	0.237795	0.560778	0.46789	3	mmu-miR-200c-3p	mmu-miR-429-3p	mmu-miR-344d-3p
Secisbp2l	0.237795	0.560778	0.46789	3	mmu-miR-1298-5p	mmu-miR-200c-3p	mmu-miR-429-3p
Slc6a17	0.237795	0.560778	0.46789	3	mmu-miR-200c-3p	mmu-miR-429-3p	mmu-miR-34a-5p
Snai2	0.237795	0.560778	0.46789	3	mmu-miR-182-5p	mmu-miR-200c-3p	mmu-miR-429-3p
Spry4	0.237795	0.560778	0.46789	2	mmu-miR-182-5p	mmu-miR-200a-3p
Tbp	0.237795	0.560778	0.46789	3	mmu-miR-148a-3p	mmu-miR-200c-3p	mmu-miR-429-3p
Tox3	0.237795	0.560778	0.46789	2	mmu-miR-182-5p	mmu-miR-200a-3p
Usp24	0.237795	0.560778	0.46789	2	mmu-miR-182-5p	mmu-miR-34a-5p
Akap6	0.259393	0.572128	0.495413	2	mmu-miR-200a-3p	mmu-miR-34a-5p
Atg7	0.259393	0.572128	0.495413	2	mmu-miR-182-5p	mmu-miR-200a-3p
Atp11c	0.259393	0.572128	0.495413	3	mmu-miR-200c-3p	mmu-miR-429-3p	mmu-miR-448-3p
Avl9	0.259393	0.572128	0.495413	3	mmu-miR-200c-3p	mmu-miR-429-3p	mmu-miR-344d-3p
Bmi1	0.259393	0.572128	0.495413	3	mmu-miR-183-5p	mmu-miR-200c-3p	mmu-miR-429-3p
Cab39	0.259393	0.572128	0.495413	3	mmu-miR-200c-3p	mmu-miR-429-3p	mmu-miR-451a
Camsap2	0.259393	0.572128	0.495413	2	mmu-miR-182-5p	mmu-miR-200a-3p
Ccdc50	0.259393	0.572128	0.495413	2	mmu-miR-183-5p	mmu-miR-448-3p
Cdc14a	0.259393	0.572128	0.495413	2	mmu-miR-148a-3p	mmu-miR-200a-3p
Cdk8	0.259393	0.572128	0.495413	2	mmu-miR-148a-3p	mmu-miR-200a-3p
Cfl2	0.259393	0.572128	0.495413	3	mmu-miR-200a-3p	mmu-miR-200c-3p	mmu-miR-429-3p
Cntnap2	0.259393	0.572128	0.495413	2	mmu-miR-1298-5p	mmu-miR-34a-5p
Col25a1	0.259393	0.572128	0.495413	2	mmu-miR-182-5p	mmu-miR-183-5p
Cpsf6	0.259393	0.572128	0.495413	2	mmu-miR-344d-3p	mmu-miR-448-3p
Esco1	0.259393	0.572128	0.495413	3	mmu-miR-148a-3p	mmu-miR-200c-3p	mmu-miR-429-3p
Fli1	0.259393	0.572128	0.495413	3	mmu-miR-200c-3p	mmu-miR-429-3p	mmu-miR-448-3p
Gnai3	0.259393	0.572128	0.495413	3	mmu-miR-182-5p	mmu-miR-200c-3p	mmu-miR-429-3p
Jag1	0.259393	0.572128	0.495413	2	mmu-miR-200a-3p	mmu-miR-34a-5p
Kcnc3	0.259393	0.572128	0.495413	2	mmu-miR-182-5p	mmu-miR-448-3p
Lsamp	0.259393	0.572128	0.495413	2	mmu-miR-200a-3p	mmu-miR-344d-3p
Mnt	0.259393	0.572128	0.495413	2	mmu-miR-1298-5p	mmu-miR-148a-3p
Pam	0.259393	0.572128	0.495413	3	mmu-miR-183-5p	mmu-miR-200c-3p	mmu-miR-429-3p
Papd7	0.259393	0.572128	0.495413	2	mmu-miR-344d-3p	mmu-miR-448-3p
Pds5b	0.259393	0.572128	0.495413	3	mmu-miR-200a-3p	mmu-miR-200c-3p	mmu-miR-429-3p
Ppm1e	0.259393	0.572128	0.495413	2	mmu-miR-183-5p	mmu-miR-200a-3p
Skp1a	0.259393	0.572128	0.495413	2	mmu-miR-148a-3p	mmu-miR-182-5p
Tra2b	0.259393	0.572128	0.495413	3	mmu-miR-200a-3p	mmu-miR-200c-3p	mmu-miR-429-3p
Ube2b	0.259393	0.572128	0.495413	3	mmu-miR-200c-3p	mmu-miR-429-3p	mmu-miR-344d-3p
Vps26b	0.259393	0.572128	0.495413	2	mmu-miR-182-5p	mmu-miR-200a-3p
Zfp217	0.259393	0.572128	0.495413	3	mmu-miR-148a-3p	mmu-miR-200c-3p	mmu-miR-429-3p
1200014J11Rik	0.281117	0.57269	0.522936	2	mmu-miR-182-5p	mmu-miR-344d-3p
AF529169	0.281117	0.57269	0.522936	2	mmu-miR-344d-3p	mmu-miR-34a-5p
Arpp19	0.281117	0.57269	0.522936	2	mmu-miR-148a-3p	mmu-miR-183-5p
Bag4	0.281117	0.57269	0.522936	2	mmu-miR-182-5p	mmu-miR-448-3p
Baz2a	0.281117	0.57269	0.522936	2	mmu-miR-100-5p	mmu-miR-148a-3p
Ccdc6	0.281117	0.57269	0.522936	2	mmu-miR-200a-3p	mmu-miR-344d-3p
Cdk5r1	0.281117	0.57269	0.522936	2	mmu-miR-148a-3p	mmu-miR-183-5p
Crkl	0.281117	0.57269	0.522936	3	mmu-miR-200c-3p	mmu-miR-429-3p	mmu-miR-34a-5p
Dcp1a	0.281117	0.57269	0.522936	2	mmu-miR-148a-3p	mmu-miR-34a-5p
Dnajb14	0.281117	0.57269	0.522936	3	mmu-miR-200c-3p	mmu-miR-429-3p	mmu-miR-344d-3p
Egr3	0.281117	0.57269	0.522936	3	mmu-miR-182-5p	mmu-miR-200c-3p	mmu-miR-429-3p
Fbxl14	0.281117	0.57269	0.522936	2	mmu-miR-344d-3p	mmu-miR-448-3p
Foxf2	0.281117	0.57269	0.522936	3	mmu-miR-182-5p	mmu-miR-200c-3p	mmu-miR-429-3p
Frs2	0.281117	0.57269	0.522936	3	mmu-miR-182-5p	mmu-miR-200c-3p	mmu-miR-429-3p
Hdhd2	0.281117	0.57269	0.522936	3	mmu-miR-183-5p	mmu-miR-200c-3p	mmu-miR-429-3p
Hnrnpr	0.281117	0.57269	0.522936	2	mmu-miR-148a-3p	mmu-miR-200a-3p
Irx2	0.281117	0.57269	0.522936	2	mmu-miR-183-5p	mmu-miR-448-3p
Mlec	0.281117	0.57269	0.522936	2	mmu-miR-1298-5p	mmu-miR-148a-3p
Mmp15	0.281117	0.57269	0.522936	2	mmu-miR-148a-3p	mmu-miR-34a-5p
Mob4	0.281117	0.57269	0.522936	3	mmu-miR-200c-3p	mmu-miR-429-3p	mmu-miR-448-3p
Nek9	0.281117	0.57269	0.522936	3	mmu-miR-200c-3p	mmu-miR-429-3p	mmu-miR-448-3p
Pogz	0.281117	0.57269	0.522936	2	mmu-miR-344d-3p	mmu-miR-34a-5p
Ppp1r2	0.281117	0.57269	0.522936	2	mmu-miR-182-5p	mmu-miR-344d-3p
Ppp2r2a	0.281117	0.57269	0.522936	2	mmu-miR-183-5p	mmu-miR-200a-3p
Rarb	0.281117	0.57269	0.522936	2	mmu-miR-200a-3p	mmu-miR-34a-5p
Rbfox2	0.281117	0.57269	0.522936	3	mmu-miR-148a-3p	mmu-miR-200c-3p	mmu-miR-429-3p
Scaf8	0.281117	0.57269	0.522936	2	mmu-miR-200a-3p	mmu-miR-448-3p
Scn3b	0.281117	0.57269	0.522936	4	mmu-miR-200c-3p	mmu-miR-429-3p	mmu-miR-486a-5p	mmu-miR-486b-5p
Slco3a1	0.281117	0.57269	0.522936	2	mmu-miR-182-5p	mmu-miR-34a-5p
Sort1	0.281117	0.57269	0.522936	2	mmu-miR-182-5p	mmu-miR-344d-3p
Tacc1	0.281117	0.57269	0.522936	2	mmu-miR-182-5p	mmu-miR-448-3p
Tanc1	0.281117	0.57269	0.522936	3	mmu-miR-148a-3p	mmu-miR-486a-5p	mmu-miR-486b-5p
Tcerg1	0.281117	0.57269	0.522936	2	mmu-miR-200a-3p	mmu-miR-344d-3p
Tln1	0.281117	0.57269	0.522936	3	mmu-miR-182-5p	mmu-miR-200c-3p	mmu-miR-429-3p
Vat1	0.281117	0.57269	0.522936	2	mmu-miR-182-5p	mmu-miR-34a-5p
Vcpip1	0.281117	0.57269	0.522936	3	mmu-miR-200c-3p	mmu-miR-429-3p	mmu-miR-34a-5p
Xrn1	0.281117	0.57269	0.522936	3	mmu-miR-200a-3p	mmu-miR-200c-3p	mmu-miR-429-3p
Zbtb21	0.281117	0.57269	0.522936	3	mmu-miR-200a-3p	mmu-miR-200c-3p	mmu-miR-429-3p
Abl2	0.302896	0.581071	0.550459	2	mmu-miR-148a-3p	mmu-miR-200a-3p
Ago4	0.302896	0.581071	0.550459	2	mmu-miR-148a-3p	mmu-miR-34a-5p
Ankrd44	0.302896	0.581071	0.550459	3	mmu-miR-200a-3p	mmu-miR-200c-3p	mmu-miR-429-3p
Arhgap21	0.302896	0.581071	0.550459	2	mmu-miR-148a-3p	mmu-miR-183-5p
BC005537	0.302896	0.581071	0.550459	3	mmu-miR-148a-3p	mmu-miR-200c-3p	mmu-miR-429-3p
Cdv3	0.302896	0.581071	0.550459	2	mmu-miR-182-5p	mmu-miR-200a-3p
Creb5	0.302896	0.581071	0.550459	3	mmu-miR-200c-3p	mmu-miR-429-3p	mmu-miR-344d-3p
Crebbp	0.302896	0.581071	0.550459	3	mmu-miR-200c-3p	mmu-miR-429-3p	mmu-miR-344d-3p
Fam60a	0.302896	0.581071	0.550459	3	mmu-miR-182-5p	mmu-miR-200c-3p	mmu-miR-429-3p
Fbxl20	0.302896	0.581071	0.550459	2	mmu-miR-200a-3p	mmu-miR-344d-3p
Foxg1	0.302896	0.581071	0.550459	3	mmu-miR-200c-3p	mmu-miR-429-3p	mmu-miR-34a-5p
Foxo1	0.302896	0.581071	0.550459	2	mmu-miR-182-5p	mmu-miR-183-5p
Fzd8	0.302896	0.581071	0.550459	2	mmu-miR-100-5p	mmu-miR-344d-3p
Glg1	0.302896	0.581071	0.550459	3	mmu-miR-200c-3p	mmu-miR-429-3p	mmu-miR-344d-3p
Igsf10	0.302896	0.581071	0.550459	3	mmu-miR-182-5p	mmu-miR-200c-3p	mmu-miR-429-3p
Lin28a	0.302896	0.581071	0.550459	2	mmu-miR-1298-5p	mmu-miR-148a-3p
Met	0.302896	0.581071	0.550459	2	mmu-miR-148a-3p	mmu-miR-34a-5p
Mgat5	0.302896	0.581071	0.550459	2	mmu-miR-148a-3p	mmu-miR-182-5p
Nrip1	0.302896	0.581071	0.550459	3	mmu-miR-200c-3p	mmu-miR-429-3p	mmu-miR-448-3p
Phc3	0.302896	0.581071	0.550459	4	mmu-miR-200c-3p	mmu-miR-429-3p	mmu-miR-486a-5p	mmu-miR-486b-5p
Ppp1r12a	0.302896	0.581071	0.550459	2	mmu-miR-148a-3p	mmu-miR-182-5p
Prrx1	0.302896	0.581071	0.550459	2	mmu-miR-182-5p	mmu-miR-344d-3p
Rab35	0.302896	0.581071	0.550459	2	mmu-miR-148a-3p	mmu-miR-182-5p
Reep1	0.302896	0.581071	0.550459	3	mmu-miR-182-5p	mmu-miR-200c-3p	mmu-miR-429-3p
Rgs7bp	0.302896	0.581071	0.550459	2	mmu-miR-200a-3p	mmu-miR-448-3p
Shoc2	0.302896	0.581071	0.550459	2	mmu-miR-344d-3p	mmu-miR-34a-5p
Slc6a1	0.302896	0.581071	0.550459	3	mmu-miR-200c-3p	mmu-miR-429-3p	mmu-miR-34a-5p
Slco5a1	0.302896	0.581071	0.550459	3	mmu-miR-200c-3p	mmu-miR-429-3p	mmu-miR-448-3p
Vmp1	0.302896	0.581071	0.550459	2	mmu-miR-1298-5p	mmu-miR-344d-3p
Wasl	0.302896	0.581071	0.550459	2	mmu-miR-148a-3p	mmu-miR-182-5p
Acot13	0.324664	0.581071	0.577982	3	mmu-miR-200c-3p	mmu-miR-429-3p	mmu-miR-448-3p
Ankrd50	0.324664	0.581071	0.577982	2	mmu-miR-200a-3p	mmu-miR-448-3p
Bclaf1	0.324664	0.581071	0.577982	2	mmu-miR-1298-5p	mmu-miR-200a-3p
Brwd1	0.324664	0.581071	0.577982	3	mmu-miR-182-5p	mmu-miR-200c-3p	mmu-miR-429-3p
C1galt1	0.324664	0.581071	0.577982	2	mmu-miR-148a-3p	mmu-miR-200a-3p
Cand1	0.324664	0.581071	0.577982	2	mmu-miR-148a-3p	mmu-miR-183-5p
Cbx4	0.324664	0.581071	0.577982	3	mmu-miR-200c-3p	mmu-miR-429-3p	mmu-miR-344d-3p
Dcaf7	0.324664	0.581071	0.577982	3	mmu-miR-200c-3p	mmu-miR-429-3p	mmu-miR-34a-5p
Dennd5b	0.324664	0.581071	0.577982	3	mmu-miR-182-5p	mmu-miR-200c-3p	mmu-miR-429-3p
Esr1	0.324664	0.581071	0.577982	2	mmu-miR-148a-3p	mmu-miR-344d-3p
Fchsd2	0.324664	0.581071	0.577982	2	mmu-miR-182-5p	mmu-miR-344d-3p
Gigyf1	0.324664	0.581071	0.577982	3	mmu-miR-200a-3p	mmu-miR-200c-3p	mmu-miR-429-3p
Grid1	0.324664	0.581071	0.577982	2	mmu-miR-182-5p	mmu-miR-34a-5p
Ick	0.324664	0.581071	0.577982	3	mmu-miR-183-5p	mmu-miR-200c-3p	mmu-miR-429-3p
Kmt2c	0.324664	0.581071	0.577982	3	mmu-miR-200a-3p	mmu-miR-200c-3p	mmu-miR-429-3p
Lphn1	0.324664	0.581071	0.577982	2	mmu-miR-182-5p	mmu-miR-183-5p
Mospd2	0.324664	0.581071	0.577982	3	mmu-miR-182-5p	mmu-miR-200c-3p	mmu-miR-429-3p
Mphosph9	0.324664	0.581071	0.577982	2	mmu-miR-182-5p	mmu-miR-200a-3p
Mtmr12	0.324664	0.581071	0.577982	2	mmu-miR-148a-3p	mmu-miR-344d-3p
Nr4a2	0.324664	0.581071	0.577982	2	mmu-miR-183-5p	mmu-miR-34a-5p
Ntng1	0.324664	0.581071	0.577982	2	mmu-miR-182-5p	mmu-miR-183-5p
Paip1	0.324664	0.581071	0.577982	2	mmu-miR-182-5p	mmu-miR-448-3p
Pik3cb	0.324664	0.581071	0.577982	3	mmu-miR-1298-5p	mmu-miR-200c-3p	mmu-miR-429-3p
Pkn2	0.324664	0.581071	0.577982	2	mmu-miR-182-5p	mmu-miR-200a-3p
Ptp4a1	0.324664	0.581071	0.577982	2	mmu-miR-182-5p	mmu-miR-200a-3p
Rgma	0.324664	0.581071	0.577982	2	mmu-miR-148a-3p	mmu-miR-182-5p
Rps6ka5	0.324664	0.581071	0.577982	2	mmu-miR-148a-3p	mmu-miR-448-3p
S100pbp	0.324664	0.581071	0.577982	3	mmu-miR-200a-3p	mmu-miR-200c-3p	mmu-miR-429-3p
Smurf2	0.324664	0.581071	0.577982	3	mmu-miR-148a-3p	mmu-miR-200c-3p	mmu-miR-429-3p
Tcf7l2	0.324664	0.581071	0.577982	2	mmu-miR-182-5p	mmu-miR-183-5p
Tial1	0.324664	0.581071	0.577982	3	mmu-miR-200a-3p	mmu-miR-200c-3p	mmu-miR-429-3p
Zfyve26	0.324664	0.581071	0.577982	2	mmu-miR-148a-3p	mmu-miR-183-5p
Zmym4	0.324664	0.581071	0.577982	3	mmu-miR-200c-3p	mmu-miR-429-3p	mmu-miR-34a-5p
Adcy6	0.346359	0.590015	0.605505	2	mmu-miR-182-5p	mmu-miR-183-5p
Arfip1	0.346359	0.590015	0.605505	2	mmu-miR-148a-3p	mmu-miR-344d-3p
B3gat2	0.346359	0.590015	0.605505	3	mmu-miR-448-3p	mmu-miR-486a-5p	mmu-miR-486b-5p
Ccny	0.346359	0.590015	0.605505	3	mmu-miR-182-5p	mmu-miR-200c-3p	mmu-miR-429-3p
Ctbp2	0.346359	0.590015	0.605505	3	mmu-miR-200a-3p	mmu-miR-200c-3p	mmu-miR-429-3p
Fut9	0.346359	0.590015	0.605505	2	mmu-miR-182-5p	mmu-miR-34a-5p
Mitf	0.346359	0.590015	0.605505	2	mmu-miR-148a-3p	mmu-miR-182-5p
Ppp3ca	0.346359	0.590015	0.605505	2	mmu-miR-100-5p	mmu-miR-182-5p
Prkce	0.346359	0.590015	0.605505	2	mmu-miR-182-5p	mmu-miR-200a-3p
Qser1	0.346359	0.590015	0.605505	2	mmu-miR-182-5p	mmu-miR-200a-3p
Sirt1	0.346359	0.590015	0.605505	2	mmu-miR-200a-3p	mmu-miR-448-3p
Snx18	0.346359	0.590015	0.605505	2	mmu-miR-182-5p	mmu-miR-200a-3p
Srpk2	0.346359	0.590015	0.605505	3	mmu-miR-200c-3p	mmu-miR-429-3p	mmu-miR-344d-3p
Tenm1	0.346359	0.590015	0.605505	3	mmu-miR-200c-3p	mmu-miR-429-3p	mmu-miR-448-3p
Vangl2	0.346359	0.590015	0.605505	2	mmu-miR-182-5p	mmu-miR-344d-3p
Znrf2	0.346359	0.590015	0.605505	2	mmu-miR-344d-3p	mmu-miR-448-3p
4932411E22Rik	0.367928	0.590015	0.633028	2	mmu-miR-148a-3p	mmu-miR-183-5p
B630005N14Rik	0.367928	0.590015	0.633028	2	mmu-miR-148a-3p	mmu-miR-182-5p
Cbfa2t3	0.367928	0.590015	0.633028	2	mmu-miR-182-5p	mmu-miR-34a-5p
Eif5	0.367928	0.590015	0.633028	2	mmu-miR-182-5p	mmu-miR-200a-3p
Elavl1	0.367928	0.590015	0.633028	2	mmu-miR-1298-5p	mmu-miR-182-5p
Etnk1	0.367928	0.590015	0.633028	2	mmu-miR-148a-3p	mmu-miR-200a-3p
Fnbp1l	0.367928	0.590015	0.633028	2	mmu-miR-148a-3p	mmu-miR-182-5p
Jmy	0.367928	0.590015	0.633028	3	mmu-miR-148a-3p	mmu-miR-200c-3p	mmu-miR-429-3p
Kdm5b	0.367928	0.590015	0.633028	3	mmu-miR-448-3p	mmu-miR-486a-5p	mmu-miR-486b-5p
Khdrbs1	0.367928	0.590015	0.633028	3	mmu-miR-200a-3p	mmu-miR-200c-3p	mmu-miR-429-3p
Map3k13	0.367928	0.590015	0.633028	3	mmu-miR-183-5p	mmu-miR-200c-3p	mmu-miR-429-3p
March3	0.367928	0.590015	0.633028	2	mmu-miR-148a-3p	mmu-miR-182-5p
Mboat2	0.367928	0.590015	0.633028	3	mmu-miR-148a-3p	mmu-miR-200c-3p	mmu-miR-429-3p
Nhs	0.367928	0.590015	0.633028	2	mmu-miR-148a-3p	mmu-miR-448-3p
Osbpl6	0.367928	0.590015	0.633028	2	mmu-miR-1298-5p	mmu-miR-200a-3p
Pag1	0.367928	0.590015	0.633028	2	mmu-miR-148a-3p	mmu-miR-344d-3p
Pbx3	0.367928	0.590015	0.633028	3	mmu-miR-200c-3p	mmu-miR-429-3p	mmu-miR-344d-3p
Pik3ca	0.367928	0.590015	0.633028	3	mmu-miR-182-5p	mmu-miR-200c-3p	mmu-miR-429-3p
Sass6	0.367928	0.590015	0.633028	2	mmu-miR-200a-3p	mmu-miR-448-3p
Slc1a1	0.367928	0.590015	0.633028	2	mmu-miR-182-5p	mmu-miR-200a-3p
Vti1a	0.367928	0.590015	0.633028	3	mmu-miR-200c-3p	mmu-miR-429-3p	mmu-miR-344d-3p
Adcy1	0.389322	0.599329	0.66055	2	mmu-miR-100-5p	mmu-miR-448-3p
Casz1	0.389322	0.599329	0.66055	3	mmu-miR-148a-3p	mmu-miR-200c-3p	mmu-miR-429-3p
Dcun1d4	0.389322	0.599329	0.66055	3	mmu-miR-182-5p	mmu-miR-200c-3p	mmu-miR-429-3p
Efna5	0.389322	0.599329	0.66055	3	mmu-miR-182-5p	mmu-miR-200c-3p	mmu-miR-429-3p
Elmsan1	0.389322	0.599329	0.66055	2	mmu-miR-200a-3p	mmu-miR-34a-5p
Etf1	0.389322	0.599329	0.66055	3	mmu-miR-182-5p	mmu-miR-200c-3p	mmu-miR-429-3p
Itgb8	0.389322	0.599329	0.66055	2	mmu-miR-148a-3p	mmu-miR-34a-5p
Mbtd1	0.389322	0.599329	0.66055	2	mmu-miR-200a-3p	mmu-miR-448-3p
Myo1c	0.389322	0.599329	0.66055	2	mmu-miR-182-5p	mmu-miR-34a-5p
Nav1	0.389322	0.599329	0.66055	2	mmu-miR-34a-5p	mmu-miR-448-3p
Pgap1	0.389322	0.599329	0.66055	3	mmu-miR-182-5p	mmu-miR-200c-3p	mmu-miR-429-3p
Phactr2	0.389322	0.599329	0.66055	3	mmu-miR-148a-3p	mmu-miR-200c-3p	mmu-miR-429-3p
Plxna2	0.389322	0.599329	0.66055	3	mmu-miR-200c-3p	mmu-miR-429-3p	mmu-miR-344d-3p
Plxnc1	0.389322	0.599329	0.66055	3	mmu-miR-200a-3p	mmu-miR-200c-3p	mmu-miR-429-3p
Ppp3r1	0.389322	0.599329	0.66055	2	mmu-miR-182-5p	mmu-miR-200a-3p
Rnf152	0.389322	0.599329	0.66055	2	mmu-miR-182-5p	mmu-miR-34a-5p
Rreb1	0.389322	0.599329	0.66055	2	mmu-miR-183-5p	mmu-miR-344d-3p
Tgfb2	0.389322	0.599329	0.66055	2	mmu-miR-148a-3p	mmu-miR-200a-3p
Ubxn7	0.389322	0.599329	0.66055	3	mmu-miR-200c-3p	mmu-miR-429-3p	mmu-miR-344d-3p
Xylt1	0.389322	0.599329	0.66055	2	mmu-miR-34a-5p	mmu-miR-448-3p
Ywhaz	0.389322	0.599329	0.66055	2	mmu-miR-200a-3p	mmu-miR-451a
Zadh2	0.389322	0.599329	0.66055	2	mmu-miR-148a-3p	mmu-miR-182-5p
Ccnj	0.410494	0.603712	0.688073	3	mmu-miR-182-5p	mmu-miR-200c-3p	mmu-miR-429-3p
Dennd6a	0.410494	0.603712	0.688073	2	mmu-miR-182-5p	mmu-miR-344d-3p
Dync1li2	0.410494	0.603712	0.688073	2	mmu-miR-182-5p	mmu-miR-200a-3p
Fbxw7	0.410494	0.603712	0.688073	3	mmu-miR-182-5p	mmu-miR-200c-3p	mmu-miR-429-3p
Gm20390	0.410494	0.603712	0.688073	3	mmu-miR-200c-3p	mmu-miR-429-3p	mmu-miR-344d-3p
Klhl28	0.410494	0.603712	0.688073	2	mmu-miR-183-5p	mmu-miR-448-3p
Ldlrad4	0.410494	0.603712	0.688073	2	mmu-miR-200a-3p	mmu-miR-448-3p
Nav3	0.410494	0.603712	0.688073	3	mmu-miR-200c-3p	mmu-miR-429-3p	mmu-miR-34a-5p
Nipbl	0.410494	0.603712	0.688073	3	mmu-miR-182-5p	mmu-miR-200c-3p	mmu-miR-429-3p
Nme2	0.410494	0.603712	0.688073	3	mmu-miR-200c-3p	mmu-miR-429-3p	mmu-miR-344d-3p
Nr2f2	0.410494	0.603712	0.688073	3	mmu-miR-200c-3p	mmu-miR-429-3p	mmu-miR-344d-3p
Phip	0.410494	0.603712	0.688073	2	mmu-miR-148a-3p	mmu-miR-182-5p
Sh2b3	0.410494	0.603712	0.688073	2	mmu-miR-148a-3p	mmu-miR-34a-5p
Tbc1d15	0.410494	0.603712	0.688073	2	mmu-miR-200a-3p	mmu-miR-344d-3p
Ube2z	0.410494	0.603712	0.688073	2	mmu-miR-200a-3p	mmu-miR-448-3p
Zbtb44	0.410494	0.603712	0.688073	2	mmu-miR-148a-3p	mmu-miR-182-5p
Abca1	0.431406	0.61579	0.715596	2	mmu-miR-148a-3p	mmu-miR-183-5p
Aebp2	0.431406	0.61579	0.715596	3	mmu-miR-182-5p	mmu-miR-200c-3p	mmu-miR-429-3p
Agap1	0.431406	0.61579	0.715596	3	mmu-miR-200c-3p	mmu-miR-429-3p	mmu-miR-448-3p
Ap5m1	0.431406	0.61579	0.715596	2	mmu-miR-34a-5p	mmu-miR-448-3p
C77370	0.431406	0.61579	0.715596	2	mmu-miR-182-5p	mmu-miR-344d-3p
Cdc73	0.431406	0.61579	0.715596	3	mmu-miR-182-5p	mmu-miR-200c-3p	mmu-miR-429-3p
Cpeb1	0.431406	0.61579	0.715596	2	mmu-miR-182-5p	mmu-miR-183-5p
Gabrb1	0.431406	0.61579	0.715596	2	mmu-miR-182-5p	mmu-miR-34a-5p
Kcnb1	0.431406	0.61579	0.715596	3	mmu-miR-200c-3p	mmu-miR-429-3p	mmu-miR-448-3p
Kdm2a	0.431406	0.61579	0.715596	2	mmu-miR-344d-3p	mmu-miR-34a-5p
Klhl29	0.431406	0.61579	0.715596	3	mmu-miR-200c-3p	mmu-miR-429-3p	mmu-miR-344d-3p
Marcks	0.431406	0.61579	0.715596	3	mmu-miR-182-5p	mmu-miR-200c-3p	mmu-miR-429-3p
Mecom	0.431406	0.61579	0.715596	2	mmu-miR-182-5p	mmu-miR-183-5p
Rmnd5a	0.431406	0.61579	0.715596	2	mmu-miR-100-5p	mmu-miR-148a-3p
Smad2	0.431406	0.61579	0.715596	3	mmu-miR-148a-3p	mmu-miR-486a-5p	mmu-miR-486b-5p
Soga1	0.431406	0.61579	0.715596	2	mmu-miR-182-5p	mmu-miR-34a-5p
Ssh2	0.431406	0.61579	0.715596	3	mmu-miR-182-5p	mmu-miR-200c-3p	mmu-miR-429-3p
Swt1	0.431406	0.61579	0.715596	2	mmu-miR-34a-5p	mmu-miR-448-3p
Syt2	0.431406	0.61579	0.715596	2	mmu-miR-344d-3p	mmu-miR-34a-5p
1700025G04Rik	0.452022	0.624777	0.743119	2	mmu-miR-200a-3p	mmu-miR-34a-5p
Camk2n1	0.452022	0.624777	0.743119	2	mmu-miR-182-5p	mmu-miR-344d-3p
Fam160a2	0.452022	0.624777	0.743119	2	mmu-miR-200a-3p	mmu-miR-34a-5p
Fam63b	0.452022	0.624777	0.743119	3	mmu-miR-200c-3p	mmu-miR-429-3p	mmu-miR-34a-5p
Gan	0.452022	0.624777	0.743119	2	mmu-miR-182-5p	mmu-miR-448-3p
Hspa4l	0.452022	0.624777	0.743119	2	mmu-miR-148a-3p	mmu-miR-344d-3p
Igf2bp1	0.452022	0.624777	0.743119	2	mmu-miR-182-5p	mmu-miR-344d-3p
Itga6	0.452022	0.624777	0.743119	2	mmu-miR-1298-5p	mmu-miR-200a-3p
Mga	0.452022	0.624777	0.743119	3	mmu-miR-200c-3p	mmu-miR-429-3p	mmu-miR-344d-3p
Nab1	0.452022	0.624777	0.743119	3	mmu-miR-200a-3p	mmu-miR-200c-3p	mmu-miR-429-3p
Ndufb9	0.452022	0.624777	0.743119	2	mmu-miR-200a-3p	mmu-miR-448-3p
Pdgfra	0.452022	0.624777	0.743119	2	mmu-miR-182-5p	mmu-miR-34a-5p
Pvrl3	0.452022	0.624777	0.743119	2	mmu-miR-183-5p	mmu-miR-344d-3p
Slc39a10	0.452022	0.624777	0.743119	3	mmu-miR-200a-3p	mmu-miR-200c-3p	mmu-miR-429-3p
Ube2h	0.452022	0.624777	0.743119	2	mmu-miR-182-5p	mmu-miR-344d-3p
Ywhae	0.452022	0.624777	0.743119	3	mmu-miR-182-5p	mmu-miR-200c-3p	mmu-miR-429-3p
Zbtb16	0.452022	0.624777	0.743119	2	mmu-miR-148a-3p	mmu-miR-200a-3p
Acvr1	0.47231	0.624777	0.770642	2	mmu-miR-148a-3p	mmu-miR-182-5p
Cacna1c	0.47231	0.624777	0.770642	3	mmu-miR-200c-3p	mmu-miR-429-3p	mmu-miR-448-3p
Cnot2	0.47231	0.624777	0.770642	2	mmu-miR-200a-3p	mmu-miR-344d-3p
D15Ertd621e	0.47231	0.624777	0.770642	2	mmu-miR-182-5p	mmu-miR-200a-3p
Glcci1	0.47231	0.624777	0.770642	3	mmu-miR-200a-3p	mmu-miR-200c-3p	mmu-miR-429-3p
Kras	0.47231	0.624777	0.770642	3	mmu-miR-200c-3p	mmu-miR-429-3p	mmu-miR-448-3p
Mafg	0.47231	0.624777	0.770642	3	mmu-miR-200c-3p	mmu-miR-429-3p	mmu-miR-344d-3p
Mgat4a	0.47231	0.624777	0.770642	2	mmu-miR-148a-3p	mmu-miR-34a-5p
Pak3	0.47231	0.624777	0.770642	3	mmu-miR-182-5p	mmu-miR-200c-3p	mmu-miR-429-3p
S1pr1	0.47231	0.624777	0.770642	2	mmu-miR-148a-3p	mmu-miR-182-5p
Tgfbr1	0.47231	0.624777	0.770642	2	mmu-miR-148a-3p	mmu-miR-200a-3p
Ube2k	0.47231	0.624777	0.770642	2	mmu-miR-182-5p	mmu-miR-448-3p
Ube3a	0.47231	0.624777	0.770642	3	mmu-miR-200a-3p	mmu-miR-200c-3p	mmu-miR-429-3p
Yod1	0.47231	0.624777	0.770642	2	mmu-miR-148a-3p	mmu-miR-183-5p
Akirin1	0.492242	0.638858	0.798165	2	mmu-miR-200a-3p	mmu-miR-344d-3p
Apc	0.492242	0.638858	0.798165	2	mmu-miR-1298-5p	mmu-miR-448-3p
Cttnbp2nl	0.492242	0.638858	0.798165	2	mmu-miR-148a-3p	mmu-miR-448-3p
Epha7	0.492242	0.638858	0.798165	2	mmu-miR-182-5p	mmu-miR-200a-3p
Etv1	0.492242	0.638858	0.798165	2	mmu-miR-148a-3p	mmu-miR-448-3p
Magi2	0.492242	0.638858	0.798165	2	mmu-miR-200a-3p	mmu-miR-34a-5p
Pcgf3	0.492242	0.638858	0.798165	2	mmu-miR-182-5p	mmu-miR-200a-3p
Phf20	0.492242	0.638858	0.798165	2	mmu-miR-148a-3p	mmu-miR-448-3p
Prlr	0.492242	0.638858	0.798165	2	mmu-miR-182-5p	mmu-miR-448-3p
Slc22a23	0.492242	0.638858	0.798165	2	mmu-miR-182-5p	mmu-miR-183-5p
Slc4a4	0.492242	0.638858	0.798165	3	mmu-miR-200c-3p	mmu-miR-429-3p	mmu-miR-448-3p
Unc5d	0.492242	0.638858	0.798165	2	mmu-miR-182-5p	mmu-miR-344d-3p
Zfp516	0.492242	0.638858	0.798165	2	mmu-miR-200a-3p	mmu-miR-344d-3p
Ammecr1	0.511794	0.649732	0.825688	2	mmu-miR-148a-3p	mmu-miR-448-3p
Dcun1d1	0.511794	0.649732	0.825688	3	mmu-miR-182-5p	mmu-miR-200c-3p	mmu-miR-429-3p
Ddx6	0.511794	0.649732	0.825688	2	mmu-miR-148a-3p	mmu-miR-182-5p
H3f3b	0.511794	0.649732	0.825688	3	mmu-miR-344d-3p	mmu-miR-486a-5p	mmu-miR-486b-5p
Kcnh5	0.511794	0.649732	0.825688	2	mmu-miR-182-5p	mmu-miR-448-3p
Tet1	0.511794	0.649732	0.825688	2	mmu-miR-183-5p	mmu-miR-200a-3p
Bcl2l11	0.530944	0.652305	0.853211	2	mmu-miR-148a-3p	mmu-miR-344d-3p
Cdk17	0.530944	0.652305	0.853211	3	mmu-miR-200a-3p	mmu-miR-200c-3p	mmu-miR-429-3p
Dmd	0.530944	0.652305	0.853211	3	mmu-miR-200c-3p	mmu-miR-429-3p	mmu-miR-448-3p
Dyrk1a	0.530944	0.652305	0.853211	2	mmu-miR-148a-3p	mmu-miR-182-5p
Hnrnpa1	0.530944	0.652305	0.853211	2	mmu-miR-183-5p	mmu-miR-34a-5p
Kpna6	0.530944	0.652305	0.853211	2	mmu-miR-148a-3p	mmu-miR-344d-3p
Mapre1	0.530944	0.652305	0.853211	3	mmu-miR-182-5p	mmu-miR-200c-3p	mmu-miR-429-3p
Mecp2	0.530944	0.652305	0.853211	3	mmu-miR-148a-3p	mmu-miR-200c-3p	mmu-miR-429-3p
Ptprd	0.530944	0.652305	0.853211	2	mmu-miR-148a-3p	mmu-miR-200a-3p
Rab30	0.530944	0.652305	0.853211	2	mmu-miR-200a-3p	mmu-miR-448-3p
Rasa1	0.530944	0.652305	0.853211	2	mmu-miR-182-5p	mmu-miR-448-3p
Rnf11	0.530944	0.652305	0.853211	3	mmu-miR-200a-3p	mmu-miR-200c-3p	mmu-miR-429-3p
Bcl6	0.549674	0.668387	0.880734	2	mmu-miR-183-5p	mmu-miR-34a-5p
Ets1	0.549674	0.668387	0.880734	3	mmu-miR-200c-3p	mmu-miR-429-3p	mmu-miR-344d-3p
Fubp1	0.549674	0.668387	0.880734	3	mmu-miR-148a-3p	mmu-miR-200c-3p	mmu-miR-429-3p
Hipk1	0.549674	0.668387	0.880734	3	mmu-miR-200a-3p	mmu-miR-200c-3p	mmu-miR-429-3p
Nxph1	0.549674	0.668387	0.880734	3	mmu-miR-200a-3p	mmu-miR-200c-3p	mmu-miR-429-3p
Ptchd4	0.549674	0.668387	0.880734	3	mmu-miR-200c-3p	mmu-miR-429-3p	mmu-miR-344d-3p
Stag2	0.549674	0.668387	0.880734	2	mmu-miR-344d-3p	mmu-miR-34a-5p
Bmpr2	0.567968	0.677661	0.908257	2	mmu-miR-100-5p	mmu-miR-344d-3p
Otud4	0.567968	0.677661	0.908257	3	mmu-miR-148a-3p	mmu-miR-200c-3p	mmu-miR-429-3p
Prox1	0.567968	0.677661	0.908257	2	mmu-miR-34a-5p	mmu-miR-448-3p
Srsf1	0.567968	0.677661	0.908257	4	mmu-miR-200c-3p	mmu-miR-429-3p	mmu-miR-486a-5p	mmu-miR-486b-5p
Tnrc6a	0.567968	0.677661	0.908257	2	mmu-miR-148a-3p	mmu-miR-182-5p
Zbtb18	0.567968	0.677661	0.908257	2	mmu-miR-148a-3p	mmu-miR-200a-3p
Zfp618	0.567968	0.677661	0.908257	2	mmu-miR-148a-3p	mmu-miR-200a-3p
Zfp827	0.567968	0.677661	0.908257	3	mmu-miR-182-5p	mmu-miR-486a-5p	mmu-miR-486b-5p
Dlgap2	0.585815	0.681551	0.93578	2	mmu-miR-182-5p	mmu-miR-34a-5p
Ephb2	0.585815	0.681551	0.93578	2	mmu-miR-34a-5p	mmu-miR-448-3p
Hic2	0.585815	0.681551	0.93578	3	mmu-miR-200a-3p	mmu-miR-200c-3p	mmu-miR-429-3p
Rsbn1l	0.585815	0.681551	0.93578	2	mmu-miR-100-5p	mmu-miR-148a-3p
Rybp	0.585815	0.681551	0.93578	2	mmu-miR-148a-3p	mmu-miR-200a-3p
BC030336	0.603203	0.691566	0.963303	3	mmu-miR-148a-3p	mmu-miR-200c-3p	mmu-miR-429-3p
Cdk6	0.603203	0.691566	0.963303	2	mmu-miR-200a-3p	mmu-miR-34a-5p
Ebf1	0.603203	0.691566	0.963303	2	mmu-miR-182-5p	mmu-miR-448-3p
Klf7	0.603203	0.691566	0.963303	2	mmu-miR-182-5p	mmu-miR-448-3p
Mdga2	0.603203	0.691566	0.963303	2	mmu-miR-148a-3p	mmu-miR-448-3p
Meis2	0.603203	0.691566	0.963303	2	mmu-miR-182-5p	mmu-miR-200a-3p
Slc1a2	0.603203	0.691566	0.963303	3	mmu-miR-182-5p	mmu-miR-200c-3p	mmu-miR-429-3p
Strn3	0.603203	0.691566	0.963303	2	mmu-miR-344d-3p	mmu-miR-34a-5p
Camta1	0.620125	0.70335	0.990826	2	mmu-miR-100-5p	mmu-miR-34a-5p
Rc3h1	0.620125	0.70335	0.990826	2	mmu-miR-1298-5p	mmu-miR-344d-3p
Sh3pxd2a	0.620125	0.70335	0.990826	3	mmu-miR-200c-3p	mmu-miR-429-3p	mmu-miR-344d-3p
Appbp2	0.636573	0.709534	1.01835	2	mmu-miR-344d-3p	mmu-miR-448-3p
Arih1	0.636573	0.709534	1.01835	3	mmu-miR-200c-3p	mmu-miR-429-3p	mmu-miR-448-3p
Eif3j1	0.636573	0.709534	1.01835	3	mmu-miR-182-5p	mmu-miR-200c-3p	mmu-miR-429-3p
Fzd5	0.636573	0.709534	1.01835	2	mmu-miR-100-5p	mmu-miR-344d-3p
Rbms1	0.636573	0.709534	1.01835	2	mmu-miR-183-5p	mmu-miR-200a-3p
Rps6ka3	0.636573	0.709534	1.01835	3	mmu-miR-183-5p	mmu-miR-200c-3p	mmu-miR-429-3p
Satb1	0.636573	0.709534	1.01835	2	mmu-miR-34a-5p	mmu-miR-448-3p
Hnrnpa2b1	0.652545	0.71758	1.04587	3	mmu-miR-448-3p	mmu-miR-486a-5p	mmu-miR-486b-5p
Mex3a	0.652545	0.71758	1.04587	4	mmu-miR-200c-3p	mmu-miR-429-3p	mmu-miR-486a-5p	mmu-miR-486b-5p
Sesn3	0.652545	0.71758	1.04587	3	mmu-miR-182-5p	mmu-miR-200c-3p	mmu-miR-429-3p
Cpeb3	0.668037	0.729496	1.07339	2	mmu-miR-200a-3p	mmu-miR-344d-3p
Ino80d	0.668037	0.729496	1.07339	2	mmu-miR-200a-3p	mmu-miR-448-3p
Arrdc3	0.683048	0.737474	1.10092	2	mmu-miR-148a-3p	mmu-miR-182-5p
Dnmt3a	0.683048	0.737474	1.10092	2	mmu-miR-182-5p	mmu-miR-344d-3p
Sox11	0.683048	0.737474	1.10092	2	mmu-miR-148a-3p	mmu-miR-200a-3p
Braf	0.697579	0.742319	1.12844	2	mmu-miR-182-5p	mmu-miR-448-3p
Pou2f1	0.697579	0.742319	1.12844	2	mmu-miR-182-5p	mmu-miR-34a-5p
POU2F1	0.697579	0.742319	1.12844	2	mmu-miR-182-5p	mmu-miR-34a-5p
Rsf1	0.697579	0.742319	1.12844	2	mmu-miR-182-5p	mmu-miR-183-5p
Grin2b	0.711632	0.75012	1.15596	2	mmu-miR-344d-3p	mmu-miR-34a-5p
Zfp148	0.711632	0.75012	1.15596	3	mmu-miR-200c-3p	mmu-miR-429-3p	mmu-miR-448-3p
Cpeb4	0.72521	0.760816	1.18349	2	mmu-miR-148a-3p	mmu-miR-344d-3p
Rap1b	0.738317	0.768568	1.21101	3	mmu-miR-200c-3p	mmu-miR-429-3p	mmu-miR-344d-3p
Ago3	0.750958	0.776556	1.23853	3	mmu-miR-182-5p	mmu-miR-200c-3p	mmu-miR-429-3p
Rorb	0.750958	0.776556	1.23853	2	mmu-miR-344d-3p	mmu-miR-448-3p
Tanc2	0.750958	0.776556	1.23853	2	mmu-miR-200a-3p	mmu-miR-34a-5p
Creb1	0.807407	0.820322	1.37615	3	mmu-miR-182-5p	mmu-miR-200c-3p	mmu-miR-429-3p
Onecut2	0.807407	0.820322	1.37615	2	mmu-miR-182-5p	mmu-miR-34a-5p
Rfx7	0.817402	0.8282	1.40367	3	mmu-miR-148a-3p	mmu-miR-200c-3p	mmu-miR-429-3p
Tet3	0.844963	0.853148	1.48624	3	mmu-miR-200a-3p	mmu-miR-486a-5p	mmu-miR-486b-5p
Nova1	0.937166	0.93832	1.89908	3	mmu-miR-148a-3p	mmu-miR-200c-3p	mmu-miR-429-3p
Nfib	0.944903	0.945834	1.95413	3	mmu-miR-200c-3p	mmu-miR-429-3p	mmu-miR-344d-3p

## Sheet: Mienturnet_MirTarBase
Gene_Symbol	p-value	FDR	Odd ratio	Number of interactions	microRNA 1	microRNA 2	microRNA 3	microRNA 4
Flt1	6.01761e-05	0.01366	0.03125	3	mmu-miR-200c-3p	mmu-miR-200a-3p	mmu-miR-429-3p
Rnf166	6.01761e-05	0.01366	0.03125	3	mmu-miR-344d-3p	mmu-miR-429-3p	mmu-miR-200c-3p
Zeb1	0.000165337	0.0250209	0.0416667	3	mmu-miR-429-3p	mmu-miR-200a-3p	mmu-miR-200c-3p
Fam129c	0.000678116	0.0658541	0.0234375	2	mmu-miR-486b-5p	mmu-miR-486a-5p
Plxnc1	0.000805381	0.0658541	0.0677083	3	mmu-miR-344d-3p	mmu-miR-200c-3p	mmu-miR-429-3p
Zeb2	0.000949936	0.0658541	0.121094	4	mmu-miR-429-3p	mmu-miR-200a-3p	mmu-miR-200c-3p	mmu-miR-183-5p
Ikzf5	0.00101537	0.0658541	0.0729167	3	mmu-miR-429-3p	mmu-miR-200c-3p	mmu-miR-344d-3p
Ints6l	0.00134397	0.0762701	0.03125	2	mmu-miR-429-3p	mmu-miR-200c-3p
Pkib	0.0015328	0.0773215	0.0833333	3	mmu-miR-344d-3p	mmu-miR-429-3p	mmu-miR-200c-3p
Rdh10	0.0022197	0.0989614	0.0390625	2	mmu-miR-200c-3p	mmu-miR-429-3p
Fzd1	0.00329946	0.0989614	0.046875	2	mmu-miR-183-5p	mmu-miR-344d-3p
Hopx	0.00329946	0.0989614	0.046875	2	mmu-miR-1298-5p	mmu-miR-344d-3p
Rassf10	0.00329946	0.0989614	0.046875	2	mmu-miR-200c-3p	mmu-miR-429-3p
Smurf2	0.00329946	0.0989614	0.046875	2	mmu-miR-344d-3p	mmu-miR-200a-3p
Zcchc9	0.00329946	0.0989614	0.046875	2	mmu-miR-486a-5p	mmu-miR-486b-5p
Aim2	0.00457751	0.0989614	0.0546875	2	mmu-miR-486a-5p	mmu-miR-486b-5p
Gm7609	0.00457751	0.0989614	0.0546875	2	mmu-miR-486b-5p	mmu-miR-486a-5p
Shc4	0.00457751	0.0989614	0.0546875	2	mmu-miR-486a-5p	mmu-miR-486b-5p
Tmem56	0.00457751	0.0989614	0.0546875	2	mmu-miR-344d-3p	mmu-miR-200a-3p
Tns3	0.00457751	0.0989614	0.0546875	2	mmu-miR-486b-5p	mmu-miR-486a-5p
Zfp644	0.00457751	0.0989614	0.0546875	2	mmu-miR-344d-3p	mmu-miR-451a
Cnnm3	0.00513549	0.10432	0.125	3	mmu-miR-486b-5p	mmu-miR-486a-5p	mmu-miR-34a-5p
Mgat3	0.00604824	0.10432	0.0625	2	mmu-miR-200c-3p	mmu-miR-429-3p
Mphosph9	0.00604824	0.10432	0.0625	2	mmu-miR-429-3p	mmu-miR-200c-3p
Cradd	0.00770611	0.10432	0.0703125	2	mmu-miR-429-3p	mmu-miR-200c-3p
Ogfod1	0.00770611	0.10432	0.0703125	2	mmu-miR-429-3p	mmu-miR-200c-3p
Map2	0.00954573	0.10432	0.078125	2	mmu-miR-200c-3p	mmu-miR-429-3p
Mtf2	0.00954573	0.10432	0.078125	2	mmu-miR-200c-3p	mmu-miR-429-3p
Slc35a1	0.00954573	0.10432	0.078125	2	mmu-miR-344d-3p	mmu-miR-183-5p
Hist1h1d	0.0106723	0.10432	0.161458	3	mmu-miR-344d-3p	mmu-miR-200c-3p	mmu-miR-429-3p
Grhl3	0.0115618	0.10432	0.0859375	2	mmu-miR-448-3p	mmu-miR-344d-3p
H2-Q4	0.0115618	0.10432	0.0859375	2	mmu-miR-486a-5p	mmu-miR-486b-5p
St3gal2	0.0115618	0.10432	0.0859375	2	mmu-miR-200c-3p	mmu-miR-429-3p
Tbc1d8b	0.0115618	0.10432	0.0859375	2	mmu-miR-486b-5p	mmu-miR-486a-5p
Phc3	0.013749	0.10432	0.09375	2	mmu-miR-182-5p	mmu-miR-34a-5p
Ppp4r2	0.013749	0.10432	0.09375	2	mmu-miR-344d-3p	mmu-miR-200a-3p
Sirt1	0.013749	0.10432	0.09375	2	mmu-miR-34a-5p	mmu-miR-200a-3p
Syp	0.013749	0.10432	0.09375	2	mmu-miR-451a	mmu-miR-344d-3p
Maoa	0.0161024	0.104436	0.101562	2	mmu-miR-486a-5p	mmu-miR-486b-5p
Ms4a6c	0.0161024	0.104436	0.101562	2	mmu-miR-486b-5p	mmu-miR-486a-5p
Sh2d4a	0.0186169	0.118173	0.109375	2	mmu-miR-429-3p	mmu-miR-200c-3p
Pten	0.0187412	0.118173	0.197917	3	mmu-miR-486a-5p	mmu-miR-344d-3p	mmu-miR-148a-3p
Fhod1	0.0212877	0.128861	0.117188	2	mmu-miR-429-3p	mmu-miR-200c-3p
Nkain3	0.0212877	0.128861	0.117188	2	mmu-miR-486a-5p	mmu-miR-486b-5p
Prex2	0.0212877	0.128861	0.117188	2	mmu-miR-183-5p	mmu-miR-34a-5p
Foxn3	0.0270786	0.153086	0.132812	2	mmu-miR-200c-3p	mmu-miR-429-3p
Zfp459	0.0270786	0.153086	0.132812	2	mmu-miR-429-3p	mmu-miR-200c-3p
Rufy2	0.0403296	0.170504	0.164062	2	mmu-miR-344d-3p	mmu-miR-383-5p
Bcl2	0.0477194	0.173317	0.179688	2	mmu-miR-34a-5p	mmu-miR-429-3p
Grik3	0.0477194	0.173317	0.179688	2	mmu-miR-148a-3p	mmu-miR-100-5p
Igf2	0.0596659	0.185062	0.203125	2	mmu-miR-448-3p	mmu-miR-200a-3p
Senp5	0.068159	0.196841	0.21875	2	mmu-miR-200c-3p	mmu-miR-429-3p
Bri3bp	0.0816172	0.206216	0.242188	2	mmu-miR-429-3p	mmu-miR-200c-3p
Snx27	0.105732	0.211339	0.28125	2	mmu-miR-344d-3p	mmu-miR-148a-3p
