# Supplementary material for: Analysis of microRNA-transcript regulatory networks in the hippocampus of the BTBR mouse model of autism
Source: Front Cell Neurosci. 2025 Oct 27;19:1676316. doi: 10.3389/fncel.2025.1676316 (PMC12597957; doi:10.3389/fncel.2025.1676316)
Supplement: SUPPLEMENTARY TABLE S4 — Integration data analysis of anticorrelated DETs/DEmiRNAs. [file Table_4.xlsx]

## Sheet: DET_TargetScan
Ensembl	log2FoldChange	lfcSE	stat	pvalue	padj	ensembl_gene_id	Gene_Symbol	biotype	full_name	p-value	FDR	Odd ratio	Number of interactions	microRNA 1	logFC	microRNA 2	logFC	microRNA 3	logFC	microRNA 4	logFC	microRNA 5	logFC	microRNA 6	logFC	microRNA 7	logFC
ENSMUST00000110505.7	-3.54155518940329	0.354198301263411	-9.99879213641259	1.54267136377019e-23	3.88578347582194e-20	ENSMUSG00000066551	Hmgb1	protein_coding	high mobility group box 1 [Source:MGI Symbol;Acc:MGI:96113]	0.216403934149295	0.560778052456592	0.440366972477064	2	mmu-miR-200a-3p	2.13082	mmu-miR-344d-3p	-1,030581464	NA	NA	NA	NA	NA	NA	NA		NA
ENSMUST00000070198.13	-0.720473224065397	0.103384430888421	-6.96887546678065	3.19484340483535e-12	4.47076919869978e-09	ENSMUSG00000028161	Ppp3ca	protein_coding	protein phosphatase 3, catalytic subunit, alpha isoform [Source:MGI Symbol;Acc:MGI:107164]	0.346359323269252	0.59001512664436	0.605504587155963	2	mmu-miR-100-5p	-1,123636624	mmu-miR-182-5p	2,116532219	NA	NA	NA	NA	NA	NA	NA		NA
ENSMUST00000162772.7	-1.30495861531303	0.202701925929503	-6.4378205057947	1.21201204946702e-10	1.20509082276348e-07	ENSMUSG00000030226	Lmo3	protein_coding	LIM domain only 3 [Source:MGI Symbol;Acc:MGI:102810]	0.107706983363679	0.550728160218057	0.403669724770642	3	mmu-miR-183-5p	3,919517196	mmu-miR-200a-3p	2,130819432	mmu-miR-486a-5p	1,19420431	mmu-miR-486b-5p	1,194204807	NA	NA	NA		NA
ENSMUST00000088310.9	2.13774960553307	0.33620739972103	6.35842520809145	2.03832587631736e-10	1.97471965602304e-07	ENSMUSG00000048874	Phf3	protein_coding	PHD finger protein 3 [Source:MGI Symbol;Acc:MGI:2446126]	0.0212912590215559	0.545603062855534	0.220183486238532	3	mmu-miR-148a-3p	1,147206992	mmu-miR-183-5p	3,919517196	mmu-miR-448-3p	-3,53508949	NA	NA	NA	NA	NA		NA
ENSMUST00000135930.7	-5.84135538146101	0.927259276883476	-6.29959227918845	2.98429591580421e-10	2.50568116859623e-07	ENSMUSG00000037685	Atp8a1	protein_coding	ATPase, aminophospholipid transporter (APLT), class I, type 8A, member 1 [Source:MGI Symbol;Acc:MGI:1330848]	0.216403934149295	0.560778052456592	0.440366972477064	2	mmu-miR-148a-3p	1,147206992	mmu-miR-182-5p	2,116532219	NA	NA	NA	NA	NA	NA	NA		NA
ENSMUST00000124470.7	-2.38527683137977	0.420102976486293	-5.67783844649241	1.3640745010997e-08	7.57923924633085e-06	ENSMUSG00000005268	Prlr	protein_coding	prolactin receptor [Source:MGI Symbol;Acc:MGI:97763]	0.492242092417967	0.638857832171339	0.798165137614679	2	mmu-miR-182-5p	2,116532219	mmu-miR-448-3p	-3,53508949	NA	NA	NA	NA	NA	NA	NA		NA
ENSMUST00000188797.6	4.18702954468099	0.746813846816276	5.60652371743054	2.06430699168405e-08	1.1303726241565e-05	ENSMUSG00000026235	Epha4	protein_coding	Eph receptor A4 [Source:MGI Symbol;Acc:MGI:98277]	0.0961050222598599	0.550728160218057	0.385321100917431	3	mmu-miR-148a-3p	1,147206992	mmu-miR-183-5p	3,919517196	mmu-miR-448-3p	-3,53508949	NA	NA	NA	NA	NA		NA
ENSMUST00000133667.1	-4.74628481454265	0.874931578479858	-5.42474969618658	5.8035808754113e-08	2.88521968704823e-05	ENSMUSG00000066551	Hmgb1	retained_intron	high mobility group box 1 [Source:MGI Symbol;Acc:MGI:96113]	0.216403934149295	0.560778052456592	0.440366972477064	2	mmu-miR-200a-3p	2,130819432	mmu-miR-344d-3p	-1,030581464	NA	NA	NA	NA	NA	NA	NA		NA
ENSMUST00000113676.5	-9.24468728863721	1.81031635512249	-5.10666948485459	3.27886522667341e-07	0.000121456240058237	ENSMUSG00000029221	Slc30a9	protein_coding	solute carrier family 30 (zinc transporter), member 9 [Source:MGI Symbol;Acc:MGI:1923690]	0.0647524186513123	0.550728160218057	0.220183486238532	2	mmu-miR-182-5p	2,116532219	mmu-miR-183-5p	3,919517196	NA	NA	NA	NA	NA	NA	NA		NA
ENSMUST00000169772.2	8.04378149481249	1.58699014390716	5.06857684384148	4.00801168030469e-07	0.000143630083788998	ENSMUSG00000038305	Spats2l	protein_coding	spermatogenesis associated, serine-rich 2-like [Source:MGI Symbol;Acc:MGI:1914448]	0.154368180975245	0.551237069313026	0.357798165137615	2	mmu-miR-182-5p	2,116532219	mmu-miR-200c-3p	3,579212434	mmu-miR-429-3p	2,657901332	NA	NA	NA	NA	NA		NA
ENSMUST00000147650.1	-9.06756476374135	1.84312857491601	-4.91965937002228	8.66949542475783e-07	0.000264160923898085	ENSMUSG00000035168	Tanc1	retained_intron	tetratricopeptide repeat, ankyrin repeat and coiled-coil containing 1 [Source:MGI Symbol;Acc:MGI:1914110]	0.281117099697313	0.572690225320016	0.522935779816514	2	mmu-miR-148a-3p	1,147206992	mmu-miR-486a-5p	1,19420431	mmu-miR-486b-5p	1,194204807	NA	NA	NA	NA	NA		NA
ENSMUST00000070313.13	-9.0436708317447	1.85812510409382	-4.8670946922894	1.13250774226954e-06	0.000330746746519535	ENSMUSG00000039410	Prdm16	protein_coding	PR domain containing 16 [Source:MGI Symbol;Acc:MGI:1917923]	0.234120102627153	0.560778052456592	0.568807339449541	3	mmu-miR-182-5p	2,116532219	mmu-miR-200c-3p	3,579212434	mmu-miR-429-3p	2,657901332	mmu-miR-448-3p	-3,53508949	NA	NA	NA		NA
ENSMUST00000103168.9	-2.04899586883934	0.424212048399959	-4.83012181423827	1.36449547125653e-06	0.000376311915259018	ENSMUSG00000020859	Spag9	protein_coding	sperm associated antigen 9 [Source:MGI Symbol;Acc:MGI:1918084]	0.216403934149295	0.560778052456592	0.440366972477064	2	mmu-miR-200a-3p	2,130819432	mmu-miR-200c-3p	3,579212434	mmu-miR-429-3p	2,657901332	NA	NA	NA	NA	NA		NA
ENSMUST00000075641.9	-0.712564172279808	0.150758195019031	-4.7265369036148	2.28381301936353e-06	0.000547480155677604	ENSMUSG00000057113	Npm1	protein_coding	nucleophosmin 1 [Source:MGI Symbol;Acc:MGI:106184]	0.0501054904281566	0.545603062855534	0.192660550458716	2	mmu-miR-182-5p	2,116532219	mmu-miR-200c-3p	3,579212434	mmu-miR-429-3p	2,657901332	NA	NA	NA	NA	NA		NA
ENSMUST00000164553.6	-7.78975887775511	1.66448074083224	-4.6799933977369	2.8688415522245e-06	0.000656929941622414	ENSMUSG00000068566	Myadm	protein_coding	myeloid-associated differentiation marker [Source:MGI Symbol;Acc:MGI:1355332]	0.0369263780397308	0.545603062855534	0.165137614678899	2	mmu-miR-182-5p	2,116532219	mmu-miR-200a-3p	2,130819432	NA	NA	NA	NA	NA	NA	NA		NA
ENSMUST00000102880.4	-0.502778569757478	0.108253735793382	-4.64444544174537	3.40991141692704e-06	0.000744720711362741	ENSMUSG00000033953	Ppp3r1	protein_coding	protein phosphatase 3, regulatory subunit B, alpha isoform (calcineurin B, type I) [Source:MGI Symbol;Acc:MGI:107172]	0.389321674917119	0.599329168360034	0.660550458715596	2	mmu-miR-182-5p	2,116532219	mmu-miR-200a-3p	2,130819432	NA	NA	NA	NA	NA	NA	NA		NA
ENSMUST00000032331.7	2.06231582633416	0.450405149343724	4.5788016174751	4.67647462213517e-06	0.000955087787287205	ENSMUSG00000059003	Grin2a	protein_coding	glutamate receptor, ionotropic, NMDA2A (epsilon 1) [Source:MGI Symbol;Acc:MGI:95820]	0.218520465854945	0.560778052456592	0.55045871559633	3	mmu-miR-148a-3p	1,147206992	mmu-miR-183-5p	3,919517196	mmu-miR-200c-3p	3,579212434	mmu-miR-429-3p	2,657901332	NA	NA	NA		NA
ENSMUST00000105636.7	8.67202679890888	1.90743450685246	4.54643489344174	5.45622374688158e-06	0.0010793324703059	ENSMUSG00000039410	Prdm16	protein_coding	PR domain containing 16 [Source:MGI Symbol;Acc:MGI:1917923]	0.234120102627153	0.560778052456592	0.568807339449541	3	mmu-miR-182-5p	2,116532219	mmu-miR-200c-3p	3,579212434	mmu-miR-429-3p	2,657901332	mmu-miR-448-3p	-3,53508949	NA	NA	NA		NA
ENSMUST00000115360.7	-8.5340549097323	1.90074137514279	-4.48985591692673	7.12713665316361e-06	0.00136692692470295	ENSMUSG00000025920	Stau2	processed_transcript	staufen (RNA binding protein) homolog 2 (Drosophila) [Source:MGI Symbol;Acc:MGI:1352508]	0.0851054932802252	0.550728160218057	0.36697247706422	3	mmu-miR-182-5p	2,116532219	mmu-miR-200a-3p	2,130819432	mmu-miR-344d-3p	-1,030581464	NA	NA	NA	NA	NA		NA
ENSMUST00000119730.7	-0.549423024573543	0.122588146550233	-4.48186093056238	7.39949587868528e-06	0.00139884364031859	ENSMUSG00000051359	Ncald	protein_coding	neurocalcin delta [Source:MGI Symbol;Acc:MGI:1196326]	0.134742088647989	0.551237069313026	0.330275229357798	2	mmu-miR-182-5p	2,116532219	mmu-miR-344d-3p	-1,030581464	NA	NA	NA	NA	NA	NA	NA		NA
ENSMUST00000098708.10	8.55285187658842	1.93991051823413	4.40888989270184	1.03901830276096e-05	0.00186939183491512	ENSMUSG00000036469	March1	protein_coding	membrane-associated ring finger (C3HC4) 1 [Source:MGI Symbol;Acc:MGI:1920175]	0.154368180975245	0.551237069313026	0.357798165137615	2	mmu-miR-200a-3p	2,130819432	mmu-miR-448-3p	-3,53508949	NA	NA	NA	NA	NA	NA	NA		NA
ENSMUST00000201010.1	2.66805382893244	0.6066237164901	4.39820230631551	1.09151212192801e-05	0.00195453092430359	ENSMUSG00000018076	Med13l	protein_coding	mediator complex subunit 13-like [Source:MGI Symbol;Acc:MGI:2670178]	0.174592629775893	0.55160872582469	0.385321100917431	2	mmu-miR-200a-3p	2,130819432	mmu-miR-448-3p	-3,53508949	NA	NA	NA	NA	NA	NA	NA		NA
ENSMUST00000170269.1	-8.62412435873679	1.97957431142473	-4.35655499718518	1.32125505968027e-05	0.00226913545090453	ENSMUSG00000002881	Nab1	protein_coding	Ngfi-A binding protein 1 [Source:MGI Symbol;Acc:MGI:107564]	0.452022256035585	0.624777322289324	0.743119266055046	2	mmu-miR-200a-3p	2,130819432	mmu-miR-200c-3p	3,579212434	mmu-miR-429-3p	2,657901332	NA	NA	NA	NA	NA		NA
ENSMUST00000089461.10	-0.627870448019912	0.144949098902409	-4.33166161621083	1.47988260077017e-05	0.0024740886860575	ENSMUSG00000058793	Cds2	protein_coding	CDP-diacylglycerol synthase (phosphatidate cytidylyltransferase) 2 [Source:MGI Symbol;Acc:MGI:1332236]	0.115833617043583	0.550876268224827	0.302752293577982	2	mmu-miR-200a-3p	2,130819432	mmu-miR-344d-3p	-1,030581464	NA	NA	NA	NA	NA	NA	NA		NA
ENSMUST00000028668.7	-1.20660233857149	0.281837896830314	-4.28119267189235	1.85894319269361e-05	0.00306709391482719	ENSMUSG00000027236	Eif3j1	protein_coding	eukaryotic translation initiation factor 3, subunit J1 [Source:MGI Symbol;Acc:MGI:1925905]	0.636573172331085	0.709533848512712	1.01834862385321	2	mmu-miR-182-5p	2,116532219	mmu-miR-200c-3p	3,579212434	mmu-miR-429-3p	2,657901332	NA	NA	NA	NA	NA		NA
ENSMUST00000170139.7	-5.23566970568374	1.23661919060105	-4.23385771907596	2.29716312227733e-05	0.00369334954251082	ENSMUSG00000038305	Spats2l	protein_coding	spermatogenesis associated, serine-rich 2-like [Source:MGI Symbol;Acc:MGI:1914448]	0.154368180975245	0.551237069313026	0.357798165137615	2	mmu-miR-182-5p	2,116532219	mmu-miR-200c-3p	3,579212434	mmu-miR-429-3p	2,657901332	NA	NA	NA	NA	NA		NA
ENSMUST00000112172.3	-0.44892835133955	0.106333202821375	-4.22190190296145	2.42249542491495e-05	0.00380055559089019	ENSMUSG00000049775	Tmsb4x	protein_coding	thymosin, beta 4, X chromosome [Source:MGI Symbol;Acc:MGI:99510]	0.00616470575868942	0.545603062855534	0.146788990825688	3	mmu-miR-148a-3p	1,147206992	mmu-miR-183-5p	3,919517196	mmu-miR-448-3p	-3,53508949	NA	NA	NA	NA	NA		NA
ENSMUST00000162435.7	2.16188402865847	0.513239880954533	4.21222923019497	2.52862738352704e-05	0.00390525219210756	ENSMUSG00000025920	Stau2	protein_coding	staufen (RNA binding protein) homolog 2 (Drosophila) [Source:MGI Symbol;Acc:MGI:1352508]	0.0851054932802252	0.550728160218057	0.36697247706422	3	mmu-miR-182-5p	2,116532219	mmu-miR-200a-3p	2,130819432	mmu-miR-344d-3p	-1,030581464	NA	NA	NA	NA	NA		NA
ENSMUST00000115388.8	1.52232965892882	0.361573485096182	4.21029119025104	2.55041752358065e-05	0.00391717175989625	ENSMUSG00000040537	Adam22	protein_coding	a disintegrin and metallopeptidase domain 22 [Source:MGI Symbol;Acc:MGI:1340046]	0.0650156610435706	0.550728160218057	0.330275229357798	3	mmu-miR-148a-3p	1,147206992	mmu-miR-182-5p	2,116532219	mmu-miR-34a-5p	1,339061801	NA	NA	NA	NA	NA		NA
ENSMUST00000035911.4	3.79674484403056	0.905373651265127	4.19356675415191	2.74602218067389e-05	0.0041087659308346	ENSMUSG00000040423	Rc3h1	protein_coding	RING CCCH (C3H) domains 1 [Source:MGI Symbol;Acc:MGI:2685397]	0.620124572553167	0.703349996492362	0.990825688073395	2	mmu-miR-1298-5p	-3,597773946	mmu-miR-344d-3p	-1,030581464	NA	NA	NA	NA	NA	NA	NA		NA
ENSMUST00000094276.4	-0.903247054568993	0.216068804455348	-4.18036771594973	2.9103808016138e-05	0.00431227128734801	ENSMUSG00000063659	Zbtb18	protein_coding	zinc finger and BTB domain containing 18 [Source:MGI Symbol;Acc:MGI:1353609]	0.567968325753692	0.677661063747801	0.908256880733945	2	mmu-miR-148a-3p	1,147206992	mmu-miR-200a-3p	2,130819432	NA	NA	NA	NA	NA	NA	NA		NA
ENSMUST00000105638.8	-8.41128928322595	2.05202687067984	-4.0990151753906	4.14911833776485e-05	0.00578110987921986	ENSMUSG00000039410	Prdm16	protein_coding	PR domain containing 16 [Source:MGI Symbol;Acc:MGI:1917923]	0.234120102627153	0.560778052456592	0.568807339449541	3	mmu-miR-182-5p	2,116532219	mmu-miR-200c-3p	3,579212434	mmu-miR-429-3p	2,657901332	mmu-miR-448-3p	-3,53508949	NA	NA	NA		NA
ENSMUST00000110725.1	-0.488002675244261	0.119483115204536	-4.08428148537036	4.42134095309585e-05	0.00603074098306211	ENSMUSG00000035133	Arhgap5	protein_coding	Rho GTPase activating protein 5 [Source:MGI Symbol;Acc:MGI:1332637]	0.41651824549373	0.612128224125818	0.770642201834862	3	mmu-miR-148a-3p	1,147206992	mmu-miR-344d-3p	-1,030581464	mmu-miR-486a-5p	1,19420431	mmu-miR-486b-5p	1,194204807	NA	NA	NA		NA
ENSMUST00000101018.9	1.01852105108263	0.251472120889588	4.05023446527426	5.11663403397203e-05	0.00675950292676802	ENSMUSG00000072825	Cep170b	protein_coding	centrosomal protein 170B [Source:MGI Symbol;Acc:MGI:2145043]	0.00616470575868942	0.545603062855534	0.146788990825688	3	mmu-miR-182-5p	2,116532219	mmu-miR-183-5p	3,919517196	mmu-miR-34a-5p	1,339061801	NA	NA	NA	NA	NA		NA
ENSMUST00000187584.6	8.10877833614314	2.00459272260304	4.04510015661115	5.23007594187743e-05	0.0068376456509327	ENSMUSG00000055322	Tns1	protein_coding	tensin 1 [Source:MGI Symbol;Acc:MGI:104552]	0.174592629775893	0.55160872582469	0.385321100917431	2	mmu-miR-182-5p	2,116532219	mmu-miR-200a-3p	2,130819432	NA	NA	NA	NA	NA	NA	NA		NA
ENSMUST00000202770.1	3.48096485989871	0.865602720528004	4.02143474985312	5.7844732109046e-05	0.00753318627049115	ENSMUSG00000029221	Slc30a9	protein_coding	solute carrier family 30 (zinc transporter), member 9 [Source:MGI Symbol;Acc:MGI:1923690]	0.0647524186513123	0.550728160218057	0.220183486238532	2	mmu-miR-182-5p	2,116532219	mmu-miR-183-5p	3,919517196	NA	NA	NA	NA	NA	NA	NA		NA
ENSMUST00000027886.13	-8.17940403599071	2.06758776575779	-3.95601297872493	7.62110222955157e-05	0.00953606026257093	ENSMUSG00000026594	Ralgps2	protein_coding	Ral GEF with PH domain and SH3 binding motif 2 [Source:MGI Symbol;Acc:MGI:1925505]	0.0131818062694807	0.545603062855534	0.261467889908257	4	mmu-miR-182-5p	2,116532219	mmu-miR-200a-3p	2,130819432	mmu-miR-34a-5p	1,339061801	mmu-miR-448-3p	-3,53508949	NA	NA	NA		NA
ENSMUST00000085546.12	-0.772418239146962	0.196661558053119	-3.92765239324672	8.5779067889547e-05	0.0104886424662484	ENSMUSG00000066551	Hmgb1	protein_coding	high mobility group box 1 [Source:MGI Symbol;Acc:MGI:96113]	0.216403934149295	0.560778052456592	0.440366972477064	2	mmu-miR-200a-3p	2,130819432	mmu-miR-344d-3p	-1,030581464	NA	NA	NA	NA	NA	NA	NA		NA
ENSMUST00000174831.7	7.87570854562419	2.01050136372453	3.91728585104471	8.95515375058712e-05	0.0108634575632543	ENSMUSG00000028399	Ptprd	protein_coding	protein tyrosine phosphatase, receptor type, D [Source:MGI Symbol;Acc:MGI:97812]	0.530943536106628	0.652305443564664	0.853211009174312	2	mmu-miR-148a-3p	1,147206992	mmu-miR-200a-3p	2,130819432	NA	NA	NA	NA	NA	NA	NA		NA
ENSMUST00000165566.7	-0.649304882473082	0.166014356144948	-3.91113694954291	9.18626626755471e-05	0.0110498499739995	ENSMUSG00000040929	Rfx3	protein_coding	regulatory factor X, 3 (influences HLA class II expression) [Source:MGI Symbol;Acc:MGI:106582]	0.449967449863099	0.624777322289324	0.807339449541284	3	mmu-miR-183-5p	3,919517196	mmu-miR-200c-3p	3,579212434	mmu-miR-429-3p	2,657901332	mmu-miR-34a-5p	1,339061801	NA	NA	NA		NA
ENSMUST00000101375.4	-2.84139118388085	0.72752561303974	-3.90555484639087	9.4009432371624e-05	0.0112403746306869	ENSMUSG00000057113	Npm1	protein_coding	nucleophosmin 1 [Source:MGI Symbol;Acc:MGI:106184]	0.0501054904281566	0.545603062855534	0.192660550458716	2	mmu-miR-182-5p	2,116532219	mmu-miR-200c-3p	3,579212434	mmu-miR-429-3p	2,657901332	NA	NA	NA	NA	NA		NA
ENSMUST00000124268.7	4.96984969070352	1.28174993926535	3.87739413005319	0.00010558124654715	0.012199315713428	ENSMUSG00000039087	Rreb1	nonsense_mediated_decay	ras responsive element binding protein 1 [Source:MGI Symbol;Acc:MGI:2443664]	0.389321674917119	0.599329168360034	0.660550458715596	2	mmu-miR-183-5p	3,919517196	mmu-miR-344d-3p	-1,030581464	NA	NA	NA	NA	NA	NA	NA		NA
ENSMUST00000000109.10	-2.12401239203455	0.553747461044712	-3.83570587940455	0.000125204172570027	0.0139958261899802	ENSMUSG00000055022	Cntn1	protein_coding	contactin 1 [Source:MGI Symbol;Acc:MGI:105980]	0.134742088647989	0.551237069313026	0.330275229357798	2	mmu-miR-182-5p	2,116532219	mmu-miR-200a-3p	2,130819432	NA	NA	NA	NA	NA	NA	NA		NA
ENSMUST00000027451.12	-0.426588686731141	0.111534143951599	-3.82473627910985	0.000130912143156329	0.0144500747003357	ENSMUSG00000026235	Epha4	protein_coding	Eph receptor A4 [Source:MGI Symbol;Acc:MGI:98277]	0.0961050222598599	0.550728160218057	0.385321100917431	3	mmu-miR-148a-3p	1,147206992	mmu-miR-183-5p	3,919517196	mmu-miR-448-3p	-3,53508949	NA	NA	NA	NA	NA		NA
ENSMUST00000112046.1	-2.84176062047369	0.743979643494531	-3.81967523617409	0.000133627497884553	0.0146432387486006	ENSMUSG00000041483	Zfp281	protein_coding	zinc finger protein 281 [Source:MGI Symbol;Acc:MGI:3029290]	0.146780520748856	0.551237069313026	0.536697247706422	4	mmu-miR-200a-3p	2,130819432	mmu-miR-200c-3p	3,579212434	mmu-miR-429-3p	2,657901332	mmu-miR-34a-5p	1,339061801	mmu-miR-486a-5p	1,19420431	mmu-miR-486b-5p	1,194204807	NA
ENSMUST00000107692.7	-0.838875027655377	0.22293263675274	-3.76290811374466	0.000167948921505348	0.017529320721648	ENSMUSG00000027993	Trim2	protein_coding	tripartite motif-containing 2 [Source:MGI Symbol;Acc:MGI:1933163]	0.218520465854945	0.560778052456592	0.55045871559633	3	mmu-miR-183-5p	3,919517196	mmu-miR-200a-3p	2,130819432	mmu-miR-200c-3p	3,579212434	mmu-miR-429-3p	2,657901332	NA	NA	NA		NA
ENSMUST00000042296.7	-0.438060232510435	0.117541913239466	-3.72684279536936	0.000193893307403435	0.019430665127907	ENSMUSG00000062078	Qk	protein_coding	quaking [Source:MGI Symbol;Acc:MGI:97837]	0.0119471188220592	0.545603062855534	0.376146788990826	6	mmu-miR-148a-3p	1,147206992	mmu-miR-182-5p	2,116532219	mmu-miR-183-5p	3,919517196	mmu-miR-200a-3p	2,130819432	mmu-miR-200c-3p	3,579212434	mmu-miR-429-3p	2,657901332	mmu-miR-344d-3p	-1,030581464
ENSMUST00000064285.14	-1.43879690009151	0.386668869611867	-3.72100526617454	0.000198431299874445	0.0197818728315466	ENSMUSG00000029638	Glcci1	protein_coding	glucocorticoid induced transcript 1 [Source:MGI Symbol;Acc:MGI:2179717]	0.472310138104574	0.624777322289324	0.770642201834862	2	mmu-miR-200a-3p	2,130819432	mmu-miR-200c-3p	3,579212434	mmu-miR-429-3p	2,657901332	NA	NA	NA	NA	NA		NA
ENSMUST00000173376.7	3.47676687986249	0.9348572970393	3.71903486326035	0.000199985450863979	0.0198672470886351	ENSMUSG00000028399	Ptprd	protein_coding	protein tyrosine phosphatase, receptor type, D [Source:MGI Symbol;Acc:MGI:97812]	0.530943536106628	0.652305443564664	0.853211009174312	2	mmu-miR-148a-3p	1,147206992	mmu-miR-200a-3p	2,130819432	NA	NA	NA	NA	NA	NA	NA		NA
ENSMUST00000111696.7	7.75178140604906	2.0879261206963	3.7126703522747	0.000205083931810684	0.0201788703010497	ENSMUSG00000034101	Ctnnd1	protein_coding	catenin (cadherin associated protein), delta 1 [Source:MGI Symbol;Acc:MGI:105100]	0.266104871435188	0.572690225320016	0.605504587155963	3	mmu-miR-182-5p	2,116532219	mmu-miR-344d-3p	-1,030581464	mmu-miR-34a-5p	1,339061801	NA	NA	NA	NA	NA		NA
ENSMUST00000061280.16	-0.532288643961968	0.143779223494225	-3.70212490390413	0.000213801311740525	0.0206599871137909	ENSMUSG00000051285	Pcmtd1	protein_coding	protein-L-isoaspartate (D-aspartate) O-methyltransferase domain containing 1 [Source:MGI Symbol;Acc:MGI:2441773]	0.237795176957204	0.560778052456592	0.467889908256881	2	mmu-miR-182-5p	2,116532219	mmu-miR-200c-3p	3,579212434	mmu-miR-429-3p	2,657901332	NA	NA	NA	NA	NA		NA
ENSMUST00000121990.1	1.10881503436389	0.299652138615032	3.70034080013157	0.000215310119082649	0.0206999038913479	ENSMUSG00000026452	Syt2	protein_coding	synaptotagmin II [Source:MGI Symbol;Acc:MGI:99666]	0.431406413523901	0.615790201726967	0.715596330275229	2	mmu-miR-344d-3p	-1,030581464	mmu-miR-34a-5p	1,339061801	NA	NA	NA	NA	NA	NA	NA		NA
ENSMUST00000149320.8	3.54156144833611	0.957947100015129	3.69703238130809	0.000218134527236641	0.0208652578293215	ENSMUSG00000025920	Stau2	protein_coding	staufen (RNA binding protein) homolog 2 (Drosophila) [Source:MGI Symbol;Acc:MGI:1352508]	0.0851054932802252	0.550728160218057	0.36697247706422	3	mmu-miR-182-5p	2,116532219	mmu-miR-200a-3p	2,130819432	mmu-miR-344d-3p	-1,030581464	NA	NA	NA	NA	NA		NA
ENSMUST00000028178.13	-1.04792070777477	0.285239728476598	-3.67382451726303	0.000238946866320815	0.0222916776548132	ENSMUSG00000026834	Acvr1c	protein_coding	activin A receptor, type IC [Source:MGI Symbol;Acc:MGI:2661081]	0.188279789138725	0.55160872582469	0.513761467889908	3	mmu-miR-182-5p	2,116532219	mmu-miR-344d-3p	-1,030581464	mmu-miR-448-3p	-3,53508949	NA	NA	NA	NA	NA		NA
ENSMUST00000209032.1	5.31261989295529	1.44714264434966	3.67111004136207	0.000241499329122507	0.0224190888261319	ENSMUSG00000035227	Spcs2	protein_coding	signal peptidase complex subunit 2 homolog (S. cerevisiae) [Source:MGI Symbol;Acc:MGI:1913874]	0.0977715329544652	0.550728160218057	0.275229357798165	2	mmu-miR-183-5p	3,919517196	mmu-miR-34a-5p	1,339061801	NA	NA	NA	NA	NA	NA	NA		NA
ENSMUST00000105670.7	1.76680556790718	0.481721839756917	3.66768832569171	0.000244753270217329	0.0226100557668003	ENSMUSG00000014592	Camta1	protein_coding	calmodulin binding transcription activator 1 [Source:MGI Symbol;Acc:MGI:2140230]	0.620124572553167	0.703349996492362	0.990825688073395	2	mmu-miR-100-5p	-1,123636624	mmu-miR-34a-5p	1,339061801	NA	NA	NA	NA	NA	NA	NA		NA
ENSMUST00000168527.7	-2.99203784322283	0.81686650607206	-3.6628235103067	0.000249450413363647	0.0229214925146671	ENSMUSG00000056268	Dennd1b	protein_coding	DENN/MADD domain containing 1B [Source:MGI Symbol;Acc:MGI:2447812]	0.19530514973915	0.55160872582469	0.412844036697248	2	mmu-miR-200c-3p	3,579212434	mmu-miR-429-3p	2,657901332	mmu-miR-448-3p	-3,53508949	NA	NA	NA	NA	NA		NA
ENSMUST00000043578.12	-1.90859226772551	0.521232107998904	-3.66169358801189	0.000250553425353995	0.0229216950851089	ENSMUSG00000033740	St18	protein_coding	suppression of tumorigenicity 18 [Source:MGI Symbol;Acc:MGI:2446700]	0.154368180975245	0.551237069313026	0.357798165137615	2	mmu-miR-148a-3p	1,147206992	mmu-miR-344d-3p	-1,030581464	NA	NA	NA	NA	NA	NA	NA		NA
ENSMUST00000201804.3	5.05164535691525	1.38231380839228	3.654485201729	0.000257698525532356	0.0234466898488806	ENSMUSG00000026872	Zeb2	protein_coding	zinc finger E-box binding homeobox 2 [Source:MGI Symbol;Acc:MGI:1344407]	0.169177462130636	0.55160872582469	0.564220183486239	4	mmu-miR-183-5p	3,919517196	mmu-miR-200a-3p	2,130819432	mmu-miR-200c-3p	3,579212434	mmu-miR-429-3p	2,657901332	mmu-miR-344d-3p	-1,030581464	NA		NA
ENSMUST00000042534.14	-1.21983732150537	0.334234442349961	-3.64964577836097	0.000262602178194825	0.0237935206204678	ENSMUSG00000032878	Ccdc85a	protein_coding	coiled-coil domain containing 85A [Source:MGI Symbol;Acc:MGI:2445069]	0.216403934149295	0.560778052456592	0.440366972477064	2	mmu-miR-148a-3p	1,147206992	mmu-miR-34a-5p	1,339061801	NA	NA	NA	NA	NA	NA	NA		NA
ENSMUST00000159334.7	1.81317934875077	0.498154806652791	3.63979093353311	0.000272859490855855	0.024522919799018	ENSMUSG00000004151	Etv1	protein_coding	ets variant 1 [Source:MGI Symbol;Acc:MGI:99254]	0.492242092417967	0.638857832171339	0.798165137614679	2	mmu-miR-148a-3p	1,147206992	mmu-miR-448-3p	-3,53508949	NA	NA	NA	NA	NA	NA	NA		NA
ENSMUST00000099494.3	-0.668958978161648	0.18438849399463	-3.62798656070768	0.000285640125610574	0.0253937432139866	ENSMUSG00000040565	Btaf1	protein_coding	B-TFIID TATA-box binding protein associated factor 1 [Source:MGI Symbol;Acc:MGI:2147538]	0.282421814911864	0.572690225320016	0.623853211009174	3	mmu-miR-148a-3p	1,147206992	mmu-miR-448-3p	-3,53508949	mmu-miR-486a-5p	1,19420431	mmu-miR-486b-5p	1,194204807	NA	NA	NA		NA
ENSMUST00000027186.11	-0.504476271915826	0.139611726357762	-3.61342334971978	0.000302180714635204	0.0265518463745626	ENSMUSG00000026028	Trak2	protein_coding	trafficking protein, kinesin binding 2 [Source:MGI Symbol;Acc:MGI:1918077]	0.19530514973915	0.55160872582469	0.412844036697248	2	mmu-miR-148a-3p	1,147206992	mmu-miR-200c-3p	3,579212434	mmu-miR-429-3p	2,657901332	NA	NA	NA	NA	NA		NA
ENSMUST00000199708.4	-0.396717338756575	0.109920999847021	-3.60911326597003	0.000307245446444264	0.0269342336496604	ENSMUSG00000059003	Grin2a	protein_coding	glutamate receptor, ionotropic, NMDA2A (epsilon 1) [Source:MGI Symbol;Acc:MGI:95820]	0.218520465854945	0.560778052456592	0.55045871559633	3	mmu-miR-148a-3p	1,147206992	mmu-miR-183-5p	3,919517196	mmu-miR-200c-3p	3,579212434	mmu-miR-429-3p	2,657901332	NA	NA	NA		NA
ENSMUST00000048665.6	-0.906281280503517	0.251234851357663	-3.60730716939155	0.000309391312019308	0.0270595646806146	ENSMUSG00000056608	Chd9	protein_coding	chromodomain helicase DNA binding protein 9 [Source:MGI Symbol;Acc:MGI:1924001]	0.159549149633561	0.55160872582469	0.477064220183486	3	mmu-miR-148a-3p	1,147206992	mmu-miR-200a-3p	2,130819432	mmu-miR-200c-3p	3,579212434	mmu-miR-429-3p	2,657901332	NA	NA	NA		NA
ENSMUST00000021273.12	0.607032206938667	0.168762438540831	3.59696276130662	0.000321954554120838	0.0278899018438115	ENSMUSG00000020894	Vamp2	protein_coding	vesicle-associated membrane protein 2 [Source:MGI Symbol;Acc:MGI:1313277]	0.0650156610435706	0.550728160218057	0.330275229357798	3	mmu-miR-344d-3p	-1,030581464	mmu-miR-34a-5p	1,339061801	mmu-miR-448-3p	-3,53508949	NA	NA	NA	NA	NA		NA
ENSMUST00000168162.4	2.92859493804255	0.81515189324432	3.59269844346025	0.000327271247984799	0.0281029308241129	ENSMUSG00000029231	Pdgfra	protein_coding	platelet derived growth factor receptor, alpha polypeptide [Source:MGI Symbol;Acc:MGI:97530]	0.452022256035585	0.624777322289324	0.743119266055046	2	mmu-miR-182-5p	2,116532219	mmu-miR-34a-5p	1,339061801	NA	NA	NA	NA	NA	NA	NA		NA
ENSMUST00000033480.12	-7.75301458495034	2.18824611715361	-3.54302677572447	0.000395562537717097	0.0323044343796916	ENSMUSG00000062949	Atp11c	protein_coding	ATPase, class VI, type 11C [Source:MGI Symbol;Acc:MGI:1859661]	0.259392616446408	0.572127501820211	0.495412844036697	2	mmu-miR-200c-3p	3,579212434	mmu-miR-429-3p	2,657901332	mmu-miR-448-3p	-3,53508949	NA	NA	NA	NA	NA		NA
ENSMUST00000206309.1	-7.75301458495034	2.18824611715361	-3.54302677572447	0.000395562537717097	0.0323044343796916	ENSMUSG00000108408	Atp11c	protein_coding	NA	0.259392616446408	0.572127501820211	0.495412844036697	2	mmu-miR-200c-3p	3,579212434	mmu-miR-429-3p	2,657901332	mmu-miR-448-3p	-3,53508949	NA	NA	NA	NA	NA		NA
ENSMUST00000176438.8	-0.533591754073583	0.150522910583979	-3.54492051743766	0.000392731493388648	0.0323044343796916	ENSMUSG00000026872	Zeb2	protein_coding	zinc finger E-box binding homeobox 2 [Source:MGI Symbol;Acc:MGI:1344407]	0.169177462130636	0.55160872582469	0.564220183486239	4	mmu-miR-183-5p	3,919517196	mmu-miR-200a-3p	2,130819432	mmu-miR-200c-3p	3,579212434	mmu-miR-429-3p	2,657901332	mmu-miR-344d-3p	-1,030581464	NA		NA
ENSMUST00000190121.6	-0.463004207704769	0.131448674575975	-3.52231933260887	0.000427788511624781	0.0339561624678972	ENSMUSG00000037236	Matr3	protein_coding	matrin 3 [Source:MGI Symbol;Acc:MGI:1298379]	0.0729238559809964	0.550728160218057	0.426605504587156	4	mmu-miR-200a-3p	2,130819432	mmu-miR-200c-3p	3,579212434	mmu-miR-429-3p	2,657901332	mmu-miR-344d-3p	-1,030581464	mmu-miR-451a	1,382968213	NA		NA
ENSMUST00000081713.10	-0.863756797231274	0.24560138239878	-3.51690527469753	0.000436609565396575	0.0345419692025841	ENSMUSG00000005886	Ncoa2	protein_coding	nuclear receptor coactivator 2 [Source:MGI Symbol;Acc:MGI:1276533]	0.218520465854945	0.560778052456592	0.55045871559633	3	mmu-miR-200a-3p	2,130819432	mmu-miR-200c-3p	3,579212434	mmu-miR-429-3p	2,657901332	mmu-miR-448-3p	-3,53508949	NA	NA	NA		NA
ENSMUST00000103070.2	3.7978247456159	1.07994921141767	3.5166697706371	0.000436997096017659	0.0345419692025841	ENSMUSG00000040548	Tex2	protein_coding	testis expressed gene 2 [Source:MGI Symbol;Acc:MGI:102465]	0.0369263780397308	0.545603062855534	0.165137614678899	2	mmu-miR-182-5p	2,116532219	mmu-miR-200c-3p	3,579212434	mmu-miR-429-3p	2,657901332	NA	NA	NA	NA	NA		NA
ENSMUST00000109614.8	1.16377662406813	0.333397921171968	3.49065351090731	0.000481840708546882	0.0373827258542646	ENSMUSG00000056608	Chd9	protein_coding	chromodomain helicase DNA binding protein 9 [Source:MGI Symbol;Acc:MGI:1924001]	0.159549149633561	0.55160872582469	0.477064220183486	3	mmu-miR-148a-3p	1,147206992	mmu-miR-200a-3p	2,130819432	mmu-miR-200c-3p	3,579212434	mmu-miR-429-3p	2,657901332	NA	NA	NA		NA
ENSMUST00000186733.6	-0.801008831751362	0.230073633705857	-3.48153249396422	0.000498553287719729	0.0386000796514641	ENSMUSG00000048874	Phf3	protein_coding	PHD finger protein 3 [Source:MGI Symbol;Acc:MGI:2446126]	0.0212912590215559	0.545603062855534	0.220183486238532	3	mmu-miR-148a-3p	1,147206992	mmu-miR-183-5p	3,919517196	mmu-miR-448-3p	-3,53508949	NA	NA	NA	NA	NA		NA
ENSMUST00000085592.5	7.67894237126946	2.20860422218735	3.47683043169429	0.00050737859590365	0.0392030378098724	ENSMUSG00000066571	4931406P16Rik	protein_coding	RIKEN cDNA 4931406P16 gene [Source:MGI Symbol;Acc:MGI:1924311]	0.154368180975245	0.551237069313026	0.357798165137615	2	mmu-miR-183-5p	3,919517196	mmu-miR-200c-3p	3,579212434	mmu-miR-429-3p	2,657901332	NA	NA	NA	NA	NA		NA
ENSMUST00000175916.7	-0.80318159261258	0.231952227883055	-3.46270264331121	0.000534779047200486	0.0408193065462141	ENSMUSG00000010175	Prox1	protein_coding	prospero homeobox 1 [Source:MGI Symbol;Acc:MGI:97772]	0.567968325753692	0.677661063747801	0.908256880733945	2	mmu-miR-34a-5p	1,339061801	mmu-miR-448-3p	-3,53508949	NA	NA	NA	NA	NA	NA	NA		NA
ENSMUST00000017562.12	-2.37256709685032	0.690984113175594	-3.43360585520061	0.000595609586708305	0.0441684143050247	ENSMUSG00000017418	Arl5b	protein_coding	ADP-ribosylation factor-like 5B [Source:MGI Symbol;Acc:MGI:1923119]	0.0747345088137126	0.550728160218057	0.348623853211009	3	mmu-miR-200a-3p	2,130819432	mmu-miR-200c-3p	3,579212434	mmu-miR-429-3p	2,657901332	mmu-miR-448-3p	-3,53508949	NA	NA	NA		NA
ENSMUST00000003345.8	-0.614705328699483	0.179631539361046	-3.42203452069723	0.000621544217061104	0.0455112502969374	ENSMUSG00000021314	Amph	protein_coding	amphiphysin [Source:MGI Symbol;Acc:MGI:103574]	0.134742088647989	0.551237069313026	0.330275229357798	2	mmu-miR-182-5p	2,116532219	mmu-miR-448-3p	-3,53508949	NA	NA	NA	NA	NA	NA	NA		NA
ENSMUST00000161122.1	7.70974195851907	2.27046825300558	3.39566164306114	0.000684629352597759	0.0490404228364821	ENSMUSG00000025979	Mob4	nonsense_mediated_decay	MOB family member 4, phocein [Source:MGI Symbol;Acc:MGI:104899]	0.281117099697313	0.572690225320016	0.522935779816514	2	mmu-miR-200c-3p	3,579212434	mmu-miR-429-3p	2,657901332	mmu-miR-448-3p	-3,53508949	NA	NA	NA	NA	NA		NA
ENSMUST00000138401.1	-2.34603208751674	0.691192290364292	-3.39418150379002	0.000688340550939912	0.0490708887474768	ENSMUSG00000021377	Dek	processed_transcript	DEK oncogene (DNA binding) [Source:MGI Symbol;Acc:MGI:1926209]	0.0977715329544652	0.550728160218057	0.275229357798165	2	mmu-miR-200a-3p	2,130819432	mmu-miR-200c-3p	3,579212434	mmu-miR-429-3p	2,657901332	NA	NA	NA	NA	NA		NA
ENSMUST00000094993.2	-0.490315809193791	0.144566635286553	-3.39162496396149	0.000694794713795008	0.0494377187783744	ENSMUSG00000070923	Klhl9	protein_coding	kelch-like 9 [Source:MGI Symbol;Acc:MGI:2180122]	0.0647524186513123	0.550728160218057	0.220183486238532	2	mmu-miR-182-5p	2,116532219	mmu-miR-344d-3p	-1,030581464	NA	NA	NA	NA	NA	NA	NA		NA

## Sheet: All_Anticorrelation
Ensembl	baseMean	log2FoldChange	lfcSE	stat	pvalue	padj	ensembl_gene_id	Gene_Symbol	biotype	full_name	p-value	FDR	Odd ratio	Number of interactions	microRNA 1	logFC	microRNA 2	logFC	microRNA 3	logFC	microRNA 4	logFC	microRNA 5	logFC	microRNA 6	logFC	microRNA 7	logFC
ENSMUST00000028178.13	751.36726279761	-1.04792070777477	0.285239728476598	-3.67382451726303	0.000238946866320815	0.0222916776548132	ENSMUSG00000026834	Acvr1c	protein_coding	activin A receptor, type IC [Source:MGI Symbol;Acc:MGI:2661081]	0.188279789138725	0.55160872582469	0.513761467889908	1	mmu-miR-182-5p	2,116532219
ENSMUST00000003345.8	2036.25531349967	-0.614705328699483	0.179631539361046	-3.42203452069723	0.000621544217061104	0.0455112502969374	ENSMUSG00000021314	Amph	protein_coding	amphiphysin [Source:MGI Symbol;Acc:MGI:103574]	0.134742088647989	0.551237069313026	0.330275229357798	1	mmu-miR-182-5p	2,116532219
ENSMUST00000110725.1	8490.92068007455	-0.488002675244261	0.119483115204536	-4.08428148537036	4.42134095309585e-05	0.00603074098306211	ENSMUSG00000035133	Arhgap5	protein_coding	Rho GTPase activating protein 5 [Source:MGI Symbol;Acc:MGI:1332637]	0.41651824549373	0.612128224125818	0.770642201834862	3	mmu-miR-148a-3p	1,147206992			mmu-miR-486a-5p	1,19420431	mmu-miR-486b-5p	1,194204807
ENSMUST00000017562.12	110.644592451579	-2.37256709685032	0.690984113175594	-3.43360585520061	0.000595609586708305	0.0441684143050247	ENSMUSG00000017418	Arl5b	protein_coding	ADP-ribosylation factor-like 5B [Source:MGI Symbol;Acc:MGI:1923119]	0.0747345088137126	0.550728160218057	0.348623853211009	3	mmu-miR-200a-3p	2,130819432	mmu-miR-200c-3p	3,579212434	mmu-miR-429-3p	2,657901332
ENSMUST00000033480.12	23.797459369314	-7.75301458495034	2.18824611715361	-3.54302677572447	0.000395562537717097	0.0323044343796916	ENSMUSG00000062949	Atp11c	protein_coding	ATPase, class VI, type 11C [Source:MGI Symbol;Acc:MGI:1859661]	0.259392616446408	0.572127501820211	0.495412844036697	2	mmu-miR-200c-3p	3,579212434	mmu-miR-429-3p	2,657901332
ENSMUST00000206309.1	23.797459369314	-7.75301458495034	2.18824611715361	-3.54302677572447	0.000395562537717097	0.0323044343796916	ENSMUSG00000108408	Atp11c	protein_coding	NA	0.259392616446408	0.572127501820211	0.495412844036697	2	mmu-miR-200c-3p	3,579212434	mmu-miR-429-3p	2,657901332
ENSMUST00000135930.7	120.215267810653	-5.84135538146101	0.927259276883476	-6.29959227918845	2.98429591580421e-10	2.50568116859623e-07	ENSMUSG00000037685	Atp8a1	protein_coding	ATPase, aminophospholipid transporter (APLT), class I, type 8A, member 1 [Source:MGI Symbol;Acc:MGI:1330848]	0.216403934149295	0.560778052456592	0.440366972477064	2	mmu-miR-148a-3p	1,147206992	mmu-miR-182-5p	2,116532219
ENSMUST00000099494.3	1893.48470267393	-0.668958978161648	0.18438849399463	-3.62798656070768	0.000285640125610574	0.0253937432139866	ENSMUSG00000040565	Btaf1	protein_coding	B-TFIID TATA-box binding protein associated factor 1 [Source:MGI Symbol;Acc:MGI:2147538]	0.282421814911864	0.572690225320016	0.623853211009174	3	mmu-miR-148a-3p	1,147206992			mmu-miR-486a-5p	1,19420431	mmu-miR-486b-5p	1,194204807
ENSMUST00000105670.7	258.717977905483	1.76680556790718	0.481721839756917	3.66768832569171	0.000244753270217329	0.0226100557668003	ENSMUSG00000014592	Camta1	protein_coding	calmodulin binding transcription activator 1 [Source:MGI Symbol;Acc:MGI:2140230]	0.620124572553167	0.703349996492362	0.990825688073395	2	mmu-miR-100-5p	-1,123636624	mmu-miR-34a-5p	1,339061801
ENSMUST00000042534.14	464.472279865246	-1.21983732150537	0.334234442349961	-3.64964577836097	0.000262602178194825	0.0237935206204678	ENSMUSG00000032878	Ccdc85a	protein_coding	coiled-coil domain containing 85A [Source:MGI Symbol;Acc:MGI:2445069]	0.216403934149295	0.560778052456592	0.440366972477064	2	mmu-miR-148a-3p	1,147206992	mmu-miR-34a-5p	1,339061801
ENSMUST00000089461.10	4219.7720474901	-0.627870448019912	0.144949098902409	-4.33166161621083	1.47988260077017e-05	0.0024740886860575	ENSMUSG00000058793	Cds2	protein_coding	CDP-diacylglycerol synthase (phosphatidate cytidylyltransferase) 2 [Source:MGI Symbol;Acc:MGI:1332236]	0.115833617043583	0.550876268224827	0.302752293577982	1	mmu-miR-200a-3p	2,130819432
ENSMUST00000048665.6	1382.86464418198	-0.906281280503517	0.251234851357663	-3.60730716939155	0.000309391312019308	0.0270595646806146	ENSMUSG00000056608	Chd9	protein_coding	chromodomain helicase DNA binding protein 9 [Source:MGI Symbol;Acc:MGI:1924001]	0.159549149633561	0.55160872582469	0.477064220183486	4	mmu-miR-148a-3p	1,147206992	mmu-miR-200a-3p	2,130819432	mmu-miR-200c-3p	3,579212434	mmu-miR-429-3p	2,657901332
ENSMUST00000000109.10	295.213806958081	-2.12401239203455	0.553747461044712	-3.83570587940455	0.000125204172570027	0.0139958261899802	ENSMUSG00000055022	Cntn1	protein_coding	contactin 1 [Source:MGI Symbol;Acc:MGI:105980]	0.134742088647989	0.551237069313026	0.330275229357798	2	mmu-miR-182-5p	2,116532219	mmu-miR-200a-3p	2,130819432
ENSMUST00000111696.7	28.5505512095045	7.75178140604906	2.0879261206963	3.7126703522747	0.000205083931810684	0.0201788703010497	ENSMUSG00000034101	Ctnnd1	protein_coding	catenin (cadherin associated protein), delta 1 [Source:MGI Symbol;Acc:MGI:105100]	0.266104871435188	0.572690225320016	0.605504587155963	1			mmu-miR-344d-3p	-1,030581464
ENSMUST00000138401.1	102.899071744968	-2.34603208751674	0.691192290364292	-3.39418150379002	0.000688340550939912	0.0490708887474768	ENSMUSG00000021377	Dek	processed_transcript	DEK oncogene (DNA binding) [Source:MGI Symbol;Acc:MGI:1926209]	0.0977715329544652	0.550728160218057	0.275229357798165	3	mmu-miR-200a-3p	2,130819432	mmu-miR-200c-3p	3,579212434	mmu-miR-429-3p	2,657901332
ENSMUST00000168527.7	105.41837681104	-2.99203784322283	0.81686650607206	-3.6628235103067	0.000249450413363647	0.0229214925146671	ENSMUSG00000056268	Dennd1b	protein_coding	DENN/MADD domain containing 1B [Source:MGI Symbol;Acc:MGI:2447812]	0.19530514973915	0.55160872582469	0.412844036697248	2	mmu-miR-200c-3p	3,579212434	mmu-miR-429-3p	2,657901332
ENSMUST00000028668.7	728.19996060092	-1.20660233857149	0.281837896830314	-4.28119267189235	1.85894319269361e-05	0.00306709391482719	ENSMUSG00000027236	Eif3j1	protein_coding	eukaryotic translation initiation factor 3, subunit J1 [Source:MGI Symbol;Acc:MGI:1925905]	0.636573172331085	0.709533848512712	1.01834862385321	3	mmu-miR-182-5p	2,116532219	mmu-miR-200c-3p	3,579212434	mmu-miR-429-3p	2,657901332
ENSMUST00000027451.12	12363.690884734	-0.426588686731141	0.111534143951599	-3.82473627910985	0.000130912143156329	0.0144500747003357	ENSMUSG00000026235	Epha4	protein_coding	Eph receptor A4 [Source:MGI Symbol;Acc:MGI:98277]	0.0961050222598599	0.550728160218057	0.385321100917431	2	mmu-miR-148a-3p	1,147206992	mmu-miR-183-5p	3,919517196
ENSMUST00000188797.6	265.403983385369	4.18702954468099	0.746813846816276	5.60652371743054	2.06430699168405e-08	1.1303726241565e-05	ENSMUSG00000026235	Epha4	protein_coding	Eph receptor A4 [Source:MGI Symbol;Acc:MGI:98277]	0.0961050222598599	0.550728160218057	0.385321100917431	2	mmu-miR-148a-3p	1,147206992			mmu-miR-448-3p	-3,53508949
ENSMUST00000159334.7	239.178773878642	1.81317934875077	0.498154806652791	3.63979093353311	0.000272859490855855	0.024522919799018	ENSMUSG00000004151	Etv1	protein_coding	ets variant 1 [Source:MGI Symbol;Acc:MGI:99254]	0.492242092417967	0.638857832171339	0.798165137614679	1			mmu-miR-448-3p	-3,53508949
ENSMUST00000064285.14	360.649546069988	-1.43879690009151	0.386668869611867	-3.72100526617454	0.000198431299874445	0.0197818728315466	ENSMUSG00000029638	Glcci1	protein_coding	glucocorticoid induced transcript 1 [Source:MGI Symbol;Acc:MGI:2179717]	0.472310138104574	0.624777322289324	0.770642201834862	3	mmu-miR-200a-3p	2,130819432	mmu-miR-200c-3p	3,579212434	mmu-miR-429-3p	2,657901332
ENSMUST00000199708.4	13367.0819693726	-0.396717338756575	0.109920999847021	-3.60911326597003	0.000307245446444264	0.0269342336496604	ENSMUSG00000059003	Grin2a	protein_coding	glutamate receptor, ionotropic, NMDA2A (epsilon 1) [Source:MGI Symbol;Acc:MGI:95820]	0.218520465854945	0.560778052456592	0.55045871559633	4	mmu-miR-148a-3p	1,147206992	mmu-miR-183-5p	3,919517196	mmu-miR-200c-3p	3,579212434	mmu-miR-429-3p	2,657901332
ENSMUST00000085546.12	2695.20764580601	-0.772418239146962	0.196661558053119	-3.92765239324672	8.5779067889547e-05	0.0104886424662484	ENSMUSG00000066551	Hmgb1	protein_coding	high mobility group box 1 [Source:MGI Symbol;Acc:MGI:96113]	0.216403934149295	0.560778052456592	0.440366972477064	1	mmu-miR-200a-3p	2,130819432
ENSMUST00000110505.7	489.291400729698	-3.54155518940329	0.354198301263411	-9.99879213641259	1.54267136377019e-23	3.88578347582194e-20	ENSMUSG00000066551	Hmgb1	protein_coding	high mobility group box 1 [Source:MGI Symbol;Acc:MGI:96113]	0.216403934149295	0.560778052456592	0.440366972477064	1	mmu-miR-200a-3p	2.13082
ENSMUST00000133667.1	96.3327784486489	-4.74628481454265	0.874931578479858	-5.42474969618658	5.8035808754113e-08	2.88521968704823e-05	ENSMUSG00000066551	Hmgb1	retained_intron	high mobility group box 1 [Source:MGI Symbol;Acc:MGI:96113]	0.216403934149295	0.560778052456592	0.440366972477064	1	mmu-miR-200a-3p	2,130819432
ENSMUST00000094993.2	4286.20454266832	-0.490315809193791	0.144566635286553	-3.39162496396149	0.000694794713795008	0.0494377187783744	ENSMUSG00000070923	Klhl9	protein_coding	kelch-like 9 [Source:MGI Symbol;Acc:MGI:2180122]	0.0647524186513123	0.550728160218057	0.220183486238532	1	mmu-miR-182-5p	2,116532219
ENSMUST00000162772.7	1481.39646268049	-1.30495861531303	0.202701925929503	-6.4378205057947	1.21201204946702e-10	1.20509082276348e-07	ENSMUSG00000030226	Lmo3	protein_coding	LIM domain only 3 [Source:MGI Symbol;Acc:MGI:102810]	0.107706983363679	0.550728160218057	0.403669724770642	4	mmu-miR-183-5p	3,919517196	mmu-miR-200a-3p	2,130819432	mmu-miR-486a-5p	1,19420431	mmu-miR-486b-5p	1,194204807
ENSMUST00000098708.10	37.242430949988	8.55285187658842	1.93991051823413	4.40888989270184	1.03901830276096e-05	0.00186939183491512	ENSMUSG00000036469	March1	protein_coding	membrane-associated ring finger (C3HC4) 1 [Source:MGI Symbol;Acc:MGI:1920175]	0.154368180975245	0.551237069313026	0.357798165137615	1			mmu-miR-448-3p	-3,53508949
ENSMUST00000190121.6	6916.52515473663	-0.463004207704769	0.131448674575975	-3.52231933260887	0.000427788511624781	0.0339561624678972	ENSMUSG00000037236	Matr3	protein_coding	matrin 3 [Source:MGI Symbol;Acc:MGI:1298379]	0.0729238559809964	0.550728160218057	0.426605504587156	4	mmu-miR-200a-3p	2,130819432	mmu-miR-200c-3p	3,579212434	mmu-miR-429-3p	2,657901332			mmu-miR-451a	1,382968213
ENSMUST00000201010.1	222.364302921175	2.66805382893244	0.6066237164901	4.39820230631551	1.09151212192801e-05	0.00195453092430359	ENSMUSG00000018076	Med13l	protein_coding	mediator complex subunit 13-like [Source:MGI Symbol;Acc:MGI:2670178]	0.174592629775893	0.55160872582469	0.385321100917431	1			mmu-miR-448-3p	-3,53508949
ENSMUST00000161122.1	20.5627253468525	7.70974195851907	2.27046825300558	3.39566164306114	0.000684629352597759	0.0490404228364821	ENSMUSG00000025979	Mob4	nonsense_mediated_decay	MOB family member 4, phocein [Source:MGI Symbol;Acc:MGI:104899]	0.281117099697313	0.572690225320016	0.522935779816514	1					mmu-miR-448-3p	-3,53508949
ENSMUST00000164553.6	61.0184546309707	-7.78975887775511	1.66448074083224	-4.6799933977369	2.8688415522245e-06	0.000656929941622414	ENSMUSG00000068566	Myadm	protein_coding	myeloid-associated differentiation marker [Source:MGI Symbol;Acc:MGI:1355332]	0.0369263780397308	0.545603062855534	0.165137614678899	2	mmu-miR-182-5p	2,116532219	mmu-miR-200a-3p	2,130819432
ENSMUST00000170269.1	34.2066644818983	-8.62412435873679	1.97957431142473	-4.35655499718518	1.32125505968027e-05	0.00226913545090453	ENSMUSG00000002881	Nab1	protein_coding	Ngfi-A binding protein 1 [Source:MGI Symbol;Acc:MGI:107564]	0.452022256035585	0.624777322289324	0.743119266055046	3	mmu-miR-200a-3p	2,130819432	mmu-miR-200c-3p	3,579212434	mmu-miR-429-3p	2,657901332
ENSMUST00000119730.7	7675.2933503388	-0.549423024573543	0.122588146550233	-4.48186093056238	7.39949587868528e-06	0.00139884364031859	ENSMUSG00000051359	Ncald	protein_coding	neurocalcin delta [Source:MGI Symbol;Acc:MGI:1196326]	0.134742088647989	0.551237069313026	0.330275229357798	1	mmu-miR-182-5p	2,116532219
ENSMUST00000081713.10	1037.26907418164	-0.863756797231274	0.24560138239878	-3.51690527469753	0.000436609565396575	0.0345419692025841	ENSMUSG00000005886	Ncoa2	protein_coding	nuclear receptor coactivator 2 [Source:MGI Symbol;Acc:MGI:1276533]	0.218520465854945	0.560778052456592	0.55045871559633	3	mmu-miR-200a-3p	2,130819432	mmu-miR-200c-3p	3,579212434	mmu-miR-429-3p	2,657901332
ENSMUST00000075641.9	3356.22693929672	-0.712564172279808	0.150758195019031	-4.7265369036148	2.28381301936353e-06	0.000547480155677604	ENSMUSG00000057113	Npm1	protein_coding	nucleophosmin 1 [Source:MGI Symbol;Acc:MGI:106184]	0.0501054904281566	0.545603062855534	0.192660550458716	3	mmu-miR-182-5p	2,116532219	mmu-miR-200c-3p	3,579212434	mmu-miR-429-3p	2,657901332
ENSMUST00000101375.4	198.636703105391	-2.84139118388085	0.72752561303974	-3.90555484639087	9.4009432371624e-05	0.0112403746306869	ENSMUSG00000057113	Npm1	protein_coding	nucleophosmin 1 [Source:MGI Symbol;Acc:MGI:106184]	0.0501054904281566	0.545603062855534	0.192660550458716	3	mmu-miR-182-5p	2,116532219	mmu-miR-200c-3p	3,579212434	mmu-miR-429-3p	2,657901332
ENSMUST00000061280.16	3965.42378875164	-0.532288643961968	0.143779223494225	-3.70212490390413	0.000213801311740525	0.0206599871137909	ENSMUSG00000051285	Pcmtd1	protein_coding	protein-L-isoaspartate (D-aspartate) O-methyltransferase domain containing 1 [Source:MGI Symbol;Acc:MGI:2441773]	0.237795176957204	0.560778052456592	0.467889908256881	3	mmu-miR-182-5p	2,116532219	mmu-miR-200c-3p	3,579212434	mmu-miR-429-3p	2,657901332
ENSMUST00000186733.6	1783.32129277726	-0.801008831751362	0.230073633705857	-3.48153249396422	0.000498553287719729	0.0386000796514641	ENSMUSG00000048874	Phf3	protein_coding	PHD finger protein 3 [Source:MGI Symbol;Acc:MGI:2446126]	0.0212912590215559	0.545603062855534	0.220183486238532	2	mmu-miR-148a-3p	1,147206992	mmu-miR-183-5p	3,919517196
ENSMUST00000088310.9	613.576009568332	2.13774960553307	0.33620739972103	6.35842520809145	2.03832587631736e-10	1.97471965602304e-07	ENSMUSG00000048874	Phf3	protein_coding	PHD finger protein 3 [Source:MGI Symbol;Acc:MGI:2446126]	0.0212912590215559	0.545603062855534	0.220183486238532	1					mmu-miR-448-3p	-3,53508949
ENSMUST00000070198.13	21321.0468575335	-0.720473224065397	0.103384430888421	-6.96887546678065	3.19484340483535e-12	4.47076919869978e-09	ENSMUSG00000028161	Ppp3ca	protein_coding	protein phosphatase 3, catalytic subunit, alpha isoform [Source:MGI Symbol;Acc:MGI:107164]	0.346359323269252	0.59001512664436	0.605504587155963	1			mmu-miR-182-5p	2,116532219
ENSMUST00000102880.4	14726.6152819583	-0.502778569757478	0.108253735793382	-4.64444544174537	3.40991141692704e-06	0.000744720711362741	ENSMUSG00000033953	Ppp3r1	protein_coding	protein phosphatase 3, regulatory subunit B, alpha isoform (calcineurin B, type I) [Source:MGI Symbol;Acc:MGI:107172]	0.389321674917119	0.599329168360034	0.660550458715596	2	mmu-miR-182-5p	2,116532219	mmu-miR-200a-3p	2,130819432
ENSMUST00000105638.8	29.6226825674996	-8.41128928322595	2.05202687067984	-4.0990151753906	4.14911833776485e-05	0.00578110987921986	ENSMUSG00000039410	Prdm16	protein_coding	PR domain containing 16 [Source:MGI Symbol;Acc:MGI:1917923]	0.234120102627153	0.560778052456592	0.568807339449541	3	mmu-miR-182-5p	2,116532219	mmu-miR-200c-3p	3,579212434	mmu-miR-429-3p	2,657901332
ENSMUST00000105636.7	40.1584152376886	8.67202679890888	1.90743450685246	4.54643489344174	5.45622374688158e-06	0.0010793324703059	ENSMUSG00000039410	Prdm16	protein_coding	PR domain containing 16 [Source:MGI Symbol;Acc:MGI:1917923]	0.234120102627153	0.560778052456592	0.568807339449541	1							mmu-miR-448-3p	-3,53508949
ENSMUST00000070313.13	45.5596804540899	-9.0436708317447	1.85812510409382	-4.8670946922894	1.13250774226954e-06	0.000330746746519535	ENSMUSG00000039410	Prdm16	protein_coding	PR domain containing 16 [Source:MGI Symbol;Acc:MGI:1917923]	0.234120102627153	0.560778052456592	0.568807339449541	3	mmu-miR-182-5p	2,116532219	mmu-miR-200c-3p	3,579212434	mmu-miR-429-3p	2,657901332
ENSMUST00000124470.7	306.780872930464	-2.38527683137977	0.420102976486293	-5.67783844649241	1.3640745010997e-08	7.57923924633085e-06	ENSMUSG00000005268	Prlr	protein_coding	prolactin receptor [Source:MGI Symbol;Acc:MGI:97763]	0.492242092417967	0.638857832171339	0.798165137614679	1	mmu-miR-182-5p	2,116532219
ENSMUST00000175916.7	1071.44591736586	-0.80318159261258	0.231952227883055	-3.46270264331121	0.000534779047200486	0.0408193065462141	ENSMUSG00000010175	Prox1	protein_coding	prospero homeobox 1 [Source:MGI Symbol;Acc:MGI:97772]	0.567968325753692	0.677661063747801	0.908256880733945	1	mmu-miR-34a-5p	1,339061801
ENSMUST00000042296.7	8902.75795481	-0.438060232510435	0.117541913239466	-3.72684279536936	0.000193893307403435	0.019430665127907	ENSMUSG00000062078	Qk	protein_coding	quaking [Source:MGI Symbol;Acc:MGI:97837]	0.0119471188220592	0.545603062855534	0.376146788990826	6	mmu-miR-148a-3p	1,147206992	mmu-miR-182-5p	2,116532219	mmu-miR-183-5p	3,919517196	mmu-miR-200a-3p	2,130819432	mmu-miR-200c-3p	3,579212434	mmu-miR-429-3p	2,657901332
ENSMUST00000027886.13	29.371212101356	-8.17940403599071	2.06758776575779	-3.95601297872493	7.62110222955157e-05	0.00953606026257093	ENSMUSG00000026594	Ralgps2	protein_coding	Ral GEF with PH domain and SH3 binding motif 2 [Source:MGI Symbol;Acc:MGI:1925505]	0.0131818062694807	0.545603062855534	0.261467889908257	3	mmu-miR-182-5p	2,116532219	mmu-miR-200a-3p	2,130819432	mmu-miR-34a-5p	1,339061801
ENSMUST00000035911.4	74.8869475679712	3.79674484403056	0.905373651265127	4.19356675415191	2.74602218067389e-05	0.0041087659308346	ENSMUSG00000040423	Rc3h1	protein_coding	RING CCCH (C3H) domains 1 [Source:MGI Symbol;Acc:MGI:2685397]	0.620124572553167	0.703349996492362	0.990825688073395	2	mmu-miR-1298-5p	-3,597773946	mmu-miR-344d-3p	-1,030581464
ENSMUST00000165566.7	2583.82084611941	-0.649304882473082	0.166014356144948	-3.91113694954291	9.18626626755471e-05	0.0110498499739995	ENSMUSG00000040929	Rfx3	protein_coding	regulatory factor X, 3 (influences HLA class II expression) [Source:MGI Symbol;Acc:MGI:106582]	0.449967449863099	0.624777322289324	0.807339449541284	4	mmu-miR-183-5p	3,919517196	mmu-miR-200c-3p	3,579212434	mmu-miR-429-3p	2,657901332	mmu-miR-34a-5p	1,339061801
ENSMUST00000124268.7	85.1464537133896	4.96984969070352	1.28174993926535	3.87739413005319	0.00010558124654715	0.012199315713428	ENSMUSG00000039087	Rreb1	nonsense_mediated_decay	ras responsive element binding protein 1 [Source:MGI Symbol;Acc:MGI:2443664]	0.389321674917119	0.599329168360034	0.660550458715596	1			mmu-miR-344d-3p	-1,030581464
ENSMUST00000113676.5	52.138514464812	-9.24468728863721	1.81031635512249	-5.10666948485459	3.27886522667341e-07	0.000121456240058237	ENSMUSG00000029221	Slc30a9	protein_coding	solute carrier family 30 (zinc transporter), member 9 [Source:MGI Symbol;Acc:MGI:1923690]	0.0647524186513123	0.550728160218057	0.220183486238532	2	mmu-miR-182-5p	2,116532219	mmu-miR-183-5p	3,919517196
ENSMUST00000103168.9	291.429679872024	-2.04899586883934	0.424212048399959	-4.83012181423827	1.36449547125653e-06	0.000376311915259018	ENSMUSG00000020859	Spag9	protein_coding	sperm associated antigen 9 [Source:MGI Symbol;Acc:MGI:1918084]	0.216403934149295	0.560778052456592	0.440366972477064	3	mmu-miR-200a-3p	2,130819432	mmu-miR-200c-3p	3,579212434	mmu-miR-429-3p	2,657901332
ENSMUST00000170139.7	89.0381387263437	-5.23566970568374	1.23661919060105	-4.23385771907596	2.29716312227733e-05	0.00369334954251082	ENSMUSG00000038305	Spats2l	protein_coding	spermatogenesis associated, serine-rich 2-like [Source:MGI Symbol;Acc:MGI:1914448]	0.154368180975245	0.551237069313026	0.357798165137615	3	mmu-miR-182-5p	2,116532219	mmu-miR-200c-3p	3,579212434	mmu-miR-429-3p	2,657901332
ENSMUST00000043578.12	208.440611588874	-1.90859226772551	0.521232107998904	-3.66169358801189	0.000250553425353995	0.0229216950851089	ENSMUSG00000033740	St18	protein_coding	suppression of tumorigenicity 18 [Source:MGI Symbol;Acc:MGI:2446700]	0.154368180975245	0.551237069313026	0.357798165137615	1	mmu-miR-148a-3p	1,147206992
ENSMUST00000162435.7	192.436796607973	2.16188402865847	0.513239880954533	4.21222923019497	2.52862738352704e-05	0.00390525219210756	ENSMUSG00000025920	Stau2	protein_coding	staufen (RNA binding protein) homolog 2 (Drosophila) [Source:MGI Symbol;Acc:MGI:1352508]	0.0851054932802252	0.550728160218057	0.36697247706422	1					mmu-miR-344d-3p	-1,030581464
ENSMUST00000149320.8	80.578798733858	3.54156144833611	0.957947100015129	3.69703238130809	0.000218134527236641	0.0208652578293215	ENSMUSG00000025920	Stau2	protein_coding	staufen (RNA binding protein) homolog 2 (Drosophila) [Source:MGI Symbol;Acc:MGI:1352508]	0.0851054932802252	0.550728160218057	0.36697247706422	1					mmu-miR-344d-3p	-1,030581464
ENSMUST00000115360.7	42.3162216885099	-8.5340549097323	1.90074137514279	-4.48985591692673	7.12713665316361e-06	0.00136692692470295	ENSMUSG00000025920	Stau2	processed_transcript	staufen (RNA binding protein) homolog 2 (Drosophila) [Source:MGI Symbol;Acc:MGI:1352508]	0.0851054932802252	0.550728160218057	0.36697247706422	2	mmu-miR-182-5p	2,116532219	mmu-miR-200a-3p	2,130819432
ENSMUST00000121990.1	593.679867120218	1.10881503436389	0.299652138615032	3.70034080013157	0.000215310119082649	0.0206999038913479	ENSMUSG00000026452	Syt2	protein_coding	synaptotagmin II [Source:MGI Symbol;Acc:MGI:99666]	0.431406413523901	0.615790201726967	0.715596330275229	1	mmu-miR-344d-3p	-1,030581464
ENSMUST00000147650.1	47.5227065850333	-9.06756476374135	1.84312857491601	-4.91965937002228	8.66949542475783e-07	0.000264160923898085	ENSMUSG00000035168	Tanc1	retained_intron	tetratricopeptide repeat, ankyrin repeat and coiled-coil containing 1 [Source:MGI Symbol;Acc:MGI:1914110]	0.281117099697313	0.572690225320016	0.522935779816514	3	mmu-miR-148a-3p	1,147206992	mmu-miR-486a-5p	1,19420431	mmu-miR-486b-5p	1,194204807
ENSMUST00000112172.3	17087.9702543496	-0.44892835133955	0.106333202821375	-4.22190190296145	2.42249542491495e-05	0.00380055559089019	ENSMUSG00000049775	Tmsb4x	protein_coding	thymosin, beta 4, X chromosome [Source:MGI Symbol;Acc:MGI:99510]	0.00616470575868942	0.545603062855534	0.146788990825688	2	mmu-miR-148a-3p	1,147206992	mmu-miR-183-5p	3,919517196
ENSMUST00000027186.11	4435.81910345251	-0.504476271915826	0.139611726357762	-3.61342334971978	0.000302180714635204	0.0265518463745626	ENSMUSG00000026028	Trak2	protein_coding	trafficking protein, kinesin binding 2 [Source:MGI Symbol;Acc:MGI:1918077]	0.19530514973915	0.55160872582469	0.412844036697248	3	mmu-miR-148a-3p	1,147206992	mmu-miR-200c-3p	3,579212434	mmu-miR-429-3p	2,657901332
ENSMUST00000107692.7	1799.92643427932	-0.838875027655377	0.22293263675274	-3.76290811374466	0.000167948921505348	0.017529320721648	ENSMUSG00000027993	Trim2	protein_coding	tripartite motif-containing 2 [Source:MGI Symbol;Acc:MGI:1933163]	0.218520465854945	0.560778052456592	0.55045871559633	4	mmu-miR-183-5p	3,919517196	mmu-miR-200a-3p	2,130819432	mmu-miR-200c-3p	3,579212434	mmu-miR-429-3p	2,657901332
ENSMUST00000021273.12	2402.04716670193	0.607032206938667	0.168762438540831	3.59696276130662	0.000321954554120838	0.0278899018438115	ENSMUSG00000020894	Vamp2	protein_coding	vesicle-associated membrane protein 2 [Source:MGI Symbol;Acc:MGI:1313277]	0.0650156610435706	0.550728160218057	0.330275229357798	2	mmu-miR-344d-3p	-1,030581464			mmu-miR-448-3p	-3,53508949
ENSMUST00000094276.4	1290.51649689431	-0.903247054568993	0.216068804455348	-4.18036771594973	2.9103808016138e-05	0.00431227128734801	ENSMUSG00000063659	Zbtb18	protein_coding	zinc finger and BTB domain containing 18 [Source:MGI Symbol;Acc:MGI:1353609]	0.567968325753692	0.677661063747801	0.908256880733945	2	mmu-miR-148a-3p	1,147206992	mmu-miR-200a-3p	2,130819432
ENSMUST00000176438.8	3575.31459557826	-0.533591754073583	0.150522910583979	-3.54492051743766	0.000392731493388648	0.0323044343796916	ENSMUSG00000026872	Zeb2	protein_coding	zinc finger E-box binding homeobox 2 [Source:MGI Symbol;Acc:MGI:1344407]	0.169177462130636	0.55160872582469	0.564220183486239	4	mmu-miR-183-5p	3,919517196	mmu-miR-200a-3p	2,130819432	mmu-miR-200c-3p	3,579212434	mmu-miR-429-3p	2,657901332
ENSMUST00000201804.3	95.7604888395157	5.05164535691525	1.38231380839228	3.654485201729	0.000257698525532356	0.0234466898488806	ENSMUSG00000026872	Zeb2	protein_coding	zinc finger E-box binding homeobox 2 [Source:MGI Symbol;Acc:MGI:1344407]	0.169177462130636	0.55160872582469	0.564220183486239	2	mmu-miR-183-5p	3,919517196							mmu-miR-344d-3p	-1,030581464
ENSMUST00000112046.1	342.637761815293	-2.84176062047369	0.743979643494531	-3.81967523617409	0.000133627497884553	0.0146432387486006	ENSMUSG00000041483	Zfp281	protein_coding	zinc finger protein 281 [Source:MGI Symbol;Acc:MGI:3029290]	0.146780520748856	0.551237069313026	0.536697247706422	6	mmu-miR-200a-3p	2,130819432	mmu-miR-200c-3p	3,579212434	mmu-miR-429-3p	2,657901332	mmu-miR-34a-5p	1,339061801	mmu-miR-486a-5p	1,19420431	mmu-miR-486b-5p	1,194204807

## Sheet: Strong_Anticorrelation
Ensembl	Gene_Symbol	log2FoldChange	Number of Interaction	microRNA 1	logFC	microRNA 2	logFC	microRNA 3	logFC	microRNA 4	logFC	microRNA 5	logFC	microRNA 6	logFC
ENSMUST00000042296.7	Qk	-0.438060232510435	6	mmu-miR-148a-3p	1,147206992	mmu-miR-182-5p	2,116532219	mmu-miR-183-5p	3,919517196	mmu-miR-200a-3p	2,130819432	mmu-miR-200c-3p	3,579212434	mmu-miR-429-3p	2,657901332
ENSMUST00000112046.1	Zfp281	-2.84176062047369	6	mmu-miR-200a-3p	2,130819432	mmu-miR-200c-3p	3,579212434	mmu-miR-429-3p	2,657901332	mmu-miR-34a-5p	1,339061801	mmu-miR-486a-5p	1,19420431	mmu-miR-486b-5p	1,194204807
ENSMUST00000048665.6	Chd9	-0.906281280503517	4	mmu-miR-148a-3p	1,147206992	mmu-miR-200a-3p	2,130819432	mmu-miR-200c-3p	3,579212434	mmu-miR-429-3p	2,657901332
ENSMUST00000199708.4	Grin2a	-0.396717338756575	5	mmu-miR-148a-3p	1,147206992	mmu-miR-183-5p	3,919517196	mmu-miR-200c-3p	3,579212434	mmu-miR-429-3p	2,657901332
ENSMUST00000162772.7	Lmo3	-1.30495861531303	5	mmu-miR-183-5p	3,919517196	mmu-miR-200a-3p	2,130819432	mmu-miR-486a-5p	1,19420431	mmu-miR-486b-5p	1,194204807
ENSMUST00000190121.6	Matr3	-0.463004207704769	4	mmu-miR-200a-3p	2,130819432	mmu-miR-200c-3p	3,579212434	mmu-miR-429-3p	2,657901332	mmu-miR-451a	1,382968213
ENSMUST00000165566.7	Rfx3	-0.649304882473082	4	mmu-miR-183-5p	3,919517196	mmu-miR-200c-3p	3,579212434	mmu-miR-429-3p	2,657901332	mmu-miR-34a-5p	1,339061801
ENSMUST00000107692.7	Trim2	-0.838875027655377	4	mmu-miR-183-5p	3,919517196	mmu-miR-200a-3p	2,130819432	mmu-miR-200c-3p	3,579212434	mmu-miR-429-3p	2,657901332
ENSMUST00000176438.8	Zeb2	-0.533591754073583	4	mmu-miR-183-5p	3,919517196	mmu-miR-200a-3p	2,130819432	mmu-miR-200c-3p	3,579212434	mmu-miR-429-3p	2,657901332
ENSMUST00000110725.1	Arhgap5	-0.488002675244261	3	mmu-miR-148a-3p	1,147206992			mmu-miR-486a-5p	1,19420431	mmu-miR-486b-5p	1,194204807
ENSMUST00000017562.12	Arl5b	-2.37256709685032	3	mmu-miR-200a-3p	2,130819432	mmu-miR-200c-3p	3,579212434	mmu-miR-429-3p	2,657901332
ENSMUST00000099494.3	Btaf1	-0.668958978161648	3	mmu-miR-148a-3p	1,147206992			mmu-miR-486a-5p	1,19420431	mmu-miR-486b-5p	1,194204807
ENSMUST00000138401.1	Dek	-2.34603208751674	3	mmu-miR-200a-3p	2,130819432	mmu-miR-200c-3p	3,579212434	mmu-miR-429-3p	2,657901332
ENSMUST00000028668.7	Eif3j1	-1.20660233857149	3	mmu-miR-182-5p	2,116532219	mmu-miR-200c-3p	3,579212434	mmu-miR-429-3p	2,657901332
ENSMUST00000064285.14	Glcci1	-1.43879690009151	3	mmu-miR-200a-3p	2,130819432	mmu-miR-200c-3p	3,579212434	mmu-miR-429-3p	2,657901332
ENSMUST00000170269.1	Nab1	-8.62412435873679	3	mmu-miR-200a-3p	2,130819432	mmu-miR-200c-3p	3,579212434	mmu-miR-429-3p	2,657901332
ENSMUST00000081713.10	Ncoa2	-0.863756797231274	3	mmu-miR-200a-3p	2,130819432	mmu-miR-200c-3p	3,579212434	mmu-miR-429-3p	2,657901332
ENSMUST00000101375.4	Npm1	-2.84139118388085	3	mmu-miR-182-5p	2,116532219	mmu-miR-200c-3p	3,579212434	mmu-miR-429-3p	2,657901332
ENSMUST00000075641.9	Npm1	-0.712564172279808	3	mmu-miR-182-5p	2,116532219	mmu-miR-200c-3p	3,579212434	mmu-miR-429-3p	2,657901332
ENSMUST00000061280.16	Pcmtd1	-0.532288643961968	3	mmu-miR-182-5p	2,116532219	mmu-miR-200c-3p	3,579212434	mmu-miR-429-3p	2,657901332
ENSMUST00000070313.13	Prdm16	-9.0436708317447	3	mmu-miR-182-5p	2,116532219	mmu-miR-200c-3p	3,579212434	mmu-miR-429-3p	2,657901332
ENSMUST00000105638.8	Prdm16	-8.41128928322595	3	mmu-miR-182-5p	2,116532219	mmu-miR-200c-3p	3,579212434	mmu-miR-429-3p	2,657901332
ENSMUST00000027886.13	Ralgps2	-8.17940403599071	3	mmu-miR-182-5p	2,116532219	mmu-miR-200a-3p	2,130819432	mmu-miR-34a-5p	1,339061801
ENSMUST00000103168.9	Spag9	-2.04899586883934	3	mmu-miR-200a-3p	2,130819432	mmu-miR-200c-3p	3,579212434	mmu-miR-429-3p	2,657901332
ENSMUST00000170139.7	Spats2l	-5.23566970568374	3	mmu-miR-182-5p	2,116532219	mmu-miR-200c-3p	3,579212434	mmu-miR-429-3p	2,657901332
ENSMUST00000147650.1	Tanc1	-9.06756476374135	3	mmu-miR-148a-3p	1,147206992	mmu-miR-486a-5p	1,19420431	mmu-miR-486b-5p	1,194204807
ENSMUST00000027186.11	Trak2	-0.504476271915826	3	mmu-miR-148a-3p	1,147206992	mmu-miR-200c-3p	3,579212434	mmu-miR-429-3p	2,657901332
ENSMUST00000033480.12	Atp11c	-7.75301458495034	2	mmu-miR-200c-3p	3,579212434	mmu-miR-429-3p	2,657901332
ENSMUST00000206309.1	Atp11c	-7.75301458495034	2	mmu-miR-200c-3p	3,579212434	mmu-miR-429-3p	2,657901332
ENSMUST00000135930.7	Atp8a1	-5.84135538146101	2	mmu-miR-148a-3p	1,147206992	mmu-miR-182-5p	2,116532219
ENSMUST00000042534.14	Ccdc85a	-1.21983732150537	2	mmu-miR-148a-3p	1,147206992	mmu-miR-34a-5p	1,339061801
ENSMUST00000000109.10	Cntn1	-2.12401239203455	2	mmu-miR-182-5p	2,116532219	mmu-miR-200a-3p	2,130819432
ENSMUST00000168527.7	Dennd1b	-2.99203784322283	2	mmu-miR-200c-3p	3,579212434	mmu-miR-429-3p	2,657901332
ENSMUST00000027451.12	Epha4	-0.426588686731141	2	mmu-miR-148a-3p	1,147206992	mmu-miR-183-5p	3,919517196
ENSMUST00000164553.6	Myadm	-7.78975887775511	2	mmu-miR-182-5p	2,116532219	mmu-miR-200a-3p	2,130819432
ENSMUST00000186733.6	Phf3	-0.801008831751362	2	mmu-miR-148a-3p	1,147206992	mmu-miR-183-5p	3,919517196
ENSMUST00000102880.4	Ppp3r1	-0.502778569757478	2	mmu-miR-182-5p	2,116532219	mmu-miR-200a-3p	2,130819432
ENSMUST00000035911.4	Rc3h1	3.79674484403056	2	mmu-miR-1298-5p	-3,597773946	mmu-miR-344d-3p	-1,030581464
ENSMUST00000113676.5	Slc30a9	-9.24468728863721	2	mmu-miR-182-5p	2,116532219	mmu-miR-183-5p	3,919517196
ENSMUST00000115360.7	Stau2	-8.5340549097323	2	mmu-miR-182-5p	2,116532219	mmu-miR-200a-3p	2,130819432
ENSMUST00000112172.3	Tmsb4x	-0.44892835133955	2	mmu-miR-148a-3p	1,147206992	mmu-miR-183-5p	3,919517196
ENSMUST00000021273.12	Vamp2	0.607032206938667	2	mmu-miR-344d-3p	-1,030581464			mmu-miR-448-3p	-3,53508949
ENSMUST00000094276.4	Zbtb18	-0.903247054568993	2	mmu-miR-148a-3p	1,147206992	mmu-miR-200a-3p	2,130819432
