# Supplementary material for: Analysis of microRNA-transcript regulatory networks in the hippocampus of the BTBR mouse model of autism
Source: Front Cell Neurosci. 2025 Oct 27;19:1676316. doi: 10.3389/fncel.2025.1676316 (PMC12597957; doi:10.3389/fncel.2025.1676316)
Supplement: SUPPLEMENTARY TABLE S5 — scanMiR analysis of BTBR DETs/DEmiRNAs. [file Table_5.xlsx]

## Sheet: DEmirna_DET_matches
seqnames	start	end	width	strand	type	log_kd	sequence	p3.score	note	miRNA
ENSMUST00000152564.7|ENSMUSG00000037270.18|OTTMUSG00000006539.30|OTTMUST00000014930.7|4932438A13Rik-217|4932438A13Rik|15541|protein_coding|	1186	1193	8	*	8mer	-3916	TCCGAATGAATA	6	TDMD?	mmu-miR-1298-5p
ENSMUST00000199708.4|ENSMUSG00000059003.12|OTTMUSG00000016264.3|OTTMUST00000038999.3|Grin2a-206|Grin2a|14634|protein_coding|	3189	3196	8	*	7mer-a1	-2767	CATGAATGAACT	7	TDMD?	mmu-miR-1298-5p
ENSMUST00000032331.7|ENSMUSG00000059003.12|OTTMUSG00000016264.3|-|Grin2a-201|Grin2a|4395|protein_coding|	2879	2886	8	*	7mer-a1	-2767	CATGAATGAACT	7	TDMD?	mmu-miR-1298-5p
ENSMUST00000112233.7|ENSMUSG00000031342.17|OTTMUSG00000019536.2|OTTMUST00000046657.1|Gpm6b-208|Gpm6b|2949|protein_coding|	748	755	8	*	7mer-m8	-2828	CACGAATGAGTT	7	TDMD?	mmu-miR-1298-5p
ENSMUST00000112224.7|ENSMUSG00000031342.17|OTTMUSG00000019536.2|OTTMUST00000046659.1|Gpm6b-203|Gpm6b|4644|protein_coding|	973	980	8	*	7mer-m8	-2828	CACGAATGAGTT	7	TDMD?	mmu-miR-1298-5p
ENSMUST00000109486.8|ENSMUSG00000027652.15|OTTMUSG00000015940.4|OTTMUST00000037869.1|Ralgapb-203|Ralgapb|8383|protein_coding|	1012	1019	8	*	8mer	-5431	TGTGCACTGACC	6	TDMD?	mmu-miR-148a-3p
ENSMUST00000115388.8|ENSMUSG00000040537.17|OTTMUSG00000016341.5|-|Adam22-207|Adam22|9161|protein_coding|	6504	6511	8	*	7mer-a1	-3424	TATTGCCATAGT	7	TDMD?	mmu-miR-183-5p
ENSMUST00000168907.7|ENSMUSG00000025915.14|OTTMUSG00000045250.2|OTTMUST00000118856.2|Sgk3-203|Sgk3|3779|protein_coding|	1752	1759	8	*	7mer-m8	-2680	GCCAGTGTTCTG	6	TDMD?	mmu-miR-200a-3p
ENSMUST00000197284.4|ENSMUSG00000000560.9|OTTMUSG00000054189.3|OTTMUST00000134556.1|Gabra2-203|Gabra2|5852|protein_coding|	5262	5269	8	*	7mer-a1	-3070	AGAAGTATTATT	7	TDMD?	mmu-miR-200b-3p
ENSMUST00000146165.7|ENSMUSG00000025766.14|OTTMUSG00000026520.6|-|D3Ertd751e-207|D3Ertd751e|3574|protein_coding|	3508	3515	8	*	7mer-a1	-3512	ATTAGTATTATT	7	TDMD?	mmu-miR-200c-3p
ENSMUST00000165201.8|ENSMUSG00000038679.16|OTTMUSG00000044609.3|OTTMUST00000117346.1|Trps1-202|Trps1|9859|protein_coding|	4315	4322	8	*	8mer	-3776	AGCAGTATTAGG	6	TDMD?	mmu-miR-200c-3p
ENSMUST00000126532.1|ENSMUSG00000075254.12|OTTMUSG00000027314.8|OTTMUST00000082992.2|Heg1-201|Heg1|6714|protein_coding|	910	917	8	*	7mer-a1	-2551	GGAAGTATTAAG	6	TDMD?	mmu-miR-200c-3p
ENSMUST00000053681.5|ENSMUSG00000045589.7|OTTMUSG00000007318.2|OTTMUST00000016930.1|Frrs1l-201|Frrs1l|6817|protein_coding|	755	762	8	*	7mer-m8	-1368	TGTTCCCAGGGA	6	TDMD?	mmu-miR-204-3p
ENSMUST00000115388.8|ENSMUSG00000040537.17|OTTMUSG00000016341.5|-|Adam22-207|Adam22|9161|protein_coding|	7926	7933	8	*	8mer	-2454	TGTTCCCAGACC	8	TDMD?	mmu-miR-204-3p
ENSMUST00000028117.3|ENSMUSG00000026775.9|OTTMUSG00000011633.2|OTTMUST00000027219.1|Yme1l1-201|Yme1l1|4707|protein_coding|	3978	3985	8	*	7mer-a1	-1605	AAATTATATAGC	6	TDMD?	mmu-miR-344d-3p
ENSMUST00000102543.4|ENSMUSG00000040383.16|OTTMUSG00000015215.1|OTTMUST00000036047.1|Aqr-202|Aqr|4352|protein_coding|	4092	4099	8	*	7mer-m8	-3421	CTCACTGCCCGC	6	TDMD?	mmu-miR-34a-5p
ENSMUST00000040111.9|ENSMUSG00000033209.17|OTTMUSG00000028650.5|-|Ttc28-201|Ttc28|10780|protein_coding|	9016	9023	8	*	7mer-a1	-2923	GGGACTGCCATT	6	TDMD?	mmu-miR-34a-5p
ENSMUST00000095471.5|ENSMUSG00000095427.2|OTTMUSG00000069443.1|OTTMUST00000167889.1|Rps2-ps6-201|Rps2-ps6|855|processed_pseudogene|	663	670	8	*	8mer	-4744	TGCACTGCCACC	6	TDMD?	mmu-miR-34a-5p
ENSMUST00000170715.7|ENSMUSG00000044533.15|OTTMUSG00000029228.3|-|Rps2-208|Rps2|998|protein_coding|	760	767	8	*	8mer	-4744	TGCACTGCCACC	6	TDMD?	mmu-miR-34a-5p
ENSMUST00000170335.3|ENSMUSG00000091957.3|OTTMUSG00000046081.1|OTTMUST00000120317.1|Rps2-ps10-202|Rps2-ps10|965|processed_transcript|	698	705	8	*	8mer	-4744	TGCACTGCCACC	6	TDMD?	mmu-miR-34a-5p
ENSMUST00000168907.7|ENSMUSG00000025915.14|OTTMUSG00000045250.2|OTTMUST00000118856.2|Sgk3-203|Sgk3|3779|protein_coding|	1399	1406	8	*	6mer-m8	-1807	TGTACGGGCTGC	0	-	mmu-miR-100-5p
ENSMUST00000168907.7|ENSMUSG00000025915.14|OTTMUSG00000045250.2|OTTMUST00000118856.2|Sgk3-203|Sgk3|3779|protein_coding|	3263	3270	8	*	non-canonical	-1340	TTGACAGGTAGT	0	-	mmu-miR-100-5p
ENSMUST00000168907.7|ENSMUSG00000025915.14|OTTMUSG00000045250.2|OTTMUST00000118856.2|Sgk3-203|Sgk3|3779|protein_coding|	1239	1246	8	*	non-canonical	-1125	TTAACGGATTTT	0	-	mmu-miR-100-5p
ENSMUST00000168907.7|ENSMUSG00000025915.14|OTTMUSG00000045250.2|OTTMUST00000118856.2|Sgk3-203|Sgk3|3779|protein_coding|	3170	3177	8	*	non-canonical	-1086	TGTACGTGTTAC	0	-	mmu-miR-100-5p
ENSMUST00000168907.7|ENSMUSG00000025915.14|OTTMUSG00000045250.2|OTTMUST00000118856.2|Sgk3-203|Sgk3|3779|protein_coding|	3002	3009	8	*	non-canonical	-1031	ATTACGTGTCAG	0	-	mmu-miR-100-5p
ENSMUST00000168907.7|ENSMUSG00000025915.14|OTTMUSG00000045250.2|OTTMUST00000118856.2|Sgk3-203|Sgk3|3779|protein_coding|	426	433	8	*	non-canonical	-1002	TTCACGGTTTAT	0	-	mmu-miR-100-5p
ENSMUST00000135014.7|ENSMUSG00000057715.13|OTTMUSG00000033915.2|OTTMUST00000085551.2|A830018L16Rik-202|A830018L16Rik|6451|protein_coding|	62	69	8	*	non-canonical	-1693	AGAGCGGGTGGG	4	-	mmu-miR-100-5p
ENSMUST00000135014.7|ENSMUSG00000057715.13|OTTMUSG00000033915.2|OTTMUST00000085551.2|A830018L16Rik-202|A830018L16Rik|6451|protein_coding|	138	145	8	*	non-canonical	-1651	CGCCCGGGTTCC	0	-	mmu-miR-100-5p
ENSMUST00000135014.7|ENSMUSG00000057715.13|OTTMUSG00000033915.2|OTTMUST00000085551.2|A830018L16Rik-202|A830018L16Rik|6451|protein_coding|	1143	1150	8	*	non-canonical	-1033	TTGCTGGGTAAT	0	-	mmu-miR-100-5p
ENSMUST00000162435.7|ENSMUSG00000025920.19|OTTMUSG00000033135.7|OTTMUST00000082860.4|Stau2-215|Stau2|2735|protein_coding|	787	794	8	*	non-canonical	-1743	AACTCGGGTGTC	4	-	mmu-miR-100-5p
ENSMUST00000149320.8|ENSMUSG00000025920.19|OTTMUSG00000033135.7|OTTMUST00000086842.1|Stau2-210|Stau2|2214|protein_coding|	1296	1303	8	*	non-canonical	-1743	AACTCGGGTGTC	4	-	mmu-miR-100-5p
ENSMUST00000186733.6|ENSMUSG00000048874.15|OTTMUSG00000048797.4|OTTMUST00000124826.1|Phf3-205|Phf3|7567|protein_coding|	923	930	8	*	non-canonical	-2137	GTTTCGGGTGAA	2	-	mmu-miR-100-5p
ENSMUST00000186733.6|ENSMUSG00000048874.15|OTTMUSG00000048797.4|OTTMUST00000124826.1|Phf3-205|Phf3|7567|protein_coding|	2458	2465	8	*	non-canonical	-1223	AAAACGGGAGTC	0	-	mmu-miR-100-5p
ENSMUST00000186733.6|ENSMUSG00000048874.15|OTTMUSG00000048797.4|OTTMUST00000124826.1|Phf3-205|Phf3|7567|protein_coding|	5635	5642	8	*	non-canonical	-1003	TTATCAGGTAAA	0	-	mmu-miR-100-5p
ENSMUST00000088310.9|ENSMUSG00000048874.15|OTTMUSG00000048797.4|-|Phf3-201|Phf3|7561|protein_coding|	920	927	8	*	non-canonical	-2137	GTTTCGGGTGAA	2	-	mmu-miR-100-5p
ENSMUST00000088310.9|ENSMUSG00000048874.15|OTTMUSG00000048797.4|-|Phf3-201|Phf3|7561|protein_coding|	2455	2462	8	*	non-canonical	-1223	AAAACGGGAGTC	0	-	mmu-miR-100-5p
ENSMUST00000088310.9|ENSMUSG00000048874.15|OTTMUSG00000048797.4|-|Phf3-201|Phf3|7561|protein_coding|	5632	5639	8	*	non-canonical	-1003	TTATCAGGTAAA	0	-	mmu-miR-100-5p
ENSMUST00000186470.1|ENSMUSG00000010453.12|OTTMUSG00000049477.4|OTTMUST00000126129.1|Kansl3-205|Kansl3|2801|protein_coding|	1093	1100	8	*	6mer-m8	-2504	AATACGGGAGCT	4	-	mmu-miR-100-5p
ENSMUST00000186470.1|ENSMUSG00000010453.12|OTTMUSG00000049477.4|OTTMUST00000126129.1|Kansl3-205|Kansl3|2801|protein_coding|	1896	1903	8	*	non-canonical	-2134	GCTTCGGGTCCA	0	-	mmu-miR-100-5p
ENSMUST00000114795.2|ENSMUSG00000026072.12|OTTMUSG00000050518.3|OTTMUST00000128133.2|Il1r1-202|Il1r1|4832|protein_coding|	232	239	8	*	6mer	-3449	TGAACGGGTTTA	3	-	mmu-miR-100-5p
ENSMUST00000114795.2|ENSMUSG00000026072.12|OTTMUSG00000050518.3|OTTMUST00000128133.2|Il1r1-202|Il1r1|4832|protein_coding|	2399	2406	8	*	wobbled 7mer	-2038	AGTGCGGGTGAG	4	-	mmu-miR-100-5p
ENSMUST00000114795.2|ENSMUSG00000026072.12|OTTMUSG00000050518.3|OTTMUST00000128133.2|Il1r1-202|Il1r1|4832|protein_coding|	3497	3504	8	*	non-canonical	-1314	GACCCGGGTGTT	0	-	mmu-miR-100-5p
ENSMUST00000159555.7|ENSMUSG00000056870.9|OTTMUSG00000030324.4|OTTMUST00000075112.1|Gulp1-202|Gulp1|2882|nonsense_mediated_decay|	911	918	8	*	non-canonical	-1200	CAAACGGGACCT	0	-	mmu-miR-100-5p
ENSMUST00000159555.7|ENSMUSG00000056870.9|OTTMUSG00000030324.4|OTTMUST00000075112.1|Gulp1-202|Gulp1|2882|nonsense_mediated_decay|	184	191	8	*	non-canonical	-1045	GTACTGGGTATT	0	-	mmu-miR-100-5p
ENSMUST00000170269.1|ENSMUSG00000002881.14|OTTMUSG00000035900.4|OTTMUST00000092057.2|Nab1-204|Nab1|1371|protein_coding|	1051	1058	8	*	6mer-a1	-2219	AGGCCGGGTATG	0	-	mmu-miR-100-5p
ENSMUST00000170139.7|ENSMUSG00000038305.15|OTTMUSG00000035161.9|OTTMUST00000092868.3|Spats2l-212|Spats2l|2315|protein_coding|	322	329	8	*	non-canonical	-2061	ATGACGGGAAAG	0	-	mmu-miR-100-5p
ENSMUST00000169772.2|ENSMUSG00000038305.15|OTTMUSG00000035161.9|OTTMUST00000089543.1|Spats2l-211|Spats2l|2311|protein_coding|	318	325	8	*	non-canonical	-2061	ATGACGGGAAAG	0	-	mmu-miR-100-5p
ENSMUST00000113979.9|ENSMUSG00000026000.16|OTTMUSG00000021584.4|OTTMUST00000051237.1|Lancl1-202|Lancl1|4461|protein_coding|	51	58	8	*	wobbled 7mer	-2598	CGTGCGGGTTCC	0	-	mmu-miR-100-5p
ENSMUST00000113979.9|ENSMUSG00000026000.16|OTTMUSG00000021584.4|OTTMUST00000051237.1|Lancl1-202|Lancl1|4461|protein_coding|	3628	3635	8	*	6mer-a1	-2274	TCCTCGGGTAGA	0	-	mmu-miR-100-5p
ENSMUST00000113979.9|ENSMUSG00000026000.16|OTTMUSG00000021584.4|OTTMUST00000051237.1|Lancl1-202|Lancl1|4461|protein_coding|	1369	1376	8	*	6mer-m8	-2095	ACTACGGGGAGC	0	-	mmu-miR-100-5p
ENSMUST00000113979.9|ENSMUSG00000026000.16|OTTMUSG00000021584.4|OTTMUST00000051237.1|Lancl1-202|Lancl1|4461|protein_coding|	1231	1238	8	*	6mer-m8	-2068	AGTACGGGCTAC	0	-	mmu-miR-100-5p
ENSMUST00000113979.9|ENSMUSG00000026000.16|OTTMUSG00000021584.4|OTTMUST00000051237.1|Lancl1-202|Lancl1|4461|protein_coding|	1252	1259	8	*	6mer-m8	-1789	GCTACGGGCTGT	0	-	mmu-miR-100-5p
ENSMUST00000113979.9|ENSMUSG00000026000.16|OTTMUSG00000021584.4|OTTMUST00000051237.1|Lancl1-202|Lancl1|4461|protein_coding|	4039	4046	8	*	non-canonical	-1232	TCTACGAGTATT	5	-	mmu-miR-100-5p
ENSMUST00000113979.9|ENSMUSG00000026000.16|OTTMUSG00000021584.4|OTTMUST00000051237.1|Lancl1-202|Lancl1|4461|protein_coding|	2059	2066	8	*	non-canonical	-1014	TTGCTGGGTACT	0	-	mmu-miR-100-5p
ENSMUST00000187584.6|ENSMUSG00000055322.15|OTTMUSG00000047279.7|OTTMUST00000122227.3|Tns1-208|Tns1|9916|protein_coding|	3100	3107	8	*	6mer-a1	-2420	CCATCGGGTAGC	0	-	mmu-miR-100-5p
ENSMUST00000187584.6|ENSMUSG00000055322.15|OTTMUSG00000047279.7|OTTMUST00000122227.3|Tns1-208|Tns1|9916|protein_coding|	430	437	8	*	non-canonical	-1978	CTGCCGGGTTGG	0	-	mmu-miR-100-5p
ENSMUST00000187584.6|ENSMUSG00000055322.15|OTTMUSG00000047279.7|OTTMUST00000122227.3|Tns1-208|Tns1|9916|protein_coding|	2221	2228	8	*	non-canonical	-1697	CAACCGGGTGAT	0	-	mmu-miR-100-5p
ENSMUST00000187584.6|ENSMUSG00000055322.15|OTTMUSG00000047279.7|OTTMUST00000122227.3|Tns1-208|Tns1|9916|protein_coding|	2052	2059	8	*	non-canonical	-1159	AGGACGGGCAGA	2	-	mmu-miR-100-5p
ENSMUST00000188797.6|ENSMUSG00000026235.14|OTTMUSG00000047778.2|OTTMUST00000123013.1|Epha4-204|Epha4|3612|protein_coding|	2860	2867	8	*	6mer-a1	-2304	CCGCCGGGTACA	4	-	mmu-miR-100-5p
ENSMUST00000188797.6|ENSMUSG00000026235.14|OTTMUSG00000047778.2|OTTMUST00000123013.1|Epha4-204|Epha4|3612|protein_coding|	2135	2142	8	*	non-canonical	-1046	TAAACCGGTAAT	0	-	mmu-miR-100-5p
ENSMUST00000188797.6|ENSMUSG00000026235.14|OTTMUSG00000047778.2|OTTMUST00000123013.1|Epha4-204|Epha4|3612|protein_coding|	125	132	8	*	non-canonical	-1014	TTCTAGGGTATA	3	-	mmu-miR-100-5p
ENSMUST00000189121.1|ENSMUSG00000101751.1|OTTMUSG00000048035.1|OTTMUST00000123464.1|Gm2427-201|Gm2427|881|unprocessed_pseudogene|	800	807	8	*	non-canonical	-1200	GAAACGGGACTT	7	-	mmu-miR-100-5p
ENSMUST00000172794.7|ENSMUSG00000048000.15|OTTMUSG00000037064.6|OTTMUST00000095335.2|Gigyf2-205|Gigyf2|4029|protein_coding|	2492	2499	8	*	non-canonical	-2038	AAGACGGGAAGA	3	-	mmu-miR-100-5p
ENSMUST00000172794.7|ENSMUSG00000048000.15|OTTMUSG00000037064.6|OTTMUST00000095335.2|Gigyf2-205|Gigyf2|4029|protein_coding|	764	771	8	*	non-canonical	-1301	TATACGGTCAGA	0	-	mmu-miR-100-5p
ENSMUST00000113212.3|ENSMUSG00000079436.3|OTTMUSG00000037066.2|OTTMUST00000095333.1|Kcnj13-201|Kcnj13|1270|protein_coding|	45	52	8	*	non-canonical	-1741	CCACCGGGTCAA	6	-	mmu-miR-100-5p
ENSMUST00000086725.5|ENSMUSG00000067017.5|-|-|Gm3608-201|Gm3608|2858|pseudogene|	29	36	8	*	non-canonical	-1698	GGATCGGGTGTC	0	-	mmu-miR-100-5p
ENSMUST00000086725.5|ENSMUSG00000067017.5|-|-|Gm3608-201|Gm3608|2858|pseudogene|	314	321	8	*	non-canonical	-1252	TTTACGGAAAGA	6	-	mmu-miR-100-5p
ENSMUST00000086725.5|ENSMUSG00000067017.5|-|-|Gm3608-201|Gm3608|2858|pseudogene|	2601	2608	8	*	non-canonical	-1188	ACAACTGGTAAT	0	-	mmu-miR-100-5p
ENSMUST00000027582.9|ENSMUSG00000026344.9|OTTMUSG00000030265.8|OTTMUST00000074923.4|Lypd1-201|Lypd1|1447|protein_coding|	36	43	8	*	non-canonical	-1470	GATCCGGGTGTC	0	-	mmu-miR-100-5p
ENSMUST00000073490.6|ENSMUSG00000026354.8|OTTMUSG00000030320.1|OTTMUST00000075103.1|Lct-201|Lct|6174|protein_coding|	1543	1550	8	*	non-canonical	-1637	AAGGCGGGTGGC	3	-	mmu-miR-100-5p
ENSMUST00000073490.6|ENSMUSG00000026354.8|OTTMUSG00000030320.1|OTTMUST00000075103.1|Lct-201|Lct|6174|protein_coding|	2979	2986	8	*	non-canonical	-1467	CCAACGGGAAGA	0	-	mmu-miR-100-5p
ENSMUST00000073490.6|ENSMUSG00000026354.8|OTTMUSG00000030320.1|OTTMUST00000075103.1|Lct-201|Lct|6174|protein_coding|	1849	1856	8	*	non-canonical	-1329	TGGACGGGAAGA	0	-	mmu-miR-100-5p
ENSMUST00000073490.6|ENSMUSG00000026354.8|OTTMUSG00000030320.1|OTTMUST00000075103.1|Lct-201|Lct|6174|protein_coding|	3505	3512	8	*	non-canonical	-1256	AAAACGGGGACT	0	-	mmu-miR-100-5p
ENSMUST00000073490.6|ENSMUSG00000026354.8|OTTMUSG00000030320.1|OTTMUST00000075103.1|Lct-201|Lct|6174|protein_coding|	2554	2561	8	*	non-canonical	-1056	AGAACGGTTTTC	0	-	mmu-miR-100-5p
ENSMUST00000121990.1|ENSMUSG00000026452.15|OTTMUSG00000029462.3|OTTMUST00000073004.1|Syt2-201|Syt2|6879|protein_coding|	250	257	8	*	6mer	-2765	AGCACGGGTCCT	0	-	mmu-miR-100-5p
ENSMUST00000121990.1|ENSMUSG00000026452.15|OTTMUSG00000029462.3|OTTMUST00000073004.1|Syt2-201|Syt2|6879|protein_coding|	3432	3439	8	*	6mer-a1	-2482	GCATCGGGTACA	0	-	mmu-miR-100-5p
ENSMUST00000121990.1|ENSMUSG00000026452.15|OTTMUSG00000029462.3|OTTMUST00000073004.1|Syt2-201|Syt2|6879|protein_coding|	6275	6282	8	*	wobbled 8mer	-1376	TATATGGGTAGA	5	-	mmu-miR-100-5p
ENSMUST00000168381.7|ENSMUSG00000073557.11|OTTMUSG00000021600.2|-|Ppp1r12b-209|Ppp1r12b|3621|protein_coding|	2666	2673	8	*	6mer-a1	-2382	CAGCCGGGTAGA	0	-	mmu-miR-100-5p
ENSMUST00000168381.7|ENSMUSG00000073557.11|OTTMUSG00000021600.2|-|Ppp1r12b-209|Ppp1r12b|3621|protein_coding|	1934	1941	8	*	6mer-m8	-2280	TGTACGGGATGA	0	-	mmu-miR-100-5p
ENSMUST00000168381.7|ENSMUSG00000073557.11|OTTMUSG00000021600.2|-|Ppp1r12b-209|Ppp1r12b|3621|protein_coding|	1958	1965	8	*	non-canonical	-1252	ATTACGGAAAGC	0	-	mmu-miR-100-5p
ENSMUST00000168381.7|ENSMUSG00000073557.11|OTTMUSG00000021600.2|-|Ppp1r12b-209|Ppp1r12b|3621|protein_coding|	1398	1405	8	*	non-canonical	-1151	AAAACTGGTAGC	0	-	mmu-miR-100-5p
ENSMUST00000112046.1|ENSMUSG00000041483.14|OTTMUSG00000022094.1|OTTMUST00000052462.1|Zfp281-202|Zfp281|4937|protein_coding|	182	189	8	*	non-canonical	-2382	GCAGCGGGTTCC	4	-	mmu-miR-100-5p
ENSMUST00000112046.1|ENSMUSG00000041483.14|OTTMUSG00000022094.1|OTTMUST00000052462.1|Zfp281-202|Zfp281|4937|protein_coding|	2843	2850	8	*	non-canonical	-1728	GTTACAGGTAAG	0	-	mmu-miR-100-5p
ENSMUST00000112046.1|ENSMUSG00000041483.14|OTTMUSG00000022094.1|OTTMUST00000052462.1|Zfp281-202|Zfp281|4937|protein_coding|	1321	1328	8	*	wobbled 8mer	-1145	AGTATGGGTAAC	0	-	mmu-miR-100-5p
ENSMUST00000112030.8|ENSMUSG00000019230.14|OTTMUSG00000022572.7|OTTMUST00000054114.4|Lhx9-205|Lhx9|4633|protein_coding|	343	350	8	*	6mer-a1	-2820	GACGCGGGTATG	2	-	mmu-miR-100-5p
ENSMUST00000168527.7|ENSMUSG00000056268.15|OTTMUSG00000033401.8|-|Dennd1b-202|Dennd1b|8206|protein_coding|	1321	1328	8	*	non-canonical	-2041	ACTTCGGGTGGC	4	-	mmu-miR-100-5p
ENSMUST00000168527.7|ENSMUSG00000056268.15|OTTMUSG00000033401.8|-|Dennd1b-202|Dennd1b|8206|protein_coding|	1063	1070	8	*	6mer-m8	-1994	GCTACGGGAGAT	0	-	mmu-miR-100-5p
ENSMUST00000168527.7|ENSMUSG00000056268.15|OTTMUSG00000033401.8|-|Dennd1b-202|Dennd1b|8206|protein_coding|	5801	5808	8	*	6mer-m8	-1609	GGTACGGGAGGA	0	-	mmu-miR-100-5p
ENSMUST00000168527.7|ENSMUSG00000056268.15|OTTMUSG00000033401.8|-|Dennd1b-202|Dennd1b|8206|protein_coding|	1715	1722	8	*	non-canonical	-1163	AAGACGGGGAAG	0	-	mmu-miR-100-5p
ENSMUST00000168527.7|ENSMUSG00000056268.15|OTTMUSG00000033401.8|-|Dennd1b-202|Dennd1b|8206|protein_coding|	1689	1696	8	*	non-canonical	-1139	TGAACGGGCAAG	0	-	mmu-miR-100-5p
ENSMUST00000035065.8|ENSMUSG00000032487.8|OTTMUSG00000049547.2|OTTMUST00000126288.1|Ptgs2-201|Ptgs2|4453|protein_coding|	1446	1453	8	*	non-canonical	-1853	TGGCCGGGTTGC	1	-	mmu-miR-100-5p
ENSMUST00000119161.8|ENSMUSG00000006005.18|OTTMUSG00000029496.5|OTTMUST00000073088.3|Tpr-201|Tpr|7480|protein_coding|	6981	6988	8	*	6mer-m8	-2761	TCTACGGGCACT	0	-	mmu-miR-100-5p
ENSMUST00000119161.8|ENSMUSG00000006005.18|OTTMUSG00000029496.5|OTTMUST00000073088.3|Tpr-201|Tpr|7480|protein_coding|	4094	4101	8	*	6mer-m8	-1790	GCTACGGGAGGA	0	-	mmu-miR-100-5p
ENSMUST00000035911.4|ENSMUSG00000040423.10|OTTMUSG00000034799.1|OTTMUST00000088461.1|Rc3h1-201|Rc3h1|3476|protein_coding|	2981	2988	8	*	non-canonical	-1529	ATTACGGCTAGA	0	-	mmu-miR-100-5p
ENSMUST00000035911.4|ENSMUSG00000040423.10|OTTMUSG00000034799.1|OTTMUST00000088461.1|Rc3h1-201|Rc3h1|3476|protein_coding|	264	271	8	*	non-canonical	-1367	AATACGGACATT	3	-	mmu-miR-100-5p
ENSMUST00000035911.4|ENSMUSG00000040423.10|OTTMUSG00000034799.1|OTTMUST00000088461.1|Rc3h1-201|Rc3h1|3476|protein_coding|	3222	3229	8	*	non-canonical	-1090	AAACTGGGTACA	0	-	mmu-miR-100-5p
ENSMUST00000086040.5|ENSMUSG00000026579.8|OTTMUSG00000034808.1|OTTMUST00000088478.1|F5-201|F5|7430|protein_coding|	6056	6063	8	*	non-canonical	-2377	TTTACTGGTAAT	0	-	mmu-miR-100-5p
ENSMUST00000086040.5|ENSMUSG00000026579.8|OTTMUSG00000034808.1|OTTMUST00000088478.1|F5-201|F5|7430|protein_coding|	671	678	8	*	non-canonical	-1747	AACTCGGGTCTG	2	-	mmu-miR-100-5p
ENSMUST00000086040.5|ENSMUSG00000026579.8|OTTMUSG00000034808.1|OTTMUST00000088478.1|F5-201|F5|7430|protein_coding|	2173	2180	8	*	non-canonical	-1015	TAATCGGGATTA	2	-	mmu-miR-100-5p
ENSMUST00000131751.6|ENSMUSG00000007097.14|OTTMUSG00000021834.2|OTTMUST00000051818.1|Atp1a2-203|Atp1a2|3583|retained_intron|	2803	2810	8	*	6mer	-2880	GTGACGGGTCAG	0	-	mmu-miR-100-5p
ENSMUST00000131751.6|ENSMUSG00000007097.14|OTTMUSG00000021834.2|OTTMUST00000051818.1|Atp1a2-203|Atp1a2|3583|retained_intron|	1297	1304	8	*	non-canonical	-1799	AAGACGGGCACC	0	-	mmu-miR-100-5p
ENSMUST00000094276.4|ENSMUSG00000063659.11|OTTMUSG00000050359.3|OTTMUST00000127826.1|Zbtb18-202|Zbtb18|4204|protein_coding|	1570	1577	8	*	non-canonical	-1871	CGAGCGGGTCCA	0	-	mmu-miR-100-5p
ENSMUST00000175916.7|ENSMUSG00000010175.13|OTTMUSG00000040162.4|OTTMUST00000104400.3|Prox1-202|Prox1|7913|protein_coding|	4012	4019	8	*	7mer-m8	-4096	TGTACGGGTGCA	0	-	mmu-miR-100-5p
ENSMUST00000175916.7|ENSMUSG00000010175.13|OTTMUSG00000040162.4|OTTMUST00000104400.3|Prox1-202|Prox1|7913|protein_coding|	2580	2587	8	*	6mer-m8	-2329	GTTACGGGAGTT	0	-	mmu-miR-100-5p
ENSMUST00000175916.7|ENSMUSG00000010175.13|OTTMUSG00000040162.4|OTTMUST00000104400.3|Prox1-202|Prox1|7913|protein_coding|	1014	1021	8	*	non-canonical	-1619	CGCCCGGGTTGA	0	-	mmu-miR-100-5p
ENSMUST00000175916.7|ENSMUSG00000010175.13|OTTMUSG00000040162.4|OTTMUST00000104400.3|Prox1-202|Prox1|7913|protein_coding|	4201	4208	8	*	non-canonical	-1561	GACTCGGGTCAG	5	-	mmu-miR-100-5p
ENSMUST00000175916.7|ENSMUSG00000010175.13|OTTMUSG00000040162.4|OTTMUST00000104400.3|Prox1-202|Prox1|7913|protein_coding|	7040	7047	8	*	non-canonical	-1446	GACACGGGAATG	0	-	mmu-miR-100-5p
ENSMUST00000175916.7|ENSMUSG00000010175.13|OTTMUSG00000040162.4|OTTMUST00000104400.3|Prox1-202|Prox1|7913|protein_coding|	3724	3731	8	*	wobbled 8mer	-1258	CATATGGGTATG	0	-	mmu-miR-100-5p
ENSMUST00000175916.7|ENSMUSG00000010175.13|OTTMUSG00000040162.4|OTTMUST00000104400.3|Prox1-202|Prox1|7913|protein_coding|	4395	4402	8	*	non-canonical	-1129	AATACGGACAGA	0	-	mmu-miR-100-5p
ENSMUST00000175916.7|ENSMUSG00000010175.13|OTTMUSG00000040162.4|OTTMUST00000104400.3|Prox1-202|Prox1|7913|protein_coding|	1700	1707	8	*	non-canonical	-1079	TCAACGGGGAAA	4	-	mmu-miR-100-5p
ENSMUST00000175916.7|ENSMUSG00000010175.13|OTTMUSG00000040162.4|OTTMUST00000104400.3|Prox1-202|Prox1|7913|protein_coding|	7081	7088	8	*	non-canonical	-1066	AAAACGGATTCA	4	-	mmu-miR-100-5p
ENSMUST00000027975.7|ENSMUSG00000026664.7|OTTMUSG00000010818.1|OTTMUST00000025296.1|Phyh-201|Phyh|1438|protein_coding|	782	789	8	*	non-canonical	-1328	CCCCCGGGTCCA	0	-	mmu-miR-100-5p
ENSMUST00000028117.3|ENSMUSG00000026775.9|OTTMUSG00000011633.2|OTTMUST00000027219.1|Yme1l1-201|Yme1l1|4707|protein_coding|	2330	2337	8	*	6mer-m8	-2260	TCTACGGGAGTC	0	-	mmu-miR-100-5p
ENSMUST00000028117.3|ENSMUSG00000026775.9|OTTMUSG00000011633.2|OTTMUST00000027219.1|Yme1l1-201|Yme1l1|4707|protein_coding|	4103	4110	8	*	non-canonical	-1078	ATGTCTGGTAAA	0	-	mmu-miR-100-5p
ENSMUST00000113870.2|ENSMUSG00000026812.16|OTTMUSG00000011747.4|-|Tsc1-204|Tsc1|7595|protein_coding|	2535	2542	8	*	non-canonical	-1920	GCTTCGGGTGGA	4	-	mmu-miR-100-5p
ENSMUST00000113870.2|ENSMUSG00000026812.16|OTTMUSG00000011747.4|-|Tsc1-204|Tsc1|7595|protein_coding|	4459	4466	8	*	non-canonical	-1589	CCCTCGGGTCCA	0	-	mmu-miR-100-5p
ENSMUST00000113870.2|ENSMUSG00000026812.16|OTTMUSG00000011747.4|-|Tsc1-204|Tsc1|7595|protein_coding|	2970	2977	8	*	non-canonical	-1354	CACCCGGGTGTT	4	-	mmu-miR-100-5p
ENSMUST00000113717.7|ENSMUSG00000057738.13|OTTMUSG00000016728.9|OTTMUST00000040529.1|Sptan1-204|Sptan1|7958|protein_coding|	6872	6879	8	*	6mer	-3103	TCGACGGGTCCT	0	-	mmu-miR-100-5p
ENSMUST00000113717.7|ENSMUSG00000057738.13|OTTMUSG00000016728.9|OTTMUST00000040529.1|Sptan1-204|Sptan1|7958|protein_coding|	5955	5962	8	*	non-canonical	-1697	GGATCGGGTGAA	0	-	mmu-miR-100-5p
ENSMUST00000113717.7|ENSMUSG00000057738.13|OTTMUSG00000016728.9|OTTMUST00000040529.1|Sptan1-204|Sptan1|7958|protein_coding|	6663	6670	8	*	non-canonical	-1482	TTTCCGGGTGGC	0	-	mmu-miR-100-5p
ENSMUST00000113717.7|ENSMUSG00000057738.13|OTTMUSG00000016728.9|OTTMUST00000040529.1|Sptan1-204|Sptan1|7958|protein_coding|	4391	4398	8	*	non-canonical	-1355	CTCACGGGCACT	0	-	mmu-miR-100-5p
ENSMUST00000113717.7|ENSMUSG00000057738.13|OTTMUSG00000016728.9|OTTMUST00000040529.1|Sptan1-204|Sptan1|7958|protein_coding|	1353	1360	8	*	non-canonical	-1018	AAGCTGGGTAAC	0	-	mmu-miR-100-5p
ENSMUST00000113620.9|ENSMUSG00000026860.16|OTTMUSG00000016768.3|OTTMUST00000040711.1|Sh3glb2-203|Sh3glb2|1694|protein_coding|	391	398	8	*	6mer-m8	-2822	CCTACGGGAAGA	0	-	mmu-miR-100-5p
ENSMUST00000113620.9|ENSMUSG00000026860.16|OTTMUSG00000016768.3|OTTMUST00000040711.1|Sh3glb2-203|Sh3glb2|1694|protein_coding|	49	56	8	*	6mer-m8	-1244	CGTACGGGCGCG	1	-	mmu-miR-100-5p
ENSMUST00000113620.9|ENSMUSG00000026860.16|OTTMUSG00000016768.3|OTTMUST00000040711.1|Sh3glb2-203|Sh3glb2|1694|protein_coding|	1016	1023	8	*	non-canonical	-1126	GGCCCGGGTGCT	0	-	mmu-miR-100-5p
ENSMUST00000139624.7|ENSMUSG00000026825.17|OTTMUSG00000012945.7|OTTMUST00000031099.4|Dnm1-209|Dnm1|3337|nonsense_mediated_decay|	439	446	8	*	wobbled 7mer	-2268	CCTGCGGGTCTA	0	-	mmu-miR-100-5p
ENSMUST00000139624.7|ENSMUSG00000026825.17|OTTMUSG00000012945.7|OTTMUST00000031099.4|Dnm1-209|Dnm1|3337|nonsense_mediated_decay|	2747	2754	8	*	non-canonical	-1803	CGATCGGGTCAG	0	-	mmu-miR-100-5p
ENSMUST00000176438.8|ENSMUSG00000026872.17|OTTMUSG00000012355.11|OTTMUST00000029410.4|Zeb2-212|Zeb2|9124|protein_coding|	1582	1589	8	*	6mer	-4118	AAGACGGGTTCT	0	-	mmu-miR-100-5p
ENSMUST00000176438.8|ENSMUSG00000026872.17|OTTMUSG00000012355.11|OTTMUST00000029410.4|Zeb2-212|Zeb2|9124|protein_coding|	4071	4078	8	*	6mer-m8	-2433	GATACGGGATGA	0	-	mmu-miR-100-5p
ENSMUST00000176438.8|ENSMUSG00000026872.17|OTTMUSG00000012355.11|OTTMUST00000029410.4|Zeb2-212|Zeb2|9124|protein_coding|	1942	1949	8	*	non-canonical	-2222	AATACGGTTTCT	0	-	mmu-miR-100-5p
ENSMUST00000176438.8|ENSMUSG00000026872.17|OTTMUSG00000012355.11|OTTMUST00000029410.4|Zeb2-212|Zeb2|9124|protein_coding|	5763	5770	8	*	non-canonical	-1407	TTGACTGGTACC	0	-	mmu-miR-100-5p
ENSMUST00000176438.8|ENSMUSG00000026872.17|OTTMUSG00000012355.11|OTTMUST00000029410.4|Zeb2-212|Zeb2|9124|protein_coding|	3761	3768	8	*	non-canonical	-1189	ATCACAGGTACT	0	-	mmu-miR-100-5p
ENSMUST00000176438.8|ENSMUSG00000026872.17|OTTMUSG00000012355.11|OTTMUST00000029410.4|Zeb2-212|Zeb2|9124|protein_coding|	1109	1116	8	*	non-canonical	-1165	CCAACGGGCAAG	0	-	mmu-miR-100-5p
ENSMUST00000176438.8|ENSMUSG00000026872.17|OTTMUSG00000012355.11|OTTMUST00000029410.4|Zeb2-212|Zeb2|9124|protein_coding|	4054	4061	8	*	non-canonical	-1020	GATACGGATCCC	4	-	mmu-miR-100-5p
ENSMUST00000201804.3|ENSMUSG00000026872.17|OTTMUSG00000012355.11|OTTMUST00000138688.2|Zeb2-221|Zeb2|2236|protein_coding|	1176	1183	8	*	6mer	-4118	AAGACGGGTTCT	0	-	mmu-miR-100-5p
ENSMUST00000201804.3|ENSMUSG00000026872.17|OTTMUSG00000012355.11|OTTMUST00000138688.2|Zeb2-221|Zeb2|2236|protein_coding|	1536	1543	8	*	non-canonical	-2222	AATACGGTTTCT	0	-	mmu-miR-100-5p
ENSMUST00000201804.3|ENSMUSG00000026872.17|OTTMUSG00000012355.11|OTTMUST00000138688.2|Zeb2-221|Zeb2|2236|protein_coding|	703	710	8	*	non-canonical	-1165	CCAACGGGCAAG	0	-	mmu-miR-100-5p
ENSMUST00000090940.5|ENSMUSG00000026830.9|OTTMUSG00000012597.1|OTTMUST00000030004.1|Ermn-201|Ermn|3635|protein_coding|	2962	2969	8	*	non-canonical	-1191	TCAACTGGTATT	0	-	mmu-miR-100-5p
ENSMUST00000090940.5|ENSMUSG00000026830.9|OTTMUSG00000012597.1|OTTMUST00000030004.1|Ermn-201|Ermn|3635|protein_coding|	998	1005	8	*	non-canonical	-1086	CTAACGGGGACC	0	-	mmu-miR-100-5p
ENSMUST00000135737.1|ENSMUSG00000026839.17|OTTMUSG00000012752.3|OTTMUST00000030472.1|Upp2-205|Upp2|2848|processed_transcript|	1197	1204	8	*	g-bulged 7mer	-1379	GGTACGGGGTAG	0	-	mmu-miR-100-5p
ENSMUST00000147650.1|ENSMUSG00000035168.16|OTTMUSG00000012709.2|OTTMUST00000030328.1|Tanc1-210|Tanc1|3392|retained_intron|	918	925	8	*	6mer-a1	-2642	ATGCCGGGTAGA	4	-	mmu-miR-100-5p
ENSMUST00000147650.1|ENSMUSG00000035168.16|OTTMUSG00000012709.2|OTTMUST00000030328.1|Tanc1-210|Tanc1|3392|retained_intron|	135	142	8	*	6mer-a1	-2513	GAGTCGGGTAAG	6	-	mmu-miR-100-5p
ENSMUST00000102735.9|ENSMUSG00000026904.17|OTTMUSG00000012738.2|OTTMUST00000030426.2|Slc4a10-202|Slc4a10|5482|protein_coding|	1871	1878	8	*	6mer-m8	-1978	CTTACGGGCCAG	0	-	mmu-miR-100-5p
ENSMUST00000102735.9|ENSMUSG00000026904.17|OTTMUSG00000012738.2|OTTMUST00000030426.2|Slc4a10-202|Slc4a10|5482|protein_coding|	3179	3186	8	*	non-canonical	-1821	CAAACGGGAACT	0	-	mmu-miR-100-5p
ENSMUST00000102735.9|ENSMUSG00000026904.17|OTTMUSG00000012738.2|OTTMUST00000030426.2|Slc4a10-202|Slc4a10|5482|protein_coding|	1071	1078	8	*	non-canonical	-1410	CCTCCGGGTGCT	3	-	mmu-miR-100-5p
ENSMUST00000125446.2|ENSMUSG00000034848.17|OTTMUSG00000012999.2|OTTMUST00000031326.2|Ttc21b-202|Ttc21b|4061|protein_coding|	41	48	8	*	6mer-a1	-2044	CCTCCGGGTAGC	0	-	mmu-miR-100-5p
ENSMUST00000125446.2|ENSMUSG00000034848.17|OTTMUSG00000012999.2|OTTMUST00000031326.2|Ttc21b-202|Ttc21b|4061|protein_coding|	1996	2003	8	*	non-canonical	-1305	TTTTCGGGAACT	0	-	mmu-miR-100-5p
ENSMUST00000125446.2|ENSMUSG00000034848.17|OTTMUSG00000012999.2|OTTMUST00000031326.2|Ttc21b-202|Ttc21b|4061|protein_coding|	2016	2023	8	*	non-canonical	-1100	ATTACGTGTCAC	0	-	mmu-miR-100-5p
ENSMUST00000183775.7|ENSMUSG00000059173.19|OTTMUSG00000013315.7|OTTMUST00000032229.3|Pde1a-210|Pde1a|4178|nonsense_mediated_decay|	816	823	8	*	non-canonical	-2120	CATACAGGTATC	1	-	mmu-miR-100-5p
ENSMUST00000183775.7|ENSMUSG00000059173.19|OTTMUSG00000013315.7|OTTMUST00000032229.3|Pde1a-210|Pde1a|4178|nonsense_mediated_decay|	1468	1475	8	*	6mer-m8	-1598	ACTACGGGGCAA	0	-	mmu-miR-100-5p
ENSMUST00000183775.7|ENSMUSG00000059173.19|OTTMUSG00000013315.7|OTTMUST00000032229.3|Pde1a-210|Pde1a|4178|nonsense_mediated_decay|	120	127	8	*	non-canonical	-1024	GATACGGACATC	0	-	mmu-miR-100-5p
ENSMUST00000111760.2|ENSMUSG00000027002.13|OTTMUSG00000013373.2|OTTMUST00000032325.1|Nckap1-202|Nckap1|4597|protein_coding|	224	231	8	*	non-canonical	-1750	GCCGCGGGTGGA	2	-	mmu-miR-100-5p
ENSMUST00000111760.2|ENSMUSG00000027002.13|OTTMUSG00000013373.2|OTTMUST00000032325.1|Nckap1-202|Nckap1|4597|protein_coding|	2410	2417	8	*	non-canonical	-1720	AAACCGGGTGTG	3	-	mmu-miR-100-5p
ENSMUST00000111760.2|ENSMUSG00000027002.13|OTTMUSG00000013373.2|OTTMUST00000032325.1|Nckap1-202|Nckap1|4597|protein_coding|	283	290	8	*	non-canonical	-1496	GGCGCGGGTGGG	2	-	mmu-miR-100-5p
ENSMUST00000111760.2|ENSMUSG00000027002.13|OTTMUSG00000013373.2|OTTMUST00000032325.1|Nckap1-202|Nckap1|4597|protein_coding|	2377	2384	8	*	non-canonical	-1384	CAGACGGGCAAG	0	-	mmu-miR-100-5p
ENSMUST00000111760.2|ENSMUSG00000027002.13|OTTMUSG00000013373.2|OTTMUST00000032325.1|Nckap1-202|Nckap1|4597|protein_coding|	4210	4217	8	*	non-canonical	-1236	CCTACGGTTCCT	0	-	mmu-miR-100-5p
ENSMUST00000111760.2|ENSMUSG00000027002.13|OTTMUSG00000013373.2|OTTMUST00000032325.1|Nckap1-202|Nckap1|4597|protein_coding|	2801	2808	8	*	non-canonical	-1158	CAAACTGGTACT	6	-	mmu-miR-100-5p
ENSMUST00000111696.7|ENSMUSG00000034101.14|OTTMUSG00000013442.5|OTTMUST00000032556.1|Ctnnd1-222|Ctnnd1|6281|protein_coding|	524	531	8	*	6mer-m8	-2382	ATTACGGGCCTT	2	-	mmu-miR-100-5p
ENSMUST00000111696.7|ENSMUSG00000034101.14|OTTMUSG00000013442.5|OTTMUST00000032556.1|Ctnnd1-222|Ctnnd1|6281|protein_coding|	1475	1482	8	*	6mer-m8	-2141	CTTACGGGCTAG	0	-	mmu-miR-100-5p
ENSMUST00000111696.7|ENSMUSG00000034101.14|OTTMUSG00000013442.5|OTTMUST00000032556.1|Ctnnd1-222|Ctnnd1|6281|protein_coding|	768	775	8	*	non-canonical	-1488	CGTCCGGGTCTC	0	-	mmu-miR-100-5p
ENSMUST00000111696.7|ENSMUSG00000034101.14|OTTMUSG00000013442.5|OTTMUST00000032556.1|Ctnnd1-222|Ctnnd1|6281|protein_coding|	1332	1339	8	*	non-canonical	-1281	GTCCCGGGTGAC	0	-	mmu-miR-100-5p
ENSMUST00000111696.7|ENSMUSG00000034101.14|OTTMUSG00000013442.5|OTTMUST00000032556.1|Ctnnd1-222|Ctnnd1|6281|protein_coding|	2280	2287	8	*	non-canonical	-1073	ACTTCGGGAATG	2	-	mmu-miR-100-5p
ENSMUST00000111696.7|ENSMUSG00000034101.14|OTTMUSG00000013442.5|OTTMUST00000032556.1|Ctnnd1-222|Ctnnd1|6281|protein_coding|	1380	1387	8	*	non-canonical	-1018	CTACCGGGCACC	2	-	mmu-miR-100-5p
ENSMUST00000111317.8|ENSMUSG00000040506.16|OTTMUSG00000014330.2|-|Ambra1-205|Ambra1|4929|protein_coding|	3498	3505	8	*	non-canonical	-1804	ACAACGGGAACA	0	-	mmu-miR-100-5p
ENSMUST00000111317.8|ENSMUSG00000040506.16|OTTMUSG00000014330.2|-|Ambra1-205|Ambra1|4929|protein_coding|	4749	4756	8	*	non-canonical	-1314	TGTACGTGTAGT	0	-	mmu-miR-100-5p
ENSMUST00000171088.7|ENSMUSG00000032841.15|OTTMUSG00000015047.3|-|Prr5l-210|Prr5l|4296|protein_coding|	256	263	8	*	non-canonical	-1333	GGCTCGGGTGAC	3	-	mmu-miR-100-5p
ENSMUST00000171088.7|ENSMUSG00000032841.15|OTTMUSG00000015047.3|-|Prr5l-210|Prr5l|4296|protein_coding|	4014	4021	8	*	non-canonical	-1114	ATATCTGGTATT	0	-	mmu-miR-100-5p
ENSMUST00000141159.8|ENSMUSG00000068373.15|OTTMUSG00000019148.6|OTTMUST00000035482.3|D430041D05Rik-203|D430041D05Rik|9782|protein_coding|	1933	1940	8	*	non-canonical	-1604	ACAACGGGAAGC	0	-	mmu-miR-100-5p
ENSMUST00000141159.8|ENSMUSG00000068373.15|OTTMUSG00000019148.6|OTTMUST00000035482.3|D430041D05Rik-203|D430041D05Rik|9782|protein_coding|	8542	8549	8	*	non-canonical	-1506	AGCTCGGGTGCT	2	-	mmu-miR-100-5p
ENSMUST00000141159.8|ENSMUSG00000068373.15|OTTMUSG00000019148.6|OTTMUST00000035482.3|D430041D05Rik-203|D430041D05Rik|9782|protein_coding|	5940	5947	8	*	non-canonical	-1428	CACACGGGCATT	0	-	mmu-miR-100-5p
ENSMUST00000141159.8|ENSMUSG00000068373.15|OTTMUSG00000019148.6|OTTMUST00000035482.3|D430041D05Rik-203|D430041D05Rik|9782|protein_coding|	1766	1773	8	*	non-canonical	-1333	TGCCCGGGTCAT	0	-	mmu-miR-100-5p
ENSMUST00000028583.7|ENSMUSG00000027162.7|OTTMUSG00000015123.1|OTTMUST00000035872.1|Lin7c-201|Lin7c|4228|protein_coding|	3577	3584	8	*	non-canonical	-2353	AATACGGTTATG	0	-	mmu-miR-100-5p
ENSMUST00000024005.7|ENSMUSG00000023236.7|OTTMUSG00000019161.1|OTTMUST00000036027.1|Scg5-201|Scg5|1208|protein_coding|	228	235	8	*	non-canonical	-1731	TGACCGGGTCTC	2	-	mmu-miR-100-5p
ENSMUST00000178049.1|ENSMUSG00000096006.1|-|-|Gm21596-201|Gm21596|1316|processed_pseudogene|	109	116	8	*	non-canonical	-1088	CGGACGGGCACT	0	-	mmu-miR-100-5p
ENSMUST00000102543.4|ENSMUSG00000040383.16|OTTMUSG00000015215.1|OTTMUST00000036047.1|Aqr-202|Aqr|4352|protein_coding|	3494	3501	8	*	non-canonical	-1749	CGTCCGGGTTGG	2	-	mmu-miR-100-5p
ENSMUST00000102543.4|ENSMUSG00000040383.16|OTTMUSG00000015215.1|OTTMUST00000036047.1|Aqr-202|Aqr|4352|protein_coding|	2849	2856	8	*	non-canonical	-1313	CAAACGGTTACA	0	-	mmu-miR-100-5p
ENSMUST00000102543.4|ENSMUSG00000040383.16|OTTMUSG00000015215.1|OTTMUST00000036047.1|Aqr-202|Aqr|4352|protein_coding|	3370	3377	8	*	non-canonical	-1032	AAGACGGATTCA	0	-	mmu-miR-100-5p
ENSMUST00000028758.7|ENSMUSG00000027296.7|OTTMUSG00000016426.1|OTTMUST00000039556.1|Itpka-201|Itpka|1818|protein_coding|	1552	1559	8	*	non-canonical	-1428	GGACCGGGTGCC	0	-	mmu-miR-100-5p
ENSMUST00000028758.7|ENSMUSG00000027296.7|OTTMUSG00000016426.1|OTTMUST00000039556.1|Itpka-201|Itpka|1818|protein_coding|	1735	1742	8	*	non-canonical	-1236	TTCACAGGTATA	0	-	mmu-miR-100-5p
ENSMUST00000028758.7|ENSMUSG00000027296.7|OTTMUSG00000016426.1|OTTMUST00000039556.1|Itpka-201|Itpka|1818|protein_coding|	63	70	8	*	non-canonical	-1175	CCGACGGGCATG	0	-	mmu-miR-100-5p
ENSMUST00000099529.8|ENSMUSG00000034032.15|OTTMUSG00000016529.2|OTTMUST00000039955.1|Rpap1-202|Rpap1|4813|protein_coding|	3684	3691	8	*	wobbled 7mer	-2335	CATGCGGGTCCT	3	-	mmu-miR-100-5p
ENSMUST00000099529.8|ENSMUSG00000034032.15|OTTMUSG00000016529.2|OTTMUST00000039955.1|Rpap1-202|Rpap1|4813|protein_coding|	39	46	8	*	non-canonical	-2077	CAGGCGGGTTTG	0	-	mmu-miR-100-5p
ENSMUST00000099529.8|ENSMUSG00000034032.15|OTTMUSG00000016529.2|OTTMUST00000039955.1|Rpap1-202|Rpap1|4813|protein_coding|	4171	4178	8	*	non-canonical	-1962	GTTACTGGTACA	0	-	mmu-miR-100-5p
ENSMUST00000099529.8|ENSMUSG00000034032.15|OTTMUSG00000016529.2|OTTMUST00000039955.1|Rpap1-202|Rpap1|4813|protein_coding|	2454	2461	8	*	non-canonical	-1706	GCAGCGGGTGGC	0	-	mmu-miR-100-5p
ENSMUST00000090071.4|ENSMUSG00000050211.14|OTTMUSG00000015277.2|OTTMUST00000036202.2|Pla2g4e-201|Pla2g4e|4477|protein_coding|	2430	2437	8	*	6mer-m8	-2217	TGTACGGGATGC	5	-	mmu-miR-100-5p
ENSMUST00000090071.4|ENSMUSG00000050211.14|OTTMUSG00000015277.2|OTTMUST00000036202.2|Pla2g4e-201|Pla2g4e|4477|protein_coding|	3520	3527	8	*	non-canonical	-1532	GCACCGGGTGCA	0	-	mmu-miR-100-5p
ENSMUST00000056732.3|ENSMUSG00000048222.3|OTTMUSG00000030519.1|OTTMUST00000036330.1|Mfap1b-201|Mfap1b|3362|protein_coding|	1645	1652	8	*	6mer-a1	-2303	TAACCGGGTAGG	0	-	mmu-miR-100-5p
ENSMUST00000056732.3|ENSMUSG00000048222.3|OTTMUSG00000030519.1|OTTMUST00000036330.1|Mfap1b-201|Mfap1b|3362|protein_coding|	778	785	8	*	non-canonical	-1667	GGATCGGGTGAC	2	-	mmu-miR-100-5p
ENSMUST00000056732.3|ENSMUSG00000048222.3|OTTMUSG00000030519.1|OTTMUST00000036330.1|Mfap1b-201|Mfap1b|3362|protein_coding|	1111	1118	8	*	non-canonical	-1006	ACTTCGGGCAAA	1	-	mmu-miR-100-5p
ENSMUST00000028668.7|ENSMUSG00000027236.8|OTTMUSG00000015531.1|OTTMUST00000036883.1|Eif3j1-201|Eif3j1|5413|protein_coding|	2795	2802	8	*	non-canonical	-2128	AATACAGGTAGA	0	-	mmu-miR-100-5p
ENSMUST00000028668.7|ENSMUSG00000027236.8|OTTMUSG00000015531.1|OTTMUST00000036883.1|Eif3j1-201|Eif3j1|5413|protein_coding|	3030	3037	8	*	non-canonical	-1730	AATACGTGTACC	3	-	mmu-miR-100-5p
ENSMUST00000028668.7|ENSMUSG00000027236.8|OTTMUSG00000015531.1|OTTMUST00000036883.1|Eif3j1-201|Eif3j1|5413|protein_coding|	4710	4717	8	*	non-canonical	-1632	CACTCGGGTGAA	0	-	mmu-miR-100-5p
ENSMUST00000028668.7|ENSMUSG00000027236.8|OTTMUSG00000015531.1|OTTMUST00000036883.1|Eif3j1-201|Eif3j1|5413|protein_coding|	4179	4186	8	*	non-canonical	-1036	TTACCTGGTAGA	4	-	mmu-miR-100-5p
ENSMUST00000102476.4|ENSMUSG00000060802.8|OTTMUSG00000015534.1|OTTMUST00000036889.1|B2m-201|B2m|860|protein_coding|	236	243	8	*	non-canonical	-1681	AGAACGGGAAAA	0	-	mmu-miR-100-5p
ENSMUST00000028624.8|ENSMUSG00000027199.14|OTTMUSG00000015672.1|OTTMUST00000037236.1|Gatm-201|Gatm|2389|protein_coding|	92	99	8	*	7mer-m8	-3820	GCTACGGGTGCG	3	-	mmu-miR-100-5p
ENSMUST00000028624.8|ENSMUSG00000027199.14|OTTMUSG00000015672.1|OTTMUST00000037236.1|Gatm-201|Gatm|2389|protein_coding|	2195	2202	8	*	non-canonical	-1425	CTAACAGGTATA	4	-	mmu-miR-100-5p
ENSMUST00000028624.8|ENSMUSG00000027199.14|OTTMUSG00000015672.1|OTTMUST00000037236.1|Gatm-201|Gatm|2389|protein_coding|	1242	1249	8	*	non-canonical	-1044	AAGCTGGGTATC	4	-	mmu-miR-100-5p
ENSMUST00000005954.8|ENSMUSG00000005804.14|OTTMUSG00000015683.1|OTTMUST00000037272.1|Bloc1s6-201|Bloc1s6|3484|protein_coding|	650	657	8	*	non-canonical	-2599	CCTTCGGGTTCC	0	-	mmu-miR-100-5p
ENSMUST00000005954.8|ENSMUSG00000005804.14|OTTMUSG00000015683.1|OTTMUST00000037272.1|Bloc1s6-201|Bloc1s6|3484|protein_coding|	159	166	8	*	6mer-m8	-1606	CTTACGGGGCCT	4	-	mmu-miR-100-5p
ENSMUST00000005954.8|ENSMUSG00000005804.14|OTTMUSG00000015683.1|OTTMUST00000037272.1|Bloc1s6-201|Bloc1s6|3484|protein_coding|	1833	1840	8	*	6mer-m8	-1455	CATACGGGGCGA	3	-	mmu-miR-100-5p
ENSMUST00000028817.6|ENSMUSG00000027342.14|OTTMUSG00000015547.1|OTTMUST00000036927.1|Pcna-201|Pcna|1518|protein_coding|	38	45	8	*	7mer-a1	-3578	ACCACGGGTACG	0	-	mmu-miR-100-5p
ENSMUST00000028817.6|ENSMUSG00000027342.14|OTTMUSG00000015547.1|OTTMUST00000036927.1|Pcna-201|Pcna|1518|protein_coding|	698	705	8	*	non-canonical	-1845	CCGTCGGGTGAA	3	-	mmu-miR-100-5p
ENSMUST00000103136.7|ENSMUSG00000027624.19|OTTMUSG00000015876.6|OTTMUST00000037735.1|Epb41l1-202|Epb41l1|6249|protein_coding|	2037	2044	8	*	non-canonical	-1337	ATTACGGTCAGC	0	-	mmu-miR-100-5p
ENSMUST00000103136.7|ENSMUSG00000027624.19|OTTMUSG00000015876.6|OTTMUST00000037735.1|Epb41l1-202|Epb41l1|6249|protein_coding|	2079	2086	8	*	non-canonical	-1198	TTCACGGTTATT	3	-	mmu-miR-100-5p
ENSMUST00000109486.8|ENSMUSG00000027652.15|OTTMUSG00000015940.4|OTTMUST00000037869.1|Ralgapb-203|Ralgapb|8383|protein_coding|	112	119	8	*	6mer	-2986	CTGACGGGTGGA	0	-	mmu-miR-100-5p
ENSMUST00000109486.8|ENSMUSG00000027652.15|OTTMUSG00000015940.4|OTTMUST00000037869.1|Ralgapb-203|Ralgapb|8383|protein_coding|	177	184	8	*	non-canonical	-1683	GGCGCGGGTCGC	5	-	mmu-miR-100-5p
ENSMUST00000109486.8|ENSMUSG00000027652.15|OTTMUSG00000015940.4|OTTMUST00000037869.1|Ralgapb-203|Ralgapb|8383|protein_coding|	4025	4032	8	*	non-canonical	-1310	TCAACGGGCAGA	0	-	mmu-miR-100-5p
ENSMUST00000109486.8|ENSMUSG00000027652.15|OTTMUSG00000015940.4|OTTMUST00000037869.1|Ralgapb-203|Ralgapb|8383|protein_coding|	6679	6686	8	*	non-canonical	-1085	ATTTCTGGTAAC	2	-	mmu-miR-100-5p
ENSMUST00000109486.8|ENSMUSG00000027652.15|OTTMUSG00000015940.4|OTTMUST00000037869.1|Ralgapb-203|Ralgapb|8383|protein_coding|	4165	4172	8	*	non-canonical	-1083	ATGCCGGGAATT	3	-	mmu-miR-100-5p
ENSMUST00000109486.8|ENSMUSG00000027652.15|OTTMUSG00000015940.4|OTTMUST00000037869.1|Ralgapb-203|Ralgapb|8383|protein_coding|	2881	2888	8	*	non-canonical	-1019	GAACTGGGTATC	0	-	mmu-miR-100-5p
ENSMUST00000142909.1|ENSMUSG00000017009.3|OTTMUSG00000001157.2|OTTMUST00000038948.1|Sdc4-202|Sdc4|797|processed_transcript|	197	204	8	*	non-canonical	-2163	CTCTCGGGTTCT	0	-	mmu-miR-100-5p
ENSMUST00000109349.8|ENSMUSG00000017734.15|OTTMUSG00000001091.6|OTTMUST00000002144.3|Dbndd2-203|Dbndd2|3597|protein_coding|	2557	2564	8	*	non-canonical	-2000	GATACGGTTTTT	0	-	mmu-miR-100-5p
ENSMUST00000109349.8|ENSMUSG00000017734.15|OTTMUSG00000001091.6|OTTMUST00000002144.3|Dbndd2-203|Dbndd2|3597|protein_coding|	2347	2354	8	*	non-canonical	-1210	TTTACGTGTTCG	0	-	mmu-miR-100-5p
ENSMUST00000109349.8|ENSMUSG00000017734.15|OTTMUSG00000001091.6|OTTMUST00000002144.3|Dbndd2-203|Dbndd2|3597|protein_coding|	3063	3070	8	*	non-canonical	-1061	AAGCAGGGTATA	0	-	mmu-miR-100-5p
ENSMUST00000109349.8|ENSMUSG00000017734.15|OTTMUSG00000001091.6|OTTMUST00000002144.3|Dbndd2-203|Dbndd2|3597|protein_coding|	1242	1249	8	*	non-canonical	-1014	AAATCAGGTAAA	0	-	mmu-miR-100-5p
ENSMUST00000099092.7|ENSMUSG00000017740.17|OTTMUSG00000019699.5|OTTMUST00000002164.2|Slc12a5-201|Slc12a5|6028|protein_coding|	1805	1812	8	*	6mer-m8	-2618	CTTACGGGACAA	2	-	mmu-miR-100-5p
ENSMUST00000099092.7|ENSMUSG00000017740.17|OTTMUSG00000019699.5|OTTMUST00000002164.2|Slc12a5-201|Slc12a5|6028|protein_coding|	194	201	8	*	6mer-m8	-2547	CATACGGGATGA	0	-	mmu-miR-100-5p
ENSMUST00000099092.7|ENSMUSG00000017740.17|OTTMUSG00000019699.5|OTTMUST00000002164.2|Slc12a5-201|Slc12a5|6028|protein_coding|	1109	1116	8	*	wobbled 7mer	-2341	CATGCGGGTGTA	0	-	mmu-miR-100-5p
ENSMUST00000099092.7|ENSMUSG00000017740.17|OTTMUSG00000019699.5|OTTMUST00000002164.2|Slc12a5-201|Slc12a5|6028|protein_coding|	4839	4846	8	*	6mer-m8	-2121	CTTACGGGCCCA	0	-	mmu-miR-100-5p
ENSMUST00000099092.7|ENSMUSG00000017740.17|OTTMUSG00000019699.5|OTTMUST00000002164.2|Slc12a5-201|Slc12a5|6028|protein_coding|	236	243	8	*	non-canonical	-1734	CGCGCGGGTGTG	2	-	mmu-miR-100-5p
ENSMUST00000099092.7|ENSMUSG00000017740.17|OTTMUSG00000019699.5|OTTMUST00000002164.2|Slc12a5-201|Slc12a5|6028|protein_coding|	3713	3720	8	*	non-canonical	-1475	GGACCGGGTGAT	0	-	mmu-miR-100-5p
ENSMUST00000099092.7|ENSMUSG00000017740.17|OTTMUSG00000019699.5|OTTMUST00000002164.2|Slc12a5-201|Slc12a5|6028|protein_coding|	4116	4123	8	*	non-canonical	-1220	AGCCCGGGTGCC	0	-	mmu-miR-100-5p
ENSMUST00000132270.7|ENSMUSG00000017664.16|OTTMUSG00000001172.19|OTTMUST00000002292.4|Slc35c2-210|Slc35c2|1892|nonsense_mediated_decay|	426	433	8	*	non-canonical	-1070	GGCCCGGGTGGT	0	-	mmu-miR-100-5p
ENSMUST00000109262.7|ENSMUSG00000039671.18|OTTMUSG00000001126.5|OTTMUST00000002209.2|Zmynd8-204|Zmynd8|2515|protein_coding|	1930	1937	8	*	non-canonical	-2039	CAGTCGGGTGCT	4	-	mmu-miR-100-5p
ENSMUST00000109262.7|ENSMUSG00000039671.18|OTTMUSG00000001126.5|OTTMUST00000002209.2|Zmynd8-204|Zmynd8|2515|protein_coding|	389	396	8	*	non-canonical	-1825	TCCCCGGGTTTA	0	-	mmu-miR-100-5p
ENSMUST00000109262.7|ENSMUSG00000039671.18|OTTMUSG00000001126.5|OTTMUST00000002209.2|Zmynd8-204|Zmynd8|2515|protein_coding|	967	974	8	*	non-canonical	-1396	AAGACGGGCAGG	0	-	mmu-miR-100-5p
ENSMUST00000109159.2|ENSMUSG00000047907.11|OTTMUSG00000016080.5|OTTMUST00000038385.2|Tshz2-202|Tshz2|4314|protein_coding|	3888	3895	8	*	wobbled 7mer	-2586	GCTGCGGGTTGA	4	-	mmu-miR-100-5p
ENSMUST00000109159.2|ENSMUSG00000047907.11|OTTMUSG00000016080.5|OTTMUST00000038385.2|Tshz2-202|Tshz2|4314|protein_coding|	3907	3914	8	*	wobbled 7mer	-1963	GCTGCGGGTGGA	0	-	mmu-miR-100-5p
ENSMUST00000109159.2|ENSMUSG00000047907.11|OTTMUSG00000016080.5|OTTMUST00000038385.2|Tshz2-202|Tshz2|4314|protein_coding|	3926	3933	8	*	wobbled 7mer	-1963	GCTGCGGGTGGA	0	-	mmu-miR-100-5p
ENSMUST00000109159.2|ENSMUSG00000047907.11|OTTMUSG00000016080.5|OTTMUST00000038385.2|Tshz2-202|Tshz2|4314|protein_coding|	3945	3952	8	*	wobbled 7mer	-1963	GCTGCGGGTGGA	0	-	mmu-miR-100-5p
ENSMUST00000109159.2|ENSMUSG00000047907.11|OTTMUSG00000016080.5|OTTMUST00000038385.2|Tshz2-202|Tshz2|4314|protein_coding|	3964	3971	8	*	wobbled 7mer	-1963	GCTGCGGGTGGA	0	-	mmu-miR-100-5p
ENSMUST00000109159.2|ENSMUSG00000047907.11|OTTMUSG00000016080.5|OTTMUST00000038385.2|Tshz2-202|Tshz2|4314|protein_coding|	3983	3990	8	*	wobbled 7mer	-1824	GCTGCGGGTGGG	0	-	mmu-miR-100-5p
ENSMUST00000109159.2|ENSMUSG00000047907.11|OTTMUSG00000016080.5|OTTMUST00000038385.2|Tshz2-202|Tshz2|4314|protein_coding|	33	40	8	*	non-canonical	-1180	CAGACGGGGATC	0	-	mmu-miR-100-5p
ENSMUST00000109159.2|ENSMUSG00000047907.11|OTTMUSG00000016080.5|OTTMUST00000038385.2|Tshz2-202|Tshz2|4314|protein_coding|	1808	1815	8	*	non-canonical	-1055	GCTACGGCTACC	0	-	mmu-miR-100-5p
ENSMUST00000109157.1|ENSMUSG00000047907.11|OTTMUSG00000016080.5|OTTMUST00000038386.2|Tshz2-201|Tshz2|5083|protein_coding|	4513	4520	8	*	non-canonical	-2311	CTTTCGGGTCAA	3	-	mmu-miR-100-5p
ENSMUST00000109157.1|ENSMUSG00000047907.11|OTTMUSG00000016080.5|OTTMUST00000038386.2|Tshz2-201|Tshz2|5083|protein_coding|	1145	1152	8	*	non-canonical	-1055	GCTACGGCTACC	0	-	mmu-miR-100-5p
ENSMUST00000029046.8|ENSMUSG00000027533.10|OTTMUSG00000029875.1|OTTMUST00000074134.1|Fabp5-201|Fabp5|987|protein_coding|	475	482	8	*	non-canonical	-1753	CACTCGGGTCTA	0	-	mmu-miR-100-5p
ENSMUST00000029046.8|ENSMUSG00000027533.10|OTTMUSG00000029875.1|OTTMUST00000074134.1|Fabp5-201|Fabp5|987|protein_coding|	227	234	8	*	non-canonical	-1078	ATTACGTGTGAT	0	-	mmu-miR-100-5p
ENSMUST00000029078.8|ENSMUSG00000027562.12|OTTMUSG00000051087.3|OTTMUST00000129484.1|Car2-201|Car2|1788|protein_coding|	37	44	8	*	non-canonical	-1766	AGAGCGGGTCGG	0	-	mmu-miR-100-5p
ENSMUST00000029078.8|ENSMUSG00000027562.12|OTTMUSG00000051087.3|OTTMUST00000129484.1|Car2-201|Car2|1788|protein_coding|	1503	1510	8	*	non-canonical	-1547	AAAACAGGTAAA	0	-	mmu-miR-100-5p
ENSMUST00000143005.7|ENSMUSG00000002428.12|OTTMUSG00000026001.4|OTTMUST00000064150.3|Hltf-203|Hltf|3430|nonsense_mediated_decay|	1911	1918	8	*	non-canonical	-1745	TTGACAGGTATT	3	-	mmu-miR-100-5p
ENSMUST00000143005.7|ENSMUSG00000002428.12|OTTMUSG00000026001.4|OTTMUST00000064150.3|Hltf-203|Hltf|3430|nonsense_mediated_decay|	2377	2384	8	*	non-canonical	-1342	ATTACGGACAAA	1	-	mmu-miR-100-5p
ENSMUST00000168566.2|ENSMUSG00000027663.12|OTTMUSG00000022152.5|-|Zmat3-203|Zmat3|7672|protein_coding|	5708	5715	8	*	non-canonical	-2231	TACTCGGGTTTC	3	-	mmu-miR-100-5p
ENSMUST00000168566.2|ENSMUSG00000027663.12|OTTMUSG00000022152.5|-|Zmat3-203|Zmat3|7672|protein_coding|	1275	1282	8	*	non-canonical	-1866	CCATCGGGTGTA	0	-	mmu-miR-100-5p
ENSMUST00000168566.2|ENSMUSG00000027663.12|OTTMUSG00000022152.5|-|Zmat3-203|Zmat3|7672|protein_coding|	1429	1436	8	*	non-canonical	-1547	AAAACAGGTAAA	0	-	mmu-miR-100-5p
ENSMUST00000168566.2|ENSMUSG00000027663.12|OTTMUSG00000022152.5|-|Zmat3-203|Zmat3|7672|protein_coding|	1945	1952	8	*	non-canonical	-1420	CTGACAGGTAAT	0	-	mmu-miR-100-5p
ENSMUST00000168566.2|ENSMUSG00000027663.12|OTTMUSG00000022152.5|-|Zmat3-203|Zmat3|7672|protein_coding|	144	151	8	*	non-canonical	-1052	CCCACGGGATTA	0	-	mmu-miR-100-5p
ENSMUST00000168566.2|ENSMUSG00000027663.12|OTTMUSG00000022152.5|-|Zmat3-203|Zmat3|7672|protein_coding|	7623	7630	8	*	non-canonical	-1044	GTAACGGGCTTT	0	-	mmu-miR-100-5p
ENSMUST00000136287.7|ENSMUSG00000037270.18|OTTMUSG00000006539.30|OTTMUST00000033093.1|4932438A13Rik-207|4932438A13Rik|2327|retained_intron|	1717	1724	8	*	non-canonical	-1845	ACACCGGGTCTT	0	-	mmu-miR-100-5p
ENSMUST00000152564.7|ENSMUSG00000037270.18|OTTMUSG00000006539.30|OTTMUST00000014930.7|4932438A13Rik-217|4932438A13Rik|15541|protein_coding|	5784	5791	8	*	wobbled 8mer	-1710	ATTATGGGTAAA	5	-	mmu-miR-100-5p
ENSMUST00000152564.7|ENSMUSG00000037270.18|OTTMUSG00000006539.30|OTTMUST00000014930.7|4932438A13Rik-217|4932438A13Rik|15541|protein_coding|	9513	9520	8	*	non-canonical	-1399	TTTAAGGGTATT	0	-	mmu-miR-100-5p
ENSMUST00000152564.7|ENSMUSG00000037270.18|OTTMUSG00000006539.30|OTTMUST00000014930.7|4932438A13Rik-217|4932438A13Rik|15541|protein_coding|	1887	1894	8	*	non-canonical	-1158	GAAACTGGTATT	4	-	mmu-miR-100-5p
ENSMUST00000146165.7|ENSMUSG00000025766.14|OTTMUSG00000026520.6|-|D3Ertd751e-207|D3Ertd751e|3574|protein_coding|	1201	1208	8	*	6mer	-3149	TAAACGGGTCAT	0	-	mmu-miR-100-5p
ENSMUST00000144826.1|ENSMUSG00000023087.15|OTTMUSG00000027519.4|OTTMUST00000068125.3|Noct-202|Noct|9797|protein_coding|	1381	1388	8	*	6mer	-3039	TTAACGGGTCAG	0	-	mmu-miR-100-5p
ENSMUST00000144826.1|ENSMUSG00000023087.15|OTTMUSG00000027519.4|OTTMUST00000068125.3|Noct-202|Noct|9797|protein_coding|	6140	6147	8	*	non-canonical	-2036	GACTCGGGTTGT	4	-	mmu-miR-100-5p
ENSMUST00000144826.1|ENSMUSG00000023087.15|OTTMUSG00000027519.4|OTTMUST00000068125.3|Noct-202|Noct|9797|protein_coding|	7357	7364	8	*	non-canonical	-1257	TGGGCGGGTGTG	0	-	mmu-miR-100-5p
ENSMUST00000144826.1|ENSMUSG00000023087.15|OTTMUSG00000027519.4|OTTMUST00000068125.3|Noct-202|Noct|9797|protein_coding|	8544	8551	8	*	non-canonical	-1061	ATATCTGGTACT	0	-	mmu-miR-100-5p
ENSMUST00000196745.4|ENSMUSG00000027797.15|OTTMUSG00000053093.18|OTTMUST00000132774.4|Dclk1-204|Dclk1|7962|protein_coding|	3711	3718	8	*	non-canonical	-1544	AAAACGGGATTC	5	-	mmu-miR-100-5p
ENSMUST00000194546.5|ENSMUSG00000036334.12|OTTMUSG00000052181.3|OTTMUST00000131112.1|Igsf10-203|Igsf10|8393|protein_coding|	3067	3074	8	*	non-canonical	-1776	AGTACAGGTAAC	0	-	mmu-miR-100-5p
ENSMUST00000194546.5|ENSMUSG00000036334.12|OTTMUSG00000052181.3|OTTMUST00000131112.1|Igsf10-203|Igsf10|8393|protein_coding|	4306	4313	8	*	non-canonical	-1189	ACTTCGGGAAAT	0	-	mmu-miR-100-5p
ENSMUST00000194546.5|ENSMUSG00000036334.12|OTTMUSG00000052181.3|OTTMUST00000131112.1|Igsf10-203|Igsf10|8393|protein_coding|	257	264	8	*	non-canonical	-1074	ATTTAGGGTATA	4	-	mmu-miR-100-5p
ENSMUST00000193517.5|ENSMUSG00000027763.13|OTTMUSG00000051966.27|OTTMUST00000131159.2|Mbnl1-214|Mbnl1|5151|protein_coding|	3375	3382	8	*	7mer-m8	-4875	ATTACGGGTTGG	0	-	mmu-miR-100-5p
ENSMUST00000193517.5|ENSMUSG00000027763.13|OTTMUSG00000051966.27|OTTMUST00000131159.2|Mbnl1-214|Mbnl1|5151|protein_coding|	1539	1546	8	*	non-canonical	-1194	AACACTGGTATT	0	-	mmu-miR-100-5p
ENSMUST00000075316.9|ENSMUSG00000033981.14|OTTMUSG00000051468.1|OTTMUST00000130045.1|Gria2-201|Gria2|10371|protein_coding|	582	589	8	*	6mer-a1	-2907	ATTTCGGGTAGG	0	-	mmu-miR-100-5p
ENSMUST00000075316.9|ENSMUSG00000033981.14|OTTMUSG00000051468.1|OTTMUST00000130045.1|Gria2-201|Gria2|10371|protein_coding|	5975	5982	8	*	non-canonical	-1148	AATTCTGGTATT	0	-	mmu-miR-100-5p
ENSMUST00000075316.9|ENSMUSG00000033981.14|OTTMUSG00000051468.1|OTTMUST00000130045.1|Gria2-201|Gria2|10371|protein_coding|	6065	6072	8	*	non-canonical	-1081	AACACTGGTAAC	0	-	mmu-miR-100-5p
ENSMUST00000075316.9|ENSMUSG00000033981.14|OTTMUSG00000051468.1|OTTMUST00000130045.1|Gria2-201|Gria2|10371|protein_coding|	9511	9518	8	*	non-canonical	-1053	TTTTCAGGTATC	0	-	mmu-miR-100-5p
ENSMUST00000075316.9|ENSMUSG00000033981.14|OTTMUSG00000051468.1|OTTMUST00000130045.1|Gria2-201|Gria2|10371|protein_coding|	183	190	8	*	non-canonical	-1030	ACACCGGGACCA	0	-	mmu-miR-100-5p
ENSMUST00000107745.7|ENSMUSG00000033981.14|OTTMUSG00000051468.1|OTTMUST00000130046.1|Gria2-202|Gria2|4026|protein_coding|	582	589	8	*	6mer-a1	-2907	ATTTCGGGTAGG	0	-	mmu-miR-100-5p
ENSMUST00000107745.7|ENSMUSG00000033981.14|OTTMUSG00000051468.1|OTTMUST00000130046.1|Gria2-202|Gria2|4026|protein_coding|	183	190	8	*	non-canonical	-1030	ACACCGGGACCA	0	-	mmu-miR-100-5p
ENSMUST00000029633.4|ENSMUSG00000028004.12|OTTMUSG00000043302.2|OTTMUST00000113601.1|Npy2r-201|Npy2r|3364|protein_coding|	1976	1983	8	*	non-canonical	-1302	TATACGAGTAAT	0	-	mmu-miR-100-5p
ENSMUST00000029633.4|ENSMUSG00000028004.12|OTTMUSG00000043302.2|OTTMUST00000113601.1|Npy2r-201|Npy2r|3364|protein_coding|	3016	3023	8	*	non-canonical	-1200	GGAACGGGAAGT	0	-	mmu-miR-100-5p
ENSMUST00000029632.6|ENSMUSG00000028003.6|OTTMUSG00000029021.1|OTTMUST00000072001.1|Lrat-201|Lrat|5351|protein_coding|	41	48	8	*	non-canonical	-1898	AGCGCGGGTGCC	0	-	mmu-miR-100-5p
ENSMUST00000029632.6|ENSMUSG00000028003.6|OTTMUSG00000029021.1|OTTMUST00000072001.1|Lrat-201|Lrat|5351|protein_coding|	643	650	8	*	non-canonical	-1464	TAGACGGGACTC	0	-	mmu-miR-100-5p
ENSMUST00000029632.6|ENSMUSG00000028003.6|OTTMUSG00000029021.1|OTTMUST00000072001.1|Lrat-201|Lrat|5351|protein_coding|	2194	2201	8	*	non-canonical	-1096	ATTTCTGGTACT	0	-	mmu-miR-100-5p
ENSMUST00000029632.6|ENSMUSG00000028003.6|OTTMUSG00000029021.1|OTTMUST00000072001.1|Lrat-201|Lrat|5351|protein_coding|	4292	4299	8	*	non-canonical	-1065	ATGTCAGGTAAA	3	-	mmu-miR-100-5p
ENSMUST00000107692.7|ENSMUSG00000027993.16|OTTMUSG00000017469.7|OTTMUST00000042421.2|Trim2-204|Trim2|7161|protein_coding|	3507	3514	8	*	non-canonical	-2148	ATTACAGGTAAG	0	-	mmu-miR-100-5p
ENSMUST00000107692.7|ENSMUSG00000027993.16|OTTMUSG00000017469.7|OTTMUST00000042421.2|Trim2-204|Trim2|7161|protein_coding|	99	106	8	*	6mer-m8	-1654	AATACGGGGCTG	0	-	mmu-miR-100-5p
ENSMUST00000107692.7|ENSMUSG00000027993.16|OTTMUSG00000017469.7|OTTMUST00000042421.2|Trim2-204|Trim2|7161|protein_coding|	2081	2088	8	*	non-canonical	-1653	CCAACGGGAAAA	0	-	mmu-miR-100-5p
ENSMUST00000107692.7|ENSMUSG00000027993.16|OTTMUSG00000017469.7|OTTMUST00000042421.2|Trim2-204|Trim2|7161|protein_coding|	2486	2493	8	*	non-canonical	-1193	TCTACCGGTACT	0	-	mmu-miR-100-5p
ENSMUST00000107692.7|ENSMUSG00000027993.16|OTTMUSG00000017469.7|OTTMUST00000042421.2|Trim2-204|Trim2|7161|protein_coding|	4876	4883	8	*	g-bulged 6mer	-1102	AAGACGGGGTTT	1	-	mmu-miR-100-5p
ENSMUST00000107692.7|ENSMUSG00000027993.16|OTTMUSG00000017469.7|OTTMUST00000042421.2|Trim2-204|Trim2|7161|protein_coding|	6025	6032	8	*	non-canonical	-1041	TAACCAGGTATA	3	-	mmu-miR-100-5p
ENSMUST00000107692.7|ENSMUSG00000027993.16|OTTMUSG00000017469.7|OTTMUST00000042421.2|Trim2-204|Trim2|7161|protein_coding|	2117	2124	8	*	non-canonical	-1023	GAAACGGGGACA	0	-	mmu-miR-100-5p
ENSMUST00000183707.1|ENSMUSG00000098912.7|OTTMUSG00000044963.1|OTTMUST00000118165.1|1500004A13Rik-202|1500004A13Rik|6054|lincRNA|	5764	5771	8	*	7mer-a1	-4646	AAGACGGGTATT	4	-	mmu-miR-100-5p
ENSMUST00000183707.1|ENSMUSG00000098912.7|OTTMUSG00000044963.1|OTTMUST00000118165.1|1500004A13Rik-202|1500004A13Rik|6054|lincRNA|	4983	4990	8	*	6mer	-4246	ATGACGGGTTTC	3	-	mmu-miR-100-5p
ENSMUST00000183707.1|ENSMUSG00000098912.7|OTTMUSG00000044963.1|OTTMUST00000118165.1|1500004A13Rik-202|1500004A13Rik|6054|lincRNA|	535	542	8	*	6mer	-3647	TTCACGGGTTCT	3	-	mmu-miR-100-5p
ENSMUST00000183707.1|ENSMUSG00000098912.7|OTTMUSG00000044963.1|OTTMUST00000118165.1|1500004A13Rik-202|1500004A13Rik|6054|lincRNA|	3364	3371	8	*	6mer	-2446	GGGACGGGTCCC	3	-	mmu-miR-100-5p
ENSMUST00000183707.1|ENSMUSG00000098912.7|OTTMUSG00000044963.1|OTTMUST00000118165.1|1500004A13Rik-202|1500004A13Rik|6054|lincRNA|	1763	1770	8	*	non-canonical	-1815	AAACCGGGTGTT	0	-	mmu-miR-100-5p
ENSMUST00000183707.1|ENSMUSG00000098912.7|OTTMUSG00000044963.1|OTTMUST00000118165.1|1500004A13Rik-202|1500004A13Rik|6054|lincRNA|	5001	5008	8	*	non-canonical	-1367	ATGACGGGAGCA	3	-	mmu-miR-100-5p
ENSMUST00000183707.1|ENSMUSG00000098912.7|OTTMUSG00000044963.1|OTTMUST00000118165.1|1500004A13Rik-202|1500004A13Rik|6054|lincRNA|	3535	3542	8	*	non-canonical	-1293	TCAACAGGTATA	0	-	mmu-miR-100-5p
ENSMUST00000107498.8|ENSMUSG00000054199.17|OTTMUSG00000022718.5|OTTMUST00000054494.2|Gon4l-203|Gon4l|7537|protein_coding|	3881	3888	8	*	6mer-m8	-2882	GATACGGGAAGC	0	-	mmu-miR-100-5p
ENSMUST00000107498.8|ENSMUSG00000054199.17|OTTMUSG00000022718.5|OTTMUST00000054494.2|Gon4l-203|Gon4l|7537|protein_coding|	3011	3018	8	*	non-canonical	-2426	AAGCCGGGTTCC	0	-	mmu-miR-100-5p
ENSMUST00000107498.8|ENSMUSG00000054199.17|OTTMUSG00000022718.5|OTTMUST00000054494.2|Gon4l-203|Gon4l|7537|protein_coding|	1957	1964	8	*	non-canonical	-1597	CCTACGGTTTGA	0	-	mmu-miR-100-5p
ENSMUST00000107161.7|ENSMUSG00000015522.18|OTTMUSG00000016472.3|OTTMUST00000039719.1|Arnt-205|Arnt|4260|protein_coding|	639	646	8	*	6mer	-2578	TGGACGGGTGGT	0	-	mmu-miR-100-5p
ENSMUST00000107161.7|ENSMUSG00000015522.18|OTTMUSG00000016472.3|OTTMUST00000039719.1|Arnt-205|Arnt|4260|protein_coding|	789	796	8	*	non-canonical	-1524	AGGGCGGGTCCT	0	-	mmu-miR-100-5p
ENSMUST00000107161.7|ENSMUSG00000015522.18|OTTMUSG00000016472.3|OTTMUST00000039719.1|Arnt-205|Arnt|4260|protein_coding|	2134	2141	8	*	non-canonical	-1506	CTTCCGGGTGCT	0	-	mmu-miR-100-5p
ENSMUST00000107161.7|ENSMUSG00000015522.18|OTTMUSG00000016472.3|OTTMUST00000039719.1|Arnt-205|Arnt|4260|protein_coding|	3105	3112	8	*	non-canonical	-1097	TTTTCAGGTATT	0	-	mmu-miR-100-5p
ENSMUST00000107161.7|ENSMUSG00000015522.18|OTTMUSG00000016472.3|OTTMUST00000039719.1|Arnt-205|Arnt|4260|protein_coding|	4148	4155	8	*	non-canonical	-1052	TTCACGGTTTTA	0	-	mmu-miR-100-5p
ENSMUST00000116304.2|ENSMUSG00000038642.10|OTTMUSG00000022029.2|-|Ctss-202|Ctss|1355|protein_coding|	957	964	8	*	6mer-m8	-2626	TGTACGGGCAAT	0	-	mmu-miR-100-5p
ENSMUST00000116304.2|ENSMUSG00000038642.10|OTTMUSG00000022029.2|-|Ctss-202|Ctss|1355|protein_coding|	603	610	8	*	non-canonical	-1128	AAAACGGGGAAG	0	-	mmu-miR-100-5p
ENSMUST00000198180.4|ENSMUSG00000068823.10|OTTMUSG00000054929.1|OTTMUST00000136118.1|Csde1-211|Csde1|3849|protein_coding|	596	603	8	*	non-canonical	-1717	CTTACGGATTCA	0	-	mmu-miR-100-5p
ENSMUST00000198180.4|ENSMUSG00000068823.10|OTTMUSG00000054929.1|OTTMUST00000136118.1|Csde1-211|Csde1|3849|protein_coding|	3762	3769	8	*	non-canonical	-1714	ATCACGGGAACG	0	-	mmu-miR-100-5p
ENSMUST00000094028.9|ENSMUSG00000070372.11|OTTMUSG00000022229.3|OTTMUST00000052870.1|Capza1-201|Capza1|3193|protein_coding|	144	151	8	*	non-canonical	-1698	GGATCGGGTGTC	0	-	mmu-miR-100-5p
ENSMUST00000094028.9|ENSMUSG00000070372.11|OTTMUSG00000022229.3|OTTMUST00000052870.1|Capza1-201|Capza1|3193|protein_coding|	429	436	8	*	non-canonical	-1252	TTTACGGAAAGA	6	-	mmu-miR-100-5p
ENSMUST00000094028.9|ENSMUSG00000070372.11|OTTMUSG00000022229.3|OTTMUST00000052870.1|Capza1-201|Capza1|3193|protein_coding|	2713	2720	8	*	non-canonical	-1188	ACAACTGGTAAT	0	-	mmu-miR-100-5p
ENSMUST00000090558.9|ENSMUSG00000068740.13|OTTMUSG00000007107.2|OTTMUST00000016431.1|Celsr2-201|Celsr2|10598|protein_coding|	10153	10160	8	*	non-canonical	-2160	TCCTCGGGTTTT	3	-	mmu-miR-100-5p
ENSMUST00000090558.9|ENSMUSG00000068740.13|OTTMUSG00000007107.2|OTTMUST00000016431.1|Celsr2-201|Celsr2|10598|protein_coding|	8392	8399	8	*	non-canonical	-1840	GGTCCGGGTTCT	2	-	mmu-miR-100-5p
ENSMUST00000090558.9|ENSMUSG00000068740.13|OTTMUSG00000007107.2|OTTMUST00000016431.1|Celsr2-201|Celsr2|10598|protein_coding|	694	701	8	*	non-canonical	-1463	GAGGCGGGTCGA	0	-	mmu-miR-100-5p
ENSMUST00000090558.9|ENSMUSG00000068740.13|OTTMUSG00000007107.2|OTTMUST00000016431.1|Celsr2-201|Celsr2|10598|protein_coding|	2880	2887	8	*	non-canonical	-1224	GGCCCGGGTCAC	0	-	mmu-miR-100-5p
ENSMUST00000090558.9|ENSMUSG00000068740.13|OTTMUSG00000007107.2|OTTMUST00000016431.1|Celsr2-201|Celsr2|10598|protein_coding|	8033	8040	8	*	non-canonical	-1052	CTTACGGAGATT	0	-	mmu-miR-100-5p
ENSMUST00000090558.9|ENSMUSG00000068740.13|OTTMUSG00000007107.2|OTTMUST00000016431.1|Celsr2-201|Celsr2|10598|protein_coding|	2665	2672	8	*	non-canonical	-1004	ACATCGGGCATT	0	-	mmu-miR-100-5p
ENSMUST00000190378.1|ENSMUSG00000049300.11|OTTMUSG00000020268.2|-|Prmt6-203|Prmt6|3051|protein_coding|	410	417	8	*	6mer	-3274	TCAACGGGTTGG	0	-	mmu-miR-100-5p
ENSMUST00000190378.1|ENSMUSG00000049300.11|OTTMUSG00000020268.2|-|Prmt6-203|Prmt6|3051|protein_coding|	1033	1040	8	*	non-canonical	-1080	GATACGGACATT	0	-	mmu-miR-100-5p
ENSMUST00000106426.7|ENSMUSG00000050315.13|OTTMUSG00000021275.4|OTTMUST00000050440.3|Synpo2-202|Synpo2|7063|protein_coding|	1607	1614	8	*	6mer	-2918	AAGACGGGTGGG	0	-	mmu-miR-100-5p
ENSMUST00000106426.7|ENSMUSG00000050315.13|OTTMUSG00000021275.4|OTTMUST00000050440.3|Synpo2-202|Synpo2|7063|protein_coding|	2105	2112	8	*	non-canonical	-1741	AGAACGGGAATA	0	-	mmu-miR-100-5p
ENSMUST00000106426.7|ENSMUSG00000050315.13|OTTMUSG00000021275.4|OTTMUST00000050440.3|Synpo2-202|Synpo2|7063|protein_coding|	2894	2901	8	*	non-canonical	-1553	CCACCGGGTGCC	5	-	mmu-miR-100-5p
ENSMUST00000106426.7|ENSMUSG00000050315.13|OTTMUSG00000021275.4|OTTMUST00000050440.3|Synpo2-202|Synpo2|7063|protein_coding|	4893	4900	8	*	non-canonical	-1553	GAGACGGGAAGA	0	-	mmu-miR-100-5p
ENSMUST00000106426.7|ENSMUSG00000050315.13|OTTMUSG00000021275.4|OTTMUST00000050440.3|Synpo2-202|Synpo2|7063|protein_coding|	6601	6608	8	*	non-canonical	-1080	TAATCGGGCATT	0	-	mmu-miR-100-5p
ENSMUST00000166033.5|ENSMUSG00000078578.9|OTTMUSG00000054825.10|OTTMUST00000136016.2|Ube2d3-202|Ube2d3|2504|protein_coding|	2189	2196	8	*	non-canonical	-2258	ATTTCGGGTGAC	4	-	mmu-miR-100-5p
ENSMUST00000108339.7|ENSMUSG00000028207.18|OTTMUSG00000004455.4|OTTMUST00000010169.1|Asph-211|Asph|6453|protein_coding|	1440	1447	8	*	non-canonical	-1532	ATTACGGCTTCA	0	-	mmu-miR-100-5p
ENSMUST00000108339.7|ENSMUSG00000028207.18|OTTMUSG00000004455.4|OTTMUST00000010169.1|Asph-211|Asph|6453|protein_coding|	3146	3153	8	*	non-canonical	-1036	CTTACGTGTCAA	2	-	mmu-miR-100-5p
ENSMUST00000108297.2|ENSMUSG00000049225.14|OTTMUSG00000004573.2|OTTMUST00000010345.2|Pdp1-203|Pdp1|4201|protein_coding|	989	996	8	*	6mer-a1	-2674	GCTTCGGGTAGC	0	-	mmu-miR-100-5p
ENSMUST00000108297.2|ENSMUSG00000049225.14|OTTMUSG00000004573.2|OTTMUST00000010345.2|Pdp1-203|Pdp1|4201|protein_coding|	130	137	8	*	non-canonical	-1849	GCAGCGGGTGCT	0	-	mmu-miR-100-5p
ENSMUST00000108297.2|ENSMUSG00000049225.14|OTTMUSG00000004573.2|OTTMUST00000010345.2|Pdp1-203|Pdp1|4201|protein_coding|	1506	1513	8	*	non-canonical	-1237	TTAACTGGTATG	0	-	mmu-miR-100-5p
ENSMUST00000108297.2|ENSMUSG00000049225.14|OTTMUSG00000004573.2|OTTMUST00000010345.2|Pdp1-203|Pdp1|4201|protein_coding|	2944	2951	8	*	non-canonical	-1109	ATGCCTGGTACA	0	-	mmu-miR-100-5p
ENSMUST00000095144.9|ENSMUSG00000049225.14|OTTMUSG00000004573.2|OTTMUST00000010348.2|Pdp1-202|Pdp1|2506|protein_coding|	917	924	8	*	6mer-a1	-2674	GCTTCGGGTAGC	0	-	mmu-miR-100-5p
ENSMUST00000095144.9|ENSMUSG00000049225.14|OTTMUSG00000004573.2|OTTMUST00000010348.2|Pdp1-202|Pdp1|2506|protein_coding|	1434	1441	8	*	non-canonical	-1237	TTAACTGGTATG	0	-	mmu-miR-100-5p
ENSMUST00000121594.1|ENSMUSG00000050550.7|OTTMUSG00000004687.1|OTTMUST00000010566.1|Gm11868-201|Gm11868|1478|processed_pseudogene|	604	611	8	*	7mer-m8	-4799	TGTACGGGTTAT	0	-	mmu-miR-100-5p
ENSMUST00000121594.1|ENSMUSG00000050550.7|OTTMUSG00000004687.1|OTTMUST00000010566.1|Gm11868-201|Gm11868|1478|processed_pseudogene|	52	59	8	*	non-canonical	-2040	AGGGCGGGTTAA	2	-	mmu-miR-100-5p
ENSMUST00000121594.1|ENSMUSG00000050550.7|OTTMUSG00000004687.1|OTTMUST00000010566.1|Gm11868-201|Gm11868|1478|processed_pseudogene|	165	172	8	*	non-canonical	-1356	CATCCGGGTGGG	1	-	mmu-miR-100-5p
ENSMUST00000108222.8|ENSMUSG00000045751.16|OTTMUSG00000004797.3|OTTMUST00000010752.2|Mms22l-202|Mms22l|4478|protein_coding|	3278	3285	8	*	6mer-m8	-2791	CTTACGGGATAA	0	-	mmu-miR-100-5p
ENSMUST00000108222.8|ENSMUSG00000045751.16|OTTMUSG00000004797.3|OTTMUST00000010752.2|Mms22l-202|Mms22l|4478|protein_coding|	325	332	8	*	non-canonical	-1285	TCCCCGGGTGCT	3	-	mmu-miR-100-5p
ENSMUST00000108222.8|ENSMUSG00000045751.16|OTTMUSG00000004797.3|OTTMUST00000010752.2|Mms22l-202|Mms22l|4478|protein_coding|	1341	1348	8	*	wobbled 7mer	-1139	ATTATGGGTTCT	3	-	mmu-miR-100-5p
ENSMUST00000108068.7|ENSMUSG00000028433.14|OTTMUSG00000006639.2|OTTMUST00000015155.1|Ubap2-202|Ubap2|4380|protein_coding|	3745	3752	8	*	7mer-a1	-3527	GTCACGGGTAGC	0	-	mmu-miR-100-5p
ENSMUST00000108068.7|ENSMUSG00000028433.14|OTTMUSG00000006639.2|OTTMUST00000015155.1|Ubap2-202|Ubap2|4380|protein_coding|	2652	2659	8	*	non-canonical	-2324	TTTACGGTTATG	3	-	mmu-miR-100-5p
ENSMUST00000108068.7|ENSMUSG00000028433.14|OTTMUSG00000006639.2|OTTMUST00000015155.1|Ubap2-202|Ubap2|4380|protein_coding|	1666	1673	8	*	6mer-a1	-2122	GCGCCGGGTACC	3	-	mmu-miR-100-5p
ENSMUST00000108068.7|ENSMUSG00000028433.14|OTTMUSG00000006639.2|OTTMUST00000015155.1|Ubap2-202|Ubap2|4380|protein_coding|	332	339	8	*	non-canonical	-1912	GTGACGGGAAAA	0	-	mmu-miR-100-5p
ENSMUST00000108068.7|ENSMUSG00000028433.14|OTTMUSG00000006639.2|OTTMUST00000015155.1|Ubap2-202|Ubap2|4380|protein_coding|	1713	1720	8	*	non-canonical	-1355	TGCCCGGGTCTT	0	-	mmu-miR-100-5p
ENSMUST00000108068.7|ENSMUSG00000028433.14|OTTMUSG00000006639.2|OTTMUST00000015155.1|Ubap2-202|Ubap2|4380|protein_coding|	74	81	8	*	non-canonical	-1340	GCGGCGGGTCCC	0	-	mmu-miR-100-5p
ENSMUST00000108068.7|ENSMUSG00000028433.14|OTTMUSG00000006639.2|OTTMUST00000015155.1|Ubap2-202|Ubap2|4380|protein_coding|	1	8	8	*	non-canonical	-1017	NNGACGGGCAGG	0	-	mmu-miR-100-5p
ENSMUST00000108049.8|ENSMUSG00000028439.14|OTTMUSG00000006658.1|OTTMUST00000015220.1|Fam219a-201|Fam219a|3296|protein_coding|	2924	2931	8	*	6mer-a1	-2778	ATAGCGGGTAGG	0	-	mmu-miR-100-5p
ENSMUST00000108049.8|ENSMUSG00000028439.14|OTTMUSG00000006658.1|OTTMUST00000015220.1|Fam219a-201|Fam219a|3296|protein_coding|	939	946	8	*	non-canonical	-1847	AAACCGGGTCTG	0	-	mmu-miR-100-5p
ENSMUST00000108049.8|ENSMUSG00000028439.14|OTTMUSG00000006658.1|OTTMUST00000015220.1|Fam219a-201|Fam219a|3296|protein_coding|	2180	2187	8	*	non-canonical	-1385	ATTTCGGGAAAA	0	-	mmu-miR-100-5p
ENSMUST00000169242.1|ENSMUSG00000091542.1|OTTMUSG00000035238.1|OTTMUST00000089824.1|Gm17167-201|Gm17167|5054|processed_transcript|	1537	1544	8	*	non-canonical	-1107	ATACCTGGTAAT	0	-	mmu-miR-100-5p
ENSMUST00000169242.1|ENSMUSG00000091542.1|OTTMUSG00000035238.1|OTTMUST00000089824.1|Gm17167-201|Gm17167|5054|processed_transcript|	4632	4639	8	*	non-canonical	-1031	TTATCTGGTACT	0	-	mmu-miR-100-5p
ENSMUST00000121728.2|ENSMUSG00000096862.1|OTTMUSG00000011345.3|OTTMUST00000026560.3|Gm13301-201|Gm13301|2446|transcribed_unprocessed_pseudogene|	483	490	8	*	6mer	-2722	TCCACGGGTGCC	0	-	mmu-miR-100-5p
ENSMUST00000121728.2|ENSMUSG00000096862.1|OTTMUSG00000011345.3|OTTMUST00000026560.3|Gm13301-201|Gm13301|2446|transcribed_unprocessed_pseudogene|	517	524	8	*	non-canonical	-1214	CTAACGGGACAC	0	-	mmu-miR-100-5p
ENSMUST00000121728.2|ENSMUSG00000096862.1|OTTMUSG00000011345.3|OTTMUST00000026560.3|Gm13301-201|Gm13301|2446|transcribed_unprocessed_pseudogene|	1733	1740	8	*	non-canonical	-1031	TTATCTGGTACT	0	-	mmu-miR-100-5p
ENSMUST00000165401.1|ENSMUSG00000073879.4|OTTMUSG00000035239.1|OTTMUST00000089825.1|Gm5859-201|Gm5859|2324|unprocessed_pseudogene|	906	913	8	*	non-canonical	-1031	TTATCTGGTACT	0	-	mmu-miR-100-5p
ENSMUST00000030134.8|ENSMUSG00000028426.10|OTTMUSG00000007227.1|OTTMUST00000016670.1|Rad23b-201|Rad23b|3810|protein_coding|	64	71	8	*	non-canonical	-2553	GTAGCGGGTTCT	0	-	mmu-miR-100-5p
ENSMUST00000030134.8|ENSMUSG00000028426.10|OTTMUSG00000007227.1|OTTMUST00000016670.1|Rad23b-201|Rad23b|3810|protein_coding|	138	145	8	*	non-canonical	-2044	ACCGCGGGTCGA	2	-	mmu-miR-100-5p
ENSMUST00000030134.8|ENSMUSG00000028426.10|OTTMUSG00000007227.1|OTTMUST00000016670.1|Rad23b-201|Rad23b|3810|protein_coding|	1452	1459	8	*	non-canonical	-1161	AGAACGGTTAAA	0	-	mmu-miR-100-5p
ENSMUST00000053681.5|ENSMUSG00000045589.7|OTTMUSG00000007318.2|OTTMUST00000016930.1|Frrs1l-201|Frrs1l|6817|protein_coding|	445	452	8	*	6mer-m8	-2882	GATACGGGAAGC	0	-	mmu-miR-100-5p
ENSMUST00000053681.5|ENSMUSG00000045589.7|OTTMUSG00000007318.2|OTTMUST00000016930.1|Frrs1l-201|Frrs1l|6817|protein_coding|	6249	6256	8	*	non-canonical	-1584	ACTCCGGGTCAC	0	-	mmu-miR-100-5p
ENSMUST00000053681.5|ENSMUSG00000045589.7|OTTMUSG00000007318.2|OTTMUST00000016930.1|Frrs1l-201|Frrs1l|6817|protein_coding|	2	9	8	*	non-canonical	-1238	NCGGCGGGTGCG	1	-	mmu-miR-100-5p
ENSMUST00000053681.5|ENSMUSG00000045589.7|OTTMUSG00000007318.2|OTTMUST00000016930.1|Frrs1l-201|Frrs1l|6817|protein_coding|	1188	1195	8	*	non-canonical	-1036	CTTTCGGGAAGC	0	-	mmu-miR-100-5p
ENSMUST00000080336.3|ENSMUSG00000045917.17|OTTMUSG00000000250.3|-|Tmem268-202|Tmem268|3630|protein_coding|	2888	2895	8	*	non-canonical	-1369	GCCACGGGAAAT	0	-	mmu-miR-100-5p
ENSMUST00000173376.7|ENSMUSG00000028399.18|OTTMUSG00000000304.24|OTTMUST00000095794.1|Ptprd-213|Ptprd|4793|protein_coding|	3086	3093	8	*	non-canonical	-1828	CTCCCGGGTTCT	3	-	mmu-miR-100-5p
ENSMUST00000174831.7|ENSMUSG00000028399.18|OTTMUSG00000000304.24|OTTMUST00000095767.6|Ptprd-220|Ptprd|4518|protein_coding|	2963	2970	8	*	non-canonical	-1828	CTCCCGGGTTCT	3	-	mmu-miR-100-5p
ENSMUST00000169371.8|ENSMUSG00000038070.15|OTTMUSG00000006758.1|-|Cntln-204|Cntln|5365|protein_coding|	249	256	8	*	non-canonical	-2491	CCCGCGGGTTCC	0	-	mmu-miR-100-5p
ENSMUST00000169371.8|ENSMUSG00000038070.15|OTTMUSG00000006758.1|-|Cntln-204|Cntln|5365|protein_coding|	4695	4702	8	*	6mer-m8	-2488	TATACGGGAGAT	0	-	mmu-miR-100-5p
ENSMUST00000169371.8|ENSMUSG00000038070.15|OTTMUSG00000006758.1|-|Cntln-204|Cntln|5365|protein_coding|	114	121	8	*	non-canonical	-1482	GCCTCGGGTCTG	0	-	mmu-miR-100-5p
ENSMUST00000094993.2|ENSMUSG00000070923.4|OTTMUSG00000011283.1|OTTMUST00000026422.1|Klhl9-201|Klhl9|4174|protein_coding|	266	273	8	*	non-canonical	-1208	GCCCCGGGTGAT	0	-	mmu-miR-100-5p
ENSMUST00000106945.7|ENSMUSG00000028527.18|OTTMUSG00000008456.5|OTTMUST00000050467.1|Ak4-202|Ak4|4175|protein_coding|	1047	1054	8	*	wobbled 7mer	-2221	TCTGCGGGTGCA	0	-	mmu-miR-100-5p
ENSMUST00000106945.7|ENSMUSG00000028527.18|OTTMUSG00000008456.5|OTTMUST00000050467.1|Ak4-202|Ak4|4175|protein_coding|	3505	3512	8	*	non-canonical	-1499	ATAACGGTTACC	0	-	mmu-miR-100-5p
ENSMUST00000160774.7|ENSMUSG00000028559.17|OTTMUSG00000008293.6|OTTMUST00000087172.3|Osbpl9-214|Osbpl9|2765|protein_coding|	1700	1707	8	*	6mer	-3643	AAAACGGGTTAC	0	-	mmu-miR-100-5p
ENSMUST00000102729.9|ENSMUSG00000028552.13|OTTMUSG00000008289.4|OTTMUST00000018848.1|Eps15-202|Eps15|5190|protein_coding|	374	381	8	*	non-canonical	-1310	TTTACGGCTTGT	0	-	mmu-miR-100-5p
ENSMUST00000059667.8|ENSMUSG00000046093.9|OTTMUSG00000008935.3|OTTMUST00000020294.2|Hpcal4-201|Hpcal4|4931|protein_coding|	449	456	8	*	non-canonical	-2091	AAGCCGGGTCTC	0	-	mmu-miR-100-5p
ENSMUST00000059667.8|ENSMUSG00000046093.9|OTTMUSG00000008935.3|OTTMUST00000020294.2|Hpcal4-201|Hpcal4|4931|protein_coding|	1495	1502	8	*	non-canonical	-1847	AAACCGGGTCTG	0	-	mmu-miR-100-5p
ENSMUST00000059667.8|ENSMUSG00000046093.9|OTTMUSG00000008935.3|OTTMUST00000020294.2|Hpcal4-201|Hpcal4|4931|protein_coding|	229	236	8	*	non-canonical	-1703	GAGGCGGGTCTT	0	-	mmu-miR-100-5p
ENSMUST00000059667.8|ENSMUSG00000046093.9|OTTMUSG00000008935.3|OTTMUST00000020294.2|Hpcal4-201|Hpcal4|4931|protein_coding|	1664	1671	8	*	non-canonical	-1574	AATACGGTTGTT	3	-	mmu-miR-100-5p
ENSMUST00000059667.8|ENSMUSG00000046093.9|OTTMUSG00000008935.3|OTTMUST00000020294.2|Hpcal4-201|Hpcal4|4931|protein_coding|	3762	3769	8	*	non-canonical	-1400	CTCACGGGCAAT	0	-	mmu-miR-100-5p
ENSMUST00000059667.8|ENSMUSG00000046093.9|OTTMUSG00000008935.3|OTTMUST00000020294.2|Hpcal4-201|Hpcal4|4931|protein_coding|	2564	2571	8	*	non-canonical	-1005	CTGCCAGGTAAT	4	-	mmu-miR-100-5p
ENSMUST00000066257.5|ENSMUSG00000028790.13|OTTMUSG00000009514.3|OTTMUST00000021747.2|Khdrbs1-201|Khdrbs1|3738|protein_coding|	20	27	8	*	non-canonical	-1322	CGCTCGGGTCGG	4	-	mmu-miR-100-5p
ENSMUST00000105914.1|ENSMUSG00000037692.14|OTTMUSG00000010097.3|OTTMUST00000023584.2|Ahdc1-202|Ahdc1|5898|protein_coding|	216	223	8	*	wobbled 7mer	-2106	CCTGCGGGTCAG	0	-	mmu-miR-100-5p
ENSMUST00000105914.1|ENSMUSG00000037692.14|OTTMUSG00000010097.3|OTTMUST00000023584.2|Ahdc1-202|Ahdc1|5898|protein_coding|	5477	5484	8	*	non-canonical	-1821	CCTACAGGTATC	0	-	mmu-miR-100-5p
ENSMUST00000105914.1|ENSMUSG00000037692.14|OTTMUSG00000010097.3|OTTMUST00000023584.2|Ahdc1-202|Ahdc1|5898|protein_coding|	5183	5190	8	*	non-canonical	-1668	CCTACTGGTACC	0	-	mmu-miR-100-5p
ENSMUST00000105914.1|ENSMUSG00000037692.14|OTTMUSG00000010097.3|OTTMUST00000023584.2|Ahdc1-202|Ahdc1|5898|protein_coding|	5359	5366	8	*	non-canonical	-1328	CCCCCGGGTCCA	0	-	mmu-miR-100-5p
ENSMUST00000105897.9|ENSMUSG00000007880.16|OTTMUSG00000011035.13|-|Arid1a-202|Arid1a|8175|protein_coding|	5012	5019	8	*	6mer-a1	-2863	ATGGCGGGTAAT	3	-	mmu-miR-100-5p
ENSMUST00000105897.9|ENSMUSG00000007880.16|OTTMUSG00000011035.13|-|Arid1a-202|Arid1a|8175|protein_coding|	4848	4855	8	*	non-canonical	-1893	AAGGCGGGTCCA	0	-	mmu-miR-100-5p
ENSMUST00000105897.9|ENSMUSG00000007880.16|OTTMUSG00000011035.13|-|Arid1a-202|Arid1a|8175|protein_coding|	304	311	8	*	non-canonical	-1239	CGAACGGGAACG	0	-	mmu-miR-100-5p
ENSMUST00000105897.9|ENSMUSG00000007880.16|OTTMUSG00000011035.13|-|Arid1a-202|Arid1a|8175|protein_coding|	7187	7194	8	*	non-canonical	-1112	TCAACGGGATGC	3	-	mmu-miR-100-5p
ENSMUST00000141384.1|ENSMUSG00000037443.13|OTTMUSG00000010361.4|OTTMUST00000024590.2|Cep85-207|Cep85|1010|processed_transcript|	522	529	8	*	7mer-a1	-3974	AACACGGGTACC	0	-	mmu-miR-100-5p
ENSMUST00000141384.1|ENSMUSG00000037443.13|OTTMUSG00000010361.4|OTTMUST00000024590.2|Cep85-207|Cep85|1010|processed_transcript|	617	624	8	*	6mer-a1	-2844	AGCGCGGGTACA	0	-	mmu-miR-100-5p
ENSMUST00000095074.3|ENSMUSG00000037348.15|OTTMUSG00000011084.4|-|Paqr7-202|Paqr7|3550|protein_coding|	1188	1195	8	*	non-canonical	-1963	AAAGCGGGTGGG	3	-	mmu-miR-100-5p
ENSMUST00000095074.3|ENSMUSG00000037348.15|OTTMUSG00000011084.4|-|Paqr7-202|Paqr7|3550|protein_coding|	736	743	8	*	non-canonical	-1949	AAGCCGGGTCTG	0	-	mmu-miR-100-5p
ENSMUST00000097816.8|ENSMUSG00000040860.16|OTTMUSG00000010088.3|OTTMUST00000023453.1|Crocc-202|Crocc|6273|protein_coding|	1293	1300	8	*	non-canonical	-2509	TGCGCGGGTTCT	0	-	mmu-miR-100-5p
ENSMUST00000097816.8|ENSMUSG00000040860.16|OTTMUSG00000010088.3|OTTMUST00000023453.1|Crocc-202|Crocc|6273|protein_coding|	220	227	8	*	non-canonical	-1768	GAACCGGGTCCA	3	-	mmu-miR-100-5p
ENSMUST00000097816.8|ENSMUSG00000040860.16|OTTMUSG00000010088.3|OTTMUST00000023453.1|Crocc-202|Crocc|6273|protein_coding|	4864	4871	8	*	non-canonical	-1601	GGATCGGGTGGA	0	-	mmu-miR-100-5p
ENSMUST00000097816.8|ENSMUSG00000040860.16|OTTMUSG00000010088.3|OTTMUST00000023453.1|Crocc-202|Crocc|6273|protein_coding|	1337	1344	8	*	non-canonical	-1524	TCTCCGGGTCGA	3	-	mmu-miR-100-5p
ENSMUST00000097816.8|ENSMUSG00000040860.16|OTTMUSG00000010088.3|OTTMUST00000023453.1|Crocc-202|Crocc|6273|protein_coding|	5648	5655	8	*	non-canonical	-1344	GAGGCGGGTGAG	0	-	mmu-miR-100-5p
ENSMUST00000097816.8|ENSMUSG00000040860.16|OTTMUSG00000010088.3|OTTMUST00000023453.1|Crocc-202|Crocc|6273|protein_coding|	4114	4121	8	*	non-canonical	-1064	GCGGCGGGTGGC	0	-	mmu-miR-100-5p
ENSMUST00000122051.1|ENSMUSG00000084350.1|OTTMUSG00000011063.1|OTTMUST00000025887.1|Znf41-ps-201|Znf41-ps|2413|unprocessed_pseudogene|	2394	2401	8	*	non-canonical	-1367	AAAACTGGTAAC	0	-	mmu-miR-100-5p
ENSMUST00000084149.9|ENSMUSG00000067916.9|OTTMUSG00000010657.3|OTTMUST00000024880.1|Zfp991-201|Zfp991|2813|protein_coding|	2794	2801	8	*	non-canonical	-1367	AAAACTGGTAAC	0	-	mmu-miR-100-5p
ENSMUST00000177654.7|ENSMUSG00000039936.18|OTTMUSG00000010264.6|-|Pik3cd-214|Pik3cd|4765|protein_coding|	4650	4657	8	*	6mer	-4282	AAGACGGGTTTT	0	-	mmu-miR-100-5p
ENSMUST00000177654.7|ENSMUSG00000039936.18|OTTMUSG00000010264.6|-|Pik3cd-214|Pik3cd|4765|protein_coding|	3869	3876	8	*	wobbled 8mer	-3187	TTTGCGGGTAAG	0	-	mmu-miR-100-5p
ENSMUST00000177654.7|ENSMUSG00000039936.18|OTTMUSG00000010264.6|-|Pik3cd-214|Pik3cd|4765|protein_coding|	1516	1523	8	*	wobbled 8mer	-2988	CCTGCGGGTACA	3	-	mmu-miR-100-5p
ENSMUST00000177654.7|ENSMUSG00000039936.18|OTTMUSG00000010264.6|-|Pik3cd-214|Pik3cd|4765|protein_coding|	3844	3851	8	*	6mer-m8	-2433	GGTACGGGAACG	5	-	mmu-miR-100-5p
ENSMUST00000177654.7|ENSMUSG00000039936.18|OTTMUSG00000010264.6|-|Pik3cd-214|Pik3cd|4765|protein_coding|	3204	3211	8	*	non-canonical	-1523	CTTCCGGGTGAA	0	-	mmu-miR-100-5p
ENSMUST00000177654.7|ENSMUSG00000039936.18|OTTMUSG00000010264.6|-|Pik3cd-214|Pik3cd|4765|protein_coding|	4719	4726	8	*	non-canonical	-1289	ACAACAGGTAAA	0	-	mmu-miR-100-5p
ENSMUST00000177654.7|ENSMUSG00000039936.18|OTTMUSG00000010264.6|-|Pik3cd-214|Pik3cd|4765|protein_coding|	3456	3463	8	*	non-canonical	-1081	TACACTGGTAAT	0	-	mmu-miR-100-5p
ENSMUST00000140030.7|ENSMUSG00000014592.20|OTTMUSG00000010309.7|OTTMUST00000024015.1|Camta1-207|Camta1|3983|protein_coding|	1400	1407	8	*	7mer-a1	-4011	TAAACGGGTAAT	0	-	mmu-miR-100-5p
ENSMUST00000140030.7|ENSMUSG00000014592.20|OTTMUSG00000010309.7|OTTMUST00000024015.1|Camta1-207|Camta1|3983|protein_coding|	1435	1442	8	*	6mer-m8	-2857	CTTACGGGATTT	0	-	mmu-miR-100-5p
ENSMUST00000105670.7|ENSMUSG00000014592.20|OTTMUSG00000010309.7|OTTMUST00000048886.1|Camta1-204|Camta1|4961|protein_coding|	2666	2673	8	*	7mer-a1	-4011	TAAACGGGTAAT	0	-	mmu-miR-100-5p
ENSMUST00000105670.7|ENSMUSG00000014592.20|OTTMUSG00000010309.7|OTTMUST00000048886.1|Camta1-204|Camta1|4961|protein_coding|	2701	2708	8	*	6mer-m8	-2857	CTTACGGGATTT	0	-	mmu-miR-100-5p
ENSMUST00000105670.7|ENSMUSG00000014592.20|OTTMUSG00000010309.7|OTTMUST00000048886.1|Camta1-204|Camta1|4961|protein_coding|	1	8	8	*	non-canonical	-1487	NNGCCGGGTGCG	0	-	mmu-miR-100-5p
ENSMUST00000005175.4|ENSMUSG00000005045.16|OTTMUSG00000010576.6|OTTMUST00000024785.1|Chd5-201|Chd5|9122|protein_coding|	7243	7250	8	*	non-canonical	-1887	CAGTCGGGTCCG	0	-	mmu-miR-100-5p
ENSMUST00000005175.4|ENSMUSG00000005045.16|OTTMUSG00000010576.6|OTTMUST00000024785.1|Chd5-201|Chd5|9122|protein_coding|	4309	4316	8	*	non-canonical	-1770	GGCTCGGGTTGG	0	-	mmu-miR-100-5p
ENSMUST00000005175.4|ENSMUSG00000005045.16|OTTMUSG00000010576.6|OTTMUST00000024785.1|Chd5-201|Chd5|9122|protein_coding|	677	684	8	*	non-canonical	-1097	TTTAAGGGTAGC	0	-	mmu-miR-100-5p
ENSMUST00000105636.7|ENSMUSG00000039410.16|OTTMUSG00000010585.2|OTTMUST00000024682.1|Prdm16-204|Prdm16|8426|protein_coding|	4603	4610	8	*	6mer	-2812	TCCACGGGTCCC	3	-	mmu-miR-100-5p
ENSMUST00000105636.7|ENSMUSG00000039410.16|OTTMUSG00000010585.2|OTTMUST00000024682.1|Prdm16-204|Prdm16|8426|protein_coding|	7306	7313	8	*	6mer-a1	-2596	CAGCCGGGTATC	4	-	mmu-miR-100-5p
ENSMUST00000105636.7|ENSMUSG00000039410.16|OTTMUSG00000010585.2|OTTMUST00000024682.1|Prdm16-204|Prdm16|8426|protein_coding|	6126	6133	8	*	6mer-m8	-1658	GGTACGGGGAGT	2	-	mmu-miR-100-5p
ENSMUST00000105636.7|ENSMUSG00000039410.16|OTTMUSG00000010585.2|OTTMUST00000024682.1|Prdm16-204|Prdm16|8426|protein_coding|	1830	1837	8	*	non-canonical	-1657	CCACCGGGTCAG	0	-	mmu-miR-100-5p
ENSMUST00000105636.7|ENSMUSG00000039410.16|OTTMUSG00000010585.2|OTTMUST00000024682.1|Prdm16-204|Prdm16|8426|protein_coding|	4368	4375	8	*	non-canonical	-1283	GGCTCGGGTGTG	3	-	mmu-miR-100-5p
ENSMUST00000105636.7|ENSMUSG00000039410.16|OTTMUSG00000010585.2|OTTMUST00000024682.1|Prdm16-204|Prdm16|8426|protein_coding|	2595	2602	8	*	non-canonical	-1105	TCTACGGTGAAC	0	-	mmu-miR-100-5p
ENSMUST00000105636.7|ENSMUSG00000039410.16|OTTMUSG00000010585.2|OTTMUST00000024682.1|Prdm16-204|Prdm16|8426|protein_coding|	1967	1974	8	*	non-canonical	-1083	ACCACGGGCACG	2	-	mmu-miR-100-5p
ENSMUST00000105636.7|ENSMUSG00000039410.16|OTTMUSG00000010585.2|OTTMUST00000024682.1|Prdm16-204|Prdm16|8426|protein_coding|	503	510	8	*	non-canonical	-1001	CTGACGGATACA	0	-	mmu-miR-100-5p
ENSMUST00000105638.8|ENSMUSG00000039410.16|OTTMUSG00000010585.2|OTTMUST00000024684.1|Prdm16-206|Prdm16|8601|protein_coding|	4778	4785	8	*	6mer	-2812	TCCACGGGTCCC	3	-	mmu-miR-100-5p
ENSMUST00000105638.8|ENSMUSG00000039410.16|OTTMUSG00000010585.2|OTTMUST00000024684.1|Prdm16-206|Prdm16|8601|protein_coding|	7481	7488	8	*	6mer-a1	-2596	CAGCCGGGTATC	4	-	mmu-miR-100-5p
ENSMUST00000105638.8|ENSMUSG00000039410.16|OTTMUSG00000010585.2|OTTMUST00000024684.1|Prdm16-206|Prdm16|8601|protein_coding|	6301	6308	8	*	6mer-m8	-1658	GGTACGGGGAGT	2	-	mmu-miR-100-5p
ENSMUST00000105638.8|ENSMUSG00000039410.16|OTTMUSG00000010585.2|OTTMUST00000024684.1|Prdm16-206|Prdm16|8601|protein_coding|	1827	1834	8	*	non-canonical	-1657	CCACCGGGTCAG	0	-	mmu-miR-100-5p
ENSMUST00000105638.8|ENSMUSG00000039410.16|OTTMUSG00000010585.2|OTTMUST00000024684.1|Prdm16-206|Prdm16|8601|protein_coding|	4543	4550	8	*	non-canonical	-1283	GGCTCGGGTGTG	3	-	mmu-miR-100-5p
ENSMUST00000105638.8|ENSMUSG00000039410.16|OTTMUSG00000010585.2|OTTMUST00000024684.1|Prdm16-206|Prdm16|8601|protein_coding|	2592	2599	8	*	non-canonical	-1105	TCTACGGTGAAC	0	-	mmu-miR-100-5p
ENSMUST00000105638.8|ENSMUSG00000039410.16|OTTMUSG00000010585.2|OTTMUST00000024684.1|Prdm16-206|Prdm16|8601|protein_coding|	1964	1971	8	*	non-canonical	-1083	ACCACGGGCACG	2	-	mmu-miR-100-5p
ENSMUST00000105638.8|ENSMUSG00000039410.16|OTTMUSG00000010585.2|OTTMUST00000024684.1|Prdm16-206|Prdm16|8601|protein_coding|	503	510	8	*	non-canonical	-1001	CTGACGGATACA	0	-	mmu-miR-100-5p
ENSMUST00000015796.8|ENSMUSG00000015652.9|OTTMUSG00000025944.3|OTTMUST00000063978.2|Steap1-201|Steap1|1230|protein_coding|	59	66	8	*	non-canonical	-1820	CCGTCGGGTCCC	0	-	mmu-miR-100-5p
ENSMUST00000015796.8|ENSMUSG00000015652.9|OTTMUSG00000025944.3|OTTMUST00000063978.2|Steap1-201|Steap1|1230|protein_coding|	961	968	8	*	non-canonical	-1028	TTGTATGGTACA	0	-	mmu-miR-100-5p
ENSMUST00000181751.1|ENSMUSG00000097554.1|-|-|Gm26825-201|Gm26825|2026|lincRNA|	1129	1136	8	*	6mer-a1	-1980	AGCCCGGGTAAT	2	-	mmu-miR-100-5p
ENSMUST00000115388.8|ENSMUSG00000040537.17|OTTMUSG00000016341.5|-|Adam22-207|Adam22|9161|protein_coding|	336	343	8	*	non-canonical	-1921	CACGCGGGTGCG	0	-	mmu-miR-100-5p
ENSMUST00000115388.8|ENSMUSG00000040537.17|OTTMUSG00000016341.5|-|Adam22-207|Adam22|9161|protein_coding|	6148	6155	8	*	non-canonical	-1703	CAGGCGGGTCCA	4	-	mmu-miR-100-5p
ENSMUST00000115388.8|ENSMUSG00000040537.17|OTTMUSG00000016341.5|-|Adam22-207|Adam22|9161|protein_coding|	393	400	8	*	non-canonical	-1450	CTTCCGGGTGGA	0	-	mmu-miR-100-5p
ENSMUST00000115388.8|ENSMUSG00000040537.17|OTTMUSG00000016341.5|-|Adam22-207|Adam22|9161|protein_coding|	1817	1824	8	*	non-canonical	-1350	CTGACAGGTACT	3	-	mmu-miR-100-5p
ENSMUST00000115388.8|ENSMUSG00000040537.17|OTTMUSG00000016341.5|-|Adam22-207|Adam22|9161|protein_coding|	1316	1323	8	*	non-canonical	-1304	GGTCCGGGTGCA	0	-	mmu-miR-100-5p
ENSMUST00000115388.8|ENSMUSG00000040537.17|OTTMUSG00000016341.5|-|Adam22-207|Adam22|9161|protein_coding|	1905	1912	8	*	non-canonical	-1222	CAAACGGGATGT	0	-	mmu-miR-100-5p
ENSMUST00000115388.8|ENSMUSG00000040537.17|OTTMUSG00000016341.5|-|Adam22-207|Adam22|9161|protein_coding|	1207	1214	8	*	non-canonical	-1143	AAAACGGATTTA	5	-	mmu-miR-100-5p
ENSMUST00000073957.7|ENSMUSG00000063531.7|OTTMUSG00000029684.3|OTTMUST00000073649.3|Sema3e-201|Sema3e|6861|protein_coding|	1902	1909	8	*	non-canonical	-2411	AATACTGGTAAA	0	-	mmu-miR-100-5p
ENSMUST00000073957.7|ENSMUSG00000063531.7|OTTMUSG00000029684.3|OTTMUST00000073649.3|Sema3e-201|Sema3e|6861|protein_coding|	4913	4920	8	*	non-canonical	-2148	ATTACAGGTAAG	0	-	mmu-miR-100-5p
ENSMUST00000073957.7|ENSMUSG00000063531.7|OTTMUSG00000029684.3|OTTMUST00000073649.3|Sema3e-201|Sema3e|6861|protein_coding|	990	997	8	*	non-canonical	-2107	TATCCGGGTTTT	0	-	mmu-miR-100-5p
ENSMUST00000073957.7|ENSMUSG00000063531.7|OTTMUSG00000029684.3|OTTMUST00000073649.3|Sema3e-201|Sema3e|6861|protein_coding|	1950	1957	8	*	non-canonical	-1601	GGATCGGGTGGA	0	-	mmu-miR-100-5p
ENSMUST00000073957.7|ENSMUSG00000063531.7|OTTMUSG00000029684.3|OTTMUST00000073649.3|Sema3e-201|Sema3e|6861|protein_coding|	6712	6719	8	*	non-canonical	-1090	TTACCTGGTAAT	0	-	mmu-miR-100-5p
ENSMUST00000115049.8|ENSMUSG00000028962.14|OTTMUSG00000024167.4|OTTMUST00000059124.1|Slc4a2-203|Slc4a2|3924|protein_coding|	2798	2805	8	*	6mer-a1	-2314	CCGGCGGGTAAT	6	-	mmu-miR-100-5p
ENSMUST00000115049.8|ENSMUSG00000028962.14|OTTMUSG00000024167.4|OTTMUST00000059124.1|Slc4a2-203|Slc4a2|3924|protein_coding|	2633	2640	8	*	non-canonical	-1978	CATACTGGTACC	0	-	mmu-miR-100-5p
ENSMUST00000115049.8|ENSMUSG00000028962.14|OTTMUSG00000024167.4|OTTMUST00000059124.1|Slc4a2-203|Slc4a2|3924|protein_coding|	1262	1269	8	*	6mer-m8	-1814	GCTACGGGCCCT	0	-	mmu-miR-100-5p
ENSMUST00000122204.2|ENSMUSG00000033036.9|OTTMUSG00000029037.4|OTTMUST00000072048.3|Gm7879-201|Gm7879|774|protein_coding|	16	23	8	*	non-canonical	-1619	CTTCCGGGTCAA	3	-	mmu-miR-100-5p
ENSMUST00000113676.5|ENSMUSG00000029221.15|OTTMUSG00000030420.6|OTTMUST00000075339.2|Slc30a9-201|Slc30a9|5648|protein_coding|	857	864	8	*	7mer-m8	-5127	TATACGGGTTCA	4	-	mmu-miR-100-5p
ENSMUST00000113676.5|ENSMUSG00000029221.15|OTTMUSG00000030420.6|OTTMUST00000075339.2|Slc30a9-201|Slc30a9|5648|protein_coding|	3573	3580	8	*	6mer-a1	-3051	TATTCGGGTAAC	0	-	mmu-miR-100-5p
ENSMUST00000113676.5|ENSMUSG00000029221.15|OTTMUSG00000030420.6|OTTMUST00000075339.2|Slc30a9-201|Slc30a9|5648|protein_coding|	7	14	8	*	non-canonical	-1541	CTTCCGGGTCGC	1	-	mmu-miR-100-5p
ENSMUST00000135930.7|ENSMUSG00000037685.15|OTTMUSG00000022523.8|OTTMUST00000053982.3|Atp8a1-207|Atp8a1|8069|protein_coding|	1139	1146	8	*	non-canonical	-1444	AAGACTGGTACC	3	-	mmu-miR-100-5p
ENSMUST00000197284.4|ENSMUSG00000000560.9|OTTMUSG00000054189.3|OTTMUST00000134556.1|Gabra2-203|Gabra2|5852|protein_coding|	3262	3269	8	*	non-canonical	-1016	TTAATGGGTAAA	2	-	mmu-miR-100-5p
ENSMUST00000168162.4|ENSMUSG00000029231.15|OTTMUSG00000056081.3|OTTMUST00000138655.2|Pdgfra-202|Pdgfra|6834|protein_coding|	99	106	8	*	6mer-a1	-2573	TCGTCGGGTAGA	5	-	mmu-miR-100-5p
ENSMUST00000168162.4|ENSMUSG00000029231.15|OTTMUSG00000056081.3|OTTMUST00000138655.2|Pdgfra-202|Pdgfra|6834|protein_coding|	3402	3409	8	*	wobbled 7mer	-2175	CATGCGGGTGGA	0	-	mmu-miR-100-5p
ENSMUST00000168162.4|ENSMUSG00000029231.15|OTTMUSG00000056081.3|OTTMUST00000138655.2|Pdgfra-202|Pdgfra|6834|protein_coding|	3743	3750	8	*	6mer-a1	-2116	GCTCCGGGTATC	0	-	mmu-miR-100-5p
ENSMUST00000168162.4|ENSMUSG00000029231.15|OTTMUSG00000056081.3|OTTMUST00000138655.2|Pdgfra-202|Pdgfra|6834|protein_coding|	447	454	8	*	non-canonical	-2015	CCAGCGGGTCTC	4	-	mmu-miR-100-5p
ENSMUST00000168162.4|ENSMUSG00000029231.15|OTTMUSG00000056081.3|OTTMUST00000138655.2|Pdgfra-202|Pdgfra|6834|protein_coding|	4002	4009	8	*	non-canonical	-1406	AAGACGGGCTTT	0	-	mmu-miR-100-5p
ENSMUST00000168162.4|ENSMUSG00000029231.15|OTTMUSG00000056081.3|OTTMUST00000138655.2|Pdgfra-202|Pdgfra|6834|protein_coding|	5126	5133	8	*	non-canonical	-1110	CTGACGGGAGCA	0	-	mmu-miR-100-5p
ENSMUST00000168162.4|ENSMUSG00000029231.15|OTTMUSG00000056081.3|OTTMUST00000138655.2|Pdgfra-202|Pdgfra|6834|protein_coding|	953	960	8	*	non-canonical	-1046	ATAACGGGAGGC	0	-	mmu-miR-100-5p
ENSMUST00000168162.4|ENSMUSG00000029231.15|OTTMUSG00000056081.3|OTTMUST00000138655.2|Pdgfra-202|Pdgfra|6834|protein_coding|	3008	3015	8	*	non-canonical	-1012	ACTACGTGTCAA	0	-	mmu-miR-100-5p
ENSMUST00000118442.7|ENSMUSG00000037605.16|OTTMUSG00000029552.4|OTTMUST00000073270.1|Adgrl3-208|Adgrl3|5101|protein_coding|	527	534	8	*	6mer-m8	-2116	ACTACGGGAGGA	0	-	mmu-miR-100-5p
ENSMUST00000118442.7|ENSMUSG00000037605.16|OTTMUSG00000029552.4|OTTMUST00000073270.1|Adgrl3-208|Adgrl3|5101|protein_coding|	1170	1177	8	*	wobbled 8mer	-1710	ATTATGGGTAAT	4	-	mmu-miR-100-5p
ENSMUST00000118442.7|ENSMUSG00000037605.16|OTTMUSG00000029552.4|OTTMUST00000073270.1|Adgrl3-208|Adgrl3|5101|protein_coding|	1239	1246	8	*	non-canonical	-1300	CCTACGGATTGA	0	-	mmu-miR-100-5p
ENSMUST00000120847.7|ENSMUSG00000046079.16|OTTMUSG00000026388.4|OTTMUST00000065256.1|Lrrc8d-202|Lrrc8d|3929|protein_coding|	277	284	8	*	non-canonical	-2070	GCTTCGGGTCGA	0	-	mmu-miR-100-5p
ENSMUST00000120847.7|ENSMUSG00000046079.16|OTTMUSG00000026388.4|OTTMUST00000065256.1|Lrrc8d-202|Lrrc8d|3929|protein_coding|	715	722	8	*	non-canonical	-1556	AAAACGGGCAGA	0	-	mmu-miR-100-5p
ENSMUST00000120847.7|ENSMUSG00000046079.16|OTTMUSG00000026388.4|OTTMUST00000065256.1|Lrrc8d-202|Lrrc8d|3929|protein_coding|	3013	3020	8	*	non-canonical	-1429	CAAACGGGATTT	0	-	mmu-miR-100-5p
ENSMUST00000120847.7|ENSMUSG00000046079.16|OTTMUSG00000026388.4|OTTMUST00000065256.1|Lrrc8d-202|Lrrc8d|3929|protein_coding|	1573	1580	8	*	non-canonical	-1310	TCTACGGCTTTA	0	-	mmu-miR-100-5p
ENSMUST00000120847.7|ENSMUSG00000046079.16|OTTMUSG00000026388.4|OTTMUST00000065256.1|Lrrc8d-202|Lrrc8d|3929|protein_coding|	2308	2315	8	*	non-canonical	-1223	ACGACGGGACCA	0	-	mmu-miR-100-5p
ENSMUST00000120847.7|ENSMUSG00000046079.16|OTTMUSG00000026388.4|OTTMUST00000065256.1|Lrrc8d-202|Lrrc8d|3929|protein_coding|	1285	1292	8	*	non-canonical	-1119	AAGACGGGGAGC	0	-	mmu-miR-100-5p
ENSMUST00000112544.7|ENSMUSG00000090015.8|OTTMUSG00000022004.1|OTTMUST00000052251.1|Gm15446-201|Gm15446|2417|protein_coding|	232	239	8	*	non-canonical	-2477	AAGGCGGGTTTT	0	-	mmu-miR-100-5p
ENSMUST00000112544.7|ENSMUSG00000090015.8|OTTMUSG00000022004.1|OTTMUST00000052251.1|Gm15446-201|Gm15446|2417|protein_coding|	589	596	8	*	non-canonical	-1033	TTCGAAGGTATT	0	-	mmu-miR-100-5p
ENSMUST00000040111.9|ENSMUSG00000033209.17|OTTMUSG00000028650.5|-|Ttc28-201|Ttc28|10780|protein_coding|	7706	7713	8	*	7mer-a1	-3908	CTCACGGGTAAA	0	-	mmu-miR-100-5p
ENSMUST00000040111.9|ENSMUSG00000033209.17|OTTMUSG00000028650.5|-|Ttc28-201|Ttc28|10780|protein_coding|	3295	3302	8	*	6mer-m8	-2923	CCTACGGGAACC	0	-	mmu-miR-100-5p
ENSMUST00000040111.9|ENSMUSG00000033209.17|OTTMUSG00000028650.5|-|Ttc28-201|Ttc28|10780|protein_coding|	5881	5888	8	*	non-canonical	-2116	CTCTCGGGTTTG	5	-	mmu-miR-100-5p
ENSMUST00000040111.9|ENSMUSG00000033209.17|OTTMUSG00000028650.5|-|Ttc28-201|Ttc28|10780|protein_coding|	4925	4932	8	*	wobbled 7mer	-2059	GCTGCGGGTGCA	0	-	mmu-miR-100-5p
ENSMUST00000040111.9|ENSMUSG00000033209.17|OTTMUSG00000028650.5|-|Ttc28-201|Ttc28|10780|protein_coding|	3704	3711	8	*	non-canonical	-1849	GCAGCGGGTGCT	0	-	mmu-miR-100-5p
ENSMUST00000040111.9|ENSMUSG00000033209.17|OTTMUSG00000028650.5|-|Ttc28-201|Ttc28|10780|protein_coding|	1846	1853	8	*	non-canonical	-1660	CTCACGGGAACC	1	-	mmu-miR-100-5p
ENSMUST00000040111.9|ENSMUSG00000033209.17|OTTMUSG00000028650.5|-|Ttc28-201|Ttc28|10780|protein_coding|	10425	10432	8	*	non-canonical	-1548	CAAACGGGCAAA	0	-	mmu-miR-100-5p
ENSMUST00000040111.9|ENSMUSG00000033209.17|OTTMUSG00000028650.5|-|Ttc28-201|Ttc28|10780|protein_coding|	5928	5935	8	*	non-canonical	-1434	AAAACTGGTAAA	0	-	mmu-miR-100-5p
ENSMUST00000040111.9|ENSMUSG00000033209.17|OTTMUSG00000028650.5|-|Ttc28-201|Ttc28|10780|protein_coding|	3801	3808	8	*	non-canonical	-1295	CAGACGGGACAA	1	-	mmu-miR-100-5p
ENSMUST00000040111.9|ENSMUSG00000033209.17|OTTMUSG00000028650.5|-|Ttc28-201|Ttc28|10780|protein_coding|	2566	2573	8	*	non-canonical	-1259	CACACGGGCACC	3	-	mmu-miR-100-5p
ENSMUST00000040111.9|ENSMUSG00000033209.17|OTTMUSG00000028650.5|-|Ttc28-201|Ttc28|10780|protein_coding|	2964	2971	8	*	non-canonical	-1115	GCGACGGGAAGC	0	-	mmu-miR-100-5p
ENSMUST00000040111.9|ENSMUSG00000033209.17|OTTMUSG00000028650.5|-|Ttc28-201|Ttc28|10780|protein_coding|	7495	7502	8	*	non-canonical	-1083	CCAACGGTTACA	3	-	mmu-miR-100-5p
ENSMUST00000040111.9|ENSMUSG00000033209.17|OTTMUSG00000028650.5|-|Ttc28-201|Ttc28|10780|protein_coding|	9501	9508	8	*	non-canonical	-1079	CTAACGGGACCG	3	-	mmu-miR-100-5p
ENSMUST00000171055.1|ENSMUSG00000029361.18|OTTMUSG00000016286.4|-|Nos1-207|Nos1|4388|protein_coding|	199	206	8	*	6mer	-2619	GGAACGGGTCAG	0	-	mmu-miR-100-5p
ENSMUST00000171055.1|ENSMUSG00000029361.18|OTTMUSG00000016286.4|-|Nos1-207|Nos1|4388|protein_coding|	3939	3946	8	*	non-canonical	-2136	TCTTCGGGTGTC	4	-	mmu-miR-100-5p
ENSMUST00000171055.1|ENSMUSG00000029361.18|OTTMUSG00000016286.4|-|Nos1-207|Nos1|4388|protein_coding|	3156	3163	8	*	non-canonical	-1656	CCAACGGGAATC	0	-	mmu-miR-100-5p
ENSMUST00000201010.1|ENSMUSG00000018076.12|OTTMUSG00000056228.5|OTTMUST00000138970.1|Med13l-202|Med13l|7781|protein_coding|	687	694	8	*	non-canonical	-1364	CTTACGGCTTAA	0	-	mmu-miR-100-5p
ENSMUST00000201010.1|ENSMUSG00000018076.12|OTTMUSG00000056228.5|OTTMUST00000138970.1|Med13l-202|Med13l|7781|protein_coding|	4155	4162	8	*	non-canonical	-1043	CCTACGGTTCCG	0	-	mmu-miR-100-5p
ENSMUST00000201010.1|ENSMUSG00000018076.12|OTTMUSG00000056228.5|OTTMUST00000138970.1|Med13l-202|Med13l|7781|protein_coding|	6698	6705	8	*	non-canonical	-1012	TAACCGGGAAGG	0	-	mmu-miR-100-5p
ENSMUST00000164420.1|ENSMUSG00000085328.2|OTTMUSG00000036808.2|OTTMUST00000094474.2|Gm17131-201|Gm17131|3846|unprocessed_pseudogene|	2686	2693	8	*	non-canonical	-1509	GGTACTGGTATA	0	-	mmu-miR-100-5p
ENSMUST00000164420.1|ENSMUSG00000085328.2|OTTMUSG00000036808.2|OTTMUST00000094474.2|Gm17131-201|Gm17131|3846|unprocessed_pseudogene|	2982	2989	8	*	wobbled 8mer	-1258	GATATGGGTACA	0	-	mmu-miR-100-5p
ENSMUST00000164420.1|ENSMUSG00000085328.2|OTTMUSG00000036808.2|OTTMUST00000094474.2|Gm17131-201|Gm17131|3846|unprocessed_pseudogene|	613	620	8	*	non-canonical	-1022	CTCACGGGACCT	0	-	mmu-miR-100-5p
ENSMUST00000164420.1|ENSMUSG00000085328.2|OTTMUSG00000036808.2|OTTMUST00000094474.2|Gm17131-201|Gm17131|3846|unprocessed_pseudogene|	1328	1335	8	*	non-canonical	-1022	ATACCAGGTACC	0	-	mmu-miR-100-5p
ENSMUST00000118998.1|ENSMUSG00000080893.1|OTTMUSG00000027865.1|OTTMUST00000068987.1|Gm15920-201|Gm15920|402|processed_pseudogene|	35	42	8	*	7mer-m8	-4886	CCTACGGGTTTT	1	-	mmu-miR-100-5p
ENSMUST00000138101.1|ENSMUSG00000019179.10|OTTMUSG00000022781.4|OTTMUST00000054709.2|Mdh2-203|Mdh2|1112|nonsense_mediated_decay|	704	711	8	*	non-canonical	-1234	TGAACGGGAAGG	0	-	mmu-miR-100-5p
ENSMUST00000080732.9|ENSMUSG00000037017.15|OTTMUSG00000022636.3|OTTMUST00000054238.1|Zscan21-202|Zscan21|2134|protein_coding|	563	570	8	*	non-canonical	-1992	GCTTCGGGTGCT	0	-	mmu-miR-100-5p
ENSMUST00000110960.8|ENSMUSG00000037017.15|OTTMUSG00000022636.3|OTTMUST00000054236.1|Zscan21-204|Zscan21|2204|protein_coding|	582	589	8	*	non-canonical	-1992	GCTTCGGGTGCT	0	-	mmu-miR-100-5p
ENSMUST00000200393.4|ENSMUSG00000029547.10|OTTMUSG00000054802.2|OTTMUST00000135795.1|Ints1-210|Ints1|7070|protein_coding|	3212	3219	8	*	non-canonical	-1367	CTCCCGGGTGTT	6	-	mmu-miR-100-5p
ENSMUST00000200393.4|ENSMUSG00000029547.10|OTTMUSG00000054802.2|OTTMUST00000135795.1|Ints1-210|Ints1|7070|protein_coding|	5702	5709	8	*	non-canonical	-1282	GGTCCGGGTGCC	1	-	mmu-miR-100-5p
ENSMUST00000200393.4|ENSMUSG00000029547.10|OTTMUSG00000054802.2|OTTMUST00000135795.1|Ints1-210|Ints1|7070|protein_coding|	2633	2640	8	*	non-canonical	-1097	CAACCGGGAACT	4	-	mmu-miR-100-5p
ENSMUST00000075453.8|ENSMUSG00000041453.12|OTTMUSG00000024591.1|OTTMUST00000060417.1|Rpl21-202|Rpl21|899|protein_coding|	704	711	8	*	non-canonical	-2030	GAAGCGGGTGAA	3	-	mmu-miR-100-5p
ENSMUST00000075453.8|ENSMUSG00000041453.12|OTTMUSG00000024591.1|OTTMUST00000060417.1|Rpl21-202|Rpl21|899|protein_coding|	275	282	8	*	non-canonical	-1503	CCGCCGGGTCAG	0	-	mmu-miR-100-5p
ENSMUST00000201595.3|ENSMUSG00000001687.15|OTTMUSG00000055806.1|OTTMUST00000138115.1|Ubl3-204|Ubl3|2064|protein_coding|	1807	1814	8	*	non-canonical	-2024	GTGCCGGGTTGC	0	-	mmu-miR-100-5p
ENSMUST00000201595.3|ENSMUSG00000001687.15|OTTMUSG00000055806.1|OTTMUST00000138115.1|Ubl3-204|Ubl3|2064|protein_coding|	555	562	8	*	non-canonical	-1396	GCGGCGGGTCCT	0	-	mmu-miR-100-5p
ENSMUST00000110505.7|ENSMUSG00000066551.12|OTTMUSG00000016672.5|OTTMUST00000040358.1|Hmgb1-203|Hmgb1|1720|protein_coding|	1423	1430	8	*	non-canonical	-1081	TTGCCTGGTACA	0	-	mmu-miR-100-5p
ENSMUST00000133667.1|ENSMUSG00000066551.12|OTTMUSG00000016672.5|OTTMUST00000040359.1|Hmgb1-206|Hmgb1|654|retained_intron|	84	91	8	*	non-canonical	-1088	CGGACGGGCACT	0	-	mmu-miR-100-5p
ENSMUST00000119685.7|ENSMUSG00000041264.16|OTTMUSG00000028825.5|OTTMUST00000071381.1|Uspl1-204|Uspl1|3604|protein_coding|	99	106	8	*	non-canonical	-2193	AGTTCGGGTCCA	0	-	mmu-miR-100-5p
ENSMUST00000119685.7|ENSMUSG00000041264.16|OTTMUSG00000028825.5|OTTMUST00000071381.1|Uspl1-204|Uspl1|3604|protein_coding|	61	68	8	*	non-canonical	-1973	GTTACGGTTAGA	4	-	mmu-miR-100-5p
ENSMUST00000119685.7|ENSMUSG00000041264.16|OTTMUSG00000028825.5|OTTMUST00000071381.1|Uspl1-204|Uspl1|3604|protein_coding|	295	302	8	*	non-canonical	-1752	CAGACGGGCATT	0	-	mmu-miR-100-5p
ENSMUST00000119685.7|ENSMUSG00000041264.16|OTTMUSG00000028825.5|OTTMUST00000071381.1|Uspl1-204|Uspl1|3604|protein_coding|	2277	2284	8	*	non-canonical	-1040	CAACCTGGTAAA	0	-	mmu-miR-100-5p
ENSMUST00000078856.7|ENSMUSG00000058488.7|OTTMUSG00000055554.1|OTTMUST00000137495.1|Kl-201|Kl|5118|protein_coding|	852	859	8	*	7mer-a1	-3181	GGCACGGGTATG	0	-	mmu-miR-100-5p
ENSMUST00000078856.7|ENSMUSG00000058488.7|OTTMUSG00000055554.1|OTTMUST00000137495.1|Kl-201|Kl|5118|protein_coding|	1879	1886	8	*	wobbled 7mer	-2445	AATGCGGGTCAC	4	-	mmu-miR-100-5p
ENSMUST00000078856.7|ENSMUSG00000058488.7|OTTMUSG00000055554.1|OTTMUST00000137495.1|Kl-201|Kl|5118|protein_coding|	903	910	8	*	6mer-a1	-2064	GGCTCGGGTACC	0	-	mmu-miR-100-5p
ENSMUST00000078856.7|ENSMUSG00000058488.7|OTTMUSG00000055554.1|OTTMUST00000137495.1|Kl-201|Kl|5118|protein_coding|	577	584	8	*	non-canonical	-1734	GGCGCGGGTGCT	0	-	mmu-miR-100-5p
ENSMUST00000078856.7|ENSMUSG00000058488.7|OTTMUSG00000055554.1|OTTMUST00000137495.1|Kl-201|Kl|5118|protein_coding|	446	453	8	*	non-canonical	-1730	CCGTCGGGTGCC	0	-	mmu-miR-100-5p
ENSMUST00000078856.7|ENSMUSG00000058488.7|OTTMUSG00000055554.1|OTTMUST00000137495.1|Kl-201|Kl|5118|protein_coding|	991	998	8	*	non-canonical	-1639	AGGCCGGGTGTC	0	-	mmu-miR-100-5p
ENSMUST00000078856.7|ENSMUSG00000058488.7|OTTMUSG00000055554.1|OTTMUST00000137495.1|Kl-201|Kl|5118|protein_coding|	218	225	8	*	non-canonical	-1607	GAGCCGGGTCAG	2	-	mmu-miR-100-5p
ENSMUST00000078856.7|ENSMUSG00000058488.7|OTTMUSG00000055554.1|OTTMUST00000137495.1|Kl-201|Kl|5118|protein_coding|	3364	3371	8	*	non-canonical	-1160	ATTACGGAATTA	2	-	mmu-miR-100-5p
ENSMUST00000146814.4|ENSMUSG00000016128.14|OTTMUSG00000023438.4|OTTMUST00000056969.1|Stard13-206|Stard13|2480|retained_intron|	264	271	8	*	non-canonical	-2267	CTGCCGGGTTCC	0	-	mmu-miR-100-5p
ENSMUST00000146814.4|ENSMUSG00000016128.14|OTTMUSG00000023438.4|OTTMUST00000056969.1|Stard13-206|Stard13|2480|retained_intron|	1490	1497	8	*	non-canonical	-1519	CACACGGGAAGA	0	-	mmu-miR-100-5p
ENSMUST00000176551.2|ENSMUSG00000092035.8|OTTMUSG00000042254.3|OTTMUST00000139525.1|Peg10-203|Peg10|6567|protein_coding|	179	186	8	*	non-canonical	-2283	CAGGCGGGTTTT	0	-	mmu-miR-100-5p
ENSMUST00000176551.2|ENSMUSG00000092035.8|OTTMUSG00000042254.3|OTTMUST00000139525.1|Peg10-203|Peg10|6567|protein_coding|	5372	5379	8	*	non-canonical	-2217	TTTACAGGTACC	0	-	mmu-miR-100-5p
ENSMUST00000176551.2|ENSMUSG00000092035.8|OTTMUSG00000042254.3|OTTMUST00000139525.1|Peg10-203|Peg10|6567|protein_coding|	279	286	8	*	wobbled 7mer	-1963	GCTGCGGGTGGT	0	-	mmu-miR-100-5p
ENSMUST00000176551.2|ENSMUSG00000092035.8|OTTMUSG00000042254.3|OTTMUST00000139525.1|Peg10-203|Peg10|6567|protein_coding|	4216	4223	8	*	non-canonical	-1856	GAGACGGGAAAT	0	-	mmu-miR-100-5p
ENSMUST00000176551.2|ENSMUSG00000092035.8|OTTMUSG00000042254.3|OTTMUST00000139525.1|Peg10-203|Peg10|6567|protein_coding|	2720	2727	8	*	non-canonical	-1633	TATCCGGGTCAC	0	-	mmu-miR-100-5p
ENSMUST00000176551.2|ENSMUSG00000092035.8|OTTMUSG00000042254.3|OTTMUST00000139525.1|Peg10-203|Peg10|6567|protein_coding|	2667	2674	8	*	non-canonical	-1045	CTGTAAGGTATT	0	-	mmu-miR-100-5p
ENSMUST00000178598.2|ENSMUSG00000096403.2|OTTMUSG00000056943.1|OTTMUST00000140395.1|Gm9825-201|Gm9825|843|processed_pseudogene|	478	485	8	*	6mer-m8	-3329	CTTACGGGAAAA	0	-	mmu-miR-100-5p
ENSMUST00000162564.6|ENSMUSG00000107705.1|OTTMUSG00000056945.1|OTTMUST00000140398.1|Gm45062-201|Gm45062|5842|nonsense_mediated_decay|	1241	1248	8	*	non-canonical	-1932	TGAGCGGGTGAA	4	-	mmu-miR-100-5p
ENSMUST00000162564.6|ENSMUSG00000107705.1|OTTMUSG00000056945.1|OTTMUST00000140398.1|Gm45062-201|Gm45062|5842|nonsense_mediated_decay|	1466	1473	8	*	non-canonical	-1845	CTCCCGGGTTTC	2	-	mmu-miR-100-5p
ENSMUST00000162564.6|ENSMUSG00000107705.1|OTTMUSG00000056945.1|OTTMUST00000140398.1|Gm45062-201|Gm45062|5842|nonsense_mediated_decay|	5350	5357	8	*	non-canonical	-1114	CATGCGGGAAAA	0	-	mmu-miR-100-5p
ENSMUST00000115242.8|ENSMUSG00000029772.17|OTTMUSG00000013488.6|OTTMUST00000032602.2|Ahcyl2-204|Ahcyl2|5152|protein_coding|	1877	1884	8	*	non-canonical	-2177	ACTACAGGTATT	0	-	mmu-miR-100-5p
ENSMUST00000115242.8|ENSMUSG00000029772.17|OTTMUSG00000013488.6|OTTMUST00000032602.2|Ahcyl2-204|Ahcyl2|5152|protein_coding|	178	185	8	*	non-canonical	-1779	CCAGCGGGTGGC	0	-	mmu-miR-100-5p
ENSMUST00000115238.9|ENSMUSG00000029772.17|OTTMUSG00000013488.6|OTTMUST00000032904.1|Ahcyl2-203|Ahcyl2|5129|protein_coding|	1860	1867	8	*	non-canonical	-2177	ACTACAGGTATT	0	-	mmu-miR-100-5p
ENSMUST00000115026.7|ENSMUSG00000029761.16|OTTMUSG00000014795.4|OTTMUST00000041578.1|Cald1-204|Cald1|4080|protein_coding|	2494	2501	8	*	non-canonical	-1655	CATACGTGTAAA	0	-	mmu-miR-100-5p
ENSMUST00000201374.3|ENSMUSG00000038759.15|OTTMUSG00000056108.1|OTTMUST00000138750.1|Nup205-204|Nup205|6411|protein_coding|	3092	3099	8	*	non-canonical	-1314	TGTACGTGTAGA	0	-	mmu-miR-100-5p
ENSMUST00000202714.3|ENSMUSG00000029924.12|OTTMUSG00000056322.3|OTTMUST00000139186.1|Slc37a3-210|Slc37a3|2071|processed_transcript|	341	348	8	*	non-canonical	-2070	ACTTCGGGTGGA	0	-	mmu-miR-100-5p
ENSMUST00000202714.3|ENSMUSG00000029924.12|OTTMUSG00000056322.3|OTTMUST00000139186.1|Slc37a3-210|Slc37a3|2071|processed_transcript|	482	489	8	*	non-canonical	-1820	CCGTCGGGTCCC	3	-	mmu-miR-100-5p
ENSMUST00000182751.1|ENSMUSG00000079575.3|OTTMUSG00000043565.1|OTTMUST00000114362.1|Rbpj-ps3-201|Rbpj-ps3|1441|processed_pseudogene|	671	678	8	*	6mer-m8	-2938	ATTACGGGCAGA	0	-	mmu-miR-100-5p
ENSMUST00000182751.1|ENSMUSG00000079575.3|OTTMUSG00000043565.1|OTTMUST00000114362.1|Rbpj-ps3-201|Rbpj-ps3|1441|processed_pseudogene|	119	126	8	*	non-canonical	-1139	CTTACGGAAATG	0	-	mmu-miR-100-5p
ENSMUST00000182751.1|ENSMUSG00000079575.3|OTTMUSG00000043565.1|OTTMUST00000114362.1|Rbpj-ps3-201|Rbpj-ps3|1441|processed_pseudogene|	1235	1242	8	*	g-bulged 6mer	-1040	ATGACGGGGTCA	0	-	mmu-miR-100-5p
ENSMUST00000169350.8|ENSMUSG00000029797.13|OTTMUSG00000045396.7|OTTMUST00000126915.2|Sspo-202|Sspo|15571|protein_coding|	10424	10431	8	*	non-canonical	-1873	AAGCCGGGTGTG	2	-	mmu-miR-100-5p
ENSMUST00000169350.8|ENSMUSG00000029797.13|OTTMUSG00000045396.7|OTTMUST00000126915.2|Sspo-202|Sspo|15571|protein_coding|	2944	2951	8	*	non-canonical	-1533	ACAACGGGCAAT	0	-	mmu-miR-100-5p
ENSMUST00000169350.8|ENSMUSG00000029797.13|OTTMUSG00000045396.7|OTTMUST00000126915.2|Sspo-202|Sspo|15571|protein_coding|	6599	6606	8	*	non-canonical	-1452	CATCCGGGTGTG	0	-	mmu-miR-100-5p
ENSMUST00000169350.8|ENSMUSG00000029797.13|OTTMUSG00000045396.7|OTTMUST00000126915.2|Sspo-202|Sspo|15571|protein_coding|	3392	3399	8	*	non-canonical	-1314	CACCCGGGTGCT	0	-	mmu-miR-100-5p
ENSMUST00000169350.8|ENSMUSG00000029797.13|OTTMUSG00000045396.7|OTTMUST00000126915.2|Sspo-202|Sspo|15571|protein_coding|	11045	11052	8	*	non-canonical	-1147	ATACCGGGAATG	4	-	mmu-miR-100-5p
ENSMUST00000169350.8|ENSMUSG00000029797.13|OTTMUSG00000045396.7|OTTMUST00000126915.2|Sspo-202|Sspo|15571|protein_coding|	4315	4322	8	*	non-canonical	-1033	GTGACGGGCAGG	3	-	mmu-miR-100-5p
ENSMUST00000101436.2|ENSMUSG00000073096.11|OTTMUSG00000024299.3|OTTMUST00000059509.1|Lrrc61-201|Lrrc61|2674|protein_coding|	5	12	8	*	non-canonical	-1460	GTTCCGGGTCGG	0	-	mmu-miR-100-5p
ENSMUST00000004774.3|ENSMUSG00000004655.5|OTTMUSG00000026098.1|OTTMUST00000064430.1|Aqp1-201|Aqp1|2627|protein_coding|	1630	1637	8	*	non-canonical	-1915	GAGGCGGGTTAG	0	-	mmu-miR-100-5p
ENSMUST00000126005.7|ENSMUSG00000052581.13|OTTMUSG00000034091.2|OTTMUST00000086181.1|Lrrtm4-202|Lrrtm4|3733|protein_coding|	939	946	8	*	7mer-m8	-5094	CATACGGGTTTT	0	-	mmu-miR-100-5p
ENSMUST00000126005.7|ENSMUSG00000052581.13|OTTMUSG00000034091.2|OTTMUST00000086181.1|Lrrtm4-202|Lrrtm4|3733|protein_coding|	282	289	8	*	6mer-m8	-1942	GCTACGGGCTCA	2	-	mmu-miR-100-5p
ENSMUST00000126005.7|ENSMUSG00000052581.13|OTTMUSG00000034091.2|OTTMUST00000086181.1|Lrrtm4-202|Lrrtm4|3733|protein_coding|	397	404	8	*	non-canonical	-1227	CAGACGGTTTTT	0	-	mmu-miR-100-5p
ENSMUST00000113918.7|ENSMUSG00000031865.16|OTTMUSG00000024506.6|OTTMUST00000060252.1|Dctn1-204|Dctn1|4321|protein_coding|	1273	1280	8	*	7mer-a1	-3321	GGAACGGGTAGA	0	-	mmu-miR-100-5p
ENSMUST00000113918.7|ENSMUSG00000031865.16|OTTMUSG00000024506.6|OTTMUST00000060252.1|Dctn1-204|Dctn1|4321|protein_coding|	364	371	8	*	wobbled 7mer	-2535	CCTGCGGGTTGG	0	-	mmu-miR-100-5p
ENSMUST00000113918.7|ENSMUSG00000031865.16|OTTMUSG00000024506.6|OTTMUST00000060252.1|Dctn1-204|Dctn1|4321|protein_coding|	1654	1661	8	*	6mer-m8	-2200	GTTACGGGAGAC	4	-	mmu-miR-100-5p
ENSMUST00000113918.7|ENSMUSG00000031865.16|OTTMUSG00000024506.6|OTTMUST00000060252.1|Dctn1-204|Dctn1|4321|protein_coding|	2916	2923	8	*	6mer-m8	-2147	TCTACGGGAGCC	4	-	mmu-miR-100-5p
ENSMUST00000113918.7|ENSMUSG00000031865.16|OTTMUSG00000024506.6|OTTMUST00000060252.1|Dctn1-204|Dctn1|4321|protein_coding|	955	962	8	*	6mer-m8	-2101	GGTACGGGACCT	0	-	mmu-miR-100-5p
ENSMUST00000113918.7|ENSMUSG00000031865.16|OTTMUSG00000024506.6|OTTMUST00000060252.1|Dctn1-204|Dctn1|4321|protein_coding|	271	278	8	*	non-canonical	-1357	AGTCCGGGTGAG	2	-	mmu-miR-100-5p
ENSMUST00000113918.7|ENSMUSG00000031865.16|OTTMUSG00000024506.6|OTTMUST00000060252.1|Dctn1-204|Dctn1|4321|protein_coding|	2746	2753	8	*	non-canonical	-1034	CTCACAGGTATC	4	-	mmu-miR-100-5p
ENSMUST00000142962.2|ENSMUSG00000085067.2|OTTMUSG00000024600.2|OTTMUST00000060452.2|Gm15631-201|Gm15631|2436|lincRNA|	521	528	8	*	non-canonical	-2398	ATTACTGGTACT	0	-	mmu-miR-100-5p
ENSMUST00000113169.8|ENSMUSG00000030257.16|OTTMUSG00000022682.3|OTTMUST00000090761.1|Srgap3-203|Srgap3|8300|protein_coding|	6551	6558	8	*	non-canonical	-1814	ATAACGGGCATT	0	-	mmu-miR-100-5p
ENSMUST00000113169.8|ENSMUSG00000030257.16|OTTMUSG00000022682.3|OTTMUST00000090761.1|Srgap3-203|Srgap3|8300|protein_coding|	2719	2726	8	*	non-canonical	-1418	ATTACGGCTTTG	0	-	mmu-miR-100-5p
ENSMUST00000113169.8|ENSMUSG00000030257.16|OTTMUSG00000022682.3|OTTMUST00000090761.1|Srgap3-203|Srgap3|8300|protein_coding|	3110	3117	8	*	non-canonical	-1024	GTTGCGGGAACT	0	-	mmu-miR-100-5p
ENSMUST00000152831.7|ENSMUSG00000030302.16|OTTMUSG00000018967.6|OTTMUST00000045566.3|Atp2b2-206|Atp2b2|7326|nonsense_mediated_decay|	633	640	8	*	non-canonical	-2058	AGTTCGGGTGCA	0	-	mmu-miR-100-5p
ENSMUST00000152831.7|ENSMUSG00000030302.16|OTTMUSG00000018967.6|OTTMUST00000045566.3|Atp2b2-206|Atp2b2|7326|nonsense_mediated_decay|	3498	3505	8	*	non-canonical	-1667	TTGACGGGATCT	0	-	mmu-miR-100-5p
ENSMUST00000112871.7|ENSMUSG00000061353.11|OTTMUSG00000022768.2|OTTMUST00000054663.1|Cxcl12-203|Cxcl12|3132|protein_coding|	1642	1649	8	*	non-canonical	-1163	AAGACGGGGAAG	0	-	mmu-miR-100-5p
ENSMUST00000147954.1|ENSMUSG00000057666.18|OTTMUSG00000027118.9|OTTMUST00000067089.1|Gapdh-206|Gapdh|565|retained_intron|	330	337	8	*	non-canonical	-1642	AATACGGCTACA	0	-	mmu-miR-100-5p
ENSMUST00000179285.2|ENSMUSG00000096010.2|OTTMUSG00000057423.1|OTTMUST00000141251.1|Hist4h4-201|Hist4h4|2863|protein_coding|	1142	1149	8	*	7mer-m8	-4727	TTTACGGGTCTT	0	-	mmu-miR-100-5p
ENSMUST00000179285.2|ENSMUSG00000096010.2|OTTMUSG00000057423.1|OTTMUST00000141251.1|Hist4h4-201|Hist4h4|2863|protein_coding|	177	184	8	*	non-canonical	-1842	ATCTCGGGTCTC	0	-	mmu-miR-100-5p
ENSMUST00000179285.2|ENSMUSG00000096010.2|OTTMUSG00000057423.1|OTTMUST00000141251.1|Hist4h4-201|Hist4h4|2863|protein_coding|	282	289	8	*	non-canonical	-1262	GTTACGGCTATG	0	-	mmu-miR-100-5p
ENSMUST00000147526.7|ENSMUSG00000015766.14|OTTMUSG00000022767.6|OTTMUST00000054654.2|Eps8-209|Eps8|2019|protein_coding|	322	329	8	*	non-canonical	-1190	GTTACGGATCTT	0	-	mmu-miR-100-5p
ENSMUST00000162772.7|ENSMUSG00000030226.12|OTTMUSG00000034595.5|OTTMUST00000087761.2|Lmo3-204|Lmo3|3664|protein_coding|	421	428	8	*	non-canonical	-1738	GTAACGGGAAAC	5	-	mmu-miR-100-5p
ENSMUST00000162772.7|ENSMUSG00000030226.12|OTTMUSG00000034595.5|OTTMUST00000087761.2|Lmo3-204|Lmo3|3664|protein_coding|	1226	1233	8	*	non-canonical	-1476	CTTACGGCTACA	0	-	mmu-miR-100-5p
ENSMUST00000162772.7|ENSMUSG00000030226.12|OTTMUSG00000034595.5|OTTMUST00000087761.2|Lmo3-204|Lmo3|3664|protein_coding|	2685	2692	8	*	non-canonical	-1322	AGGGCGGGTGTG	0	-	mmu-miR-100-5p
ENSMUST00000203929.1|ENSMUSG00000107470.1|OTTMUSG00000057613.1|OTTMUST00000141585.1|Gm3375-201|Gm3375|796|processed_pseudogene|	46	53	8	*	6mer	-3430	AGCACGGGTTTT	3	-	mmu-miR-100-5p
ENSMUST00000203929.1|ENSMUSG00000107470.1|OTTMUSG00000057613.1|OTTMUST00000141585.1|Gm3375-201|Gm3375|796|processed_pseudogene|	732	739	8	*	non-canonical	-1470	GATCCGGGTGTC	0	-	mmu-miR-100-5p
ENSMUST00000164553.6|ENSMUSG00000068566.12|OTTMUSG00000057713.3|OTTMUST00000141775.1|Myadm-202|Myadm|2799|protein_coding|	174	181	8	*	non-canonical	-1605	CTTCCGGGTCCT	0	-	mmu-miR-100-5p
ENSMUST00000164553.6|ENSMUSG00000068566.12|OTTMUSG00000057713.3|OTTMUST00000141775.1|Myadm-202|Myadm|2799|protein_coding|	2598	2605	8	*	non-canonical	-1477	AACCCGGGTCCT	0	-	mmu-miR-100-5p
ENSMUST00000164553.6|ENSMUSG00000068566.12|OTTMUSG00000057713.3|OTTMUST00000141775.1|Myadm-202|Myadm|2799|protein_coding|	1091	1098	8	*	non-canonical	-1425	CTGACAGGTATC	3	-	mmu-miR-100-5p
ENSMUST00000044355.9|ENSMUSG00000041571.9|OTTMUSG00000021063.1|OTTMUST00000049826.1|Selenow-201|Selenow|736|protein_coding|	255	262	8	*	non-canonical	-2166	TCACCGGGTTCT	0	-	mmu-miR-100-5p
ENSMUST00000044355.9|ENSMUSG00000041571.9|OTTMUSG00000021063.1|OTTMUST00000049826.1|Selenow-201|Selenow|736|protein_coding|	84	91	8	*	non-canonical	-1594	GGGTCGGGTCCT	0	-	mmu-miR-100-5p
ENSMUST00000172448.1|ENSMUSG00000062040.14|OTTMUSG00000029143.3|-|Zfp27-206|Zfp27|2460|protein_coding|	2224	2231	8	*	non-canonical	-1100	ACTGCGGGAAAT	0	-	mmu-miR-100-5p
ENSMUST00000085592.5|ENSMUSG00000066571.13|OTTMUSG00000008390.2|-|4931406P16Rik-201|4931406P16Rik|5798|protein_coding|	461	468	8	*	non-canonical	-1871	TTGGCGGGTCCA	0	-	mmu-miR-100-5p
ENSMUST00000085592.5|ENSMUSG00000066571.13|OTTMUSG00000008390.2|-|4931406P16Rik-201|4931406P16Rik|5798|protein_coding|	2677	2684	8	*	non-canonical	-1844	GCAGCGGGTCTG	0	-	mmu-miR-100-5p
ENSMUST00000085592.5|ENSMUSG00000066571.13|OTTMUSG00000008390.2|-|4931406P16Rik-201|4931406P16Rik|5798|protein_coding|	2127	2134	8	*	non-canonical	-1071	TACACGGTTACA	3	-	mmu-miR-100-5p
ENSMUST00000032585.7|ENSMUSG00000030423.7|OTTMUSG00000058189.1|OTTMUST00000142888.1|Pop4-201|Pop4|2113|protein_coding|	1283	1290	8	*	non-canonical	-1410	ACCACGGGCATA	0	-	mmu-miR-100-5p
ENSMUST00000107935.7|ENSMUSG00000038738.15|OTTMUSG00000016443.4|OTTMUST00000039589.1|Shank1-202|Shank1|6649|protein_coding|	2039	2046	8	*	non-canonical	-2435	GGTTCGGGTTCG	0	-	mmu-miR-100-5p
ENSMUST00000107935.7|ENSMUSG00000038738.15|OTTMUSG00000016443.4|OTTMUST00000039589.1|Shank1-202|Shank1|6649|protein_coding|	2761	2768	8	*	non-canonical	-1789	GTCCCGGGTTCA	0	-	mmu-miR-100-5p
ENSMUST00000107935.7|ENSMUSG00000038738.15|OTTMUSG00000016443.4|OTTMUST00000039589.1|Shank1-202|Shank1|6649|protein_coding|	3935	3942	8	*	6mer-m8	-1346	GCTACGGGGCAT	0	-	mmu-miR-100-5p
ENSMUST00000107935.7|ENSMUSG00000038738.15|OTTMUSG00000016443.4|OTTMUST00000039589.1|Shank1-202|Shank1|6649|protein_coding|	3838	3845	8	*	non-canonical	-1307	CCCCCGGGTCCC	1	-	mmu-miR-100-5p
ENSMUST00000107935.7|ENSMUSG00000038738.15|OTTMUSG00000016443.4|OTTMUST00000039589.1|Shank1-202|Shank1|6649|protein_coding|	3965	3972	8	*	6mer-m8	-1195	CCTACGGGGGCA	0	-	mmu-miR-100-5p
ENSMUST00000098414.4|ENSMUSG00000074093.4|OTTMUSG00000059018.1|OTTMUST00000144789.1|Svip-201|Svip|3053|protein_coding|	195	202	8	*	non-canonical	-2642	GATTCGGGTTCC	3	-	mmu-miR-100-5p
ENSMUST00000164095.2|ENSMUSG00000030451.16|OTTMUSG00000058856.1|OTTMUST00000144480.1|Herc2-202|Herc2|15261|protein_coding|	8056	8063	8	*	7mer-m8	-4334	AGTACGGGTCAA	0	-	mmu-miR-100-5p
ENSMUST00000164095.2|ENSMUSG00000030451.16|OTTMUSG00000058856.1|OTTMUST00000144480.1|Herc2-202|Herc2|15261|protein_coding|	5797	5804	8	*	6mer-a1	-2385	AGGCCGGGTAAT	0	-	mmu-miR-100-5p
ENSMUST00000164095.2|ENSMUSG00000030451.16|OTTMUSG00000058856.1|OTTMUST00000144480.1|Herc2-202|Herc2|15261|protein_coding|	7742	7749	8	*	wobbled 7mer	-2059	GCTGCGGGTGCT	0	-	mmu-miR-100-5p
ENSMUST00000164095.2|ENSMUSG00000030451.16|OTTMUSG00000058856.1|OTTMUST00000144480.1|Herc2-202|Herc2|15261|protein_coding|	10762	10769	8	*	non-canonical	-1258	CACCCGGGTGGT	0	-	mmu-miR-100-5p
ENSMUST00000164095.2|ENSMUSG00000030451.16|OTTMUSG00000058856.1|OTTMUST00000144480.1|Herc2-202|Herc2|15261|protein_coding|	8775	8782	8	*	non-canonical	-1189	ATCACAGGTACA	0	-	mmu-miR-100-5p
ENSMUST00000068456.7|ENSMUSG00000055078.7|OTTMUSG00000058873.1|OTTMUST00000144505.1|Gabra5-201|Gabra5|2671|protein_coding|	2060	2067	8	*	non-canonical	-2117	CATACGGTTTTT	0	-	mmu-miR-100-5p
ENSMUST00000068456.7|ENSMUSG00000055078.7|OTTMUSG00000058873.1|OTTMUST00000144505.1|Gabra5-201|Gabra5|2671|protein_coding|	1869	1876	8	*	non-canonical	-1550	TCTACGTGTAAC	1	-	mmu-miR-100-5p
ENSMUST00000176209.1|ENSMUSG00000030513.14|OTTMUSG00000042239.4|OTTMUST00000111031.1|Pcsk6-204|Pcsk6|3734|protein_coding|	1986	1993	8	*	6mer-a1	-2335	GAACCGGGTACC	2	-	mmu-miR-100-5p
ENSMUST00000176209.1|ENSMUSG00000030513.14|OTTMUSG00000042239.4|OTTMUST00000111031.1|Pcsk6-204|Pcsk6|3734|protein_coding|	459	466	8	*	wobbled 7mer	-2138	TGTGCGGGTGAA	0	-	mmu-miR-100-5p
ENSMUST00000176209.1|ENSMUSG00000030513.14|OTTMUSG00000042239.4|OTTMUST00000111031.1|Pcsk6-204|Pcsk6|3734|protein_coding|	3432	3439	8	*	non-canonical	-1052	GCTACGTGTTCT	0	-	mmu-miR-100-5p
ENSMUST00000132181.1|ENSMUSG00000053091.16|OTTMUSG00000031938.4|OTTMUST00000079226.3|Lins1-206|Lins1|4227|retained_intron|	2208	2215	8	*	non-canonical	-1145	AAAACGGTTAGG	3	-	mmu-miR-100-5p
ENSMUST00000132181.1|ENSMUSG00000053091.16|OTTMUSG00000031938.4|OTTMUST00000079226.3|Lins1-206|Lins1|4227|retained_intron|	1462	1469	8	*	non-canonical	-1119	CAGACGGGACTG	4	-	mmu-miR-100-5p
ENSMUST00000123824.1|ENSMUSG00000030609.18|OTTMUSG00000025063.3|OTTMUST00000061667.1|Aen-204|Aen|4428|processed_transcript|	149	156	8	*	non-canonical	-2018	CGGCCGGGTTTT	0	-	mmu-miR-100-5p
ENSMUST00000123824.1|ENSMUSG00000030609.18|OTTMUSG00000025063.3|OTTMUST00000061667.1|Aen-204|Aen|4428|processed_transcript|	310	317	8	*	non-canonical	-1824	AACTCGGGTCTC	1	-	mmu-miR-100-5p
ENSMUST00000123824.1|ENSMUSG00000030609.18|OTTMUSG00000025063.3|OTTMUST00000061667.1|Aen-204|Aen|4428|processed_transcript|	67	74	8	*	non-canonical	-1189	TAGACAGGTAGC	0	-	mmu-miR-100-5p
ENSMUST00000123824.1|ENSMUSG00000030609.18|OTTMUSG00000025063.3|OTTMUST00000061667.1|Aen-204|Aen|4428|processed_transcript|	698	705	8	*	wobbled 7mer	-1177	TTTATGGGTTTA	0	-	mmu-miR-100-5p
ENSMUST00000032747.6|ENSMUSG00000030532.6|OTTMUSG00000058663.1|OTTMUST00000144069.1|Hddc3-201|Hddc3|1510|protein_coding|	1239	1246	8	*	6mer-a1	-2291	CTTCCGGGTATC	0	-	mmu-miR-100-5p
ENSMUST00000209133.1|ENSMUSG00000015709.9|OTTMUSG00000059598.1|OTTMUST00000146144.1|Arnt2-213|Arnt2|6228|protein_coding|	1459	1466	8	*	6mer-m8	-1881	CCTACGGGAGAG	0	-	mmu-miR-100-5p
ENSMUST00000209133.1|ENSMUSG00000015709.9|OTTMUSG00000059598.1|OTTMUST00000146144.1|Arnt2-213|Arnt2|6228|protein_coding|	3758	3765	8	*	non-canonical	-1844	CTTACGGTTAGG	4	-	mmu-miR-100-5p
ENSMUST00000209133.1|ENSMUSG00000015709.9|OTTMUSG00000059598.1|OTTMUST00000146144.1|Arnt2-213|Arnt2|6228|protein_coding|	5223	5230	8	*	non-canonical	-1614	GGAGCGGGTGAG	0	-	mmu-miR-100-5p
ENSMUST00000209133.1|ENSMUSG00000015709.9|OTTMUSG00000059598.1|OTTMUST00000146144.1|Arnt2-213|Arnt2|6228|protein_coding|	6144	6151	8	*	non-canonical	-1425	CTAACAGGTATT	2	-	mmu-miR-100-5p
ENSMUST00000209133.1|ENSMUSG00000015709.9|OTTMUSG00000059598.1|OTTMUST00000146144.1|Arnt2-213|Arnt2|6228|protein_coding|	6159	6166	8	*	non-canonical	-1043	TCACTGGGTATA	5	-	mmu-miR-100-5p
ENSMUST00000209133.1|ENSMUSG00000015709.9|OTTMUSG00000059598.1|OTTMUST00000146144.1|Arnt2-213|Arnt2|6228|protein_coding|	1979	1986	8	*	non-canonical	-1032	TCAACGGGACAG	0	-	mmu-miR-100-5p
ENSMUST00000208730.1|ENSMUSG00000039361.11|OTTMUSG00000059751.2|OTTMUST00000146470.1|Picalm-212|Picalm|3427|protein_coding|	119	126	8	*	non-canonical	-1587	GGAGCGGGTGGC	3	-	mmu-miR-100-5p
ENSMUST00000208730.1|ENSMUSG00000039361.11|OTTMUSG00000059751.2|OTTMUST00000146470.1|Picalm-212|Picalm|3427|protein_coding|	1954	1961	8	*	non-canonical	-1220	CCAACGGGCATG	0	-	mmu-miR-100-5p
ENSMUST00000107128.7|ENSMUSG00000030761.15|OTTMUSG00000017631.4|OTTMUST00000042817.1|Myo7a-204|Myo7a|7506|protein_coding|	4776	4783	8	*	6mer	-2637	TGGACGGGTGTG	0	-	mmu-miR-100-5p
ENSMUST00000107128.7|ENSMUSG00000030761.15|OTTMUSG00000017631.4|OTTMUST00000042817.1|Myo7a-204|Myo7a|7506|protein_coding|	1953	1960	8	*	wobbled 7mer	-2457	TTTGCGGGTGTT	0	-	mmu-miR-100-5p
ENSMUST00000107128.7|ENSMUSG00000030761.15|OTTMUSG00000017631.4|OTTMUST00000042817.1|Myo7a-204|Myo7a|7506|protein_coding|	2345	2352	8	*	6mer-a1	-2455	CTACCGGGTACT	0	-	mmu-miR-100-5p
ENSMUST00000107128.7|ENSMUSG00000030761.15|OTTMUSG00000017631.4|OTTMUST00000042817.1|Myo7a-204|Myo7a|7506|protein_coding|	2867	2874	8	*	non-canonical	-1886	CCTCCGGGTTGA	0	-	mmu-miR-100-5p
ENSMUST00000107128.7|ENSMUSG00000030761.15|OTTMUSG00000017631.4|OTTMUST00000042817.1|Myo7a-204|Myo7a|7506|protein_coding|	6697	6704	8	*	g-bulged 7mer	-1834	AGTACGGGGTCA	0	-	mmu-miR-100-5p
ENSMUST00000107128.7|ENSMUSG00000030761.15|OTTMUSG00000017631.4|OTTMUST00000042817.1|Myo7a-204|Myo7a|7506|protein_coding|	22	29	8	*	non-canonical	-1212	AGGGCGGGTGGC	0	-	mmu-miR-100-5p
ENSMUST00000107128.7|ENSMUSG00000030761.15|OTTMUSG00000017631.4|OTTMUST00000042817.1|Myo7a-204|Myo7a|7506|protein_coding|	557	564	8	*	non-canonical	-1053	CTACCGGGACCA	4	-	mmu-miR-100-5p
ENSMUST00000107128.7|ENSMUSG00000030761.15|OTTMUSG00000017631.4|OTTMUST00000042817.1|Myo7a-204|Myo7a|7506|protein_coding|	737	744	8	*	non-canonical	-1037	CAACCGGGACCA	0	-	mmu-miR-100-5p
ENSMUST00000107128.7|ENSMUSG00000030761.15|OTTMUSG00000017631.4|OTTMUST00000042817.1|Myo7a-204|Myo7a|7506|protein_coding|	2265	2272	8	*	non-canonical	-1012	TATTCGGGCATG	3	-	mmu-miR-100-5p
ENSMUST00000107122.7|ENSMUSG00000030761.15|OTTMUSG00000017631.4|OTTMUST00000042819.1|Myo7a-202|Myo7a|6867|protein_coding|	4592	4599	8	*	6mer	-2637	TGGACGGGTGTG	0	-	mmu-miR-100-5p
ENSMUST00000107122.7|ENSMUSG00000030761.15|OTTMUSG00000017631.4|OTTMUST00000042819.1|Myo7a-202|Myo7a|6867|protein_coding|	1769	1776	8	*	wobbled 7mer	-2457	TTTGCGGGTGTT	0	-	mmu-miR-100-5p
ENSMUST00000107122.7|ENSMUSG00000030761.15|OTTMUSG00000017631.4|OTTMUST00000042819.1|Myo7a-202|Myo7a|6867|protein_coding|	2161	2168	8	*	6mer-a1	-2455	CTACCGGGTACT	0	-	mmu-miR-100-5p
ENSMUST00000107122.7|ENSMUSG00000030761.15|OTTMUSG00000017631.4|OTTMUST00000042819.1|Myo7a-202|Myo7a|6867|protein_coding|	2683	2690	8	*	non-canonical	-1886	CCTCCGGGTTGA	0	-	mmu-miR-100-5p
ENSMUST00000107122.7|ENSMUSG00000030761.15|OTTMUSG00000017631.4|OTTMUST00000042819.1|Myo7a-202|Myo7a|6867|protein_coding|	6399	6406	8	*	g-bulged 7mer	-1834	AGTACGGGGTCA	0	-	mmu-miR-100-5p
ENSMUST00000107122.7|ENSMUSG00000030761.15|OTTMUSG00000017631.4|OTTMUST00000042819.1|Myo7a-202|Myo7a|6867|protein_coding|	355	362	8	*	non-canonical	-1053	CTACCGGGACCA	4	-	mmu-miR-100-5p
ENSMUST00000107122.7|ENSMUSG00000030761.15|OTTMUSG00000017631.4|OTTMUST00000042819.1|Myo7a-202|Myo7a|6867|protein_coding|	553	560	8	*	non-canonical	-1037	CAACCGGGACCA	0	-	mmu-miR-100-5p
ENSMUST00000107122.7|ENSMUSG00000030761.15|OTTMUSG00000017631.4|OTTMUST00000042819.1|Myo7a-202|Myo7a|6867|protein_coding|	2081	2088	8	*	non-canonical	-1012	TATTCGGGCATG	3	-	mmu-miR-100-5p
ENSMUST00000107086.8|ENSMUSG00000030737.17|OTTMUSG00000024669.4|OTTMUST00000060677.1|Slco2b1-202|Slco2b1|3993|protein_coding|	3876	3883	8	*	non-canonical	-2714	TTAGCGGGTTTC	6	-	mmu-miR-100-5p
ENSMUST00000107086.8|ENSMUSG00000030737.17|OTTMUSG00000024669.4|OTTMUST00000060677.1|Slco2b1-202|Slco2b1|3993|protein_coding|	3078	3085	8	*	non-canonical	-1023	ATATCGGGACCT	0	-	mmu-miR-100-5p
ENSMUST00000106983.7|ENSMUSG00000001827.12|OTTMUSG00000022222.4|OTTMUST00000052823.1|Folr1-203|Folr1|1307|protein_coding|	538	545	8	*	non-canonical	-1006	AAACCGGGCCCT	0	-	mmu-miR-100-5p
ENSMUST00000163389.8|ENSMUSG00000030890.16|OTTMUSG00000025598.7|OTTMUST00000147718.1|Ilk-212|Ilk|1749|protein_coding|	579	586	8	*	non-canonical	-1210	AGAACGGGCAGA	3	-	mmu-miR-100-5p
ENSMUST00000147580.7|ENSMUSG00000048330.14|OTTMUSG00000030290.1|OTTMUST00000074985.1|Ric3-206|Ric3|5016|nonsense_mediated_decay|	2054	2061	8	*	non-canonical	-1394	TTAACGGGACTA	0	-	mmu-miR-100-5p
ENSMUST00000147580.7|ENSMUSG00000048330.14|OTTMUSG00000030290.1|OTTMUST00000074985.1|Ric3-206|Ric3|5016|nonsense_mediated_decay|	1074	1081	8	*	non-canonical	-1019	AACACGGGACAG	0	-	mmu-miR-100-5p
ENSMUST00000170953.2|ENSMUSG00000090862.3|OTTMUSG00000058788.1|OTTMUST00000144357.1|Rps13-201|Rps13|589|protein_coding|	483	490	8	*	non-canonical	-2171	TAAGCGGGTGCT	0	-	mmu-miR-100-5p
ENSMUST00000106488.2|ENSMUSG00000035064.17|OTTMUSG00000026126.3|OTTMUST00000064516.1|Eef2k-203|Eef2k|2537|protein_coding|	1690	1697	8	*	6mer	-2722	TGGACGGGTCTG	0	-	mmu-miR-100-5p
ENSMUST00000106488.2|ENSMUSG00000035064.17|OTTMUSG00000026126.3|OTTMUST00000064516.1|Eef2k-203|Eef2k|2537|protein_coding|	1243	1250	8	*	non-canonical	-1439	CCCACGGGAACA	0	-	mmu-miR-100-5p
ENSMUST00000106488.2|ENSMUSG00000035064.17|OTTMUSG00000026126.3|OTTMUST00000064516.1|Eef2k-203|Eef2k|2537|protein_coding|	1806	1813	8	*	non-canonical	-1105	AAATCGGGAAGT	2	-	mmu-miR-100-5p
ENSMUST00000106488.2|ENSMUSG00000035064.17|OTTMUSG00000026126.3|OTTMUST00000064516.1|Eef2k-203|Eef2k|2537|protein_coding|	1549	1556	8	*	non-canonical	-1025	TCACCGGGACTC	0	-	mmu-miR-100-5p
ENSMUST00000206495.1|ENSMUSG00000052889.11|OTTMUSG00000016521.4|OTTMUST00000142675.1|Prkcb-208|Prkcb|955|retained_intron|	841	848	8	*	non-canonical	-1158	ATGACCGGTATT	0	-	mmu-miR-100-5p
ENSMUST00000032916.5|ENSMUSG00000030678.7|OTTMUSG00000058492.1|OTTMUST00000143627.1|Maz-201|Maz|2347|protein_coding|	696	703	8	*	non-canonical	-2044	CCTTCGGGTGCT	5	-	mmu-miR-100-5p
ENSMUST00000121616.8|ENSMUSG00000030795.18|OTTMUSG00000016476.10|OTTMUST00000039735.3|Fus-204|Fus|1102|protein_coding|	97	104	8	*	6mer-m8	-1310	GCTACGGGGCCT	0	-	mmu-miR-100-5p
ENSMUST00000118556.8|ENSMUSG00000031075.18|OTTMUSG00000030429.10|OTTMUST00000075351.2|Ano1-202|Ano1|4566|protein_coding|	702	709	8	*	non-canonical	-2398	GTGTCGGGTTTG	0	-	mmu-miR-100-5p
ENSMUST00000118556.8|ENSMUSG00000031075.18|OTTMUSG00000030429.10|OTTMUST00000075351.2|Ano1-202|Ano1|4566|protein_coding|	1834	1841	8	*	non-canonical	-2013	CATCCGGGTTAC	0	-	mmu-miR-100-5p
ENSMUST00000118556.8|ENSMUSG00000031075.18|OTTMUSG00000030429.10|OTTMUST00000075351.2|Ano1-202|Ano1|4566|protein_coding|	2070	2077	8	*	non-canonical	-1607	ACTACGTGTACA	0	-	mmu-miR-100-5p
ENSMUST00000118556.8|ENSMUSG00000031075.18|OTTMUSG00000030429.10|OTTMUST00000075351.2|Ano1-202|Ano1|4566|protein_coding|	2755	2762	8	*	non-canonical	-1142	TTACCGGGAACC	0	-	mmu-miR-100-5p
ENSMUST00000118556.8|ENSMUSG00000031075.18|OTTMUSG00000030429.10|OTTMUST00000075351.2|Ano1-202|Ano1|4566|protein_coding|	3090	3097	8	*	non-canonical	-1046	GCTACGAGTACC	0	-	mmu-miR-100-5p
ENSMUST00000093962.4|ENSMUSG00000070348.5|OTTMUSG00000026018.2|OTTMUST00000064208.1|Ccnd1-201|Ccnd1|3740|protein_coding|	3449	3456	8	*	non-canonical	-1635	AAAACGGGCACC	0	-	mmu-miR-100-5p
ENSMUST00000093962.4|ENSMUSG00000070348.5|OTTMUSG00000026018.2|OTTMUST00000064208.1|Ccnd1-201|Ccnd1|3740|protein_coding|	250	257	8	*	non-canonical	-1503	CGACCGGGTGCT	0	-	mmu-miR-100-5p
ENSMUST00000093962.4|ENSMUSG00000070348.5|OTTMUSG00000026018.2|OTTMUST00000064208.1|Ccnd1-201|Ccnd1|3740|protein_coding|	1124	1131	8	*	non-canonical	-1242	AGCCCGGGTGCT	0	-	mmu-miR-100-5p
ENSMUST00000178721.1|ENSMUSG00000031505.11|OTTMUSG00000042282.2|OTTMUST00000111245.1|Naxd-205|Naxd|1108|protein_coding|	792	799	8	*	6mer-m8	-1674	AGTACGGGCGCT	0	-	mmu-miR-100-5p
ENSMUST00000153748.1|ENSMUSG00000071796.13|OTTMUSG00000027980.1|OTTMUST00000069311.1|6820431F20Rik-202|6820431F20Rik|4659|processed_transcript|	3204	3211	8	*	non-canonical	-1001	AAAATGGGTACA	0	-	mmu-miR-100-5p
ENSMUST00000140111.7|ENSMUSG00000071793.12|OTTMUSG00000020117.2|OTTMUST00000151672.1|2610005L07Rik-202|2610005L07Rik|4009|processed_transcript|	3110	3117	8	*	non-canonical	-1091	CAAACTGGTACC	0	-	mmu-miR-100-5p
ENSMUST00000140111.7|ENSMUSG00000071793.12|OTTMUSG00000020117.2|OTTMUST00000151672.1|2610005L07Rik-202|2610005L07Rik|4009|processed_transcript|	425	432	8	*	non-canonical	-1059	ATGCCTGGTATG	0	-	mmu-miR-100-5p
ENSMUST00000139264.1|ENSMUSG00000071793.12|OTTMUSG00000020117.2|OTTMUST00000047818.2|2610005L07Rik-201|2610005L07Rik|948|transcribed_unprocessed_pseudogene|	38	45	8	*	non-canonical	-1059	ATGCCTGGTATG	0	-	mmu-miR-100-5p
ENSMUST00000178995.2|ENSMUSG00000095403.8|OTTMUSG00000062183.1|OTTMUST00000151750.1|Gm21092-201|Gm21092|955|unprocessed_pseudogene|	38	45	8	*	non-canonical	-1059	ATGCCTGGTATG	0	-	mmu-miR-100-5p
ENSMUST00000117077.7|ENSMUSG00000031596.15|OTTMUSG00000061152.1|OTTMUST00000078363.1|Slc7a2-203|Slc7a2|7626|protein_coding|	941	948	8	*	6mer	-2957	ACAACGGGTGAA	0	-	mmu-miR-100-5p
ENSMUST00000117077.7|ENSMUSG00000031596.15|OTTMUSG00000061152.1|OTTMUST00000078363.1|Slc7a2-203|Slc7a2|7626|protein_coding|	1292	1299	8	*	non-canonical	-1953	TCGTCGGGTGCA	3	-	mmu-miR-100-5p
ENSMUST00000117077.7|ENSMUSG00000031596.15|OTTMUSG00000061152.1|OTTMUST00000078363.1|Slc7a2-203|Slc7a2|7626|protein_coding|	843	850	8	*	6mer-m8	-1426	TCTACGGGGCTG	0	-	mmu-miR-100-5p
ENSMUST00000190840.7|ENSMUSG00000031561.16|OTTMUSG00000021119.7|OTTMUST00000049981.2|Tenm3-206|Tenm3|8663|protein_coding|	4817	4824	8	*	6mer	-2829	CCAACGGGTGTC	0	-	mmu-miR-100-5p
ENSMUST00000190840.7|ENSMUSG00000031561.16|OTTMUSG00000021119.7|OTTMUST00000049981.2|Tenm3-206|Tenm3|8663|protein_coding|	4654	4661	8	*	6mer	-2768	GTCACGGGTGAC	0	-	mmu-miR-100-5p
ENSMUST00000190840.7|ENSMUSG00000031561.16|OTTMUSG00000021119.7|OTTMUST00000049981.2|Tenm3-206|Tenm3|8663|protein_coding|	90	97	8	*	non-canonical	-2024	CAGACGGGAAAA	0	-	mmu-miR-100-5p
ENSMUST00000190840.7|ENSMUSG00000031561.16|OTTMUSG00000021119.7|OTTMUST00000049981.2|Tenm3-206|Tenm3|8663|protein_coding|	3545	3552	8	*	non-canonical	-2010	CTGACGGGAACA	0	-	mmu-miR-100-5p
ENSMUST00000190840.7|ENSMUSG00000031561.16|OTTMUSG00000021119.7|OTTMUST00000049981.2|Tenm3-206|Tenm3|8663|protein_coding|	1535	1542	8	*	non-canonical	-1996	ACGACGGGAAAA	0	-	mmu-miR-100-5p
ENSMUST00000190840.7|ENSMUSG00000031561.16|OTTMUSG00000021119.7|OTTMUST00000049981.2|Tenm3-206|Tenm3|8663|protein_coding|	6372	6379	8	*	6mer-a1	-1982	GGGCCGGGTAAC	0	-	mmu-miR-100-5p
ENSMUST00000190840.7|ENSMUSG00000031561.16|OTTMUSG00000021119.7|OTTMUST00000049981.2|Tenm3-206|Tenm3|8663|protein_coding|	5595	5602	8	*	non-canonical	-1872	ATCTCGGGTCTT	3	-	mmu-miR-100-5p
ENSMUST00000190840.7|ENSMUSG00000031561.16|OTTMUSG00000021119.7|OTTMUST00000049981.2|Tenm3-206|Tenm3|8663|protein_coding|	4767	4774	8	*	wobbled 7mer	-1851	GGTGCGGGTGGT	4	-	mmu-miR-100-5p
ENSMUST00000190840.7|ENSMUSG00000031561.16|OTTMUSG00000021119.7|OTTMUST00000049981.2|Tenm3-206|Tenm3|8663|protein_coding|	1652	1659	8	*	non-canonical	-1804	TCCCCGGGTTTC	0	-	mmu-miR-100-5p
ENSMUST00000190840.7|ENSMUSG00000031561.16|OTTMUSG00000021119.7|OTTMUST00000049981.2|Tenm3-206|Tenm3|8663|protein_coding|	1709	1716	8	*	non-canonical	-1260	GCAACGGGCAAT	0	-	mmu-miR-100-5p
ENSMUST00000190840.7|ENSMUSG00000031561.16|OTTMUSG00000021119.7|OTTMUST00000049981.2|Tenm3-206|Tenm3|8663|protein_coding|	5267	5274	8	*	non-canonical	-1210	AGAACGGGCAGA	3	-	mmu-miR-100-5p
ENSMUST00000190840.7|ENSMUSG00000031561.16|OTTMUSG00000021119.7|OTTMUST00000049981.2|Tenm3-206|Tenm3|8663|protein_coding|	7760	7767	8	*	non-canonical	-1189	AGAACGGGATCA	0	-	mmu-miR-100-5p
ENSMUST00000190840.7|ENSMUSG00000031561.16|OTTMUSG00000021119.7|OTTMUST00000049981.2|Tenm3-206|Tenm3|8663|protein_coding|	6425	6432	8	*	non-canonical	-1105	AATACGCGTACG	0	-	mmu-miR-100-5p
ENSMUST00000190840.7|ENSMUSG00000031561.16|OTTMUSG00000021119.7|OTTMUST00000049981.2|Tenm3-206|Tenm3|8663|protein_coding|	6937	6944	8	*	non-canonical	-1088	AACACGGGGACA	5	-	mmu-miR-100-5p
ENSMUST00000190840.7|ENSMUSG00000031561.16|OTTMUSG00000021119.7|OTTMUST00000049981.2|Tenm3-206|Tenm3|8663|protein_coding|	400	407	8	*	non-canonical	-1083	GATACGGAAAAC	0	-	mmu-miR-100-5p
ENSMUST00000190840.7|ENSMUSG00000031561.16|OTTMUSG00000021119.7|OTTMUST00000049981.2|Tenm3-206|Tenm3|8663|protein_coding|	3290	3297	8	*	non-canonical	-1076	GATACGAGTACG	5	-	mmu-miR-100-5p
ENSMUST00000190840.7|ENSMUSG00000031561.16|OTTMUSG00000021119.7|OTTMUST00000049981.2|Tenm3-206|Tenm3|8663|protein_coding|	3257	3264	8	*	non-canonical	-1037	TCTACGGCTTGT	0	-	mmu-miR-100-5p
ENSMUST00000190840.7|ENSMUSG00000031561.16|OTTMUSG00000021119.7|OTTMUST00000049981.2|Tenm3-206|Tenm3|8663|protein_coding|	3490	3497	8	*	non-canonical	-1014	ATCATGGGTAAT	0	-	mmu-miR-100-5p
ENSMUST00000033915.8|ENSMUSG00000031517.8|OTTMUSG00000060637.1|OTTMUST00000148302.1|Gpm6a-201|Gpm6a|3215|protein_coding|	1690	1697	8	*	non-canonical	-2011	ACTACAGGTAAC	4	-	mmu-miR-100-5p
ENSMUST00000034017.8|ENSMUSG00000031605.8|OTTMUSG00000061229.2|OTTMUST00000149478.1|Klhl2-201|Klhl2|3412|protein_coding|	1129	1136	8	*	non-canonical	-2333	GCAGCGGGTTGA	0	-	mmu-miR-100-5p
ENSMUST00000168401.1|ENSMUSG00000015568.16|OTTMUSG00000036084.5|OTTMUST00000092755.2|Lpl-203|Lpl|1900|nonsense_mediated_decay|	450	457	8	*	non-canonical	-1650	GTAACGGGAATG	0	-	mmu-miR-100-5p
ENSMUST00000168401.1|ENSMUSG00000015568.16|OTTMUSG00000036084.5|OTTMUST00000092755.2|Lpl-203|Lpl|1900|nonsense_mediated_decay|	1733	1740	8	*	non-canonical	-1188	ACAACGGGACCA	0	-	mmu-miR-100-5p
ENSMUST00000183478.1|ENSMUSG00000066362.5|OTTMUSG00000044467.1|OTTMUST00000117085.1|Rps13-ps1-201|Rps13-ps1|538|processed_pseudogene|	426	433	8	*	non-canonical	-2171	TAAGCGGGTGCT	0	-	mmu-miR-100-5p
ENSMUST00000165770.8|ENSMUSG00000045333.15|OTTMUSG00000036956.2|OTTMUST00000094958.1|Zfp423-203|Zfp423|4334|protein_coding|	949	956	8	*	non-canonical	-2028	AGCGCGGGTCCA	3	-	mmu-miR-100-5p
ENSMUST00000165770.8|ENSMUSG00000045333.15|OTTMUSG00000036956.2|OTTMUST00000094958.1|Zfp423-203|Zfp423|4334|protein_coding|	2769	2776	8	*	non-canonical	-1150	GACACGGGCACC	0	-	mmu-miR-100-5p
ENSMUST00000168545.7|ENSMUSG00000031659.13|OTTMUSG00000061472.1|-|Adcy7-202|Adcy7|5937|protein_coding|	1075	1082	8	*	6mer	-2955	TTCACGGGTGCC	0	-	mmu-miR-100-5p
ENSMUST00000168545.7|ENSMUSG00000031659.13|OTTMUSG00000061472.1|-|Adcy7-202|Adcy7|5937|protein_coding|	1734	1741	8	*	non-canonical	-1534	TGGCCGGGTGCA	0	-	mmu-miR-100-5p
ENSMUST00000168545.7|ENSMUSG00000031659.13|OTTMUSG00000061472.1|-|Adcy7-202|Adcy7|5937|protein_coding|	2819	2826	8	*	non-canonical	-1040	CCAACGGGACAC	0	-	mmu-miR-100-5p
ENSMUST00000168545.7|ENSMUSG00000031659.13|OTTMUSG00000061472.1|-|Adcy7-202|Adcy7|5937|protein_coding|	144	151	8	*	non-canonical	-1000	TAAACGGGAGAG	0	-	mmu-miR-100-5p
ENSMUST00000098521.3|ENSMUSG00000031659.13|OTTMUSG00000061472.1|OTTMUST00000150017.1|Adcy7-201|Adcy7|5937|protein_coding|	1076	1083	8	*	6mer	-2955	TTCACGGGTGCC	0	-	mmu-miR-100-5p
ENSMUST00000098521.3|ENSMUSG00000031659.13|OTTMUSG00000061472.1|OTTMUST00000150017.1|Adcy7-201|Adcy7|5937|protein_coding|	1735	1742	8	*	non-canonical	-1534	TGGCCGGGTGCA	0	-	mmu-miR-100-5p
ENSMUST00000098521.3|ENSMUSG00000031659.13|OTTMUSG00000061472.1|OTTMUST00000150017.1|Adcy7-201|Adcy7|5937|protein_coding|	2820	2827	8	*	non-canonical	-1040	CCAACGGGACAC	0	-	mmu-miR-100-5p
ENSMUST00000098521.3|ENSMUSG00000031659.13|OTTMUSG00000061472.1|OTTMUST00000150017.1|Adcy7-201|Adcy7|5937|protein_coding|	145	152	8	*	non-canonical	-1000	TAAACGGGAGAG	0	-	mmu-miR-100-5p
ENSMUST00000109626.3|ENSMUSG00000036712.15|OTTMUSG00000061528.1|-|Cyld-203|Cyld|7945|protein_coding|	5349	5356	8	*	non-canonical	-1779	TGTACGGTTTTC	4	-	mmu-miR-100-5p
ENSMUST00000109626.3|ENSMUSG00000036712.15|OTTMUSG00000061528.1|-|Cyld-203|Cyld|7945|protein_coding|	7736	7743	8	*	non-canonical	-1008	TTTTCTGGTACC	5	-	mmu-miR-100-5p
ENSMUST00000048665.7|ENSMUSG00000056608.14|OTTMUSG00000061365.1|OTTMUST00000149727.1|Chd9-201|Chd9|12008|protein_coding|	3563	3570	8	*	7mer-a1	-4356	CTGACGGGTATA	0	-	mmu-miR-100-5p
ENSMUST00000048665.7|ENSMUSG00000056608.14|OTTMUSG00000061365.1|OTTMUST00000149727.1|Chd9-201|Chd9|12008|protein_coding|	7633	7640	8	*	6mer-a1	-2163	GGACCGGGTAAT	1	-	mmu-miR-100-5p
ENSMUST00000048665.7|ENSMUSG00000056608.14|OTTMUSG00000061365.1|OTTMUST00000149727.1|Chd9-201|Chd9|12008|protein_coding|	6652	6659	8	*	6mer-m8	-2091	AGTACGGGAGCA	0	-	mmu-miR-100-5p
ENSMUST00000048665.7|ENSMUSG00000056608.14|OTTMUSG00000061365.1|OTTMUST00000149727.1|Chd9-201|Chd9|12008|protein_coding|	8928	8935	8	*	non-canonical	-2038	TGGCCGGGTTAC	2	-	mmu-miR-100-5p
ENSMUST00000048665.7|ENSMUSG00000056608.14|OTTMUSG00000061365.1|OTTMUST00000149727.1|Chd9-201|Chd9|12008|protein_coding|	10451	10458	8	*	non-canonical	-1589	ATAACAGGTAAT	0	-	mmu-miR-100-5p
ENSMUST00000048665.7|ENSMUSG00000056608.14|OTTMUSG00000061365.1|OTTMUST00000149727.1|Chd9-201|Chd9|12008|protein_coding|	8256	8263	8	*	non-canonical	-1530	AAGACGGGACAA	0	-	mmu-miR-100-5p
ENSMUST00000048665.7|ENSMUSG00000056608.14|OTTMUSG00000061365.1|OTTMUST00000149727.1|Chd9-201|Chd9|12008|protein_coding|	9405	9412	8	*	non-canonical	-1493	CCTCCGGGTCTG	0	-	mmu-miR-100-5p
ENSMUST00000048665.7|ENSMUSG00000056608.14|OTTMUSG00000061365.1|OTTMUST00000149727.1|Chd9-201|Chd9|12008|protein_coding|	10684	10691	8	*	non-canonical	-1080	TTGTCTGGTATT	0	-	mmu-miR-100-5p
ENSMUST00000048665.7|ENSMUSG00000056608.14|OTTMUSG00000061365.1|OTTMUST00000149727.1|Chd9-201|Chd9|12008|protein_coding|	9976	9983	8	*	non-canonical	-1035	AATTCAGGTACA	0	-	mmu-miR-100-5p
ENSMUST00000109614.8|ENSMUSG00000056608.14|OTTMUSG00000061365.1|-|Chd9-202|Chd9|11565|protein_coding|	3080	3087	8	*	7mer-a1	-4356	CTGACGGGTATA	0	-	mmu-miR-100-5p
ENSMUST00000109614.8|ENSMUSG00000056608.14|OTTMUSG00000061365.1|-|Chd9-202|Chd9|11565|protein_coding|	7150	7157	8	*	6mer-a1	-2163	GGACCGGGTAAT	1	-	mmu-miR-100-5p
ENSMUST00000109614.8|ENSMUSG00000056608.14|OTTMUSG00000061365.1|-|Chd9-202|Chd9|11565|protein_coding|	6169	6176	8	*	6mer-m8	-2091	AGTACGGGAGCA	0	-	mmu-miR-100-5p
ENSMUST00000109614.8|ENSMUSG00000056608.14|OTTMUSG00000061365.1|-|Chd9-202|Chd9|11565|protein_coding|	8493	8500	8	*	non-canonical	-2038	TGGCCGGGTTAC	2	-	mmu-miR-100-5p
ENSMUST00000109614.8|ENSMUSG00000056608.14|OTTMUSG00000061365.1|-|Chd9-202|Chd9|11565|protein_coding|	10016	10023	8	*	non-canonical	-1589	ATAACAGGTAAT	0	-	mmu-miR-100-5p
ENSMUST00000109614.8|ENSMUSG00000056608.14|OTTMUSG00000061365.1|-|Chd9-202|Chd9|11565|protein_coding|	7821	7828	8	*	non-canonical	-1530	AAGACGGGACAA	0	-	mmu-miR-100-5p
ENSMUST00000109614.8|ENSMUSG00000056608.14|OTTMUSG00000061365.1|-|Chd9-202|Chd9|11565|protein_coding|	8970	8977	8	*	non-canonical	-1493	CCTCCGGGTCTG	0	-	mmu-miR-100-5p
ENSMUST00000109614.8|ENSMUSG00000056608.14|OTTMUSG00000061365.1|-|Chd9-202|Chd9|11565|protein_coding|	10249	10256	8	*	non-canonical	-1080	TTGTCTGGTATT	0	-	mmu-miR-100-5p
ENSMUST00000109614.8|ENSMUSG00000056608.14|OTTMUSG00000061365.1|-|Chd9-202|Chd9|11565|protein_coding|	9541	9548	8	*	non-canonical	-1035	AATTCAGGTACA	0	-	mmu-miR-100-5p
ENSMUST00000050433.7|ENSMUSG00000031997.9|OTTMUSG00000062337.1|OTTMUST00000152063.1|Trpc6-201|Trpc6|3259|protein_coding|	202	209	8	*	non-canonical	-1575	TGCTCGGGTCCA	0	-	mmu-miR-100-5p
ENSMUST00000050433.7|ENSMUSG00000031997.9|OTTMUSG00000062337.1|OTTMUST00000152063.1|Trpc6-201|Trpc6|3259|protein_coding|	808	815	8	*	non-canonical	-1270	TGTACGGATTGT	3	-	mmu-miR-100-5p
ENSMUST00000179422.7|ENSMUSG00000066839.12|OTTMUSG00000042363.3|OTTMUST00000111647.1|Ecsit-203|Ecsit|1462|protein_coding|	26	33	8	*	non-canonical	-1396	GGCTCGGGTCTG	0	-	mmu-miR-100-5p
ENSMUST00000138287.7|ENSMUSG00000032042.11|OTTMUSG00000031587.2|OTTMUST00000078233.2|Srpr-203|Srpr|759|protein_coding|	653	660	8	*	non-canonical	-1267	ACCCCGGGTGTG	0	-	mmu-miR-100-5p
ENSMUST00000140984.1|ENSMUSG00000015656.17|OTTMUSG00000030238.3|OTTMUST00000074862.1|Hspa8-207|Hspa8|1152|retained_intron|	729	736	8	*	non-canonical	-1136	CTTACGGCTTAG	0	-	mmu-miR-100-5p
ENSMUST00000170998.8|ENSMUSG00000070304.12|OTTMUSG00000063452.1|OTTMUST00000154593.1|Scn2b-202|Scn2b|4656|protein_coding|	4194	4201	8	*	6mer	-2608	GGAACGGGTGAC	2	-	mmu-miR-100-5p
ENSMUST00000170998.8|ENSMUSG00000070304.12|OTTMUSG00000063452.1|OTTMUST00000154593.1|Scn2b-202|Scn2b|4656|protein_coding|	1933	1940	8	*	6mer-m8	-2075	TGTACGGGAGAA	0	-	mmu-miR-100-5p
ENSMUST00000170998.8|ENSMUSG00000070304.12|OTTMUSG00000063452.1|OTTMUST00000154593.1|Scn2b-202|Scn2b|4656|protein_coding|	4319	4326	8	*	non-canonical	-2047	TATACAGGTAGA	0	-	mmu-miR-100-5p
ENSMUST00000170998.8|ENSMUSG00000070304.12|OTTMUSG00000063452.1|OTTMUST00000154593.1|Scn2b-202|Scn2b|4656|protein_coding|	1625	1632	8	*	non-canonical	-1815	CTGCCGGGTGCA	3	-	mmu-miR-100-5p
ENSMUST00000189828.1|ENSMUSG00000099696.6|OTTMUSG00000047935.1|OTTMUST00000123266.1|2900052N01Rik-202|2900052N01Rik|2157|lincRNA|	235	242	8	*	non-canonical	-1076	AAAATGGGTATT	0	-	mmu-miR-100-5p
ENSMUST00000171654.7|ENSMUSG00000032289.15|OTTMUSG00000024676.3|-|Thsd4-206|Thsd4|8522|protein_coding|	4480	4487	8	*	non-canonical	-2379	ATTTCGGGTCCT	3	-	mmu-miR-100-5p
ENSMUST00000171654.7|ENSMUSG00000032289.15|OTTMUSG00000024676.3|-|Thsd4-206|Thsd4|8522|protein_coding|	1283	1290	8	*	non-canonical	-2040	CCACCGGGTTGT	0	-	mmu-miR-100-5p
ENSMUST00000171654.7|ENSMUSG00000032289.15|OTTMUSG00000024676.3|-|Thsd4-206|Thsd4|8522|protein_coding|	2795	2802	8	*	non-canonical	-1502	ATTCCGGGTGCG	5	-	mmu-miR-100-5p
ENSMUST00000171654.7|ENSMUSG00000032289.15|OTTMUSG00000024676.3|-|Thsd4-206|Thsd4|8522|protein_coding|	7101	7108	8	*	6mer-m8	-1375	TCTACGGGGCAG	0	-	mmu-miR-100-5p
ENSMUST00000034829.5|ENSMUSG00000032289.15|OTTMUSG00000024676.3|OTTMUST00000060693.1|Thsd4-201|Thsd4|4816|protein_coding|	3562	3569	8	*	non-canonical	-2379	ATTTCGGGTCCT	3	-	mmu-miR-100-5p
ENSMUST00000034829.5|ENSMUSG00000032289.15|OTTMUSG00000024676.3|OTTMUST00000060693.1|Thsd4-201|Thsd4|4816|protein_coding|	365	372	8	*	non-canonical	-2040	CCACCGGGTTGT	0	-	mmu-miR-100-5p
ENSMUST00000034829.5|ENSMUSG00000032289.15|OTTMUSG00000024676.3|OTTMUST00000060693.1|Thsd4-201|Thsd4|4816|protein_coding|	1877	1884	8	*	non-canonical	-1502	ATTCCGGGTGCG	5	-	mmu-miR-100-5p
ENSMUST00000168529.8|ENSMUSG00000032872.16|OTTMUSG00000037524.6|OTTMUST00000096730.2|Cyb5r4-201|Cyb5r4|2644|protein_coding|	878	885	8	*	7mer-m8	-4799	TGTACGGGTTAT	0	-	mmu-miR-100-5p
ENSMUST00000168529.8|ENSMUSG00000032872.16|OTTMUSG00000037524.6|OTTMUST00000096730.2|Cyb5r4-201|Cyb5r4|2644|protein_coding|	2421	2428	8	*	non-canonical	-2233	ATTACAGGTATG	4	-	mmu-miR-100-5p
ENSMUST00000168529.8|ENSMUSG00000032872.16|OTTMUSG00000037524.6|OTTMUST00000096730.2|Cyb5r4-201|Cyb5r4|2644|protein_coding|	319	326	8	*	non-canonical	-2040	AGGGCGGGTTAA	2	-	mmu-miR-100-5p
ENSMUST00000168529.8|ENSMUSG00000032872.16|OTTMUSG00000037524.6|OTTMUST00000096730.2|Cyb5r4-201|Cyb5r4|2644|protein_coding|	432	439	8	*	non-canonical	-1356	CATCCGGGTGGG	1	-	mmu-miR-100-5p
ENSMUST00000190715.6|ENSMUSG00000056267.14|OTTMUSG00000048233.4|OTTMUST00000123818.2|Cep70-207|Cep70|1768|protein_coding|	435	442	8	*	6mer-m8	-2179	GATACGGGAGCT	0	-	mmu-miR-100-5p
ENSMUST00000190715.6|ENSMUSG00000056267.14|OTTMUSG00000048233.4|OTTMUST00000123818.2|Cep70-207|Cep70|1768|protein_coding|	645	652	8	*	non-canonical	-2104	GTTACAGGTATT	0	-	mmu-miR-100-5p
ENSMUST00000149243.7|ENSMUSG00000032563.16|OTTMUSG00000023521.8|OTTMUST00000057319.3|Mrpl3-205|Mrpl3|2309|protein_coding|	185	192	8	*	non-canonical	-2171	ATGCCGGGTTGG	0	-	mmu-miR-100-5p
ENSMUST00000149243.7|ENSMUSG00000032563.16|OTTMUSG00000023521.8|OTTMUST00000057319.3|Mrpl3-205|Mrpl3|2309|protein_coding|	547	554	8	*	non-canonical	-2031	ACTACAGGTACA	0	-	mmu-miR-100-5p
ENSMUST00000149243.7|ENSMUSG00000032563.16|OTTMUSG00000023521.8|OTTMUST00000057319.3|Mrpl3-205|Mrpl3|2309|protein_coding|	1695	1702	8	*	non-canonical	-1763	GAGACGGGAAAC	0	-	mmu-miR-100-5p
ENSMUST00000149243.7|ENSMUSG00000032563.16|OTTMUSG00000023521.8|OTTMUST00000057319.3|Mrpl3-205|Mrpl3|2309|protein_coding|	217	224	8	*	non-canonical	-1166	CGCCCGGGTGCT	0	-	mmu-miR-100-5p
ENSMUST00000112558.9|ENSMUSG00000032570.17|OTTMUSG00000042223.15|OTTMUST00000110894.4|Atp2c1-204|Atp2c1|5642|protein_coding|	159	166	8	*	non-canonical	-1429	GCTCCGGGTCGC	0	-	mmu-miR-100-5p
ENSMUST00000112558.9|ENSMUSG00000032570.17|OTTMUSG00000042223.15|OTTMUST00000110894.4|Atp2c1-204|Atp2c1|5642|protein_coding|	68	75	8	*	non-canonical	-1037	TTGACGGGCCCT	0	-	mmu-miR-100-5p
ENSMUST00000150576.7|ENSMUSG00000048758.14|OTTMUSG00000033747.3|OTTMUST00000085045.1|Rpl29-203|Rpl29|733|protein_coding|	113	120	8	*	non-canonical	-2453	GCCGCGGGTTAC	0	-	mmu-miR-100-5p
ENSMUST00000098994.6|ENSMUSG00000048758.14|OTTMUSG00000033747.3|OTTMUST00000154487.1|Rpl29-202|Rpl29|583|protein_coding|	29	36	8	*	non-canonical	-2453	GCCGCGGGTTAC	0	-	mmu-miR-100-5p
ENSMUST00000059802.6|ENSMUSG00000048758.14|OTTMUSG00000033747.3|OTTMUST00000126262.1|Rpl29-201|Rpl29|710|protein_coding|	28	35	8	*	non-canonical	-2453	GCCGCGGGTTAC	0	-	mmu-miR-100-5p
ENSMUST00000059802.6|ENSMUSG00000048758.14|OTTMUSG00000033747.3|OTTMUST00000126262.1|Rpl29-201|Rpl29|710|protein_coding|	89	96	8	*	non-canonical	-1200	GCGGCGGGTCGC	0	-	mmu-miR-100-5p
ENSMUST00000064165.4|ENSMUSG00000052336.7|OTTMUSG00000062524.1|OTTMUST00000152319.1|Cx3cr1-201|Cx3cr1|3753|protein_coding|	1620	1627	8	*	non-canonical	-2013	GTGTCGGGTGTC	0	-	mmu-miR-100-5p
ENSMUST00000064165.4|ENSMUSG00000052336.7|OTTMUSG00000062524.1|OTTMUST00000152319.1|Cx3cr1-201|Cx3cr1|3753|protein_coding|	3665	3672	8	*	non-canonical	-1656	GTCTCGGGTCAC	0	-	mmu-miR-100-5p
ENSMUST00000174193.7|ENSMUSG00000032517.16|OTTMUSG00000037099.2|OTTMUST00000095508.1|Mobp-204|Mobp|2609|nonsense_mediated_decay|	2156	2163	8	*	6mer	-3139	GGAACGGGTTAG	0	-	mmu-miR-100-5p
ENSMUST00000174193.7|ENSMUSG00000032517.16|OTTMUSG00000037099.2|OTTMUST00000095508.1|Mobp-204|Mobp|2609|nonsense_mediated_decay|	652	659	8	*	non-canonical	-2664	GATTCGGGTTCT	3	-	mmu-miR-100-5p
ENSMUST00000174193.7|ENSMUSG00000032517.16|OTTMUSG00000037099.2|OTTMUST00000095508.1|Mobp-204|Mobp|2609|nonsense_mediated_decay|	2129	2136	8	*	non-canonical	-1428	ACTACGGTAACT	0	-	mmu-miR-100-5p
ENSMUST00000165532.2|ENSMUSG00000025794.9|OTTMUSG00000062595.1|OTTMUST00000152467.1|Rpl14-201|Rpl14|1009|protein_coding|	985	992	8	*	6mer	-2702	CCAACGGGTGGA	0	-	mmu-miR-100-5p
ENSMUST00000165532.2|ENSMUSG00000025794.9|OTTMUSG00000062595.1|OTTMUST00000152467.1|Rpl14-201|Rpl14|1009|protein_coding|	223	230	8	*	non-canonical	-1594	TACTCGGGTGAG	0	-	mmu-miR-100-5p
ENSMUST00000165532.2|ENSMUSG00000025794.9|OTTMUSG00000062595.1|OTTMUST00000152467.1|Rpl14-201|Rpl14|1009|protein_coding|	124	131	8	*	non-canonical	-1328	TGGCCGGGTGGC	0	-	mmu-miR-100-5p
ENSMUST00000165806.7|ENSMUSG00000019794.13|OTTMUSG00000035234.2|-|Katna1-202|Katna1|1775|protein_coding|	101	108	8	*	6mer-a1	-1882	GCGGCGGGTAGC	3	-	mmu-miR-100-5p
ENSMUST00000165806.7|ENSMUSG00000019794.13|OTTMUSG00000035234.2|-|Katna1-202|Katna1|1775|protein_coding|	1385	1392	8	*	non-canonical	-1685	TACTCGGGTGCA	1	-	mmu-miR-100-5p
ENSMUST00000080898.3|ENSMUSG00000063953.3|OTTMUSG00000063371.1|OTTMUST00000154379.1|Amd2-201|Amd2|3218|protein_coding|	52	59	8	*	non-canonical	-1693	CTAACGGGAAAG	0	-	mmu-miR-100-5p
ENSMUST00000105390.7|ENSMUSG00000001211.15|OTTMUSG00000020522.3|OTTMUST00000048661.1|Agpat3-205|Agpat3|3513|protein_coding|	328	335	8	*	non-canonical	-2480	TGAGCGGGTTAA	4	-	mmu-miR-100-5p
ENSMUST00000105390.7|ENSMUSG00000001211.15|OTTMUSG00000020522.3|OTTMUST00000048661.1|Agpat3-205|Agpat3|3513|protein_coding|	1613	1620	8	*	non-canonical	-1974	GAGGCGGGTTTG	0	-	mmu-miR-100-5p
ENSMUST00000105390.7|ENSMUSG00000001211.15|OTTMUSG00000020522.3|OTTMUST00000048661.1|Agpat3-205|Agpat3|3513|protein_coding|	2708	2715	8	*	non-canonical	-1102	AAACTGGGTAAT	0	-	mmu-miR-100-5p
ENSMUST00000200889.3|ENSMUSG00000096795.4|OTTMUSG00000056317.2|OTTMUST00000139175.1|Zfp433-202|Zfp433|2384|protein_coding|	6	13	8	*	non-canonical	-1971	GTTCCGGGTTCC	2	-	mmu-miR-100-5p
ENSMUST00000076281.5|ENSMUSG00000096718.2|OTTMUSG00000064684.1|-|Zfp781-201|Zfp781|732|protein_coding|	516	523	8	*	7mer-m8	-4124	CCTACGGGTGCA	0	-	mmu-miR-100-5p
ENSMUST00000166696.8|ENSMUSG00000020037.15|OTTMUSG00000037132.3|OTTMUST00000095607.1|Rfx4-205|Rfx4|3332|protein_coding|	1633	1640	8	*	6mer-m8	-2272	ACTACGGGAGCT	0	-	mmu-miR-100-5p
ENSMUST00000166696.8|ENSMUSG00000020037.15|OTTMUSG00000037132.3|OTTMUST00000095607.1|Rfx4-205|Rfx4|3332|protein_coding|	1165	1172	8	*	non-canonical	-2180	GCTTCGGGTCTT	0	-	mmu-miR-100-5p
ENSMUST00000166696.8|ENSMUSG00000020037.15|OTTMUSG00000037132.3|OTTMUST00000095607.1|Rfx4-205|Rfx4|3332|protein_coding|	2485	2492	8	*	non-canonical	-1865	TGTACGGTTACC	3	-	mmu-miR-100-5p
ENSMUST00000166696.8|ENSMUSG00000020037.15|OTTMUSG00000037132.3|OTTMUST00000095607.1|Rfx4-205|Rfx4|3332|protein_coding|	1617	1624	8	*	non-canonical	-1613	TACACGGGAAGC	0	-	mmu-miR-100-5p
ENSMUST00000166696.8|ENSMUSG00000020037.15|OTTMUSG00000037132.3|OTTMUST00000095607.1|Rfx4-205|Rfx4|3332|protein_coding|	2424	2431	8	*	non-canonical	-1278	TGGACGGGCACA	2	-	mmu-miR-100-5p
ENSMUST00000166696.8|ENSMUSG00000020037.15|OTTMUSG00000037132.3|OTTMUST00000095607.1|Rfx4-205|Rfx4|3332|protein_coding|	282	289	8	*	non-canonical	-1242	GAGACGGGCAAG	0	-	mmu-miR-100-5p
ENSMUST00000117440.7|ENSMUSG00000060002.14|OTTMUSG00000031940.2|OTTMUST00000079235.2|Chpt1-203|Chpt1|4863|protein_coding|	187	194	8	*	non-canonical	-1369	GCGCCGGGTCGC	3	-	mmu-miR-100-5p
ENSMUST00000182284.7|ENSMUSG00000058589.14|OTTMUSG00000043484.12|OTTMUST00000114060.2|Anks1b-213|Anks1b|2607|protein_coding|	2500	2507	8	*	non-canonical	-1985	GCTTCGGGTGAC	0	-	mmu-miR-100-5p
ENSMUST00000183136.7|ENSMUSG00000058589.14|OTTMUSG00000043484.12|OTTMUST00000114082.1|Anks1b-231|Anks1b|2786|protein_coding|	2564	2571	8	*	non-canonical	-1985	GCTTCGGGTGAC	0	-	mmu-miR-100-5p
ENSMUST00000179337.8|ENSMUSG00000058589.14|OTTMUSG00000043484.12|OTTMUST00000114070.2|Anks1b-204|Anks1b|2692|protein_coding|	2165	2172	8	*	non-canonical	-1985	GCTTCGGGTGAC	0	-	mmu-miR-100-5p
ENSMUST00000159110.7|ENSMUSG00000019979.12|OTTMUSG00000027822.1|OTTMUST00000068865.1|Apaf1-202|Apaf1|6433|protein_coding|	2834	2841	8	*	non-canonical	-1409	CTGACGGGACTT	0	-	mmu-miR-100-5p
ENSMUST00000168110.7|ENSMUSG00000020014.17|OTTMUSG00000036731.12|OTTMUST00000094217.3|Cfap54-207|Cfap54|9903|protein_coding|	5177	5184	8	*	6mer-m8	-3158	GTTACGGGAACA	0	-	mmu-miR-100-5p
ENSMUST00000168110.7|ENSMUSG00000020014.17|OTTMUSG00000036731.12|OTTMUST00000094217.3|Cfap54-207|Cfap54|9903|protein_coding|	221	228	8	*	6mer-m8	-1975	TCTACGGGCCCC	0	-	mmu-miR-100-5p
ENSMUST00000168110.7|ENSMUSG00000020014.17|OTTMUSG00000036731.12|OTTMUST00000094217.3|Cfap54-207|Cfap54|9903|protein_coding|	3494	3501	8	*	6mer-m8	-1881	GCTACGGGCTCC	0	-	mmu-miR-100-5p
ENSMUST00000168110.7|ENSMUSG00000020014.17|OTTMUSG00000036731.12|OTTMUST00000094217.3|Cfap54-207|Cfap54|9903|protein_coding|	9353	9360	8	*	non-canonical	-1041	TTACAGGGTAAC	1	-	mmu-miR-100-5p
ENSMUST00000179990.7|ENSMUSG00000020022.17|OTTMUSG00000030989.4|-|Ndufa12-204|Ndufa12|566|protein_coding|	112	119	8	*	7mer-m8	-4886	CCTACGGGTTTT	1	-	mmu-miR-100-5p
ENSMUST00000145275.7|ENSMUSG00000040354.14|OTTMUSG00000032541.2|OTTMUST00000080975.2|Mars-205|Mars|3065|retained_intron|	1041	1048	8	*	non-canonical	-1489	CCCACGGGAAAT	0	-	mmu-miR-100-5p
ENSMUST00000145275.7|ENSMUSG00000040354.14|OTTMUSG00000032541.2|OTTMUST00000080975.2|Mars-205|Mars|3065|retained_intron|	938	945	8	*	non-canonical	-1019	TTGCAAGGTATT	0	-	mmu-miR-100-5p
ENSMUST00000026433.8|ENSMUSG00000025369.15|OTTMUSG00000064816.1|OTTMUST00000157806.1|Smarcc2-201|Smarcc2|4533|protein_coding|	1503	1510	8	*	non-canonical	-1885	TTGGCGGGTGAT	4	-	mmu-miR-100-5p
ENSMUST00000026433.8|ENSMUSG00000025369.15|OTTMUSG00000064816.1|OTTMUST00000157806.1|Smarcc2-201|Smarcc2|4533|protein_coding|	2357	2364	8	*	non-canonical	-1258	ACCACGGGAAGG	3	-	mmu-miR-100-5p
ENSMUST00000026433.8|ENSMUSG00000025369.15|OTTMUSG00000064816.1|OTTMUST00000157806.1|Smarcc2-201|Smarcc2|4533|protein_coding|	1230	1237	8	*	non-canonical	-1111	AGCACGGGCAAC	0	-	mmu-miR-100-5p
ENSMUST00000026433.8|ENSMUSG00000025369.15|OTTMUSG00000064816.1|OTTMUST00000157806.1|Smarcc2-201|Smarcc2|4533|protein_coding|	4023	4030	8	*	non-canonical	-1072	TTTTCGGGGATT	0	-	mmu-miR-100-5p
ENSMUST00000177163.7|ENSMUSG00000093674.7|OTTMUSG00000042126.1|OTTMUST00000110513.1|Rpl41-206|Rpl41|544|protein_coding|	90	97	8	*	non-canonical	-2574	CGTTCGGGTTTC	0	-	mmu-miR-100-5p
ENSMUST00000059546.5|ENSMUSG00000045055.5|OTTMUSG00000065128.1|OTTMUST00000158724.1|Rpsa-ps2-201|Rpsa-ps2|880|processed_pseudogene|	552	559	8	*	non-canonical	-1025	ATGCGAGGTACT	4	-	mmu-miR-100-5p
ENSMUST00000101644.9|ENSMUSG00000020453.17|OTTMUSG00000000758.4|OTTMUST00000001450.1|Patz1-204|Patz1|1853|processed_transcript|	168	175	8	*	wobbled 7mer	-1990	CCTGCGGGTGCG	0	-	mmu-miR-100-5p
ENSMUST00000151559.1|ENSMUSG00000059534.8|OTTMUSG00000005067.1|OTTMUST00000011290.1|Uqcr10-203|Uqcr10|510|processed_transcript|	234	241	8	*	7mer-m8	-4402	CTTACGGGTCTG	0	-	mmu-miR-100-5p
ENSMUST00000179343.2|ENSMUSG00000094483.2|OTTMUSG00000005110.1|OTTMUST00000011438.1|Purb-201|Purb|8319|protein_coding|	8135	8142	8	*	non-canonical	-1871	ATGGCGGGTCCC	5	-	mmu-miR-100-5p
ENSMUST00000179343.2|ENSMUSG00000094483.2|OTTMUSG00000005110.1|OTTMUST00000011438.1|Purb-201|Purb|8319|protein_coding|	788	795	8	*	g-bulged 7mer	-1693	AGTACGGGGTGT	0	-	mmu-miR-100-5p
ENSMUST00000179343.2|ENSMUSG00000094483.2|OTTMUSG00000005110.1|OTTMUST00000011438.1|Purb-201|Purb|8319|protein_coding|	644	651	8	*	6mer-m8	-1183	ACTACGGGGGCG	0	-	mmu-miR-100-5p
ENSMUST00000179343.2|ENSMUSG00000094483.2|OTTMUSG00000005110.1|OTTMUST00000011438.1|Purb-201|Purb|8319|protein_coding|	2648	2655	8	*	non-canonical	-1053	TTTTCAGGTATC	0	-	mmu-miR-100-5p
ENSMUST00000118481.1|ENSMUSG00000101316.1|OTTMUSG00000007904.1|OTTMUST00000017965.1|Gm12663-201|Gm12663|958|processed_pseudogene|	105	112	8	*	6mer-m8	-2216	CTTACGGGAGTG	0	-	mmu-miR-100-5p
ENSMUST00000102880.4|ENSMUSG00000033953.10|OTTMUSG00000005195.2|OTTMUST00000011611.2|Ppp3r1-201|Ppp3r1|2859|protein_coding|	444	451	8	*	6mer-a1	-2896	ACAGCGGGTAAT	0	-	mmu-miR-100-5p
ENSMUST00000102880.4|ENSMUSG00000033953.10|OTTMUSG00000005195.2|OTTMUST00000011611.2|Ppp3r1-201|Ppp3r1|2859|protein_coding|	150	157	8	*	non-canonical	-1058	CAACCGGGACTC	1	-	mmu-miR-100-5p
ENSMUST00000137306.7|ENSMUSG00000020305.13|OTTMUSG00000005359.3|OTTMUST00000011953.2|Asb3-203|Asb3|3330|nonsense_mediated_decay|	123	130	8	*	6mer	-2813	TGAACGGGTCTG	0	-	mmu-miR-100-5p
ENSMUST00000137306.7|ENSMUSG00000020305.13|OTTMUSG00000005359.3|OTTMUST00000011953.2|Asb3-203|Asb3|3330|nonsense_mediated_decay|	1162	1169	8	*	non-canonical	-1422	AGGACGGGAAGA	6	-	mmu-miR-100-5p
ENSMUST00000137306.7|ENSMUSG00000020305.13|OTTMUSG00000005359.3|OTTMUST00000011953.2|Asb3-203|Asb3|3330|nonsense_mediated_decay|	213	220	8	*	non-canonical	-1079	TCTACGGTTGGA	0	-	mmu-miR-100-5p
ENSMUST00000137306.7|ENSMUSG00000020305.13|OTTMUSG00000005359.3|OTTMUST00000011953.2|Asb3-203|Asb3|3330|nonsense_mediated_decay|	3109	3116	8	*	non-canonical	-1058	AAGTTAGGTATT	2	-	mmu-miR-100-5p
ENSMUST00000075641.9|ENSMUSG00000057113.13|OTTMUSG00000005395.1|OTTMUST00000012025.1|Npm1-201|Npm1|1633|protein_coding|	526	533	8	*	non-canonical	-1362	CTTACGGTTGAA	3	-	mmu-miR-100-5p
ENSMUST00000101375.4|ENSMUSG00000057113.13|OTTMUSG00000005395.1|OTTMUST00000012027.1|Npm1-203|Npm1|966|protein_coding|	396	403	8	*	non-canonical	-1362	CTTACGGTTGAA	3	-	mmu-miR-100-5p
ENSMUST00000020681.9|ENSMUSG00000020409.10|OTTMUSG00000005459.10|OTTMUST00000012154.2|Slu7-201|Slu7|3625|protein_coding|	119	126	8	*	non-canonical	-1749	ATGACGGGATCA	0	-	mmu-miR-100-5p
ENSMUST00000020681.9|ENSMUSG00000020409.10|OTTMUSG00000005459.10|OTTMUST00000012154.2|Slu7-201|Slu7|3625|protein_coding|	490	497	8	*	non-canonical	-1729	GAGGCGGGTTGG	0	-	mmu-miR-100-5p
ENSMUST00000102795.3|ENSMUSG00000041231.15|OTTMUSG00000005470.3|OTTMUST00000012176.1|Ublcp1-201|Ublcp1|2088|protein_coding|	219	226	8	*	6mer-m8	-2216	CTTACGGGAGTG	0	-	mmu-miR-100-5p
ENSMUST00000102795.3|ENSMUSG00000041231.15|OTTMUSG00000005470.3|OTTMUST00000012176.1|Ublcp1-201|Ublcp1|2088|protein_coding|	1848	1855	8	*	non-canonical	-2092	CAGTCGGGTGTC	0	-	mmu-miR-100-5p
ENSMUST00000129054.7|ENSMUSG00000041231.15|OTTMUSG00000005470.3|OTTMUST00000012177.1|Ublcp1-202|Ublcp1|1398|processed_transcript|	1160	1167	8	*	non-canonical	-2092	CAGTCGGGTGTC	0	-	mmu-miR-100-5p
ENSMUST00000142017.1|ENSMUSG00000020340.16|OTTMUSG00000005492.5|OTTMUST00000012224.3|Cyfip2-204|Cyfip2|3074|protein_coding|	1707	1714	8	*	non-canonical	-1364	ACAACGGGATAA	0	-	mmu-miR-100-5p
ENSMUST00000142017.1|ENSMUSG00000020340.16|OTTMUSG00000005492.5|OTTMUST00000012224.3|Cyfip2-204|Cyfip2|3074|protein_coding|	2648	2655	8	*	non-canonical	-1087	AGGACGGGAAGG	0	-	mmu-miR-100-5p
ENSMUST00000108836.1|ENSMUSG00000069874.7|OTTMUSG00000005725.2|OTTMUST00000012725.2|Irgm2-202|Irgm2|3459|protein_coding|	1016	1023	8	*	6mer-a1	-2192	GATCCGGGTAAC	0	-	mmu-miR-100-5p
ENSMUST00000108836.1|ENSMUSG00000069874.7|OTTMUSG00000005725.2|OTTMUST00000012725.2|Irgm2-202|Irgm2|3459|protein_coding|	1198	1205	8	*	non-canonical	-1757	AACCCGGGTTGG	0	-	mmu-miR-100-5p
ENSMUST00000108836.1|ENSMUSG00000069874.7|OTTMUSG00000005725.2|OTTMUST00000012725.2|Irgm2-202|Irgm2|3459|protein_coding|	1479	1486	8	*	non-canonical	-1018	TTAATGGGTATC	0	-	mmu-miR-100-5p
ENSMUST00000154354.1|ENSMUSG00000085882.1|OTTMUSG00000005781.1|OTTMUST00000012798.1|2610507I01Rik-201|2610507I01Rik|1360|processed_transcript|	24	31	8	*	wobbled 7mer	-1924	GCTGCGGGTGGC	4	-	mmu-miR-100-5p
ENSMUST00000108786.7|ENSMUSG00000036860.14|OTTMUSG00000005787.2|OTTMUST00000061773.1|Mrpl55-204|Mrpl55|757|protein_coding|	76	83	8	*	6mer	-2946	GGGACGGGTTCC	0	-	mmu-miR-100-5p
ENSMUST00000108786.7|ENSMUSG00000036860.14|OTTMUSG00000005787.2|OTTMUST00000061773.1|Mrpl55-204|Mrpl55|757|protein_coding|	144	151	8	*	non-canonical	-1787	ACGGCGGGTCTA	6	-	mmu-miR-100-5p
ENSMUST00000108786.7|ENSMUSG00000036860.14|OTTMUSG00000005787.2|OTTMUST00000061773.1|Mrpl55-204|Mrpl55|757|protein_coding|	534	541	8	*	non-canonical	-1017	AAAACGGGAGGC	4	-	mmu-miR-100-5p
ENSMUST00000108785.1|ENSMUSG00000036860.14|OTTMUSG00000005787.2|OTTMUST00000061772.1|Mrpl55-203|Mrpl55|792|protein_coding|	57	64	8	*	6mer	-2946	GGGACGGGTTCC	0	-	mmu-miR-100-5p
ENSMUST00000108785.1|ENSMUSG00000036860.14|OTTMUSG00000005787.2|OTTMUST00000061772.1|Mrpl55-203|Mrpl55|792|protein_coding|	125	132	8	*	non-canonical	-1787	ACGGCGGGTCTA	6	-	mmu-miR-100-5p
ENSMUST00000108785.1|ENSMUSG00000036860.14|OTTMUSG00000005787.2|OTTMUST00000061772.1|Mrpl55-203|Mrpl55|792|protein_coding|	494	501	8	*	non-canonical	-1017	AAAACGGGAGGC	4	-	mmu-miR-100-5p
ENSMUST00000108713.7|ENSMUSG00000001036.17|OTTMUSG00000005838.4|OTTMUST00000012982.1|Epn2-204|Epn2|4207|protein_coding|	555	562	8	*	non-canonical	-1759	TGAGCGGGTGGC	6	-	mmu-miR-100-5p
ENSMUST00000108713.7|ENSMUSG00000001036.17|OTTMUSG00000005838.4|OTTMUST00000012982.1|Epn2-204|Epn2|4207|protein_coding|	49	56	8	*	non-canonical	-1346	GGCTCGGGTCGC	0	-	mmu-miR-100-5p
ENSMUST00000130420.7|ENSMUSG00000033389.16|OTTMUSG00000005898.4|OTTMUST00000013123.1|Arhgap44-204|Arhgap44|3391|protein_coding|	993	1000	8	*	6mer-m8	-2266	GTTACGGGAGTC	0	-	mmu-miR-100-5p
ENSMUST00000130420.7|ENSMUSG00000033389.16|OTTMUSG00000005898.4|OTTMUST00000013123.1|Arhgap44-204|Arhgap44|3391|protein_coding|	493	500	8	*	6mer-a1	-2168	CTTCCGGGTAGC	0	-	mmu-miR-100-5p
ENSMUST00000130420.7|ENSMUSG00000033389.16|OTTMUSG00000005898.4|OTTMUST00000013123.1|Arhgap44-204|Arhgap44|3391|protein_coding|	137	144	8	*	wobbled 7mer	-2090	CCTGCGGGTGCC	3	-	mmu-miR-100-5p
ENSMUST00000140863.1|ENSMUSG00000033066.15|OTTMUSG00000005930.1|OTTMUST00000013200.1|Gas7-208|Gas7|1479|processed_transcript|	213	220	8	*	non-canonical	-1009	ACAACGGGGATG	0	-	mmu-miR-100-5p
ENSMUST00000092984.5|ENSMUSG00000020900.15|OTTMUSG00000005955.5|OTTMUST00000039195.1|Myh10-202|Myh10|7759|protein_coding|	803	810	8	*	6mer	-2660	TGCACGGGTGAA	0	-	mmu-miR-100-5p
ENSMUST00000092984.5|ENSMUSG00000020900.15|OTTMUSG00000005955.5|OTTMUST00000039195.1|Myh10-202|Myh10|7759|protein_coding|	7094	7101	8	*	non-canonical	-2117	AAAACGGGAATA	2	-	mmu-miR-100-5p
ENSMUST00000092984.5|ENSMUSG00000020900.15|OTTMUSG00000005955.5|OTTMUST00000039195.1|Myh10-202|Myh10|7759|protein_coding|	3697	3704	8	*	non-canonical	-1410	AAAACGGGACTT	0	-	mmu-miR-100-5p
ENSMUST00000092984.5|ENSMUSG00000020900.15|OTTMUSG00000005955.5|OTTMUST00000039195.1|Myh10-202|Myh10|7759|protein_coding|	6604	6611	8	*	non-canonical	-1255	CTGACAGGTACC	0	-	mmu-miR-100-5p
ENSMUST00000092984.5|ENSMUSG00000020900.15|OTTMUSG00000005955.5|OTTMUST00000039195.1|Myh10-202|Myh10|7759|protein_coding|	6930	6937	8	*	non-canonical	-1113	GCCCCGGGTGGC	0	-	mmu-miR-100-5p
ENSMUST00000129321.1|ENSMUSG00000043419.11|OTTMUSG00000059715.2|OTTMUST00000013327.2|Rnf227-201|Rnf227|2081|protein_coding|	516	523	8	*	wobbled 7mer	-2549	AGTGCGGGTTGG	0	-	mmu-miR-100-5p
ENSMUST00000129321.1|ENSMUSG00000043419.11|OTTMUSG00000059715.2|OTTMUST00000013327.2|Rnf227-201|Rnf227|2081|protein_coding|	1889	1896	8	*	non-canonical	-1194	TATACGTGTTGC	0	-	mmu-miR-100-5p
ENSMUST00000129321.1|ENSMUSG00000043419.11|OTTMUSG00000059715.2|OTTMUST00000013327.2|Rnf227-201|Rnf227|2081|protein_coding|	1771	1778	8	*	non-canonical	-1014	TTCTAGGGTATA	0	-	mmu-miR-100-5p
ENSMUST00000146233.7|ENSMUSG00000040483.15|OTTMUSG00000006106.5|OTTMUST00000013799.2|Xaf1-204|Xaf1|2597|protein_coding|	879	886	8	*	6mer-a1	-2683	TCAGCGGGTAAG	1	-	mmu-miR-100-5p
ENSMUST00000146233.7|ENSMUSG00000040483.15|OTTMUSG00000006106.5|OTTMUST00000013799.2|Xaf1-204|Xaf1|2597|protein_coding|	1462	1469	8	*	wobbled 7mer	-2387	TTTGCGGGTGCT	0	-	mmu-miR-100-5p
ENSMUST00000170710.7|ENSMUSG00000017286.15|OTTMUSG00000006228.7|OTTMUST00000090588.1|Glod4-209|Glod4|1445|protein_coding|	65	72	8	*	non-canonical	-2581	CTTTCGGGTTGG	0	-	mmu-miR-100-5p
ENSMUST00000170710.7|ENSMUSG00000017286.15|OTTMUSG00000006228.7|OTTMUST00000090588.1|Glod4-209|Glod4|1445|protein_coding|	1264	1271	8	*	non-canonical	-2517	GCTTCGGGTTAG	0	-	mmu-miR-100-5p
ENSMUST00000093684.1|ENSMUSG00000095969.1|-|-|Rnu1a1-201|Rnu1a1|164|snRNA|	105	112	8	*	non-canonical	-1225	AATGCGGGAAAC	0	-	mmu-miR-100-5p
ENSMUST00000082761.1|ENSMUSG00000096205.1|-|-|Gm22068-201|Gm22068|164|snRNA|	105	112	8	*	non-canonical	-1225	AATGCGGGAAAC	0	-	mmu-miR-100-5p
ENSMUST00000103168.9|ENSMUSG00000020859.16|OTTMUSG00000001645.5|OTTMUST00000003244.1|Spag9-205|Spag9|6840|protein_coding|	4922	4929	8	*	non-canonical	-2262	TCTTCGGGTCAT	0	-	mmu-miR-100-5p
ENSMUST00000103168.9|ENSMUSG00000020859.16|OTTMUSG00000001645.5|OTTMUST00000003244.1|Spag9-205|Spag9|6840|protein_coding|	5910	5917	8	*	non-canonical	-2034	CATCCGGGTTAT	0	-	mmu-miR-100-5p
ENSMUST00000103168.9|ENSMUSG00000020859.16|OTTMUSG00000001645.5|OTTMUST00000003244.1|Spag9-205|Spag9|6840|protein_coding|	1733	1740	8	*	non-canonical	-1826	ATGGCGGGTCTG	0	-	mmu-miR-100-5p
ENSMUST00000103168.9|ENSMUSG00000020859.16|OTTMUSG00000001645.5|OTTMUST00000003244.1|Spag9-205|Spag9|6840|protein_coding|	4762	4769	8	*	non-canonical	-1340	TTAACTGGTAAC	0	-	mmu-miR-100-5p
ENSMUST00000103168.9|ENSMUSG00000020859.16|OTTMUSG00000001645.5|OTTMUST00000003244.1|Spag9-205|Spag9|6840|protein_coding|	4986	4993	8	*	6mer-m8	-1270	AGTACGGGGGAT	0	-	mmu-miR-100-5p
ENSMUST00000103168.9|ENSMUSG00000020859.16|OTTMUSG00000001645.5|OTTMUST00000003244.1|Spag9-205|Spag9|6840|protein_coding|	3284	3291	8	*	non-canonical	-1180	TCCACGGGCACC	4	-	mmu-miR-100-5p
ENSMUST00000103168.9|ENSMUSG00000020859.16|OTTMUSG00000001645.5|OTTMUST00000003244.1|Spag9-205|Spag9|6840|protein_coding|	1590	1597	8	*	non-canonical	-1014	CAAACAGGTAGC	2	-	mmu-miR-100-5p
ENSMUST00000103168.9|ENSMUSG00000020859.16|OTTMUSG00000001645.5|OTTMUST00000003244.1|Spag9-205|Spag9|6840|protein_coding|	3031	3038	8	*	non-canonical	-1007	ATGTTAGGTACT	0	-	mmu-miR-100-5p
ENSMUST00000103166.8|ENSMUSG00000020866.17|OTTMUSG00000001890.2|OTTMUST00000003814.2|Cacna1g-203|Cacna1g|8104|protein_coding|	2999	3006	8	*	wobbled 7mer	-2202	GATGCGGGTGCT	0	-	mmu-miR-100-5p
ENSMUST00000103166.8|ENSMUSG00000020866.17|OTTMUSG00000001890.2|OTTMUST00000003814.2|Cacna1g-203|Cacna1g|8104|protein_coding|	2403	2410	8	*	6mer-m8	-2028	AGTACGGGAGCC	0	-	mmu-miR-100-5p
ENSMUST00000103166.8|ENSMUSG00000020866.17|OTTMUSG00000001890.2|OTTMUST00000003814.2|Cacna1g-203|Cacna1g|8104|protein_coding|	1058	1065	8	*	non-canonical	-1715	TAACCGGGTGCC	0	-	mmu-miR-100-5p
ENSMUST00000103166.8|ENSMUSG00000020866.17|OTTMUSG00000001890.2|OTTMUST00000003814.2|Cacna1g-203|Cacna1g|8104|protein_coding|	3404	3411	8	*	non-canonical	-1678	CAAACGGGAAGA	4	-	mmu-miR-100-5p
ENSMUST00000103166.8|ENSMUSG00000020866.17|OTTMUSG00000001890.2|OTTMUST00000003814.2|Cacna1g-203|Cacna1g|8104|protein_coding|	100	107	8	*	non-canonical	-1550	TCACCGGGTGGC	0	-	mmu-miR-100-5p
ENSMUST00000103166.8|ENSMUSG00000020866.17|OTTMUSG00000001890.2|OTTMUST00000003814.2|Cacna1g-203|Cacna1g|8104|protein_coding|	6730	6737	8	*	non-canonical	-1094	GGGGCGGGTCGA	0	-	mmu-miR-100-5p
ENSMUST00000167149.7|ENSMUSG00000038615.17|OTTMUSG00000001635.3|-|Nfe2l1-211|Nfe2l1|4596|protein_coding|	2955	2962	8	*	wobbled 7mer	-2225	ACTGCGGGTCAG	4	-	mmu-miR-100-5p
ENSMUST00000167149.7|ENSMUSG00000038615.17|OTTMUSG00000001635.3|-|Nfe2l1-211|Nfe2l1|4596|protein_coding|	679	686	8	*	non-canonical	-1837	GGTTCGGGTGGA	1	-	mmu-miR-100-5p
ENSMUST00000167149.7|ENSMUSG00000038615.17|OTTMUSG00000001635.3|-|Nfe2l1-211|Nfe2l1|4596|protein_coding|	3282	3289	8	*	non-canonical	-1811	GTTACTGGTATG	0	-	mmu-miR-100-5p
ENSMUST00000167149.7|ENSMUSG00000038615.17|OTTMUSG00000001635.3|-|Nfe2l1-211|Nfe2l1|4596|protein_coding|	1424	1431	8	*	non-canonical	-1166	CTGACGGGGACA	0	-	mmu-miR-100-5p
ENSMUST00000139095.1|ENSMUSG00000084890.1|OTTMUSG00000004987.2|OTTMUST00000041187.1|A830036E02Rik-204|A830036E02Rik|3413|antisense|	13	20	8	*	6mer	-4008	ATGACGGGTTTG	3	-	mmu-miR-100-5p
ENSMUST00000128904.1|ENSMUSG00000084890.1|OTTMUSG00000004987.2|OTTMUST00000011065.1|A830036E02Rik-202|A830036E02Rik|2768|antisense|	2476	2483	8	*	7mer-a1	-3861	TACACGGGTATG	2	-	mmu-miR-100-5p
ENSMUST00000077902.4|ENSMUSG00000020932.14|OTTMUSG00000003084.1|-|Gfap-202|Gfap|2600|protein_coding|	164	171	8	*	non-canonical	-1019	CAACTGGGTACC	0	-	mmu-miR-100-5p
ENSMUST00000103070.2|ENSMUSG00000040548.16|OTTMUSG00000003419.3|OTTMUST00000007196.1|Tex2-202|Tex2|2645|protein_coding|	866	873	8	*	6mer	-2896	AACACGGGTGGA	0	-	mmu-miR-100-5p
ENSMUST00000103070.2|ENSMUSG00000040548.16|OTTMUSG00000003419.3|OTTMUST00000007196.1|Tex2-202|Tex2|2645|protein_coding|	2258	2265	8	*	non-canonical	-1521	CCGGCGGGTGTT	0	-	mmu-miR-100-5p
ENSMUST00000103070.2|ENSMUSG00000040548.16|OTTMUSG00000003419.3|OTTMUST00000007196.1|Tex2-202|Tex2|2645|protein_coding|	1104	1111	8	*	non-canonical	-1288	TGAACGGGCACT	3	-	mmu-miR-100-5p
ENSMUST00000103070.2|ENSMUSG00000040548.16|OTTMUSG00000003419.3|OTTMUST00000007196.1|Tex2-202|Tex2|2645|protein_coding|	1548	1555	8	*	non-canonical	-1038	TCTACGCGTACC	0	-	mmu-miR-100-5p
ENSMUST00000106229.7|ENSMUSG00000039781.14|OTTMUSG00000004097.1|OTTMUST00000009227.1|Cep131-202|Cep131|3581|protein_coding|	1697	1704	8	*	non-canonical	-1451	ATGACGGGACCC	3	-	mmu-miR-100-5p
ENSMUST00000106229.7|ENSMUSG00000039781.14|OTTMUSG00000004097.1|OTTMUST00000009227.1|Cep131-202|Cep131|3581|protein_coding|	105	112	8	*	non-canonical	-1113	GCCCCGGGTGGC	2	-	mmu-miR-100-5p
ENSMUST00000105046.3|ENSMUSG00000078249.5|OTTMUSG00000004118.2|OTTMUST00000009297.1|Hmga1b-201|Hmga1b|1626|protein_coding|	706	713	8	*	wobbled 7mer	-2405	TTTGCGGGTCCC	3	-	mmu-miR-100-5p
ENSMUST00000105046.3|ENSMUSG00000078249.5|OTTMUSG00000004118.2|OTTMUST00000009297.1|Hmga1b-201|Hmga1b|1626|protein_coding|	885	892	8	*	non-canonical	-1482	TCACCGGGTGGG	2	-	mmu-miR-100-5p
ENSMUST00000105046.3|ENSMUSG00000078249.5|OTTMUSG00000004118.2|OTTMUST00000009297.1|Hmga1b-201|Hmga1b|1626|protein_coding|	1075	1082	8	*	non-canonical	-1456	CAAACGGGCACC	0	-	mmu-miR-100-5p
ENSMUST00000178015.7|ENSMUSG00000020594.14|OTTMUSG00000035455.7|-|Pum2-216|Pum2|5874|protein_coding|	1088	1095	8	*	non-canonical	-1233	ATTACGGTGTTC	0	-	mmu-miR-100-5p
ENSMUST00000178015.7|ENSMUSG00000020594.14|OTTMUSG00000035455.7|-|Pum2-216|Pum2|5874|protein_coding|	4195	4202	8	*	non-canonical	-1098	TCTTCGGGAAAC	0	-	mmu-miR-100-5p
ENSMUST00000135088.8|ENSMUSG00000076432.13|OTTMUSG00000016335.2|OTTMUST00000039251.2|Ywhaq-202|Ywhaq|2197|protein_coding|	550	557	8	*	non-canonical	-1026	ATTTCCGGTATC	3	-	mmu-miR-100-5p
ENSMUST00000040500.8|ENSMUSG00000036095.11|OTTMUSG00000066258.7|OTTMUST00000161010.4|Dgkb-201|Dgkb|6373|protein_coding|	5984	5991	8	*	non-canonical	-2747	TTAGCGGGTTTT	0	-	mmu-miR-100-5p
ENSMUST00000040500.8|ENSMUSG00000036095.11|OTTMUSG00000066258.7|OTTMUST00000161010.4|Dgkb-201|Dgkb|6373|protein_coding|	5851	5858	8	*	non-canonical	-2052	TGTTCGGGTGTC	0	-	mmu-miR-100-5p
ENSMUST00000040500.8|ENSMUSG00000036095.11|OTTMUSG00000066258.7|OTTMUST00000161010.4|Dgkb-201|Dgkb|6373|protein_coding|	4747	4754	8	*	non-canonical	-2019	GTTACAGGTAAT	0	-	mmu-miR-100-5p
ENSMUST00000159334.7|ENSMUSG00000004151.17|OTTMUSG00000035098.13|OTTMUST00000089278.2|Etv1-202|Etv1|3981|protein_coding|	408	415	8	*	non-canonical	-1747	AACTCGGGTCTG	4	-	mmu-miR-100-5p
ENSMUST00000159334.7|ENSMUSG00000004151.17|OTTMUSG00000035098.13|OTTMUST00000089278.2|Etv1-202|Etv1|3981|protein_coding|	1341	1348	8	*	non-canonical	-1538	GATACGTGTACA	1	-	mmu-miR-100-5p
ENSMUST00000159334.7|ENSMUSG00000004151.17|OTTMUSG00000035098.13|OTTMUST00000089278.2|Etv1-202|Etv1|3981|protein_coding|	1536	1543	8	*	non-canonical	-1538	GATACGTGTACT	0	-	mmu-miR-100-5p
ENSMUST00000159334.7|ENSMUSG00000004151.17|OTTMUSG00000035098.13|OTTMUST00000089278.2|Etv1-202|Etv1|3981|protein_coding|	1927	1934	8	*	non-canonical	-1007	ATCTACGGTACA	0	-	mmu-miR-100-5p
ENSMUST00000110725.1|ENSMUSG00000035133.9|OTTMUSG00000065512.1|-|Arhgap5-201|Arhgap5|5197|protein_coding|	2370	2377	8	*	non-canonical	-1752	CCTACTGGTACA	0	-	mmu-miR-100-5p
ENSMUST00000110725.1|ENSMUSG00000035133.9|OTTMUSG00000065512.1|-|Arhgap5-201|Arhgap5|5197|protein_coding|	3395	3402	8	*	non-canonical	-1358	TTCCCGGGTGCC	0	-	mmu-miR-100-5p
ENSMUST00000110725.1|ENSMUSG00000035133.9|OTTMUSG00000065512.1|-|Arhgap5-201|Arhgap5|5197|protein_coding|	2716	2723	8	*	non-canonical	-1017	TTCATGGGTATA	0	-	mmu-miR-100-5p
ENSMUST00000179621.1|ENSMUSG00000096349.1|-|-|Gm22513-201|Gm22513|164|snRNA|	105	112	8	*	non-canonical	-1225	AATGCGGGAAAC	0	-	mmu-miR-100-5p
ENSMUST00000177653.1|ENSMUSG00000096214.1|-|-|Gm22634-201|Gm22634|164|snRNA|	105	112	8	*	non-canonical	-1225	AATGCGGGAAAC	0	-	mmu-miR-100-5p
ENSMUST00000179675.1|ENSMUSG00000094826.1|-|-|Gm23804-201|Gm23804|164|snRNA|	105	112	8	*	non-canonical	-1225	AATGCGGGAAAC	0	-	mmu-miR-100-5p
ENSMUST00000101973.1|ENSMUSG00000096659.1|-|-|Gm25679-201|Gm25679|164|snRNA|	105	112	8	*	non-canonical	-1225	AATGCGGGAAAC	0	-	mmu-miR-100-5p
ENSMUST00000178333.1|ENSMUSG00000093815.1|-|-|Gm26444-201|Gm26444|164|snRNA|	105	112	8	*	non-canonical	-1225	AATGCGGGAAAC	0	-	mmu-miR-100-5p
ENSMUST00000178469.1|ENSMUSG00000096206.1|-|-|Gm22317-201|Gm22317|164|snRNA|	105	112	8	*	non-canonical	-1225	AATGCGGGAAAC	0	-	mmu-miR-100-5p
ENSMUST00000181850.2|ENSMUSG00000097061.2|OTTMUSG00000065758.1|OTTMUST00000160012.1|9330151L19Rik-201|9330151L19Rik|2545|bidirectional_promoter_lncRNA|	87	94	8	*	6mer-a1	-2176	CCACCGGGTACG	0	-	mmu-miR-100-5p
ENSMUST00000181850.2|ENSMUSG00000097061.2|OTTMUSG00000065758.1|OTTMUST00000160012.1|9330151L19Rik-201|9330151L19Rik|2545|bidirectional_promoter_lncRNA|	1234	1241	8	*	non-canonical	-1538	GATACGTGTACT	0	-	mmu-miR-100-5p
ENSMUST00000181850.2|ENSMUSG00000097061.2|OTTMUSG00000065758.1|OTTMUST00000160012.1|9330151L19Rik-201|9330151L19Rik|2545|bidirectional_promoter_lncRNA|	1408	1415	8	*	non-canonical	-1097	TTTTCAGGTATT	0	-	mmu-miR-100-5p
ENSMUST00000101146.3|ENSMUSG00000021007.14|OTTMUSG00000023264.2|OTTMUST00000056325.1|Spata7-203|Spata7|1913|protein_coding|	892	899	8	*	non-canonical	-1012	AAACCAGGTACC	4	-	mmu-miR-100-5p
ENSMUST00000021506.5|ENSMUSG00000021091.8|OTTMUSG00000016315.1|OTTMUST00000039207.1|Serpina3n-201|Serpina3n|2064|protein_coding|	486	493	8	*	7mer-a1	-3464	AGCACGGGTAGT	4	-	mmu-miR-100-5p
ENSMUST00000109937.8|ENSMUSG00000021097.15|OTTMUSG00000066213.1|OTTMUST00000160909.1|Clmn-202|Clmn|3529|protein_coding|	2948	2955	8	*	non-canonical	-1425	TAAACAGGTACA	0	-	mmu-miR-100-5p
ENSMUST00000109937.8|ENSMUSG00000021097.15|OTTMUSG00000066213.1|OTTMUST00000160909.1|Clmn-202|Clmn|3529|protein_coding|	487	494	8	*	non-canonical	-1340	CTCACGGGCAAC	0	-	mmu-miR-100-5p
ENSMUST00000146701.7|ENSMUSG00000021268.17|OTTMUSG00000023027.1|OTTMUST00000055469.1|Meg3-209|Meg3|14548|lincRNA|	2040	2047	8	*	7mer-m8	-4583	GCTACGGGTTTG	0	-	mmu-miR-100-5p
ENSMUST00000146701.7|ENSMUSG00000021268.17|OTTMUSG00000023027.1|OTTMUST00000055469.1|Meg3-209|Meg3|14548|lincRNA|	2100	2107	8	*	6mer	-2392	GGCACGGGTGCT	0	-	mmu-miR-100-5p
ENSMUST00000146701.7|ENSMUSG00000021268.17|OTTMUSG00000023027.1|OTTMUST00000055469.1|Meg3-209|Meg3|14548|lincRNA|	5732	5739	8	*	non-canonical	-1143	GGCCCGGGTGAA	0	-	mmu-miR-100-5p
ENSMUST00000146701.7|ENSMUSG00000021268.17|OTTMUSG00000023027.1|OTTMUST00000055469.1|Meg3-209|Meg3|14548|lincRNA|	2321	2328	8	*	non-canonical	-1006	CACACTGGTATT	0	-	mmu-miR-100-5p
ENSMUST00000101018.10|ENSMUSG00000072825.11|OTTMUSG00000066030.1|OTTMUST00000160510.1|Cep170b-202|Cep170b|6641|protein_coding|	2674	2681	8	*	7mer-a1	-3517	AGGACGGGTAGT	0	-	mmu-miR-100-5p
ENSMUST00000101018.10|ENSMUSG00000072825.11|OTTMUSG00000066030.1|OTTMUST00000160510.1|Cep170b-202|Cep170b|6641|protein_coding|	6166	6173	8	*	6mer	-2713	TGCACGGGTCCT	0	-	mmu-miR-100-5p
ENSMUST00000101018.10|ENSMUSG00000072825.11|OTTMUSG00000066030.1|OTTMUST00000160510.1|Cep170b-202|Cep170b|6641|protein_coding|	6205	6212	8	*	non-canonical	-1079	TTTACGTGTGTA	3	-	mmu-miR-100-5p
ENSMUST00000101018.10|ENSMUSG00000072825.11|OTTMUSG00000066030.1|OTTMUST00000160510.1|Cep170b-202|Cep170b|6641|protein_coding|	4131	4138	8	*	non-canonical	-1044	CCTACGGCTTCA	0	-	mmu-miR-100-5p
ENSMUST00000101018.10|ENSMUSG00000072825.11|OTTMUSG00000066030.1|OTTMUST00000160510.1|Cep170b-202|Cep170b|6641|protein_coding|	4239	4246	8	*	non-canonical	-1004	GAGACGGGGACT	0	-	mmu-miR-100-5p
ENSMUST00000101018.10|ENSMUSG00000072825.11|OTTMUSG00000066030.1|OTTMUST00000160510.1|Cep170b-202|Cep170b|6641|protein_coding|	522	529	8	*	non-canonical	-1002	TGTACGTGTTAG	0	-	mmu-miR-100-5p
ENSMUST00000188939.6|ENSMUSG00000033499.14|OTTMUSG00000048200.11|OTTMUST00000123760.1|Larp4b-204|Larp4b|2658|protein_coding|	744	751	8	*	6mer-m8	-2022	GATACGGGAGGA	0	-	mmu-miR-100-5p
ENSMUST00000188939.6|ENSMUSG00000033499.14|OTTMUSG00000048200.11|OTTMUST00000123760.1|Larp4b-204|Larp4b|2658|protein_coding|	21	28	8	*	non-canonical	-1097	CGAACGGGAAGG	0	-	mmu-miR-100-5p
ENSMUST00000099821.9|ENSMUSG00000057554.13|OTTMUSG00000033741.3|-|Lgals8-202|Lgals8|2792|protein_coding|	855	862	8	*	non-canonical	-2349	CCATCGGGTTCA	0	-	mmu-miR-100-5p
ENSMUST00000099821.9|ENSMUSG00000057554.13|OTTMUSG00000033741.3|-|Lgals8-202|Lgals8|2792|protein_coding|	2441	2448	8	*	non-canonical	-1018	GAACTGGGTAAT	3	-	mmu-miR-100-5p
ENSMUST00000003345.9|ENSMUSG00000021314.12|OTTMUSG00000054291.6|OTTMUST00000134720.4|Amph-201|Amph|3367|protein_coding|	1887	1894	8	*	8mer	-4991	GCTACGGGTACT	0	-	mmu-miR-100-5p
ENSMUST00000003345.9|ENSMUSG00000021314.12|OTTMUSG00000054291.6|OTTMUST00000134720.4|Amph-201|Amph|3367|protein_coding|	1803	1810	8	*	non-canonical	-1999	GAAGCGGGTGCT	1	-	mmu-miR-100-5p
ENSMUST00000003345.9|ENSMUSG00000021314.12|OTTMUSG00000054291.6|OTTMUST00000134720.4|Amph-201|Amph|3367|protein_coding|	243	250	8	*	non-canonical	-1941	AAGACGGGCATC	3	-	mmu-miR-100-5p
ENSMUST00000003345.9|ENSMUSG00000021314.12|OTTMUSG00000054291.6|OTTMUST00000134720.4|Amph-201|Amph|3367|protein_coding|	1938	1945	8	*	non-canonical	-1904	TCAGCGGGTGAG	0	-	mmu-miR-100-5p
ENSMUST00000003345.9|ENSMUSG00000021314.12|OTTMUSG00000054291.6|OTTMUST00000134720.4|Amph-201|Amph|3367|protein_coding|	981	988	8	*	non-canonical	-1646	GACTCGGGTCCT	0	-	mmu-miR-100-5p
ENSMUST00000003345.9|ENSMUSG00000021314.12|OTTMUSG00000054291.6|OTTMUST00000134720.4|Amph-201|Amph|3367|protein_coding|	1747	1754	8	*	non-canonical	-1379	TTGACGGGGAAA	0	-	mmu-miR-100-5p
ENSMUST00000003345.9|ENSMUSG00000021314.12|OTTMUSG00000054291.6|OTTMUST00000134720.4|Amph-201|Amph|3367|protein_coding|	500	507	8	*	non-canonical	-1329	TGGACGGGAAGA	0	-	mmu-miR-100-5p
ENSMUST00000003345.9|ENSMUSG00000021314.12|OTTMUSG00000054291.6|OTTMUST00000134720.4|Amph-201|Amph|3367|protein_coding|	2537	2544	8	*	non-canonical	-1095	AACACTGGTACT	0	-	mmu-miR-100-5p
ENSMUST00000102979.1|ENSMUSG00000069305.3|OTTMUSG00000000447.1|OTTMUST00000001028.1|Hist1h4n-201|Hist1h4n|430|protein_coding|	333	340	8	*	non-canonical	-1380	TCTACGGATTCG	0	-	mmu-miR-100-5p
ENSMUST00000102977.3|ENSMUSG00000060639.5|OTTMUSG00000000471.1|OTTMUST00000001055.1|Hist1h4i-201|Hist1h4i|727|protein_coding|	334	341	8	*	7mer-m8	-4555	TGTACGGGTTCG	0	-	mmu-miR-100-5p
ENSMUST00000075558.4|ENSMUSG00000100210.2|OTTMUSG00000000572.2|OTTMUST00000001159.2|Hist1h3f-201|Hist1h3f|1261|protein_coding|	96	103	8	*	6mer-a1	-2862	AGTTCGGGTAAC	0	-	mmu-miR-100-5p
ENSMUST00000075558.4|ENSMUSG00000100210.2|OTTMUSG00000000572.2|OTTMUST00000001159.2|Hist1h3f-201|Hist1h3f|1261|protein_coding|	198	205	8	*	non-canonical	-1146	ATTACGGTACTT	0	-	mmu-miR-100-5p
ENSMUST00000075558.4|ENSMUSG00000100210.2|OTTMUSG00000000572.2|OTTMUST00000001159.2|Hist1h3f-201|Hist1h3f|1261|protein_coding|	256	263	8	*	non-canonical	-1079	AAGCCAGGTAAT	0	-	mmu-miR-100-5p
ENSMUST00000102971.1|ENSMUSG00000069274.3|OTTMUSG00000000573.1|OTTMUST00000001160.1|Hist1h4f-201|Hist1h4f|391|protein_coding|	300	307	8	*	non-canonical	-1380	TCTACGGATTCG	0	-	mmu-miR-100-5p
ENSMUST00000045301.8|ENSMUSG00000052565.7|OTTMUSG00000000553.2|OTTMUST00000001140.2|Hist1h1d-201|Hist1h1d|7425|protein_coding|	6890	6897	8	*	non-canonical	-2443	TTTACAGGTATA	0	-	mmu-miR-100-5p
ENSMUST00000045301.8|ENSMUSG00000052565.7|OTTMUSG00000000553.2|OTTMUST00000001140.2|Hist1h1d-201|Hist1h1d|7425|protein_coding|	2648	2655	8	*	wobbled 8mer	-1300	GTTATGGGTACA	0	-	mmu-miR-100-5p
ENSMUST00000045301.8|ENSMUSG00000052565.7|OTTMUSG00000000553.2|OTTMUST00000001140.2|Hist1h1d-201|Hist1h1d|7425|protein_coding|	4203	4210	8	*	non-canonical	-1138	TACACAGGTAAA	0	-	mmu-miR-100-5p
ENSMUST00000079251.7|ENSMUSG00000058385.8|OTTMUSG00000000556.2|OTTMUST00000001143.2|Hist1h2bg-201|Hist1h2bg|618|protein_coding|	158	165	8	*	non-canonical	-1429	TGTACGTGTACA	0	-	mmu-miR-100-5p
ENSMUST00000091704.6|ENSMUSG00000047246.7|OTTMUSG00000000563.3|OTTMUST00000081085.2|Hist1h2be-202|Hist1h2be|2480|protein_coding|	1979	1986	8	*	non-canonical	-1450	TTAACGGTTTTT	0	-	mmu-miR-100-5p
ENSMUST00000091704.6|ENSMUSG00000047246.7|OTTMUSG00000000563.3|OTTMUST00000081085.2|Hist1h2be-202|Hist1h2be|2480|protein_coding|	314	321	8	*	non-canonical	-1429	TGTACGTGTACA	0	-	mmu-miR-100-5p
ENSMUST00000091704.6|ENSMUSG00000047246.7|OTTMUSG00000000563.3|OTTMUST00000081085.2|Hist1h2be-202|Hist1h2be|2480|protein_coding|	1656	1663	8	*	non-canonical	-1295	ATCACAGGTATT	3	-	mmu-miR-100-5p
ENSMUST00000091704.6|ENSMUSG00000047246.7|OTTMUSG00000000563.3|OTTMUST00000081085.2|Hist1h2be-202|Hist1h2be|2480|protein_coding|	1740	1747	8	*	non-canonical	-1043	AAGCTGGGTAAA	3	-	mmu-miR-100-5p
ENSMUST00000018246.5|ENSMUSG00000018102.5|OTTMUSG00000000566.2|OTTMUST00000001153.2|Hist1h2bc-201|Hist1h2bc|1156|protein_coding|	154	161	8	*	non-canonical	-1429	TGTACGTGTACA	0	-	mmu-miR-100-5p
ENSMUST00000099703.4|ENSMUSG00000075031.4|OTTMUSG00000000581.2|OTTMUST00000001171.2|Hist1h2bb-201|Hist1h2bb|508|protein_coding|	182	189	8	*	non-canonical	-1429	TGTACGTGTACA	5	-	mmu-miR-100-5p
ENSMUST00000075774.4|ENSMUSG00000045136.6|OTTMUSG00000067474.1|OTTMUST00000163347.1|Tubb2b-201|Tubb2b|2182|protein_coding|	1315	1322	8	*	6mer	-2823	TACACGGGTGAG	0	-	mmu-miR-100-5p
ENSMUST00000178421.7|ENSMUSG00000021417.15|OTTMUSG00000035939.5|-|Eci2-213|Eci2|1414|protein_coding|	314	321	8	*	non-canonical	-1042	AAGCCTGGTATG	0	-	mmu-miR-100-5p
ENSMUST00000124268.7|ENSMUSG00000039087.17|OTTMUSG00000033132.6|OTTMUST00000082837.1|Rreb1-205|Rreb1|9702|processed_transcript|	2286	2293	8	*	non-canonical	-1681	AAGACGGGCAGT	0	-	mmu-miR-100-5p
ENSMUST00000124268.7|ENSMUSG00000039087.17|OTTMUSG00000033132.6|OTTMUST00000082837.1|Rreb1-205|Rreb1|9702|processed_transcript|	6447	6454	8	*	non-canonical	-1476	ACCACGGGAAAG	0	-	mmu-miR-100-5p
ENSMUST00000124268.7|ENSMUSG00000039087.17|OTTMUSG00000033132.6|OTTMUST00000082837.1|Rreb1-205|Rreb1|9702|processed_transcript|	5482	5489	8	*	non-canonical	-1416	TCCCCGGGTCTT	0	-	mmu-miR-100-5p
ENSMUST00000138401.1|ENSMUSG00000021377.15|OTTMUSG00000024779.3|OTTMUST00000061018.1|Dek-204|Dek|1946|processed_transcript|	1808	1815	8	*	non-canonical	-1592	TTAACAGGTATT	0	-	mmu-miR-100-5p
ENSMUST00000021810.2|ENSMUSG00000021379.2|OTTMUSG00000068101.1|OTTMUST00000164627.1|Id4-201|Id4|3849|protein_coding|	1745	1752	8	*	non-canonical	-2272	TTCTCGGGTTTT	0	-	mmu-miR-100-5p
ENSMUST00000021810.2|ENSMUSG00000021379.2|OTTMUSG00000068101.1|OTTMUST00000164627.1|Id4-201|Id4|3849|protein_coding|	158	165	8	*	non-canonical	-1563	CCGCCGGGTGCT	5	-	mmu-miR-100-5p
ENSMUST00000150806.7|ENSMUSG00000034928.16|OTTMUSG00000032674.3|OTTMUST00000081278.1|Rnf44-217|Rnf44|3772|protein_coding|	2353	2360	8	*	non-canonical	-1037	CAACCGGGACCA	0	-	mmu-miR-100-5p
ENSMUST00000109838.9|ENSMUSG00000055254.15|OTTMUSG00000068369.1|OTTMUST00000165258.1|Ntrk2-202|Ntrk2|6846|protein_coding|	883	890	8	*	7mer-a1	-4247	CTGACGGGTAAT	4	-	mmu-miR-100-5p
ENSMUST00000109838.9|ENSMUSG00000055254.15|OTTMUSG00000068369.1|OTTMUST00000165258.1|Ntrk2-202|Ntrk2|6846|protein_coding|	6180	6187	8	*	non-canonical	-2085	CTTTCGGGTGAG	1	-	mmu-miR-100-5p
ENSMUST00000109838.9|ENSMUSG00000055254.15|OTTMUSG00000068369.1|OTTMUST00000165258.1|Ntrk2-202|Ntrk2|6846|protein_coding|	2211	2218	8	*	non-canonical	-1427	TATACGGAAAAT	4	-	mmu-miR-100-5p
ENSMUST00000109838.9|ENSMUSG00000055254.15|OTTMUSG00000068369.1|OTTMUST00000165258.1|Ntrk2-202|Ntrk2|6846|protein_coding|	4137	4144	8	*	non-canonical	-1105	ATGTAGGGTAAT	0	-	mmu-miR-100-5p
ENSMUST00000057115.6|ENSMUSG00000044792.7|OTTMUSG00000029126.4|OTTMUST00000072226.2|Isca1-201|Isca1|1942|protein_coding|	86	93	8	*	wobbled 7mer	-2021	GCTGCGGGTGCC	4	-	mmu-miR-100-5p
ENSMUST00000057115.6|ENSMUSG00000044792.7|OTTMUSG00000029126.4|OTTMUST00000072226.2|Isca1-201|Isca1|1942|protein_coding|	524	531	8	*	non-canonical	-1664	GAGCCGGGTCTG	0	-	mmu-miR-100-5p
ENSMUST00000044083.8|ENSMUSG00000021559.14|OTTMUSG00000068251.1|OTTMUST00000164932.1|Dapk1-201|Dapk1|5304|protein_coding|	5198	5205	8	*	non-canonical	-2062	GATACTGGTATT	0	-	mmu-miR-100-5p
ENSMUST00000044083.8|ENSMUSG00000021559.14|OTTMUSG00000068251.1|OTTMUST00000164932.1|Dapk1-201|Dapk1|5304|protein_coding|	2017	2024	8	*	non-canonical	-1280	ACAACGGGATCC	0	-	mmu-miR-100-5p
ENSMUST00000075255.5|ENSMUSG00000069206.14|OTTMUSG00000042792.2|OTTMUST00000112552.2|Zfp874a-202|Zfp874a|3238|protein_coding|	296	303	8	*	non-canonical	-2061	TCTTCGGGTGTG	5	-	mmu-miR-100-5p
ENSMUST00000075255.5|ENSMUSG00000069206.14|OTTMUSG00000042792.2|OTTMUST00000112552.2|Zfp874a-202|Zfp874a|3238|protein_coding|	2154	2161	8	*	wobbled 7mer	-1062	CTTATGGGTTTT	0	-	mmu-miR-100-5p
ENSMUST00000144183.2|ENSMUSG00000058331.15|OTTMUSG00000032931.2|OTTMUST00000082081.2|Zfp85-202|Zfp85|2312|protein_coding|	76	83	8	*	non-canonical	-2031	CTTCCGGGTTCT	0	-	mmu-miR-100-5p
ENSMUST00000022075.5|ENSMUSG00000021587.5|OTTMUSG00000026053.3|OTTMUST00000064311.2|Pcsk1-201|Pcsk1|5040|protein_coding|	4962	4969	8	*	non-canonical	-2443	TTTACAGGTATT	0	-	mmu-miR-100-5p
ENSMUST00000163888.7|ENSMUSG00000005583.16|OTTMUSG00000044481.11|OTTMUST00000137082.1|Mef2c-202|Mef2c|6277|protein_coding|	5778	5785	8	*	6mer-a1	-2838	TAATCGGGTATT	0	-	mmu-miR-100-5p
ENSMUST00000163888.7|ENSMUSG00000005583.16|OTTMUSG00000044481.11|OTTMUST00000137082.1|Mef2c-202|Mef2c|6277|protein_coding|	101	108	8	*	non-canonical	-2010	CTGACGGGAACA	2	-	mmu-miR-100-5p
ENSMUST00000163888.7|ENSMUSG00000005583.16|OTTMUSG00000044481.11|OTTMUST00000137082.1|Mef2c-202|Mef2c|6277|protein_coding|	2285	2292	8	*	non-canonical	-1318	ACTACCGGTAAT	5	-	mmu-miR-100-5p
ENSMUST00000163888.7|ENSMUSG00000005583.16|OTTMUSG00000044481.11|OTTMUST00000137082.1|Mef2c-202|Mef2c|6277|protein_coding|	366	373	8	*	non-canonical	-1088	AACACGGGGACT	0	-	mmu-miR-100-5p
ENSMUST00000163888.7|ENSMUSG00000005583.16|OTTMUSG00000044481.11|OTTMUST00000137082.1|Mef2c-202|Mef2c|6277|protein_coding|	1948	1955	8	*	non-canonical	-1009	AAGTCAGGTACT	0	-	mmu-miR-100-5p
ENSMUST00000163888.7|ENSMUSG00000005583.16|OTTMUSG00000044481.11|OTTMUST00000137082.1|Mef2c-202|Mef2c|6277|protein_coding|	1113	1120	8	*	non-canonical	-1002	TCACCTGGTAAC	3	-	mmu-miR-100-5p
ENSMUST00000022213.7|ENSMUSG00000021702.7|OTTMUSG00000036725.1|OTTMUST00000094148.1|Thbs4-201|Thbs4|3198|protein_coding|	1186	1193	8	*	non-canonical	-1918	GCTCCGGGTTTC	4	-	mmu-miR-100-5p
ENSMUST00000022213.7|ENSMUSG00000021702.7|OTTMUSG00000036725.1|OTTMUST00000094148.1|Thbs4-201|Thbs4|3198|protein_coding|	1102	1109	8	*	non-canonical	-1831	TACACGGGAAAC	1	-	mmu-miR-100-5p
ENSMUST00000022213.7|ENSMUSG00000021702.7|OTTMUSG00000036725.1|OTTMUST00000094148.1|Thbs4-201|Thbs4|3198|protein_coding|	1823	1830	8	*	non-canonical	-1044	CTGACGGGGATG	4	-	mmu-miR-100-5p
ENSMUST00000022213.7|ENSMUSG00000021702.7|OTTMUSG00000036725.1|OTTMUST00000094148.1|Thbs4-201|Thbs4|3198|protein_coding|	2644	2651	8	*	non-canonical	-1028	GAACCTGGTATT	0	-	mmu-miR-100-5p
ENSMUST00000022341.6|ENSMUSG00000021807.6|OTTMUSG00000068715.1|OTTMUST00000166041.1|Rtraf-201|Rtraf|1562|protein_coding|	488	495	8	*	non-canonical	-1914	AAGGCGGGTGTC	0	-	mmu-miR-100-5p
ENSMUST00000160013.7|ENSMUSG00000043004.13|OTTMUSG00000034627.1|OTTMUST00000087877.1|Gng2-204|Gng2|3826|protein_coding|	3220	3227	8	*	non-canonical	-1005	TTCGAAGGTAAA	0	-	mmu-miR-100-5p
ENSMUST00000071816.6|ENSMUSG00000021820.18|OTTMUSG00000068779.2|OTTMUST00000166305.1|Camk2g-201|Camk2g|3703|protein_coding|	1631	1638	8	*	non-canonical	-1233	GACCCGGGTGTG	3	-	mmu-miR-100-5p
ENSMUST00000071816.6|ENSMUSG00000021820.18|OTTMUSG00000068779.2|OTTMUST00000166305.1|Camk2g-201|Camk2g|3703|protein_coding|	1591	1598	8	*	non-canonical	-1025	TCGACGGGCAGG	3	-	mmu-miR-100-5p
ENSMUST00000111817.7|ENSMUSG00000062014.13|OTTMUSG00000023884.4|OTTMUST00000058350.1|Gmfb-202|Gmfb|4171|protein_coding|	2264	2271	8	*	non-canonical	-2395	TATACAGGTATT	0	-	mmu-miR-100-5p
ENSMUST00000111817.7|ENSMUSG00000062014.13|OTTMUSG00000023884.4|OTTMUST00000058350.1|Gmfb-202|Gmfb|4171|protein_coding|	419	426	8	*	non-canonical	-2197	CTGTCGGGTGTA	1	-	mmu-miR-100-5p
ENSMUST00000043112.8|ENSMUSG00000037536.14|OTTMUSG00000069655.2|OTTMUST00000168412.1|Fbxo34-201|Fbxo34|2937|protein_coding|	1328	1335	8	*	non-canonical	-1607	GAGCCGGGTCAG	2	-	mmu-miR-100-5p
ENSMUST00000043112.8|ENSMUSG00000037536.14|OTTMUSG00000069655.2|OTTMUST00000168412.1|Fbxo34-201|Fbxo34|2937|protein_coding|	2203	2210	8	*	non-canonical	-1085	TAACCGGGCAAT	0	-	mmu-miR-100-5p
ENSMUST00000111735.9|ENSMUSG00000036339.18|OTTMUSG00000025627.8|OTTMUST00000063042.3|Tmem260-201|Tmem260|5485|protein_coding|	4064	4071	8	*	non-canonical	-1365	TCTACGGTTCCA	0	-	mmu-miR-100-5p
ENSMUST00000111735.9|ENSMUSG00000036339.18|OTTMUSG00000025627.8|OTTMUST00000063042.3|Tmem260-201|Tmem260|5485|protein_coding|	922	929	8	*	non-canonical	-1174	TTCACAGGTAAT	3	-	mmu-miR-100-5p
ENSMUST00000164655.1|ENSMUSG00000060373.15|OTTMUSG00000069379.1|-|Hnrnpc-202|Hnrnpc|2843|protein_coding|	514	521	8	*	7mer-m8	-4085	TGTACGGGTCAG	0	-	mmu-miR-100-5p
ENSMUST00000164655.1|ENSMUSG00000060373.15|OTTMUSG00000069379.1|-|Hnrnpc-202|Hnrnpc|2843|protein_coding|	623	630	8	*	non-canonical	-2509	AGCGCGGGTTCC	0	-	mmu-miR-100-5p
ENSMUST00000164655.1|ENSMUSG00000060373.15|OTTMUSG00000069379.1|-|Hnrnpc-202|Hnrnpc|2843|protein_coding|	587	594	8	*	non-canonical	-1366	TCAACGGGATTA	0	-	mmu-miR-100-5p
ENSMUST00000164655.1|ENSMUSG00000060373.15|OTTMUSG00000069379.1|-|Hnrnpc-202|Hnrnpc|2843|protein_coding|	2749	2756	8	*	non-canonical	-1009	ATATTGGGTATT	0	-	mmu-miR-100-5p
ENSMUST00000022803.5|ENSMUSG00000022193.7|OTTMUSG00000069490.1|OTTMUST00000168014.1|Psmb5-201|Psmb5|899|protein_coding|	77	84	8	*	6mer	-3430	AGCACGGGTTTT	3	-	mmu-miR-100-5p
ENSMUST00000022803.5|ENSMUSG00000022193.7|OTTMUSG00000069490.1|OTTMUST00000168014.1|Psmb5-201|Psmb5|899|protein_coding|	762	769	8	*	non-canonical	-1470	GATCCGGGTGTC	0	-	mmu-miR-100-5p
ENSMUST00000022639.7|ENSMUSG00000022055.7|OTTMUSG00000016377.2|OTTMUST00000039417.2|Nefl-201|Nefl|3380|protein_coding|	2451	2458	8	*	non-canonical	-1211	AAGACGGTTTTG	0	-	mmu-miR-100-5p
ENSMUST00000022639.7|ENSMUSG00000022055.7|OTTMUSG00000016377.2|OTTMUST00000039417.2|Nefl-201|Nefl|3380|protein_coding|	165	172	8	*	non-canonical	-1191	GCCCCGGGTGCA	0	-	mmu-miR-100-5p
ENSMUST00000022639.7|ENSMUSG00000022055.7|OTTMUSG00000016377.2|OTTMUST00000039417.2|Nefl-201|Nefl|3380|protein_coding|	2557	2564	8	*	non-canonical	-1125	ATATCGGGCATA	0	-	mmu-miR-100-5p
ENSMUST00000184816.7|ENSMUSG00000093954.8|OTTMUSG00000044485.4|OTTMUST00000117150.1|Gm16867-207|Gm16867|3191|nonsense_mediated_decay|	2784	2791	8	*	7mer-m8	-4068	CCTACGGGTGCC	0	-	mmu-miR-100-5p
ENSMUST00000184816.7|ENSMUSG00000093954.8|OTTMUSG00000044485.4|OTTMUST00000117150.1|Gm16867-207|Gm16867|3191|nonsense_mediated_decay|	2803	2810	8	*	6mer	-2521	GACACGGGTCGG	0	-	mmu-miR-100-5p
ENSMUST00000184816.7|ENSMUSG00000093954.8|OTTMUSG00000044485.4|OTTMUST00000117150.1|Gm16867-207|Gm16867|3191|nonsense_mediated_decay|	2932	2939	8	*	non-canonical	-2033	CTGTCGGGTCTG	3	-	mmu-miR-100-5p
ENSMUST00000184816.7|ENSMUSG00000093954.8|OTTMUSG00000044485.4|OTTMUST00000117150.1|Gm16867-207|Gm16867|3191|nonsense_mediated_decay|	2634	2641	8	*	non-canonical	-1918	GAAGCGGGTCCG	0	-	mmu-miR-100-5p
ENSMUST00000184816.7|ENSMUSG00000093954.8|OTTMUSG00000044485.4|OTTMUST00000117150.1|Gm16867-207|Gm16867|3191|nonsense_mediated_decay|	126	133	8	*	non-canonical	-1511	ACGCCGGGTCGG	0	-	mmu-miR-100-5p
ENSMUST00000061628.6|ENSMUSG00000050505.7|OTTMUSG00000050938.1|OTTMUST00000129113.1|Pcdh20-201|Pcdh20|5241|protein_coding|	1937	1944	8	*	non-canonical	-1942	AGTACAGGTATA	0	-	mmu-miR-100-5p
ENSMUST00000195826.5|ENSMUSG00000055421.8|OTTMUSG00000050936.3|OTTMUST00000129100.1|Pcdh9-208|Pcdh9|6521|protein_coding|	518	525	8	*	non-canonical	-1045	CTACCGGGAAAG	0	-	mmu-miR-100-5p
ENSMUST00000124470.7|ENSMUSG00000005268.20|OTTMUSG00000023932.11|OTTMUST00000059750.2|Prlr-202|Prlr|9900|protein_coding|	41	48	8	*	non-canonical	-1993	CTGCCGGGTCTT	0	-	mmu-miR-100-5p
ENSMUST00000124470.7|ENSMUSG00000005268.20|OTTMUSG00000023932.11|OTTMUST00000059750.2|Prlr-202|Prlr|9900|protein_coding|	1315	1322	8	*	non-canonical	-1652	TATCCGGGTCAA	0	-	mmu-miR-100-5p
ENSMUST00000124470.7|ENSMUSG00000005268.20|OTTMUSG00000023932.11|OTTMUST00000059750.2|Prlr-202|Prlr|9900|protein_coding|	2519	2526	8	*	non-canonical	-1001	CCAACAGGTACA	0	-	mmu-miR-100-5p
ENSMUST00000122941.7|ENSMUSG00000022201.16|OTTMUSG00000033214.4|OTTMUST00000083191.2|Zfr-201|Zfr|4850|protein_coding|	2729	2736	8	*	6mer-a1	-2337	ACCTCGGGTATG	0	-	mmu-miR-100-5p
ENSMUST00000122941.7|ENSMUSG00000022201.16|OTTMUSG00000033214.4|OTTMUST00000083191.2|Zfr-201|Zfr|4850|protein_coding|	230	237	8	*	non-canonical	-2044	GCTTCGGGTGTA	0	-	mmu-miR-100-5p
ENSMUST00000122941.7|ENSMUSG00000022201.16|OTTMUSG00000033214.4|OTTMUST00000083191.2|Zfr-201|Zfr|4850|protein_coding|	39	46	8	*	non-canonical	-1732	GCAGCGGGTGAG	3	-	mmu-miR-100-5p
ENSMUST00000122941.7|ENSMUSG00000022201.16|OTTMUSG00000033214.4|OTTMUST00000083191.2|Zfr-201|Zfr|4850|protein_coding|	860	867	8	*	non-canonical	-1025	TATTCTGGTACA	4	-	mmu-miR-100-5p
ENSMUST00000026432.7|ENSMUSG00000025370.7|OTTMUSG00000039791.3|-|Cdh9-201|Cdh9|2892|protein_coding|	195	202	8	*	non-canonical	-2249	TATACAGGTACA	0	-	mmu-miR-100-5p
ENSMUST00000123325.8|ENSMUSG00000022237.17|OTTMUSG00000032733.2|OTTMUST00000081437.2|Ankrd33b-204|Ankrd33b|7466|protein_coding|	2011	2018	8	*	7mer-m8	-4012	AGTACGGGTGGT	0	-	mmu-miR-100-5p
ENSMUST00000123325.8|ENSMUSG00000022237.17|OTTMUSG00000032733.2|OTTMUST00000081437.2|Ankrd33b-204|Ankrd33b|7466|protein_coding|	663	670	8	*	6mer-m8	-1750	GGTACGGGAGAC	5	-	mmu-miR-100-5p
ENSMUST00000123325.8|ENSMUSG00000022237.17|OTTMUSG00000032733.2|OTTMUST00000081437.2|Ankrd33b-204|Ankrd33b|7466|protein_coding|	4058	4065	8	*	non-canonical	-1423	TGTACGGATTCT	3	-	mmu-miR-100-5p
ENSMUST00000123325.8|ENSMUSG00000022237.17|OTTMUSG00000032733.2|OTTMUST00000081437.2|Ankrd33b-204|Ankrd33b|7466|protein_coding|	3014	3021	8	*	non-canonical	-1380	ATCCCGGGTGCC	3	-	mmu-miR-100-5p
ENSMUST00000123325.8|ENSMUSG00000022237.17|OTTMUSG00000032733.2|OTTMUST00000081437.2|Ankrd33b-204|Ankrd33b|7466|protein_coding|	6605	6612	8	*	non-canonical	-1378	AAGACGGGAGAA	0	-	mmu-miR-100-5p
ENSMUST00000123325.8|ENSMUSG00000022237.17|OTTMUSG00000032733.2|OTTMUST00000081437.2|Ankrd33b-204|Ankrd33b|7466|protein_coding|	56	63	8	*	non-canonical	-1012	TAACCGGGAAGG	0	-	mmu-miR-100-5p
ENSMUST00000123325.8|ENSMUSG00000022237.17|OTTMUSG00000032733.2|OTTMUST00000081437.2|Ankrd33b-204|Ankrd33b|7466|protein_coding|	7308	7315	8	*	non-canonical	-1006	ACTTCGGGCAAA	0	-	mmu-miR-100-5p
ENSMUST00000110410.9|ENSMUSG00000022237.17|OTTMUSG00000032733.2|OTTMUST00000169867.1|Ankrd33b-203|Ankrd33b|2070|protein_coding|	1801	1808	8	*	7mer-m8	-4012	AGTACGGGTGGT	0	-	mmu-miR-100-5p
ENSMUST00000119730.7|ENSMUSG00000051359.15|OTTMUSG00000028025.3|OTTMUST00000069410.1|Ncald-203|Ncald|3295|protein_coding|	324	331	8	*	6mer-m8	-2255	CTTACGGGGATG	0	-	mmu-miR-100-5p
ENSMUST00000165201.8|ENSMUSG00000038679.16|OTTMUSG00000044609.3|OTTMUST00000117346.1|Trps1-202|Trps1|9859|protein_coding|	775	782	8	*	non-canonical	-2109	GATACGGTTACT	0	-	mmu-miR-100-5p
ENSMUST00000165201.8|ENSMUSG00000038679.16|OTTMUSG00000044609.3|OTTMUST00000117346.1|Trps1-202|Trps1|9859|protein_coding|	9608	9615	8	*	non-canonical	-1756	GTTACAGGTAGA	2	-	mmu-miR-100-5p
ENSMUST00000165201.8|ENSMUSG00000038679.16|OTTMUSG00000044609.3|OTTMUST00000117346.1|Trps1-202|Trps1|9859|protein_coding|	2489	2496	8	*	g-bulged 7mer	-1645	CCTACGGGGTAG	0	-	mmu-miR-100-5p
ENSMUST00000165201.8|ENSMUSG00000038679.16|OTTMUSG00000044609.3|OTTMUST00000117346.1|Trps1-202|Trps1|9859|protein_coding|	8176	8183	8	*	non-canonical	-1561	CGTACGGTTAAG	0	-	mmu-miR-100-5p
ENSMUST00000165201.8|ENSMUSG00000038679.16|OTTMUSG00000044609.3|OTTMUST00000117346.1|Trps1-202|Trps1|9859|protein_coding|	2053	2060	8	*	non-canonical	-1380	CTGACGGGCAGC	5	-	mmu-miR-100-5p
ENSMUST00000165201.8|ENSMUSG00000038679.16|OTTMUSG00000044609.3|OTTMUST00000117346.1|Trps1-202|Trps1|9859|protein_coding|	7375	7382	8	*	non-canonical	-1291	AGAACGGGAAGG	4	-	mmu-miR-100-5p
ENSMUST00000165201.8|ENSMUSG00000038679.16|OTTMUSG00000044609.3|OTTMUST00000117346.1|Trps1-202|Trps1|9859|protein_coding|	3422	3429	8	*	non-canonical	-1043	GCTACGGTTCTG	2	-	mmu-miR-100-5p
ENSMUST00000173516.7|ENSMUSG00000022425.16|OTTMUSG00000037584.3|OTTMUST00000096906.1|Enpp2-204|Enpp2|2887|protein_coding|	76	83	8	*	non-canonical	-2264	GTTTCGGGTCAT	0	-	mmu-miR-100-5p
ENSMUST00000173516.7|ENSMUSG00000022425.16|OTTMUSG00000037584.3|OTTMUST00000096906.1|Enpp2-204|Enpp2|2887|protein_coding|	2672	2679	8	*	non-canonical	-1416	AGCTCGGGTGAG	0	-	mmu-miR-100-5p
ENSMUST00000167541.2|ENSMUSG00000022425.16|OTTMUSG00000037584.3|OTTMUST00000096907.2|Enpp2-202|Enpp2|2664|protein_coding|	19	26	8	*	non-canonical	-2264	GTTTCGGGTCAT	0	-	mmu-miR-100-5p
ENSMUST00000167541.2|ENSMUSG00000022425.16|OTTMUSG00000037584.3|OTTMUST00000096907.2|Enpp2-202|Enpp2|2664|protein_coding|	2546	2553	8	*	non-canonical	-1416	AGCTCGGGTGAG	0	-	mmu-miR-100-5p
ENSMUST00000171562.7|ENSMUSG00000022565.15|OTTMUSG00000035240.7|OTTMUST00000089841.1|Plec-221|Plec|14944|protein_coding|	1964	1971	8	*	6mer	-3204	TGCACGGGTTTG	0	-	mmu-miR-100-5p
ENSMUST00000171562.7|ENSMUSG00000022565.15|OTTMUSG00000035240.7|OTTMUST00000089841.1|Plec-221|Plec|14944|protein_coding|	10516	10523	8	*	6mer	-2359	GCCACGGGTGGC	2	-	mmu-miR-100-5p
ENSMUST00000171562.7|ENSMUSG00000022565.15|OTTMUSG00000035240.7|OTTMUST00000089841.1|Plec-221|Plec|14944|protein_coding|	5604	5611	8	*	non-canonical	-1942	AGAGCGGGTGCT	0	-	mmu-miR-100-5p
ENSMUST00000171562.7|ENSMUSG00000022565.15|OTTMUSG00000035240.7|OTTMUST00000089841.1|Plec-221|Plec|14944|protein_coding|	10828	10835	8	*	non-canonical	-1347	ATCCCGGGTGGT	0	-	mmu-miR-100-5p
ENSMUST00000171562.7|ENSMUSG00000022565.15|OTTMUSG00000035240.7|OTTMUST00000089841.1|Plec-221|Plec|14944|protein_coding|	12547	12554	8	*	non-canonical	-1242	GAGACGGGCAAG	0	-	mmu-miR-100-5p
ENSMUST00000171562.7|ENSMUSG00000022565.15|OTTMUSG00000035240.7|OTTMUST00000089841.1|Plec-221|Plec|14944|protein_coding|	5496	5503	8	*	non-canonical	-1196	CTTTCGGGAACT	0	-	mmu-miR-100-5p
ENSMUST00000171562.7|ENSMUSG00000022565.15|OTTMUSG00000035240.7|OTTMUST00000089841.1|Plec-221|Plec|14944|protein_coding|	4944	4951	8	*	non-canonical	-1175	GCGACGGGCACA	0	-	mmu-miR-100-5p
ENSMUST00000171562.7|ENSMUSG00000022565.15|OTTMUSG00000035240.7|OTTMUST00000089841.1|Plec-221|Plec|14944|protein_coding|	12082	12089	8	*	wobbled 8mer	-1051	CGTATGGGTATT	3	-	mmu-miR-100-5p
ENSMUST00000171562.7|ENSMUSG00000022565.15|OTTMUSG00000035240.7|OTTMUST00000089841.1|Plec-221|Plec|14944|protein_coding|	1878	1885	8	*	non-canonical	-1007	CTACCGGGACTG	2	-	mmu-miR-100-5p
ENSMUST00000171562.7|ENSMUSG00000022565.15|OTTMUSG00000035240.7|OTTMUST00000089841.1|Plec-221|Plec|14944|protein_coding|	6861	6868	8	*	non-canonical	-1006	AAACCGGGCCCT	0	-	mmu-miR-100-5p
ENSMUST00000173163.7|ENSMUSG00000042632.17|OTTMUSG00000037241.7|OTTMUST00000096169.1|Pla2g6-206|Pla2g6|3018|protein_coding|	3002	3009	8	*	6mer	-3680	TAAACGGGTTTA	0	-	mmu-miR-100-5p
ENSMUST00000173163.7|ENSMUSG00000042632.17|OTTMUSG00000037241.7|OTTMUST00000096169.1|Pla2g6-206|Pla2g6|3018|protein_coding|	301	308	8	*	non-canonical	-1600	ATTCCGGGTGAA	0	-	mmu-miR-100-5p
ENSMUST00000173163.7|ENSMUSG00000042632.17|OTTMUSG00000037241.7|OTTMUST00000096169.1|Pla2g6-206|Pla2g6|3018|protein_coding|	1251	1258	8	*	6mer-m8	-1484	CCTACGGGGCTA	0	-	mmu-miR-100-5p
ENSMUST00000173163.7|ENSMUSG00000042632.17|OTTMUSG00000037241.7|OTTMUST00000096169.1|Pla2g6-206|Pla2g6|3018|protein_coding|	1281	1288	8	*	non-canonical	-1472	AGCACGGGAACA	4	-	mmu-miR-100-5p
ENSMUST00000176639.7|ENSMUSG00000053411.16|OTTMUSG00000017275.6|OTTMUST00000110394.1|Cbx7-207|Cbx7|6057|retained_intron|	494	501	8	*	non-canonical	-1590	GCTACAGGTAAC	1	-	mmu-miR-100-5p
ENSMUST00000176639.7|ENSMUSG00000053411.16|OTTMUSG00000017275.6|OTTMUST00000110394.1|Cbx7-207|Cbx7|6057|retained_intron|	1095	1102	8	*	non-canonical	-1094	AGTACGTGTTCC	0	-	mmu-miR-100-5p
ENSMUST00000109470.7|ENSMUSG00000041708.12|OTTMUSG00000026120.8|OTTMUST00000064502.4|Mpped1-203|Mpped1|3281|protein_coding|	2810	2817	8	*	wobbled 7mer	-2111	TCTGCGGGTGAG	2	-	mmu-miR-100-5p
ENSMUST00000109470.7|ENSMUSG00000041708.12|OTTMUSG00000026120.8|OTTMUST00000064502.4|Mpped1-203|Mpped1|3281|protein_coding|	1000	1007	8	*	non-canonical	-1603	GAGGCGGGTCCA	0	-	mmu-miR-100-5p
ENSMUST00000109470.7|ENSMUSG00000041708.12|OTTMUSG00000026120.8|OTTMUST00000064502.4|Mpped1-203|Mpped1|3281|protein_coding|	2139	2146	8	*	non-canonical	-1307	ACCCCGGGTGCT	0	-	mmu-miR-100-5p
ENSMUST00000109470.7|ENSMUSG00000041708.12|OTTMUSG00000026120.8|OTTMUST00000064502.4|Mpped1-203|Mpped1|3281|protein_coding|	1062	1069	8	*	non-canonical	-1244	CAGACGGGACCA	0	-	mmu-miR-100-5p
ENSMUST00000109470.7|ENSMUSG00000041708.12|OTTMUSG00000026120.8|OTTMUST00000064502.4|Mpped1-203|Mpped1|3281|protein_coding|	2458	2465	8	*	non-canonical	-1020	TTACTCGGTATA	0	-	mmu-miR-100-5p
ENSMUST00000109470.7|ENSMUSG00000041708.12|OTTMUSG00000026120.8|OTTMUST00000064502.4|Mpped1-203|Mpped1|3281|protein_coding|	620	627	8	*	non-canonical	-1000	ATTGCGGGCAAC	5	-	mmu-miR-100-5p
ENSMUST00000077577.7|ENSMUSG00000023004.8|OTTMUSG00000017052.2|OTTMUST00000171520.1|Tuba1b-201|Tuba1b|1743|protein_coding|	711	718	8	*	non-canonical	-1318	ATTACGGAAAGA	4	-	mmu-miR-100-5p
ENSMUST00000077577.7|ENSMUSG00000023004.8|OTTMUSG00000017052.2|OTTMUST00000171520.1|Tuba1b-201|Tuba1b|1743|protein_coding|	1003	1010	8	*	non-canonical	-1011	CAACCTGGTACC	0	-	mmu-miR-100-5p
ENSMUST00000097014.6|ENSMUSG00000072235.6|OTTMUSG00000017053.3|OTTMUST00000171522.2|Tuba1a-201|Tuba1a|1803|protein_coding|	731	738	8	*	non-canonical	-1318	ATTACGGAAAGA	4	-	mmu-miR-100-5p
ENSMUST00000097014.6|ENSMUSG00000072235.6|OTTMUSG00000017053.3|OTTMUST00000171522.2|Tuba1a-201|Tuba1a|1803|protein_coding|	1769	1776	8	*	wobbled 7mer	-1062	CTTATGGGTTTT	0	-	mmu-miR-100-5p
ENSMUST00000097014.6|ENSMUSG00000072235.6|OTTMUSG00000017053.3|OTTMUST00000171522.2|Tuba1a-201|Tuba1a|1803|protein_coding|	1023	1030	8	*	non-canonical	-1011	CAACCTGGTACC	0	-	mmu-miR-100-5p
ENSMUST00000023750.8|ENSMUSG00000023011.8|OTTMUSG00000071099.1|OTTMUST00000172007.1|Faim2-201|Faim2|4661|protein_coding|	454	461	8	*	non-canonical	-1853	TGGCCGGGTTGC	0	-	mmu-miR-100-5p
ENSMUST00000023750.8|ENSMUSG00000023011.8|OTTMUSG00000071099.1|OTTMUST00000172007.1|Faim2-201|Faim2|4661|protein_coding|	217	224	8	*	non-canonical	-1815	TGGTCGGGTGTC	0	-	mmu-miR-100-5p
ENSMUST00000023750.8|ENSMUSG00000023011.8|OTTMUSG00000071099.1|OTTMUST00000172007.1|Faim2-201|Faim2|4661|protein_coding|	1357	1364	8	*	non-canonical	-1657	GGAGCGGGTGTG	0	-	mmu-miR-100-5p
ENSMUST00000023750.8|ENSMUSG00000023011.8|OTTMUSG00000071099.1|OTTMUST00000172007.1|Faim2-201|Faim2|4661|protein_coding|	1515	1522	8	*	non-canonical	-1056	CAACCGGGAATG	4	-	mmu-miR-100-5p
ENSMUST00000166658.7|ENSMUSG00000001289.12|OTTMUSG00000035798.2|OTTMUST00000091649.1|Pfdn5-205|Pfdn5|1062|protein_coding|	899	906	8	*	non-canonical	-1559	CTTCCGGGTCGA	3	-	mmu-miR-100-5p
ENSMUST00000166658.7|ENSMUSG00000001289.12|OTTMUSG00000035798.2|OTTMUST00000091649.1|Pfdn5-205|Pfdn5|1062|protein_coding|	929	936	8	*	wobbled 8mer	-1376	TATATGGGTAGA	0	-	mmu-miR-100-5p
ENSMUST00000056416.8|ENSMUSG00000008658.16|OTTMUSG00000071124.2|OTTMUST00000172066.2|Rbfox1-201|Rbfox1|3061|protein_coding|	2204	2211	8	*	6mer-m8	-2160	ATTACGGGAGGG	0	-	mmu-miR-100-5p
ENSMUST00000056416.8|ENSMUSG00000008658.16|OTTMUSG00000071124.2|OTTMUST00000172066.2|Rbfox1-201|Rbfox1|3061|protein_coding|	2624	2631	8	*	non-canonical	-1370	TAAACTGGTATC	2	-	mmu-miR-100-5p
ENSMUST00000199708.4|ENSMUSG00000059003.12|OTTMUSG00000016264.3|OTTMUST00000038999.3|Grin2a-206|Grin2a|14634|protein_coding|	7827	7834	8	*	6mer	-2967	GAAACGGGTCCA	0	-	mmu-miR-100-5p
ENSMUST00000199708.4|ENSMUSG00000059003.12|OTTMUSG00000016264.3|OTTMUST00000038999.3|Grin2a-206|Grin2a|14634|protein_coding|	2698	2705	8	*	6mer-m8	-2932	CTTACGGGCATC	0	-	mmu-miR-100-5p
ENSMUST00000199708.4|ENSMUSG00000059003.12|OTTMUSG00000016264.3|OTTMUST00000038999.3|Grin2a-206|Grin2a|14634|protein_coding|	2564	2571	8	*	6mer-a1	-2486	GGAGCGGGTACA	3	-	mmu-miR-100-5p
ENSMUST00000199708.4|ENSMUSG00000059003.12|OTTMUSG00000016264.3|OTTMUST00000038999.3|Grin2a-206|Grin2a|14634|protein_coding|	4283	4290	8	*	6mer-m8	-2379	TATACGGGAGCC	0	-	mmu-miR-100-5p
ENSMUST00000199708.4|ENSMUSG00000059003.12|OTTMUSG00000016264.3|OTTMUST00000038999.3|Grin2a-206|Grin2a|14634|protein_coding|	1271	1278	8	*	6mer-m8	-2339	GCTACGGGCAGA	0	-	mmu-miR-100-5p
ENSMUST00000199708.4|ENSMUSG00000059003.12|OTTMUSG00000016264.3|OTTMUST00000038999.3|Grin2a-206|Grin2a|14634|protein_coding|	1129	1136	8	*	non-canonical	-1973	CCATCGGGTCTC	3	-	mmu-miR-100-5p
ENSMUST00000199708.4|ENSMUSG00000059003.12|OTTMUSG00000016264.3|OTTMUST00000038999.3|Grin2a-206|Grin2a|14634|protein_coding|	4421	4428	8	*	6mer-m8	-1812	CGTACGGGGATG	0	-	mmu-miR-100-5p
ENSMUST00000199708.4|ENSMUSG00000059003.12|OTTMUSG00000016264.3|OTTMUST00000038999.3|Grin2a-206|Grin2a|14634|protein_coding|	13337	13344	8	*	non-canonical	-1481	TTGACGGTTTTT	0	-	mmu-miR-100-5p
ENSMUST00000199708.4|ENSMUSG00000059003.12|OTTMUSG00000016264.3|OTTMUST00000038999.3|Grin2a-206|Grin2a|14634|protein_coding|	10155	10162	8	*	non-canonical	-1068	GGAACGGGCACT	0	-	mmu-miR-100-5p
ENSMUST00000199708.4|ENSMUSG00000059003.12|OTTMUSG00000016264.3|OTTMUST00000038999.3|Grin2a-206|Grin2a|14634|protein_coding|	198	205	8	*	non-canonical	-1034	CATGCGGGAACC	0	-	mmu-miR-100-5p
ENSMUST00000032331.7|ENSMUSG00000059003.12|OTTMUSG00000016264.3|-|Grin2a-201|Grin2a|4395|protein_coding|	2388	2395	8	*	6mer-m8	-2932	CTTACGGGCATC	0	-	mmu-miR-100-5p
ENSMUST00000032331.7|ENSMUSG00000059003.12|OTTMUSG00000016264.3|-|Grin2a-201|Grin2a|4395|protein_coding|	2254	2261	8	*	6mer-a1	-2486	GGAGCGGGTACA	3	-	mmu-miR-100-5p
ENSMUST00000032331.7|ENSMUSG00000059003.12|OTTMUSG00000016264.3|-|Grin2a-201|Grin2a|4395|protein_coding|	3973	3980	8	*	6mer-m8	-2379	TATACGGGAGCC	0	-	mmu-miR-100-5p
ENSMUST00000032331.7|ENSMUSG00000059003.12|OTTMUSG00000016264.3|-|Grin2a-201|Grin2a|4395|protein_coding|	961	968	8	*	6mer-m8	-2339	GCTACGGGCAGA	0	-	mmu-miR-100-5p
ENSMUST00000032331.7|ENSMUSG00000059003.12|OTTMUSG00000016264.3|-|Grin2a-201|Grin2a|4395|protein_coding|	819	826	8	*	non-canonical	-1973	CCATCGGGTCTC	3	-	mmu-miR-100-5p
ENSMUST00000032331.7|ENSMUSG00000059003.12|OTTMUSG00000016264.3|-|Grin2a-201|Grin2a|4395|protein_coding|	4111	4118	8	*	6mer-m8	-1812	CGTACGGGGATG	0	-	mmu-miR-100-5p
ENSMUST00000078357.4|ENSMUSG00000022505.9|OTTMUSG00000035738.2|OTTMUST00000091380.1|Emp2-201|Emp2|3440|protein_coding|	672	679	8	*	non-canonical	-1114	GCTACGGCTACT	0	-	mmu-miR-100-5p
ENSMUST00000115827.7|ENSMUSG00000068663.14|OTTMUSG00000023673.3|OTTMUST00000057782.1|Clec16a-205|Clec16a|2949|protein_coding|	2159	2166	8	*	6mer-a1	-2303	CATCCGGGTATT	0	-	mmu-miR-100-5p
ENSMUST00000115827.7|ENSMUSG00000068663.14|OTTMUSG00000023673.3|OTTMUST00000057782.1|Clec16a-205|Clec16a|2949|protein_coding|	1033	1040	8	*	non-canonical	-1561	TCTACGTGTACT	0	-	mmu-miR-100-5p
ENSMUST00000115827.7|ENSMUSG00000068663.14|OTTMUSG00000023673.3|OTTMUST00000057782.1|Clec16a-205|Clec16a|2949|protein_coding|	2082	2089	8	*	non-canonical	-1315	CCAACGGGCACT	0	-	mmu-miR-100-5p
ENSMUST00000115461.7|ENSMUSG00000045983.16|OTTMUSG00000024386.24|OTTMUST00000059941.1|Eif4g1-205|Eif4g1|5507|protein_coding|	5057	5064	8	*	non-canonical	-1508	ATGGCGGGTGGG	0	-	mmu-miR-100-5p
ENSMUST00000115461.7|ENSMUSG00000045983.16|OTTMUSG00000024386.24|OTTMUST00000059941.1|Eif4g1-205|Eif4g1|5507|protein_coding|	32	39	8	*	non-canonical	-1148	TCCCCGGGTGGG	0	-	mmu-miR-100-5p
ENSMUST00000089759.8|ENSMUSG00000046598.15|OTTMUSG00000026185.3|OTTMUST00000063794.1|Bdh1-201|Bdh1|1711|protein_coding|	1438	1445	8	*	non-canonical	-1249	CTTACGTGTTCA	0	-	mmu-miR-100-5p
ENSMUST00000189013.6|ENSMUSG00000023791.16|OTTMUSG00000025806.4|-|Pigx-211|Pigx|982|protein_coding|	56	63	8	*	non-canonical	-2187	TGTTCGGGTCAT	5	-	mmu-miR-100-5p
ENSMUST00000126532.1|ENSMUSG00000075254.12|OTTMUSG00000027314.8|OTTMUST00000082992.2|Heg1-201|Heg1|6714|protein_coding|	1968	1975	8	*	6mer	-2955	TTCACGGGTGCC	3	-	mmu-miR-100-5p
ENSMUST00000126532.1|ENSMUSG00000075254.12|OTTMUSG00000027314.8|OTTMUST00000082992.2|Heg1-201|Heg1|6714|protein_coding|	3092	3099	8	*	6mer-a1	-2893	CAGTCGGGTATC	0	-	mmu-miR-100-5p
ENSMUST00000126532.1|ENSMUSG00000075254.12|OTTMUSG00000027314.8|OTTMUST00000082992.2|Heg1-201|Heg1|6714|protein_coding|	4472	4479	8	*	non-canonical	-2039	CAGTCGGGTGCA	0	-	mmu-miR-100-5p
ENSMUST00000126532.1|ENSMUSG00000075254.12|OTTMUSG00000027314.8|OTTMUST00000082992.2|Heg1-201|Heg1|6714|protein_coding|	3438	3445	8	*	non-canonical	-1703	GAGGCGGGTCTT	0	-	mmu-miR-100-5p
ENSMUST00000126532.1|ENSMUSG00000075254.12|OTTMUSG00000027314.8|OTTMUST00000082992.2|Heg1-201|Heg1|6714|protein_coding|	2662	2669	8	*	non-canonical	-1160	CATACGGATCCT	0	-	mmu-miR-100-5p
ENSMUST00000126532.1|ENSMUSG00000075254.12|OTTMUSG00000027314.8|OTTMUST00000082992.2|Heg1-201|Heg1|6714|protein_coding|	1933	1940	8	*	non-canonical	-1085	GATACCGGTACC	4	-	mmu-miR-100-5p
ENSMUST00000126532.1|ENSMUSG00000075254.12|OTTMUSG00000027314.8|OTTMUST00000082992.2|Heg1-201|Heg1|6714|protein_coding|	4344	4351	8	*	non-canonical	-1021	AGAACGGGATGC	0	-	mmu-miR-100-5p
ENSMUST00000023616.9|ENSMUSG00000022899.9|OTTMUSG00000035783.6|OTTMUST00000091574.4|Slc15a2-201|Slc15a2|3994|protein_coding|	2798	2805	8	*	non-canonical	-2499	AATACTGGTATT	0	-	mmu-miR-100-5p
ENSMUST00000023616.9|ENSMUSG00000022899.9|OTTMUSG00000035783.6|OTTMUST00000091574.4|Slc15a2-201|Slc15a2|3994|protein_coding|	2559	2566	8	*	non-canonical	-1097	TTTTCAGGTATA	0	-	mmu-miR-100-5p
ENSMUST00000023616.9|ENSMUSG00000022899.9|OTTMUSG00000035783.6|OTTMUST00000091574.4|Slc15a2-201|Slc15a2|3994|protein_coding|	2734	2741	8	*	non-canonical	-1032	TTATCAGGTATT	0	-	mmu-miR-100-5p
ENSMUST00000169582.2|ENSMUSG00000068284.14|OTTMUSG00000028658.2|-|Usf3-204|Usf3|12604|protein_coding|	4082	4089	8	*	non-canonical	-1192	GTGACGGTTAAT	0	-	mmu-miR-100-5p
ENSMUST00000169582.2|ENSMUSG00000068284.14|OTTMUSG00000028658.2|-|Usf3-204|Usf3|12604|protein_coding|	11627	11634	8	*	non-canonical	-1050	CTACCTGGTAAT	0	-	mmu-miR-100-5p
ENSMUST00000099498.9|ENSMUSG00000022665.15|OTTMUSG00000025346.3|OTTMUST00000062389.3|Ccdc80-202|Ccdc80|4083|protein_coding|	2424	2431	8	*	6mer-a1	-2563	AAGGCGGGTAAG	0	-	mmu-miR-100-5p
ENSMUST00000099498.9|ENSMUSG00000022665.15|OTTMUSG00000025346.3|OTTMUST00000062389.3|Ccdc80-202|Ccdc80|4083|protein_coding|	1751	1758	8	*	6mer-a1	-2105	ATCCCGGGTAGT	2	-	mmu-miR-100-5p
ENSMUST00000099498.9|ENSMUSG00000022665.15|OTTMUSG00000025346.3|OTTMUST00000062389.3|Ccdc80-202|Ccdc80|4083|protein_coding|	2078	2085	8	*	non-canonical	-1821	CAAACGGGAACA	2	-	mmu-miR-100-5p
ENSMUST00000023344.9|ENSMUSG00000022664.11|OTTMUSG00000024963.4|OTTMUST00000061464.2|Slc35a5-201|Slc35a5|4233|protein_coding|	485	492	8	*	non-canonical	-2176	CTTACTGGTAAA	0	-	mmu-miR-100-5p
ENSMUST00000130481.1|ENSMUSG00000087141.1|OTTMUSG00000024723.1|OTTMUST00000060858.1|Plcxd2-201|Plcxd2|7140|protein_coding|	706	713	8	*	7mer-m8	-4169	CCTACGGGTGTC	0	-	mmu-miR-100-5p
ENSMUST00000130481.1|ENSMUSG00000087141.1|OTTMUSG00000024723.1|OTTMUST00000060858.1|Plcxd2-201|Plcxd2|7140|protein_coding|	3716	3723	8	*	non-canonical	-1398	TGTCCGGGTGCT	1	-	mmu-miR-100-5p
ENSMUST00000130481.1|ENSMUSG00000087141.1|OTTMUSG00000024723.1|OTTMUST00000060858.1|Plcxd2-201|Plcxd2|7140|protein_coding|	32	39	8	*	non-canonical	-1329	GCTCCGGGTGTG	0	-	mmu-miR-100-5p
ENSMUST00000130481.1|ENSMUSG00000087141.1|OTTMUSG00000024723.1|OTTMUST00000060858.1|Plcxd2-201|Plcxd2|7140|protein_coding|	547	554	8	*	non-canonical	-1004	CTACTGGGTAGA	0	-	mmu-miR-100-5p
ENSMUST00000117748.7|ENSMUSG00000022967.13|OTTMUSG00000027185.4|OTTMUST00000067228.1|Ifnar1-202|Ifnar1|2771|protein_coding|	2400	2407	8	*	6mer-a1	-2699	TCAGCGGGTAGA	0	-	mmu-miR-100-5p
ENSMUST00000117748.7|ENSMUSG00000022967.13|OTTMUSG00000027185.4|OTTMUST00000067228.1|Ifnar1-202|Ifnar1|2771|protein_coding|	2216	2223	8	*	6mer-a1	-2489	GCAGCGGGTAAG	2	-	mmu-miR-100-5p
ENSMUST00000117748.7|ENSMUSG00000022967.13|OTTMUSG00000027185.4|OTTMUST00000067228.1|Ifnar1-202|Ifnar1|2771|protein_coding|	534	541	8	*	non-canonical	-2271	AAGACGGGAACA	4	-	mmu-miR-100-5p
ENSMUST00000117748.7|ENSMUSG00000022967.13|OTTMUSG00000027185.4|OTTMUST00000067228.1|Ifnar1-202|Ifnar1|2771|protein_coding|	1776	1783	8	*	non-canonical	-1478	AAGACGGGACCT	4	-	mmu-miR-100-5p
ENSMUST00000047383.9|ENSMUSG00000039672.12|OTTMUSG00000019966.1|OTTMUST00000047580.1|Kcne2-201|Kcne2|1690|protein_coding|	1019	1026	8	*	wobbled 7mer	-2746	AGTGCGGGTTAT	0	-	mmu-miR-100-5p
ENSMUST00000023670.3|ENSMUSG00000022949.9|OTTMUSG00000028529.2|OTTMUST00000070703.1|Clic6-201|Clic6|3758|protein_coding|	1068	1075	8	*	6mer	-3193	AAGACGGGTCCG	3	-	mmu-miR-100-5p
ENSMUST00000023670.3|ENSMUSG00000022949.9|OTTMUSG00000028529.2|OTTMUST00000070703.1|Clic6-201|Clic6|3758|protein_coding|	1786	1793	8	*	6mer-m8	-2076	ACTACGGGCCCT	0	-	mmu-miR-100-5p
ENSMUST00000115717.8|ENSMUSG00000023868.17|OTTMUSG00000021581.6|OTTMUST00000051227.2|Pde10a-205|Pde10a|7630|nonsense_mediated_decay|	1809	1816	8	*	non-canonical	-2049	TCGGCGGGTTCC	3	-	mmu-miR-100-5p
ENSMUST00000115717.8|ENSMUSG00000023868.17|OTTMUSG00000021581.6|OTTMUST00000051227.2|Pde10a-205|Pde10a|7630|nonsense_mediated_decay|	3146	3153	8	*	non-canonical	-1885	ACTACAGGTATG	4	-	mmu-miR-100-5p
ENSMUST00000115717.8|ENSMUSG00000023868.17|OTTMUSG00000021581.6|OTTMUST00000051227.2|Pde10a-205|Pde10a|7630|nonsense_mediated_decay|	6306	6313	8	*	non-canonical	-1564	TGTACGGTTTGA	0	-	mmu-miR-100-5p
ENSMUST00000115717.8|ENSMUSG00000023868.17|OTTMUSG00000021581.6|OTTMUST00000051227.2|Pde10a-205|Pde10a|7630|nonsense_mediated_decay|	141	148	8	*	non-canonical	-1314	CACCCGGGTGCA	0	-	mmu-miR-100-5p
ENSMUST00000042296.8|ENSMUSG00000062078.15|OTTMUSG00000072108.1|OTTMUST00000174404.1|Qk-201|Qk|6737|protein_coding|	1040	1047	8	*	non-canonical	-1878	GTTACTGGTACC	0	-	mmu-miR-100-5p
ENSMUST00000042296.8|ENSMUSG00000062078.15|OTTMUSG00000072108.1|OTTMUST00000174404.1|Qk-201|Qk|6737|protein_coding|	5178	5185	8	*	non-canonical	-1472	AAAACGGTTTTT	0	-	mmu-miR-100-5p
ENSMUST00000042296.8|ENSMUSG00000062078.15|OTTMUSG00000072108.1|OTTMUST00000174404.1|Qk-201|Qk|6737|protein_coding|	855	862	8	*	non-canonical	-1136	GAAACGGGATGT	0	-	mmu-miR-100-5p
ENSMUST00000121723.7|ENSMUSG00000024163.17|OTTMUSG00000030477.3|OTTMUST00000075488.1|Mapk8ip3-207|Mapk8ip3|5410|protein_coding|	1556	1563	8	*	6mer	-2712	CACACGGGTGGA	1	-	mmu-miR-100-5p
ENSMUST00000121723.7|ENSMUSG00000024163.17|OTTMUSG00000030477.3|OTTMUST00000075488.1|Mapk8ip3-207|Mapk8ip3|5410|protein_coding|	2297	2304	8	*	6mer-a1	-2712	CAGTCGGGTATG	0	-	mmu-miR-100-5p
ENSMUST00000121723.7|ENSMUSG00000024163.17|OTTMUSG00000030477.3|OTTMUST00000075488.1|Mapk8ip3-207|Mapk8ip3|5410|protein_coding|	1957	1964	8	*	non-canonical	-1102	ATGACGGGAGGC	0	-	mmu-miR-100-5p
ENSMUST00000117600.8|ENSMUSG00000046711.16|OTTMUSG00000028935.5|OTTMUST00000174162.1|Hmga1-203|Hmga1|1595|protein_coding|	703	710	8	*	wobbled 7mer	-2405	TTTGCGGGTCCC	3	-	mmu-miR-100-5p
ENSMUST00000117600.8|ENSMUSG00000046711.16|OTTMUSG00000028935.5|OTTMUST00000174162.1|Hmga1-203|Hmga1|1595|protein_coding|	882	889	8	*	non-canonical	-1482	TCACCGGGTGGG	2	-	mmu-miR-100-5p
ENSMUST00000117600.8|ENSMUSG00000046711.16|OTTMUSG00000028935.5|OTTMUST00000174162.1|Hmga1-203|Hmga1|1595|protein_coding|	1072	1079	8	*	non-canonical	-1456	CAAACGGGCACC	0	-	mmu-miR-100-5p
ENSMUST00000079924.6|ENSMUSG00000062202.13|-|-|Btbd9-201|Btbd9|6657|protein_coding|	4999	5006	8	*	6mer	-2960	AACACGGGTCAG	0	-	mmu-miR-100-5p
ENSMUST00000079924.6|ENSMUSG00000062202.13|-|-|Btbd9-201|Btbd9|6657|protein_coding|	1620	1627	8	*	non-canonical	-2611	AATACGGTTATT	0	-	mmu-miR-100-5p
ENSMUST00000079924.6|ENSMUSG00000062202.13|-|-|Btbd9-201|Btbd9|6657|protein_coding|	527	534	8	*	non-canonical	-1937	AATACGGATTTC	0	-	mmu-miR-100-5p
ENSMUST00000079924.6|ENSMUSG00000062202.13|-|-|Btbd9-201|Btbd9|6657|protein_coding|	2449	2456	8	*	non-canonical	-1687	GACACGGGAATT	0	-	mmu-miR-100-5p
ENSMUST00000079924.6|ENSMUSG00000062202.13|-|-|Btbd9-201|Btbd9|6657|protein_coding|	6620	6627	8	*	non-canonical	-1320	ATGACGGGCTCA	0	-	mmu-miR-100-5p
ENSMUST00000079924.6|ENSMUSG00000062202.13|-|-|Btbd9-201|Btbd9|6657|protein_coding|	3322	3329	8	*	wobbled 8mer	-1300	CTTATGGGTATG	6	-	mmu-miR-100-5p
ENSMUST00000079924.6|ENSMUSG00000062202.13|-|-|Btbd9-201|Btbd9|6657|protein_coding|	1932	1939	8	*	non-canonical	-1240	ACCACGGGCACC	0	-	mmu-miR-100-5p
ENSMUST00000079924.6|ENSMUSG00000062202.13|-|-|Btbd9-201|Btbd9|6657|protein_coding|	2188	2195	8	*	non-canonical	-1209	GCCCCGGGTGTC	0	-	mmu-miR-100-5p
ENSMUST00000079924.6|ENSMUSG00000062202.13|-|-|Btbd9-201|Btbd9|6657|protein_coding|	2500	2507	8	*	non-canonical	-1196	CTGACGGTTACC	0	-	mmu-miR-100-5p
ENSMUST00000174595.1|ENSMUSG00000034254.17|OTTMUSG00000037077.5|OTTMUST00000095413.1|Agpat1-208|Agpat1|1911|protein_coding|	1831	1838	8	*	6mer	-2383	GGAACGGGTGGG	3	-	mmu-miR-100-5p
ENSMUST00000174595.1|ENSMUSG00000034254.17|OTTMUSG00000037077.5|OTTMUST00000095413.1|Agpat1-208|Agpat1|1911|protein_coding|	758	765	8	*	wobbled 7mer	-1947	GGTGCGGGTGCT	0	-	mmu-miR-100-5p
ENSMUST00000174595.1|ENSMUSG00000034254.17|OTTMUSG00000037077.5|OTTMUST00000095413.1|Agpat1-208|Agpat1|1911|protein_coding|	995	1002	8	*	non-canonical	-1447	TTCCCGGGTCCC	0	-	mmu-miR-100-5p
ENSMUST00000192833.1|ENSMUSG00000097971.3|OTTMUSG00000043054.1|OTTMUST00000112996.1|Gm26917-202|Gm26917|3329|lincRNA|	3154	3161	8	*	6mer	-3367	CGGACGGGTTTT	3	-	mmu-miR-100-5p
ENSMUST00000192833.1|ENSMUSG00000097971.3|OTTMUSG00000043054.1|OTTMUST00000112996.1|Gm26917-202|Gm26917|3329|lincRNA|	2825	2832	8	*	6mer	-2535	CCGACGGGTGGC	0	-	mmu-miR-100-5p
ENSMUST00000192833.1|ENSMUSG00000097971.3|OTTMUSG00000043054.1|OTTMUST00000112996.1|Gm26917-202|Gm26917|3329|lincRNA|	1663	1670	8	*	non-canonical	-2155	GTTTCGGGTCGC	0	-	mmu-miR-100-5p
ENSMUST00000192833.1|ENSMUSG00000097971.3|OTTMUSG00000043054.1|OTTMUST00000112996.1|Gm26917-202|Gm26917|3329|lincRNA|	2805	2812	8	*	non-canonical	-2023	GACGCGGGTGTC	3	-	mmu-miR-100-5p
ENSMUST00000192833.1|ENSMUSG00000097971.3|OTTMUSG00000043054.1|OTTMUST00000112996.1|Gm26917-202|Gm26917|3329|lincRNA|	3120	3127	8	*	non-canonical	-1817	CGCTCGGGTTGG	0	-	mmu-miR-100-5p
ENSMUST00000192833.1|ENSMUSG00000097971.3|OTTMUSG00000043054.1|OTTMUST00000112996.1|Gm26917-202|Gm26917|3329|lincRNA|	540	547	8	*	non-canonical	-1766	TCGTCGGGTGAG	0	-	mmu-miR-100-5p
ENSMUST00000192833.1|ENSMUSG00000097971.3|OTTMUSG00000043054.1|OTTMUST00000112996.1|Gm26917-202|Gm26917|3329|lincRNA|	1226	1233	8	*	non-canonical	-1397	CTCCCGGGTCCC	0	-	mmu-miR-100-5p
ENSMUST00000192833.1|ENSMUSG00000097971.3|OTTMUSG00000043054.1|OTTMUST00000112996.1|Gm26917-202|Gm26917|3329|lincRNA|	2031	2038	8	*	non-canonical	-1167	TCGGCGGGTGGG	4	-	mmu-miR-100-5p
ENSMUST00000200021.1|ENSMUSG00000105361.1|OTTMUSG00000043057.2|OTTMUST00000113000.2|AY036118-201|AY036118|923|lincRNA|	91	98	8	*	6mer	-3479	TCAACGGGTTAC	0	-	mmu-miR-100-5p
ENSMUST00000200021.1|ENSMUSG00000105361.1|OTTMUSG00000043057.2|OTTMUST00000113000.2|AY036118-201|AY036118|923|lincRNA|	202	209	8	*	non-canonical	-1625	ATCTCGGGTGGC	0	-	mmu-miR-100-5p
ENSMUST00000200021.1|ENSMUSG00000105361.1|OTTMUSG00000043057.2|OTTMUST00000113000.2|AY036118-201|AY036118|923|lincRNA|	549	556	8	*	non-canonical	-1538	CCGGCGGGTCAT	0	-	mmu-miR-100-5p
ENSMUST00000200021.1|ENSMUSG00000105361.1|OTTMUSG00000043057.2|OTTMUST00000113000.2|AY036118-201|AY036118|923|lincRNA|	406	413	8	*	non-canonical	-1120	GGGCCGGGTGAG	0	-	mmu-miR-100-5p
ENSMUST00000120717.7|ENSMUSG00000058626.16|OTTMUSG00000031350.1|OTTMUST00000077670.1|Capn11-201|Capn11|2591|protein_coding|	1027	1034	8	*	6mer-a1	-2836	TGTTCGGGTACA	3	-	mmu-miR-100-5p
ENSMUST00000120717.7|ENSMUSG00000058626.16|OTTMUSG00000031350.1|OTTMUST00000077670.1|Capn11-201|Capn11|2591|protein_coding|	1600	1607	8	*	non-canonical	-2180	GCTTCGGGTCTT	0	-	mmu-miR-100-5p
ENSMUST00000120717.7|ENSMUSG00000058626.16|OTTMUSG00000031350.1|OTTMUST00000077670.1|Capn11-201|Capn11|2591|protein_coding|	961	968	8	*	non-canonical	-1912	GGGTCGGGTTGA	0	-	mmu-miR-100-5p
ENSMUST00000120717.7|ENSMUSG00000058626.16|OTTMUSG00000031350.1|OTTMUST00000077670.1|Capn11-201|Capn11|2591|protein_coding|	1471	1478	8	*	non-canonical	-1140	ATACCGGGACCA	3	-	mmu-miR-100-5p
ENSMUST00000120717.7|ENSMUSG00000058626.16|OTTMUSG00000031350.1|OTTMUST00000077670.1|Capn11-201|Capn11|2591|protein_coding|	2049	2056	8	*	non-canonical	-1049	TTGCCAGGTACT	3	-	mmu-miR-100-5p
ENSMUST00000165007.8|ENSMUSG00000063576.12|OTTMUSG00000072193.1|OTTMUST00000174641.1|Klhdc3-202|Klhdc3|1954|protein_coding|	152	159	8	*	6mer	-3340	GCAACGGGTTCT	0	-	mmu-miR-100-5p
ENSMUST00000061681.8|ENSMUSG00000044645.8|OTTMUSG00000072533.1|OTTMUST00000175511.1|Gm7334-201|Gm7334|756|processed_pseudogene|	133	140	8	*	non-canonical	-1172	ATCACTGGTATC	0	-	mmu-miR-100-5p
ENSMUST00000067538.5|ENSMUSG00000013236.17|OTTMUSG00000014929.4|OTTMUST00000035454.1|Ptprs-201|Ptprs|6855|protein_coding|	407	414	8	*	6mer	-2590	GCCACGGGTGAT	0	-	mmu-miR-100-5p
ENSMUST00000067538.5|ENSMUSG00000013236.17|OTTMUSG00000014929.4|OTTMUST00000035454.1|Ptprs-201|Ptprs|6855|protein_coding|	424	431	8	*	6mer	-2535	GCCACGGGTGAC	0	-	mmu-miR-100-5p
ENSMUST00000067538.5|ENSMUSG00000013236.17|OTTMUSG00000014929.4|OTTMUST00000035454.1|Ptprs-201|Ptprs|6855|protein_coding|	6697	6704	8	*	6mer-m8	-2517	ACTACGGGACAC	3	-	mmu-miR-100-5p
ENSMUST00000067538.5|ENSMUSG00000013236.17|OTTMUSG00000014929.4|OTTMUST00000035454.1|Ptprs-201|Ptprs|6855|protein_coding|	4886	4893	8	*	non-canonical	-1867	AGCGCGGGTGTG	0	-	mmu-miR-100-5p
ENSMUST00000067538.5|ENSMUSG00000013236.17|OTTMUSG00000014929.4|OTTMUST00000035454.1|Ptprs-201|Ptprs|6855|protein_coding|	3567	3574	8	*	non-canonical	-1413	ATGACGGTTTCA	0	-	mmu-miR-100-5p
ENSMUST00000067538.5|ENSMUSG00000013236.17|OTTMUSG00000014929.4|OTTMUST00000035454.1|Ptprs-201|Ptprs|6855|protein_coding|	4653	4660	8	*	non-canonical	-1278	CATACGGCTTCA	0	-	mmu-miR-100-5p
ENSMUST00000067538.5|ENSMUSG00000013236.17|OTTMUSG00000014929.4|OTTMUST00000035454.1|Ptprs-201|Ptprs|6855|protein_coding|	5147	5154	8	*	non-canonical	-1138	GTCACGGGCATG	0	-	mmu-miR-100-5p
ENSMUST00000067538.5|ENSMUSG00000013236.17|OTTMUSG00000014929.4|OTTMUST00000035454.1|Ptprs-201|Ptprs|6855|protein_coding|	1961	1968	8	*	non-canonical	-1020	AATACGGAGTAT	0	-	mmu-miR-100-5p
ENSMUST00000038446.9|ENSMUSG00000034868.9|OTTMUSG00000016301.3|OTTMUST00000039170.3|Myl12b-201|Myl12b|2143|protein_coding|	195	202	8	*	non-canonical	-1875	TCGTCGGGTCGT	0	-	mmu-miR-100-5p
ENSMUST00000038446.9|ENSMUSG00000034868.9|OTTMUSG00000016301.3|OTTMUST00000039170.3|Myl12b-201|Myl12b|2143|protein_coding|	395	402	8	*	non-canonical	-1570	CTCTCGGGTGTG	7	-	mmu-miR-100-5p
ENSMUST00000038446.9|ENSMUSG00000034868.9|OTTMUSG00000016301.3|OTTMUST00000039170.3|Myl12b-201|Myl12b|2143|protein_coding|	243	250	8	*	non-canonical	-1559	CCTCCGGGTCTT	4	-	mmu-miR-100-5p
ENSMUST00000038446.9|ENSMUSG00000034868.9|OTTMUSG00000016301.3|OTTMUST00000039170.3|Myl12b-201|Myl12b|2143|protein_coding|	26	33	8	*	non-canonical	-1421	CACCCGGGTCAA	0	-	mmu-miR-100-5p
ENSMUST00000182944.7|ENSMUSG00000024073.16|OTTMUSG00000042370.7|OTTMUST00000114556.2|Birc6-218|Birc6|14610|protein_coding|	5665	5672	8	*	6mer-m8	-2825	ACTACGGGCACA	2	-	mmu-miR-100-5p
ENSMUST00000182944.7|ENSMUSG00000024073.16|OTTMUSG00000042370.7|OTTMUST00000114556.2|Birc6-218|Birc6|14610|protein_coding|	10022	10029	8	*	non-canonical	-2281	GTTACGGTTATT	5	-	mmu-miR-100-5p
ENSMUST00000182944.7|ENSMUSG00000024073.16|OTTMUSG00000042370.7|OTTMUST00000114556.2|Birc6-218|Birc6|14610|protein_coding|	4360	4367	8	*	non-canonical	-2104	TCTACTGGTATT	4	-	mmu-miR-100-5p
ENSMUST00000182944.7|ENSMUSG00000024073.16|OTTMUSG00000042370.7|OTTMUST00000114556.2|Birc6-218|Birc6|14610|protein_coding|	11443	11450	8	*	non-canonical	-2043	TTTCCGGGTTTG	0	-	mmu-miR-100-5p
ENSMUST00000182944.7|ENSMUSG00000024073.16|OTTMUSG00000042370.7|OTTMUST00000114556.2|Birc6-218|Birc6|14610|protein_coding|	14387	14394	8	*	non-canonical	-1824	CAAGCGGGTGGG	0	-	mmu-miR-100-5p
ENSMUST00000182944.7|ENSMUSG00000024073.16|OTTMUSG00000042370.7|OTTMUST00000114556.2|Birc6-218|Birc6|14610|protein_coding|	1987	1994	8	*	non-canonical	-1565	ATGACGGTTTTA	6	-	mmu-miR-100-5p
ENSMUST00000182944.7|ENSMUSG00000024073.16|OTTMUSG00000042370.7|OTTMUST00000114556.2|Birc6-218|Birc6|14610|protein_coding|	6251	6258	8	*	non-canonical	-1189	GATACGGTTGCA	0	-	mmu-miR-100-5p
ENSMUST00000182944.7|ENSMUSG00000024073.16|OTTMUSG00000042370.7|OTTMUST00000114556.2|Birc6-218|Birc6|14610|protein_coding|	9401	9408	8	*	non-canonical	-1079	AAGTATGGTATC	0	-	mmu-miR-100-5p
ENSMUST00000182944.7|ENSMUSG00000024073.16|OTTMUSG00000042370.7|OTTMUST00000114556.2|Birc6-218|Birc6|14610|protein_coding|	14238	14245	8	*	non-canonical	-1018	GCAACGGTTAAA	0	-	mmu-miR-100-5p
ENSMUST00000182597.7|ENSMUSG00000024073.16|OTTMUSG00000042370.7|OTTMUST00000114557.1|Birc6-213|Birc6|14649|protein_coding|	5677	5684	8	*	6mer-m8	-2825	ACTACGGGCACA	2	-	mmu-miR-100-5p
ENSMUST00000182597.7|ENSMUSG00000024073.16|OTTMUSG00000042370.7|OTTMUST00000114557.1|Birc6-213|Birc6|14649|protein_coding|	10061	10068	8	*	non-canonical	-2281	GTTACGGTTATT	5	-	mmu-miR-100-5p
ENSMUST00000182597.7|ENSMUSG00000024073.16|OTTMUSG00000042370.7|OTTMUST00000114557.1|Birc6-213|Birc6|14649|protein_coding|	4360	4367	8	*	non-canonical	-2104	TCTACTGGTATT	4	-	mmu-miR-100-5p
ENSMUST00000182597.7|ENSMUSG00000024073.16|OTTMUSG00000042370.7|OTTMUST00000114557.1|Birc6-213|Birc6|14649|protein_coding|	11482	11489	8	*	non-canonical	-2043	TTTCCGGGTTTG	0	-	mmu-miR-100-5p
ENSMUST00000182597.7|ENSMUSG00000024073.16|OTTMUSG00000042370.7|OTTMUST00000114557.1|Birc6-213|Birc6|14649|protein_coding|	14426	14433	8	*	non-canonical	-1824	CAAGCGGGTGGG	0	-	mmu-miR-100-5p
ENSMUST00000182597.7|ENSMUSG00000024073.16|OTTMUSG00000042370.7|OTTMUST00000114557.1|Birc6-213|Birc6|14649|protein_coding|	1987	1994	8	*	non-canonical	-1565	ATGACGGTTTTA	6	-	mmu-miR-100-5p
ENSMUST00000182597.7|ENSMUSG00000024073.16|OTTMUSG00000042370.7|OTTMUST00000114557.1|Birc6-213|Birc6|14649|protein_coding|	6657	6664	8	*	non-canonical	-1326	CTGACAGGTAAC	3	-	mmu-miR-100-5p
ENSMUST00000182597.7|ENSMUSG00000024073.16|OTTMUSG00000042370.7|OTTMUST00000114557.1|Birc6-213|Birc6|14649|protein_coding|	6263	6270	8	*	non-canonical	-1189	GATACGGTTGCA	0	-	mmu-miR-100-5p
ENSMUST00000182597.7|ENSMUSG00000024073.16|OTTMUSG00000042370.7|OTTMUST00000114557.1|Birc6-213|Birc6|14649|protein_coding|	9440	9447	8	*	non-canonical	-1079	AAGTATGGTATC	0	-	mmu-miR-100-5p
ENSMUST00000182597.7|ENSMUSG00000024073.16|OTTMUSG00000042370.7|OTTMUST00000114557.1|Birc6-213|Birc6|14649|protein_coding|	14277	14284	8	*	non-canonical	-1018	GCAACGGTTAAA	0	-	mmu-miR-100-5p
ENSMUST00000079363.5|ENSMUSG00000061062.5|OTTMUSG00000072591.1|OTTMUST00000175712.1|Gm10093-201|Gm10093|1444|processed_pseudogene|	632	639	8	*	6mer-m8	-2390	CCTACGGGACAT	3	-	mmu-miR-100-5p
ENSMUST00000079363.5|ENSMUSG00000061062.5|OTTMUSG00000072591.1|OTTMUST00000175712.1|Gm10093-201|Gm10093|1444|processed_pseudogene|	572	579	8	*	non-canonical	-1753	AGACCGGGTCAT	0	-	mmu-miR-100-5p
ENSMUST00000040440.6|ENSMUSG00000036438.13|OTTMUSG00000022552.2|OTTMUST00000054017.1|Calm2-201|Calm2|1205|protein_coding|	1007	1014	8	*	6mer	-3140	AAAACGGGTGTT	0	-	mmu-miR-100-5p
ENSMUST00000040440.6|ENSMUSG00000036438.13|OTTMUSG00000022552.2|OTTMUST00000054017.1|Calm2-201|Calm2|1205|protein_coding|	534	541	8	*	non-canonical	-1085	TTGACGGGGACG	0	-	mmu-miR-100-5p
ENSMUST00000084007.2|ENSMUSG00000094306.1|-|-|Gm24924-201|Gm24924|164|snRNA|	105	112	8	*	non-canonical	-1225	AATGCGGGAAAC	0	-	mmu-miR-100-5p
ENSMUST00000079081.7|ENSMUSG00000024411.10|OTTMUSG00000072883.1|OTTMUST00000176301.1|Aqp4-201|Aqp4|5054|protein_coding|	1197	1204	8	*	wobbled 7mer	-2856	CTTGCGGGTTTC	0	-	mmu-miR-100-5p
ENSMUST00000079081.7|ENSMUSG00000024411.10|OTTMUSG00000072883.1|OTTMUST00000176301.1|Aqp4-201|Aqp4|5054|protein_coding|	2979	2986	8	*	non-canonical	-2396	ATGTCGGGTCAA	0	-	mmu-miR-100-5p
ENSMUST00000075312.4|ENSMUSG00000061808.4|OTTMUSG00000072937.1|OTTMUST00000176431.1|Ttr-201|Ttr|1186|protein_coding|	225	232	8	*	non-canonical	-1917	CCCGCGGGTGCT	0	-	mmu-miR-100-5p
ENSMUST00000075312.4|ENSMUSG00000061808.4|OTTMUSG00000072937.1|OTTMUST00000176431.1|Ttr-201|Ttr|1186|protein_coding|	197	204	8	*	non-canonical	-1000	TGGACTGGTATT	3	-	mmu-miR-100-5p
ENSMUST00000165400.7|ENSMUSG00000033632.16|OTTMUSG00000034295.3|-|AW554918-208|AW554918|5351|protein_coding|	667	674	8	*	non-canonical	-1136	ACTACGGTCAGA	0	-	mmu-miR-100-5p
ENSMUST00000165400.7|ENSMUSG00000033632.16|OTTMUSG00000034295.3|-|AW554918-208|AW554918|5351|protein_coding|	4585	4592	8	*	non-canonical	-1015	GTACTGGGTACT	0	-	mmu-miR-100-5p
ENSMUST00000076155.4|ENSMUSG00000059040.4|-|-|Eno1b-201|Eno1b|1757|protein_coding|	733	740	8	*	6mer-m8	-2614	AGTACGGGAAGG	0	-	mmu-miR-100-5p
ENSMUST00000076155.4|ENSMUSG00000059040.4|-|-|Eno1b-201|Eno1b|1757|protein_coding|	71	78	8	*	non-canonical	-2486	TAATCGGGTTCC	0	-	mmu-miR-100-5p
ENSMUST00000115366.2|ENSMUSG00000024597.10|-|-|Slc12a2-201|Slc12a2|6520|protein_coding|	1861	1868	8	*	6mer-m8	-2362	CTTACGGGCTAA	2	-	mmu-miR-100-5p
ENSMUST00000115366.2|ENSMUSG00000024597.10|-|-|Slc12a2-201|Slc12a2|6520|protein_coding|	6204	6211	8	*	non-canonical	-1449	TTAACAGGTAAC	2	-	mmu-miR-100-5p
ENSMUST00000115366.2|ENSMUSG00000024597.10|-|-|Slc12a2-201|Slc12a2|6520|protein_coding|	3844	3851	8	*	non-canonical	-1125	CAGACGGGGACT	0	-	mmu-miR-100-5p
ENSMUST00000165123.7|ENSMUSG00000024576.14|OTTMUSG00000035876.10|OTTMUST00000091973.2|Csnk1a1-204|Csnk1a1|4083|protein_coding|	394	401	8	*	non-canonical	-1750	GCCGCGGGTGGA	3	-	mmu-miR-100-5p
ENSMUST00000165123.7|ENSMUSG00000024576.14|OTTMUSG00000035876.10|OTTMUST00000091973.2|Csnk1a1-204|Csnk1a1|4083|protein_coding|	3398	3405	8	*	non-canonical	-1061	TTAGCGGGAAAT	0	-	mmu-miR-100-5p
ENSMUST00000114985.9|ENSMUSG00000053477.17|OTTMUSG00000021071.21|OTTMUST00000049842.3|Tcf4-207|Tcf4|8577|protein_coding|	5163	5170	8	*	6mer-a1	-2824	AAGGCGGGTATC	0	-	mmu-miR-100-5p
ENSMUST00000114985.9|ENSMUSG00000053477.17|OTTMUSG00000021071.21|OTTMUST00000049842.3|Tcf4-207|Tcf4|8577|protein_coding|	1085	1092	8	*	non-canonical	-1901	CCTCCGGGTTTG	4	-	mmu-miR-100-5p
ENSMUST00000114985.9|ENSMUSG00000053477.17|OTTMUSG00000021071.21|OTTMUST00000049842.3|Tcf4-207|Tcf4|8577|protein_coding|	5199	5206	8	*	non-canonical	-1188	GAAACAGGTATC	0	-	mmu-miR-100-5p
ENSMUST00000154986.1|ENSMUSG00000025885.18|OTTMUSG00000029560.3|OTTMUST00000073306.1|Myo5b-210|Myo5b|2500|retained_intron|	1285	1292	8	*	6mer	-2715	GGAACGGGTCAC	3	-	mmu-miR-100-5p
ENSMUST00000154986.1|ENSMUSG00000025885.18|OTTMUSG00000029560.3|OTTMUST00000073306.1|Myo5b-210|Myo5b|2500|retained_intron|	2163	2170	8	*	non-canonical	-1242	GAGACGGGCAAG	4	-	mmu-miR-100-5p
ENSMUST00000154986.1|ENSMUSG00000025885.18|OTTMUSG00000029560.3|OTTMUST00000073306.1|Myo5b-210|Myo5b|2500|retained_intron|	2227	2234	8	*	non-canonical	-1024	TTTGCAGGTATA	0	-	mmu-miR-100-5p
ENSMUST00000148955.1|ENSMUSG00000025421.14|OTTMUSG00000033486.2|OTTMUST00000084185.1|Hdhd2-208|Hdhd2|3069|protein_coding|	1926	1933	8	*	6mer-m8	-1761	TTTACGGGGCTC	0	-	mmu-miR-100-5p
ENSMUST00000148955.1|ENSMUSG00000025421.14|OTTMUSG00000033486.2|OTTMUST00000084185.1|Hdhd2-208|Hdhd2|3069|protein_coding|	774	781	8	*	non-canonical	-1191	AAACCGGGAAAT	3	-	mmu-miR-100-5p
ENSMUST00000148955.1|ENSMUSG00000025421.14|OTTMUSG00000033486.2|OTTMUST00000084185.1|Hdhd2-208|Hdhd2|3069|protein_coding|	2114	2121	8	*	non-canonical	-1108	TTTACGGATGCC	4	-	mmu-miR-100-5p
ENSMUST00000070135.7|ENSMUSG00000034006.16|OTTMUSG00000033138.3|OTTMUST00000082863.1|Pqlc1-201|Pqlc1|1911|protein_coding|	408	415	8	*	non-canonical	-2135	TTTACGGATACT	0	-	mmu-miR-100-5p
ENSMUST00000142850.7|ENSMUSG00000041607.16|OTTMUSG00000016316.4|OTTMUST00000039214.2|Mbp-212|Mbp|2056|protein_coding|	170	177	8	*	non-canonical	-1259	GACACGGGCATC	0	-	mmu-miR-100-5p
ENSMUST00000142850.7|ENSMUSG00000041607.16|OTTMUSG00000016316.4|OTTMUST00000039214.2|Mbp-212|Mbp|2056|protein_coding|	1240	1247	8	*	non-canonical	-1023	GAAACGGGGACT	0	-	mmu-miR-100-5p
ENSMUST00000059118.3|ENSMUSG00000043498.3|-|-|9330132A10Rik-201|9330132A10Rik|3727|pseudogene|	3556	3563	8	*	non-canonical	-1067	ATTTCCGGTATT	0	-	mmu-miR-100-5p
ENSMUST00000025632.9|ENSMUSG00000024726.9|-|-|Carnmt1-201|Carnmt1|2090|protein_coding|	37	44	8	*	non-canonical	-1949	TGCGCGGGTCCC	3	-	mmu-miR-100-5p
ENSMUST00000025632.9|ENSMUSG00000024726.9|-|-|Carnmt1-201|Carnmt1|2090|protein_coding|	192	199	8	*	non-canonical	-1689	CAGGCGGGTCAC	0	-	mmu-miR-100-5p
ENSMUST00000165566.7|ENSMUSG00000040929.16|OTTMUSG00000037650.2|-|Rfx3-202|Rfx3|9146|protein_coding|	177	184	8	*	6mer	-3642	GAGACGGGTTCA	0	-	mmu-miR-100-5p
ENSMUST00000120388.8|ENSMUSG00000024810.16|OTTMUSG00000028342.4|OTTMUST00000070252.2|Il33-202|Il33|2537|protein_coding|	278	285	8	*	6mer-a1	-2772	AAATCGGGTACC	0	-	mmu-miR-100-5p
ENSMUST00000120388.8|ENSMUSG00000024810.16|OTTMUSG00000028342.4|OTTMUST00000070252.2|Il33-202|Il33|2537|protein_coding|	2331	2338	8	*	non-canonical	-1300	GTAACAGGTATA	0	-	mmu-miR-100-5p
ENSMUST00000120388.8|ENSMUSG00000024810.16|OTTMUSG00000028342.4|OTTMUST00000070252.2|Il33-202|Il33|2537|protein_coding|	316	323	8	*	non-canonical	-1131	TCCACGGGATTC	3	-	mmu-miR-100-5p
ENSMUST00000112508.8|ENSMUSG00000024766.14|OTTMUSG00000033059.2|OTTMUST00000082546.2|Lipo3-202|Lipo3|2839|protein_coding|	305	312	8	*	6mer-a1	-2020	GTCCCGGGTACT	0	-	mmu-miR-100-5p
ENSMUST00000112508.8|ENSMUSG00000024766.14|OTTMUSG00000033059.2|OTTMUST00000082546.2|Lipo3-202|Lipo3|2839|protein_coding|	2562	2569	8	*	non-canonical	-1005	ATTACGTGTGTG	3	-	mmu-miR-100-5p
ENSMUST00000099494.3|ENSMUSG00000040565.7|OTTMUSG00000042429.2|OTTMUST00000111899.1|Btaf1-201|Btaf1|7204|protein_coding|	83	90	8	*	wobbled 7mer	-1941	GGTGCGGGTCAG	4	-	mmu-miR-100-5p
ENSMUST00000099494.3|ENSMUSG00000040565.7|OTTMUSG00000042429.2|OTTMUST00000111899.1|Btaf1-201|Btaf1|7204|protein_coding|	351	358	8	*	non-canonical	-1911	GATACTGGTACT	0	-	mmu-miR-100-5p
ENSMUST00000099494.3|ENSMUSG00000040565.7|OTTMUSG00000042429.2|OTTMUST00000111899.1|Btaf1-201|Btaf1|7204|protein_coding|	6466	6473	8	*	non-canonical	-1509	GGTACTGGTATT	0	-	mmu-miR-100-5p
ENSMUST00000099494.3|ENSMUSG00000040565.7|OTTMUSG00000042429.2|OTTMUST00000111899.1|Btaf1-201|Btaf1|7204|protein_coding|	3365	3372	8	*	non-canonical	-1078	TTACCTGGTACA	0	-	mmu-miR-100-5p
ENSMUST00000099494.3|ENSMUSG00000040565.7|OTTMUSG00000042429.2|OTTMUST00000111899.1|Btaf1-201|Btaf1|7204|protein_coding|	443	450	8	*	non-canonical	-1019	ATCTAAGGTATT	3	-	mmu-miR-100-5p
ENSMUST00000154051.7|ENSMUSG00000062949.13|OTTMUSG00000017557.3|OTTMUST00000042662.3|Atp11c-205|Atp11c|6039|protein_coding|	2977	2984	8	*	non-canonical	-1627	ATTACCGGTAAT	0	-	mmu-miR-100-5p
ENSMUST00000154051.7|ENSMUSG00000062949.13|OTTMUSG00000017557.3|OTTMUST00000042662.3|Atp11c-205|Atp11c|6039|protein_coding|	1134	1141	8	*	non-canonical	-1328	GGAACGGGAAAC	0	-	mmu-miR-100-5p
ENSMUST00000154051.7|ENSMUSG00000062949.13|OTTMUSG00000017557.3|OTTMUST00000042662.3|Atp11c-205|Atp11c|6039|protein_coding|	4451	4458	8	*	non-canonical	-1319	CTAACGGTTTTT	3	-	mmu-miR-100-5p
ENSMUST00000154051.7|ENSMUSG00000062949.13|OTTMUSG00000017557.3|OTTMUST00000042662.3|Atp11c-205|Atp11c|6039|protein_coding|	4333	4340	8	*	non-canonical	-1008	TTGCTGGGTAAC	2	-	mmu-miR-100-5p
ENSMUST00000164800.7|ENSMUSG00000031351.15|OTTMUSG00000017674.4|-|Zfp185-203|Zfp185|3557|protein_coding|	2430	2437	8	*	non-canonical	-1883	GATACGGTTTCT	0	-	mmu-miR-100-5p
ENSMUST00000164800.7|ENSMUSG00000031351.15|OTTMUSG00000017674.4|-|Zfp185-203|Zfp185|3557|protein_coding|	2554	2561	8	*	non-canonical	-1553	ACTACGGTAATT	0	-	mmu-miR-100-5p
ENSMUST00000144429.7|ENSMUSG00000031328.15|OTTMUSG00000016503.7|OTTMUST00000039861.4|Flna-213|Flna|8233|nonsense_mediated_decay|	2719	2726	8	*	6mer-m8	-2344	AGTACGGGATGT	2	-	mmu-miR-100-5p
ENSMUST00000144429.7|ENSMUSG00000031328.15|OTTMUSG00000016503.7|OTTMUST00000039861.4|Flna-213|Flna|8233|nonsense_mediated_decay|	5930	5937	8	*	non-canonical	-2116	CCTTCGGGTCGA	0	-	mmu-miR-100-5p
ENSMUST00000144429.7|ENSMUSG00000031328.15|OTTMUSG00000016503.7|OTTMUST00000039861.4|Flna-213|Flna|8233|nonsense_mediated_decay|	2236	2243	8	*	non-canonical	-1577	TTTCCGGGTGAA	0	-	mmu-miR-100-5p
ENSMUST00000144429.7|ENSMUSG00000031328.15|OTTMUSG00000016503.7|OTTMUST00000039861.4|Flna-213|Flna|8233|nonsense_mediated_decay|	4712	4719	8	*	non-canonical	-1361	ATTACGGATCCT	0	-	mmu-miR-100-5p
ENSMUST00000144429.7|ENSMUSG00000031328.15|OTTMUSG00000016503.7|OTTMUST00000039861.4|Flna-213|Flna|8233|nonsense_mediated_decay|	6373	6380	8	*	non-canonical	-1331	GGGCCGGGTGAA	4	-	mmu-miR-100-5p
ENSMUST00000144429.7|ENSMUSG00000031328.15|OTTMUSG00000016503.7|OTTMUST00000039861.4|Flna-213|Flna|8233|nonsense_mediated_decay|	4027	4034	8	*	non-canonical	-1247	CTCCCGGGTGCG	0	-	mmu-miR-100-5p
ENSMUST00000144429.7|ENSMUSG00000031328.15|OTTMUSG00000016503.7|OTTMUST00000039861.4|Flna-213|Flna|8233|nonsense_mediated_decay|	636	643	8	*	non-canonical	-1171	TGCACGGGAAGC	0	-	mmu-miR-100-5p
ENSMUST00000144429.7|ENSMUSG00000031328.15|OTTMUSG00000016503.7|OTTMUST00000039861.4|Flna-213|Flna|8233|nonsense_mediated_decay|	5108	5115	8	*	non-canonical	-1040	CAACCGGGCAAA	0	-	mmu-miR-100-5p
ENSMUST00000144429.7|ENSMUSG00000031328.15|OTTMUSG00000016503.7|OTTMUST00000039861.4|Flna-213|Flna|8233|nonsense_mediated_decay|	3309	3316	8	*	non-canonical	-1009	ACAACGGGGATG	0	-	mmu-miR-100-5p
ENSMUST00000026760.2|ENSMUSG00000025666.16|OTTMUSG00000017841.1|OTTMUST00000043184.1|Tmem47-201|Tmem47|4007|protein_coding|	1630	1637	8	*	non-canonical	-2125	CATACTGGTAAT	0	-	mmu-miR-100-5p
ENSMUST00000026760.2|ENSMUSG00000025666.16|OTTMUSG00000017841.1|OTTMUST00000043184.1|Tmem47-201|Tmem47|4007|protein_coding|	3556	3563	8	*	non-canonical	-1014	CTGACTGGTAAG	3	-	mmu-miR-100-5p
ENSMUST00000113780.7|ENSMUSG00000059327.9|OTTMUSG00000018058.4|OTTMUST00000043779.2|Eda-207|Eda|4915|protein_coding|	2811	2818	8	*	6mer	-2940	TTCACGGGTCAG	0	-	mmu-miR-100-5p
ENSMUST00000113780.7|ENSMUSG00000059327.9|OTTMUSG00000018058.4|OTTMUST00000043779.2|Eda-207|Eda|4915|protein_coding|	58	65	8	*	6mer	-2687	GGAACGGGTCCC	3	-	mmu-miR-100-5p
ENSMUST00000113780.7|ENSMUSG00000059327.9|OTTMUSG00000018058.4|OTTMUST00000043779.2|Eda-207|Eda|4915|protein_coding|	415	422	8	*	non-canonical	-1126	GGCCCGGGTGCT	4	-	mmu-miR-100-5p
ENSMUST00000113780.7|ENSMUSG00000059327.9|OTTMUSG00000018058.4|OTTMUST00000043779.2|Eda-207|Eda|4915|protein_coding|	2751	2758	8	*	non-canonical	-1010	ATATCAGGTACT	0	-	mmu-miR-100-5p
ENSMUST00000113611.2|ENSMUSG00000034055.16|OTTMUSG00000018059.3|-|Phka1-203|Phka1|6064|protein_coding|	5887	5894	8	*	non-canonical	-1496	GTTACGGATTTG	0	-	mmu-miR-100-5p
ENSMUST00000113611.2|ENSMUSG00000034055.16|OTTMUSG00000018059.3|-|Phka1-203|Phka1|6064|protein_coding|	5852	5859	8	*	non-canonical	-1439	TTTACGGTTGAC	0	-	mmu-miR-100-5p
ENSMUST00000113611.2|ENSMUSG00000034055.16|OTTMUSG00000018059.3|-|Phka1-203|Phka1|6064|protein_coding|	2122	2129	8	*	non-canonical	-1310	CAAACAGGTAAA	5	-	mmu-miR-100-5p
ENSMUST00000113611.2|ENSMUSG00000034055.16|OTTMUSG00000018059.3|-|Phka1-203|Phka1|6064|protein_coding|	4393	4400	8	*	non-canonical	-1079	TTTACGTGTGTA	3	-	mmu-miR-100-5p
ENSMUST00000133472.1|ENSMUSG00000048949.8|OTTMUSG00000018165.2|OTTMUST00000043882.2|Gm6206-201|Gm6206|2199|processed_pseudogene|	24	31	8	*	non-canonical	-1903	GGCTCGGGTTCC	0	-	mmu-miR-100-5p
ENSMUST00000033598.8|ENSMUSG00000031246.14|OTTMUSG00000018335.1|OTTMUST00000044272.1|Sh3bgrl-201|Sh3bgrl|2882|protein_coding|	2195	2202	8	*	non-canonical	-1671	GCTACAGGTAAT	0	-	mmu-miR-100-5p
ENSMUST00000167619.8|ENSMUSG00000034480.18|OTTMUSG00000018669.4|-|Diaph2-207|Diaph2|8439|protein_coding|	4894	4901	8	*	non-canonical	-1352	CTAACAGGTAAA	0	-	mmu-miR-100-5p
ENSMUST00000167619.8|ENSMUSG00000034480.18|OTTMUSG00000018669.4|-|Diaph2-207|Diaph2|8439|protein_coding|	4166	4173	8	*	non-canonical	-1246	GTCACGGGCACT	0	-	mmu-miR-100-5p
ENSMUST00000167619.8|ENSMUSG00000034480.18|OTTMUSG00000018669.4|-|Diaph2-207|Diaph2|8439|protein_coding|	2001	2008	8	*	non-canonical	-1160	ATGCCTGGTATT	4	-	mmu-miR-100-5p
ENSMUST00000167619.8|ENSMUSG00000034480.18|OTTMUSG00000018669.4|-|Diaph2-207|Diaph2|8439|protein_coding|	2900	2907	8	*	non-canonical	-1087	ATACCGGGATAT	0	-	mmu-miR-100-5p
ENSMUST00000113085.1|ENSMUSG00000031425.15|OTTMUSG00000016519.2|OTTMUST00000039924.2|Plp1-202|Plp1|2540|protein_coding|	1754	1761	8	*	6mer-a1	-2878	CCTTCGGGTAAA	1	-	mmu-miR-100-5p
ENSMUST00000087258.9|ENSMUSG00000025272.16|OTTMUSG00000019171.5|OTTMUST00000045944.1|Tro-202|Tro|6559|protein_coding|	92	99	8	*	non-canonical	-1854	TCATCGGGTGCC	0	-	mmu-miR-100-5p
ENSMUST00000087258.9|ENSMUSG00000025272.16|OTTMUSG00000019171.5|OTTMUST00000045944.1|Tro-202|Tro|6559|protein_coding|	6322	6329	8	*	non-canonical	-1328	CTTACGGCTAGT	3	-	mmu-miR-100-5p
ENSMUST00000087258.9|ENSMUSG00000025272.16|OTTMUSG00000019171.5|OTTMUST00000045944.1|Tro-202|Tro|6559|protein_coding|	1485	1492	8	*	non-canonical	-1313	CAAACGGTTACA	1	-	mmu-miR-100-5p
ENSMUST00000087258.9|ENSMUSG00000025272.16|OTTMUSG00000019171.5|OTTMUST00000045944.1|Tro-202|Tro|6559|protein_coding|	4452	4459	8	*	non-canonical	-1107	AGTACGAGTACC	0	-	mmu-miR-100-5p
ENSMUST00000087258.9|ENSMUSG00000025272.16|OTTMUSG00000019171.5|OTTMUST00000045944.1|Tro-202|Tro|6559|protein_coding|	2375	2382	8	*	non-canonical	-1000	ATGCAAGGTACA	0	-	mmu-miR-100-5p
ENSMUST00000112604.7|ENSMUSG00000041115.16|OTTMUSG00000019682.1|OTTMUST00000047114.1|Iqsec2-202|Iqsec2|5967|protein_coding|	222	229	8	*	non-canonical	-1331	CCTCCGGGTGGC	0	-	mmu-miR-100-5p
ENSMUST00000112604.7|ENSMUSG00000041115.16|OTTMUSG00000019682.1|OTTMUST00000047114.1|Iqsec2-202|Iqsec2|5967|protein_coding|	1598	1605	8	*	non-canonical	-1310	CAAACAGGTAAA	0	-	mmu-miR-100-5p
ENSMUST00000112233.7|ENSMUSG00000031342.17|OTTMUSG00000019536.2|OTTMUST00000046657.1|Gpm6b-208|Gpm6b|2949|protein_coding|	641	648	8	*	non-canonical	-1542	ACCTCGGGTGTG	0	-	mmu-miR-100-5p
ENSMUST00000112233.7|ENSMUSG00000031342.17|OTTMUSG00000019536.2|OTTMUST00000046657.1|Gpm6b-208|Gpm6b|2949|protein_coding|	1363	1370	8	*	non-canonical	-1191	AACACGGGATAG	4	-	mmu-miR-100-5p
ENSMUST00000112233.7|ENSMUSG00000031342.17|OTTMUSG00000019536.2|OTTMUST00000046657.1|Gpm6b-208|Gpm6b|2949|protein_coding|	2200	2207	8	*	non-canonical	-1045	GTACTGGGTATT	0	-	mmu-miR-100-5p
ENSMUST00000112224.7|ENSMUSG00000031342.17|OTTMUSG00000019536.2|OTTMUST00000046659.1|Gpm6b-203|Gpm6b|4644|protein_coding|	223	230	8	*	non-canonical	-1759	CAGGCGGGTGTA	3	-	mmu-miR-100-5p
ENSMUST00000112224.7|ENSMUSG00000031342.17|OTTMUSG00000019536.2|OTTMUST00000046659.1|Gpm6b-203|Gpm6b|4644|protein_coding|	1497	1504	8	*	non-canonical	-1576	GTGACGGGAAAG	0	-	mmu-miR-100-5p
ENSMUST00000112224.7|ENSMUSG00000031342.17|OTTMUSG00000019536.2|OTTMUST00000046659.1|Gpm6b-203|Gpm6b|4644|protein_coding|	866	873	8	*	non-canonical	-1542	ACCTCGGGTGTG	0	-	mmu-miR-100-5p
ENSMUST00000112224.7|ENSMUSG00000031342.17|OTTMUSG00000019536.2|OTTMUST00000046659.1|Gpm6b-203|Gpm6b|4644|protein_coding|	1759	1766	8	*	non-canonical	-1367	AAAACTGGTAAC	0	-	mmu-miR-100-5p
ENSMUST00000112224.7|ENSMUSG00000031342.17|OTTMUSG00000019536.2|OTTMUST00000046659.1|Gpm6b-203|Gpm6b|4644|protein_coding|	3058	3065	8	*	non-canonical	-1191	AACACGGGATAG	4	-	mmu-miR-100-5p
ENSMUST00000112224.7|ENSMUSG00000031342.17|OTTMUSG00000019536.2|OTTMUST00000046659.1|Gpm6b-203|Gpm6b|4644|protein_coding|	3895	3902	8	*	non-canonical	-1045	GTACTGGGTATT	0	-	mmu-miR-100-5p
ENSMUST00000100115.2|ENSMUSG00000075359.2|OTTMUSG00000046764.1|OTTMUST00000121395.1|Gm20775-201|Gm20775|1851|unprocessed_pseudogene|	1035	1042	8	*	non-canonical	-1136	AACACTGGTAAA	3	-	mmu-miR-100-5p
ENSMUST00000082390.1|ENSMUSG00000064339.1|-|-|mt-Rnr2-201|mt-Rnr2|1582|Mt_rRNA|	677	684	8	*	non-canonical	-1169	CATACGCGTATA	0	-	mmu-miR-100-5p
ENSMUST00000082414.1|ENSMUSG00000064363.1|-|-|mt-Nd4-201|mt-Nd4|1378|protein_coding|	1206	1213	8	*	non-canonical	-2524	ATTACAGGTATA	0	-	mmu-miR-100-5p
ENSMUST00000082421.1|ENSMUSG00000064370.1|-|-|mt-Cytb-201|mt-Cytb|1144|protein_coding|	223	230	8	*	7mer-m8	-4543	ATTACGGGTGAC	0	-	mmu-miR-100-5p
ENSMUST00000168907.7|ENSMUSG00000025915.14|OTTMUSG00000045250.2|OTTMUST00000118856.2|Sgk3-203|Sgk3|3779|protein_coding|	3660	3667	8	*	7mer-a1	-2593	GTAGAATGAATT	0	-	mmu-miR-1298-5p
ENSMUST00000168907.7|ENSMUSG00000025915.14|OTTMUSG00000045250.2|OTTMUST00000118856.2|Sgk3-203|Sgk3|3779|protein_coding|	614	621	8	*	6mer	-1933	ATTGAATGAGTT	0	-	mmu-miR-1298-5p
ENSMUST00000168907.7|ENSMUSG00000025915.14|OTTMUSG00000045250.2|OTTMUST00000118856.2|Sgk3-203|Sgk3|3779|protein_coding|	2718	2725	8	*	non-canonical	-1169	TTAAAATGACAG	0	-	mmu-miR-1298-5p
ENSMUST00000168907.7|ENSMUSG00000025915.14|OTTMUSG00000045250.2|OTTMUST00000118856.2|Sgk3-203|Sgk3|3779|protein_coding|	1844	1851	8	*	6mer-a1	-1095	AACCAATGAACA	0	-	mmu-miR-1298-5p
ENSMUST00000168907.7|ENSMUSG00000025915.14|OTTMUSG00000045250.2|OTTMUST00000118856.2|Sgk3-203|Sgk3|3779|protein_coding|	2271	2278	8	*	non-canonical	-1002	TTATGATGAAAC	4	-	mmu-miR-1298-5p
ENSMUST00000135014.7|ENSMUSG00000057715.13|OTTMUSG00000033915.2|OTTMUST00000085551.2|A830018L16Rik-202|A830018L16Rik|6451|protein_coding|	2205	2212	8	*	6mer	-2166	TATGAATGATAA	0	-	mmu-miR-1298-5p
ENSMUST00000135014.7|ENSMUSG00000057715.13|OTTMUSG00000033915.2|OTTMUST00000085551.2|A830018L16Rik-202|A830018L16Rik|6451|protein_coding|	4668	4675	8	*	6mer-a1	-1808	TAGTAATGAATA	0	-	mmu-miR-1298-5p
ENSMUST00000135014.7|ENSMUSG00000057715.13|OTTMUSG00000033915.2|OTTMUST00000085551.2|A830018L16Rik-202|A830018L16Rik|6451|protein_coding|	3490	3497	8	*	6mer-a1	-1727	TAAAAATGAATT	4	-	mmu-miR-1298-5p
ENSMUST00000135014.7|ENSMUSG00000057715.13|OTTMUSG00000033915.2|OTTMUST00000085551.2|A830018L16Rik-202|A830018L16Rik|6451|protein_coding|	932	939	8	*	6mer	-1699	TAAGAATGACTC	0	-	mmu-miR-1298-5p
ENSMUST00000135014.7|ENSMUSG00000057715.13|OTTMUSG00000033915.2|OTTMUST00000085551.2|A830018L16Rik-202|A830018L16Rik|6451|protein_coding|	6371	6378	8	*	6mer-a1	-1659	TACAAATGAATT	0	-	mmu-miR-1298-5p
ENSMUST00000135014.7|ENSMUSG00000057715.13|OTTMUSG00000033915.2|OTTMUST00000085551.2|A830018L16Rik-202|A830018L16Rik|6451|protein_coding|	3339	3346	8	*	6mer	-1376	GCTGAATGAGCT	0	-	mmu-miR-1298-5p
ENSMUST00000135014.7|ENSMUSG00000057715.13|OTTMUSG00000033915.2|OTTMUST00000085551.2|A830018L16Rik-202|A830018L16Rik|6451|protein_coding|	3901	3908	8	*	non-canonical	-1321	TATAAATGATTC	0	-	mmu-miR-1298-5p
ENSMUST00000135014.7|ENSMUSG00000057715.13|OTTMUSG00000033915.2|OTTMUST00000085551.2|A830018L16Rik-202|A830018L16Rik|6451|protein_coding|	3774	3781	8	*	6mer-a1	-1318	AAATAATGAATT	5	-	mmu-miR-1298-5p
ENSMUST00000135014.7|ENSMUSG00000057715.13|OTTMUSG00000033915.2|OTTMUST00000085551.2|A830018L16Rik-202|A830018L16Rik|6451|protein_coding|	3179	3186	8	*	non-canonical	-1188	TGAAAATGATTT	0	-	mmu-miR-1298-5p
ENSMUST00000135014.7|ENSMUSG00000057715.13|OTTMUSG00000033915.2|OTTMUST00000085551.2|A830018L16Rik-202|A830018L16Rik|6451|protein_coding|	875	882	8	*	non-canonical	-1136	AGAAAATGATGC	5	-	mmu-miR-1298-5p
ENSMUST00000135014.7|ENSMUSG00000057715.13|OTTMUSG00000033915.2|OTTMUST00000085551.2|A830018L16Rik-202|A830018L16Rik|6451|protein_coding|	373	380	8	*	non-canonical	-1111	AATTAATGACCA	3	-	mmu-miR-1298-5p
ENSMUST00000135014.7|ENSMUSG00000057715.13|OTTMUSG00000033915.2|OTTMUST00000085551.2|A830018L16Rik-202|A830018L16Rik|6451|protein_coding|	5314	5321	8	*	non-canonical	-1106	AGAAAATGACAC	3	-	mmu-miR-1298-5p
ENSMUST00000135014.7|ENSMUSG00000057715.13|OTTMUSG00000033915.2|OTTMUST00000085551.2|A830018L16Rik-202|A830018L16Rik|6451|protein_coding|	1118	1125	8	*	6mer-a1	-1083	TGATAATGAAGA	0	-	mmu-miR-1298-5p
ENSMUST00000135014.7|ENSMUSG00000057715.13|OTTMUSG00000033915.2|OTTMUST00000085551.2|A830018L16Rik-202|A830018L16Rik|6451|protein_coding|	710	717	8	*	non-canonical	-1059	TTTTGATGAATT	0	-	mmu-miR-1298-5p
ENSMUST00000135014.7|ENSMUSG00000057715.13|OTTMUSG00000033915.2|OTTMUST00000085551.2|A830018L16Rik-202|A830018L16Rik|6451|protein_coding|	1577	1584	8	*	non-canonical	-1050	CAATAATGATAT	0	-	mmu-miR-1298-5p
ENSMUST00000135014.7|ENSMUSG00000057715.13|OTTMUSG00000033915.2|OTTMUST00000085551.2|A830018L16Rik-202|A830018L16Rik|6451|protein_coding|	3399	3406	8	*	non-canonical	-1040	ATAAAATGAGCT	0	-	mmu-miR-1298-5p
ENSMUST00000145280.1|ENSMUSG00000005886.14|OTTMUSG00000021630.4|OTTMUST00000051372.2|Ncoa2-208|Ncoa2|423|protein_coding|	249	256	8	*	non-canonical	-1080	CTTTAATGATAT	4	-	mmu-miR-1298-5p
ENSMUST00000162435.7|ENSMUSG00000025920.19|OTTMUSG00000033135.7|OTTMUST00000082860.4|Stau2-215|Stau2|2735|protein_coding|	1857	1864	8	*	7mer-m8	-3141	AACGAATGACTA	0	-	mmu-miR-1298-5p
ENSMUST00000162435.7|ENSMUSG00000025920.19|OTTMUSG00000033135.7|OTTMUST00000082860.4|Stau2-215|Stau2|2735|protein_coding|	978	985	8	*	7mer-a1	-2841	AAGGAATGAACC	0	-	mmu-miR-1298-5p
ENSMUST00000162435.7|ENSMUSG00000025920.19|OTTMUSG00000033135.7|OTTMUST00000082860.4|Stau2-215|Stau2|2735|protein_coding|	2055	2062	8	*	6mer-a1	-1609	AATTAATGAAAA	0	-	mmu-miR-1298-5p
ENSMUST00000162435.7|ENSMUSG00000025920.19|OTTMUSG00000033135.7|OTTMUST00000082860.4|Stau2-215|Stau2|2735|protein_coding|	2415	2422	8	*	6mer-a1	-1595	ACAAAATGAAAC	0	-	mmu-miR-1298-5p
ENSMUST00000162435.7|ENSMUSG00000025920.19|OTTMUSG00000033135.7|OTTMUST00000082860.4|Stau2-215|Stau2|2735|protein_coding|	604	611	8	*	6mer	-1435	ACAGAATGAGCC	0	-	mmu-miR-1298-5p
ENSMUST00000162435.7|ENSMUSG00000025920.19|OTTMUSG00000033135.7|OTTMUST00000082860.4|Stau2-215|Stau2|2735|protein_coding|	526	533	8	*	6mer-a1	-1318	AAATAATGAATT	0	-	mmu-miR-1298-5p
ENSMUST00000115360.7|ENSMUSG00000025920.19|OTTMUSG00000033135.7|OTTMUST00000082855.3|Stau2-204|Stau2|2198|processed_transcript|	75	82	8	*	7mer-a1	-2841	AAGGAATGAACC	0	-	mmu-miR-1298-5p
ENSMUST00000115360.7|ENSMUSG00000025920.19|OTTMUSG00000033135.7|OTTMUST00000082855.3|Stau2-204|Stau2|2198|processed_transcript|	2027	2034	8	*	non-canonical	-1361	TTTAAATGATTA	0	-	mmu-miR-1298-5p
ENSMUST00000115360.7|ENSMUSG00000025920.19|OTTMUSG00000033135.7|OTTMUST00000082855.3|Stau2-204|Stau2|2198|processed_transcript|	1255	1262	8	*	non-canonical	-1013	TAGTAATGACAC	0	-	mmu-miR-1298-5p
ENSMUST00000149320.8|ENSMUSG00000025920.19|OTTMUSG00000033135.7|OTTMUST00000086842.1|Stau2-210|Stau2|2214|protein_coding|	1487	1494	8	*	7mer-a1	-2841	AAGGAATGAACC	0	-	mmu-miR-1298-5p
ENSMUST00000149320.8|ENSMUSG00000025920.19|OTTMUSG00000033135.7|OTTMUST00000086842.1|Stau2-210|Stau2|2214|protein_coding|	660	667	8	*	7mer-a1	-2556	TCTGAATGAAAG	0	-	mmu-miR-1298-5p
ENSMUST00000149320.8|ENSMUSG00000025920.19|OTTMUSG00000033135.7|OTTMUST00000086842.1|Stau2-210|Stau2|2214|protein_coding|	1113	1120	8	*	6mer	-1435	ACAGAATGAGCC	0	-	mmu-miR-1298-5p
ENSMUST00000149320.8|ENSMUSG00000025920.19|OTTMUSG00000033135.7|OTTMUST00000086842.1|Stau2-210|Stau2|2214|protein_coding|	1035	1042	8	*	6mer-a1	-1318	AAATAATGAATT	0	-	mmu-miR-1298-5p
ENSMUST00000187117.1|ENSMUSG00000101249.1|OTTMUSG00000046295.1|OTTMUST00000120689.1|Gm29216-201|Gm29216|492|unprocessed_pseudogene|	423	430	8	*	6mer	-1741	TTAGAATGACTT	2	-	mmu-miR-1298-5p
ENSMUST00000186733.6|ENSMUSG00000048874.15|OTTMUSG00000048797.4|OTTMUST00000124826.1|Phf3-205|Phf3|7567|protein_coding|	1090	1097	8	*	7mer-a1	-2486	AAAGAATGAAGG	4	-	mmu-miR-1298-5p
ENSMUST00000186733.6|ENSMUSG00000048874.15|OTTMUSG00000048797.4|OTTMUST00000124826.1|Phf3-205|Phf3|7567|protein_coding|	109	116	8	*	7mer-a1	-2221	GGAGAATGAAGT	0	-	mmu-miR-1298-5p
ENSMUST00000186733.6|ENSMUSG00000048874.15|OTTMUSG00000048797.4|OTTMUST00000124826.1|Phf3-205|Phf3|7567|protein_coding|	705	712	8	*	7mer-a1	-2159	CTGGAATGAAGG	4	-	mmu-miR-1298-5p
ENSMUST00000186733.6|ENSMUSG00000048874.15|OTTMUSG00000048797.4|OTTMUST00000124826.1|Phf3-205|Phf3|7567|protein_coding|	934	941	8	*	6mer	-1758	ACTGAATGACAC	0	-	mmu-miR-1298-5p
ENSMUST00000186733.6|ENSMUSG00000048874.15|OTTMUSG00000048797.4|OTTMUST00000124826.1|Phf3-205|Phf3|7567|protein_coding|	3000	3007	8	*	6mer	-1508	TAAGAATGAGCC	4	-	mmu-miR-1298-5p
ENSMUST00000186733.6|ENSMUSG00000048874.15|OTTMUSG00000048797.4|OTTMUST00000124826.1|Phf3-205|Phf3|7567|protein_coding|	7523	7530	8	*	6mer-a1	-1458	CTAAAATGAAGG	0	-	mmu-miR-1298-5p
ENSMUST00000186733.6|ENSMUSG00000048874.15|OTTMUSG00000048797.4|OTTMUST00000124826.1|Phf3-205|Phf3|7567|protein_coding|	4459	4466	8	*	non-canonical	-1300	TATAAATGATCA	0	-	mmu-miR-1298-5p
ENSMUST00000186733.6|ENSMUSG00000048874.15|OTTMUSG00000048797.4|OTTMUST00000124826.1|Phf3-205|Phf3|7567|protein_coding|	3576	3583	8	*	non-canonical	-1214	CTCGATTGAACT	4	-	mmu-miR-1298-5p
ENSMUST00000186733.6|ENSMUSG00000048874.15|OTTMUSG00000048797.4|OTTMUST00000124826.1|Phf3-205|Phf3|7567|protein_coding|	2500	2507	8	*	6mer-a1	-1167	AGATAATGAAAT	3	-	mmu-miR-1298-5p
ENSMUST00000186733.6|ENSMUSG00000048874.15|OTTMUSG00000048797.4|OTTMUST00000124826.1|Phf3-205|Phf3|7567|protein_coding|	1168	1175	8	*	non-canonical	-1155	GAGAAATGAGTT	3	-	mmu-miR-1298-5p
ENSMUST00000186733.6|ENSMUSG00000048874.15|OTTMUSG00000048797.4|OTTMUST00000124826.1|Phf3-205|Phf3|7567|protein_coding|	6432	6439	8	*	non-canonical	-1049	CTATAATGACTA	0	-	mmu-miR-1298-5p
ENSMUST00000186733.6|ENSMUSG00000048874.15|OTTMUSG00000048797.4|OTTMUST00000124826.1|Phf3-205|Phf3|7567|protein_coding|	848	855	8	*	non-canonical	-1031	ATGGAATGTAAA	2	-	mmu-miR-1298-5p
ENSMUST00000088310.9|ENSMUSG00000048874.15|OTTMUSG00000048797.4|-|Phf3-201|Phf3|7561|protein_coding|	1087	1094	8	*	7mer-a1	-2486	AAAGAATGAAGG	4	-	mmu-miR-1298-5p
ENSMUST00000088310.9|ENSMUSG00000048874.15|OTTMUSG00000048797.4|-|Phf3-201|Phf3|7561|protein_coding|	106	113	8	*	7mer-a1	-2221	GGAGAATGAAGT	0	-	mmu-miR-1298-5p
ENSMUST00000088310.9|ENSMUSG00000048874.15|OTTMUSG00000048797.4|-|Phf3-201|Phf3|7561|protein_coding|	702	709	8	*	7mer-a1	-2159	CTGGAATGAAGG	4	-	mmu-miR-1298-5p
ENSMUST00000088310.9|ENSMUSG00000048874.15|OTTMUSG00000048797.4|-|Phf3-201|Phf3|7561|protein_coding|	931	938	8	*	6mer	-1758	ACTGAATGACAC	0	-	mmu-miR-1298-5p
ENSMUST00000088310.9|ENSMUSG00000048874.15|OTTMUSG00000048797.4|-|Phf3-201|Phf3|7561|protein_coding|	2997	3004	8	*	6mer	-1508	TAAGAATGAGCC	4	-	mmu-miR-1298-5p
ENSMUST00000088310.9|ENSMUSG00000048874.15|OTTMUSG00000048797.4|-|Phf3-201|Phf3|7561|protein_coding|	7520	7527	8	*	6mer-a1	-1458	CTAAAATGAAGG	0	-	mmu-miR-1298-5p
ENSMUST00000088310.9|ENSMUSG00000048874.15|OTTMUSG00000048797.4|-|Phf3-201|Phf3|7561|protein_coding|	4456	4463	8	*	non-canonical	-1300	TATAAATGATCA	0	-	mmu-miR-1298-5p
ENSMUST00000088310.9|ENSMUSG00000048874.15|OTTMUSG00000048797.4|-|Phf3-201|Phf3|7561|protein_coding|	3573	3580	8	*	non-canonical	-1214	CTCGATTGAACT	4	-	mmu-miR-1298-5p
ENSMUST00000088310.9|ENSMUSG00000048874.15|OTTMUSG00000048797.4|-|Phf3-201|Phf3|7561|protein_coding|	2497	2504	8	*	6mer-a1	-1167	AGATAATGAAAT	3	-	mmu-miR-1298-5p
ENSMUST00000088310.9|ENSMUSG00000048874.15|OTTMUSG00000048797.4|-|Phf3-201|Phf3|7561|protein_coding|	1165	1172	8	*	non-canonical	-1155	GAGAAATGAGTT	3	-	mmu-miR-1298-5p
ENSMUST00000088310.9|ENSMUSG00000048874.15|OTTMUSG00000048797.4|-|Phf3-201|Phf3|7561|protein_coding|	6429	6436	8	*	non-canonical	-1049	CTATAATGACTA	0	-	mmu-miR-1298-5p
ENSMUST00000088310.9|ENSMUSG00000048874.15|OTTMUSG00000048797.4|-|Phf3-201|Phf3|7561|protein_coding|	845	852	8	*	non-canonical	-1031	ATGGAATGTAAA	2	-	mmu-miR-1298-5p
ENSMUST00000114795.2|ENSMUSG00000026072.12|OTTMUSG00000050518.3|OTTMUST00000128133.2|Il1r1-202|Il1r1|4832|protein_coding|	532	539	8	*	7mer-a1	-2396	GCAGAATGAACA	4	-	mmu-miR-1298-5p
ENSMUST00000114795.2|ENSMUSG00000026072.12|OTTMUSG00000050518.3|OTTMUST00000128133.2|Il1r1-202|Il1r1|4832|protein_coding|	1108	1115	8	*	6mer	-2098	ATGGAATGATCC	0	-	mmu-miR-1298-5p
ENSMUST00000114795.2|ENSMUSG00000026072.12|OTTMUSG00000050518.3|OTTMUST00000128133.2|Il1r1-202|Il1r1|4832|protein_coding|	406	413	8	*	6mer-a1	-1681	TGTAAATGAAAT	0	-	mmu-miR-1298-5p
ENSMUST00000114795.2|ENSMUSG00000026072.12|OTTMUSG00000050518.3|OTTMUST00000128133.2|Il1r1-202|Il1r1|4832|protein_coding|	478	485	8	*	6mer	-1537	CAAGAATGACAG	5	-	mmu-miR-1298-5p
ENSMUST00000114795.2|ENSMUSG00000026072.12|OTTMUSG00000050518.3|OTTMUST00000128133.2|Il1r1-202|Il1r1|4832|protein_coding|	646	653	8	*	6mer	-1501	AGAGAATGACCC	3	-	mmu-miR-1298-5p
ENSMUST00000114795.2|ENSMUSG00000026072.12|OTTMUSG00000050518.3|OTTMUST00000128133.2|Il1r1-202|Il1r1|4832|protein_coding|	1621	1628	8	*	6mer-a1	-1453	TACTAATGAAAA	0	-	mmu-miR-1298-5p
ENSMUST00000114795.2|ENSMUSG00000026072.12|OTTMUSG00000050518.3|OTTMUST00000128133.2|Il1r1-202|Il1r1|4832|protein_coding|	997	1004	8	*	6mer	-1393	TCGGAATGAGAC	0	-	mmu-miR-1298-5p
ENSMUST00000114795.2|ENSMUSG00000026072.12|OTTMUSG00000050518.3|OTTMUST00000128133.2|Il1r1-202|Il1r1|4832|protein_coding|	4662	4669	8	*	6mer-a1	-1095	CAATAATGAAGG	0	-	mmu-miR-1298-5p
ENSMUST00000114795.2|ENSMUSG00000026072.12|OTTMUSG00000050518.3|OTTMUST00000128133.2|Il1r1-202|Il1r1|4832|protein_coding|	1026	1033	8	*	non-canonical	-1016	GATCAATGATAC	0	-	mmu-miR-1298-5p
ENSMUST00000114795.2|ENSMUSG00000026072.12|OTTMUSG00000050518.3|OTTMUST00000128133.2|Il1r1-202|Il1r1|4832|protein_coding|	1585	1592	8	*	non-canonical	-1007	AAGGGATGACTA	3	-	mmu-miR-1298-5p
ENSMUST00000027217.8|ENSMUSG00000026051.8|OTTMUSG00000020869.1|OTTMUST00000049335.1|1500015O10Rik-201|1500015O10Rik|902|protein_coding|	717	724	8	*	non-canonical	-1049	CTATAATGACTA	0	-	mmu-miR-1298-5p
ENSMUST00000159555.7|ENSMUSG00000056870.9|OTTMUSG00000030324.4|OTTMUST00000075112.1|Gulp1-202|Gulp1|2882|nonsense_mediated_decay|	2390	2397	8	*	6mer	-2051	TTTGAATGATGA	3	-	mmu-miR-1298-5p
ENSMUST00000159555.7|ENSMUSG00000056870.9|OTTMUSG00000030324.4|OTTMUST00000075112.1|Gulp1-202|Gulp1|2882|nonsense_mediated_decay|	1824	1831	8	*	6mer-a1	-1823	GAGAAATGAAGT	0	-	mmu-miR-1298-5p
ENSMUST00000159555.7|ENSMUSG00000056870.9|OTTMUSG00000030324.4|OTTMUST00000075112.1|Gulp1-202|Gulp1|2882|nonsense_mediated_decay|	1083	1090	8	*	6mer	-1559	CATGAATGAGTG	0	-	mmu-miR-1298-5p
ENSMUST00000159555.7|ENSMUSG00000056870.9|OTTMUSG00000030324.4|OTTMUST00000075112.1|Gulp1-202|Gulp1|2882|nonsense_mediated_decay|	2124	2131	8	*	6mer-a1	-1391	TACTAATGAACC	5	-	mmu-miR-1298-5p
ENSMUST00000170269.1|ENSMUSG00000002881.14|OTTMUSG00000035900.4|OTTMUST00000092057.2|Nab1-204|Nab1|1371|protein_coding|	685	692	8	*	non-canonical	-1129	CCAAAATGATCG	0	-	mmu-miR-1298-5p
ENSMUST00000170269.1|ENSMUSG00000002881.14|OTTMUSG00000035900.4|OTTMUST00000092057.2|Nab1-204|Nab1|1371|protein_coding|	968	975	8	*	g-bulged 7mer	-1062	AAGAGATGAATT	0	-	mmu-miR-1298-5p
ENSMUST00000161122.1|ENSMUSG00000025979.13|OTTMUSG00000034749.4|OTTMUST00000088315.1|Mob4-204|Mob4|1143|nonsense_mediated_decay|	905	912	8	*	7mer-m8	-2914	AACGAATGAGCT	4	-	mmu-miR-1298-5p
ENSMUST00000161122.1|ENSMUSG00000025979.13|OTTMUSG00000034749.4|OTTMUST00000088315.1|Mob4-204|Mob4|1143|nonsense_mediated_decay|	457	464	8	*	6mer-a1	-1487	TGAAAATGAAAC	4	-	mmu-miR-1298-5p
ENSMUST00000161122.1|ENSMUSG00000025979.13|OTTMUSG00000034749.4|OTTMUST00000088315.1|Mob4-204|Mob4|1143|nonsense_mediated_decay|	628	635	8	*	non-canonical	-1087	TAACAATGATGT	0	-	mmu-miR-1298-5p
ENSMUST00000161122.1|ENSMUSG00000025979.13|OTTMUSG00000034749.4|OTTMUST00000088315.1|Mob4-204|Mob4|1143|nonsense_mediated_decay|	102	109	8	*	non-canonical	-1057	ATTTGATGAAAT	0	-	mmu-miR-1298-5p
ENSMUST00000170139.7|ENSMUSG00000038305.15|OTTMUSG00000035161.9|OTTMUST00000092868.3|Spats2l-212|Spats2l|2315|protein_coding|	216	223	8	*	6mer-a1	-1230	CAATAATGAAAT	3	-	mmu-miR-1298-5p
ENSMUST00000169772.2|ENSMUSG00000038305.15|OTTMUSG00000035161.9|OTTMUST00000089543.1|Spats2l-211|Spats2l|2311|protein_coding|	212	219	8	*	6mer-a1	-1230	CAATAATGAAAT	3	-	mmu-miR-1298-5p
ENSMUST00000185587.1|ENSMUSG00000100750.1|OTTMUSG00000047501.1|OTTMUST00000122568.1|Gm29084-201|Gm29084|1452|antisense|	281	288	8	*	7mer-a1	-2483	ACAGAATGAAGA	0	-	mmu-miR-1298-5p
ENSMUST00000113979.9|ENSMUSG00000026000.16|OTTMUSG00000021584.4|OTTMUST00000051237.1|Lancl1-202|Lancl1|4461|protein_coding|	1581	1588	8	*	7mer-a1	-2387	GCAGAATGAAAC	3	-	mmu-miR-1298-5p
ENSMUST00000113979.9|ENSMUSG00000026000.16|OTTMUSG00000021584.4|OTTMUST00000051237.1|Lancl1-202|Lancl1|4461|protein_coding|	740	747	8	*	6mer-a1	-1520	ACCAAATGAAAT	0	-	mmu-miR-1298-5p
ENSMUST00000113979.9|ENSMUSG00000026000.16|OTTMUSG00000021584.4|OTTMUST00000051237.1|Lancl1-202|Lancl1|4461|protein_coding|	1091	1098	8	*	non-canonical	-1062	TTTGGATGATAC	0	-	mmu-miR-1298-5p
ENSMUST00000187584.6|ENSMUSG00000055322.15|OTTMUSG00000047279.7|OTTMUST00000122227.3|Tns1-208|Tns1|9916|protein_coding|	8349	8356	8	*	7mer-a1	-2388	CAGGAATGAAAG	0	-	mmu-miR-1298-5p
ENSMUST00000187584.6|ENSMUSG00000055322.15|OTTMUSG00000047279.7|OTTMUST00000122227.3|Tns1-208|Tns1|9916|protein_coding|	8275	8282	8	*	6mer	-1847	TGTGAATGATCT	0	-	mmu-miR-1298-5p
ENSMUST00000187584.6|ENSMUSG00000055322.15|OTTMUSG00000047279.7|OTTMUST00000122227.3|Tns1-208|Tns1|9916|protein_coding|	7980	7987	8	*	6mer	-1584	TGTGAATGACCA	0	-	mmu-miR-1298-5p
ENSMUST00000187584.6|ENSMUSG00000055322.15|OTTMUSG00000047279.7|OTTMUST00000122227.3|Tns1-208|Tns1|9916|protein_coding|	1059	1066	8	*	6mer-a1	-1574	TCAAAATGAACA	5	-	mmu-miR-1298-5p
ENSMUST00000187584.6|ENSMUSG00000055322.15|OTTMUSG00000047279.7|OTTMUST00000122227.3|Tns1-208|Tns1|9916|protein_coding|	960	967	8	*	6mer-a1	-1388	TTGCAATGAAGA	6	-	mmu-miR-1298-5p
ENSMUST00000187584.6|ENSMUSG00000055322.15|OTTMUSG00000047279.7|OTTMUST00000122227.3|Tns1-208|Tns1|9916|protein_coding|	8924	8931	8	*	6mer-a1	-1371	GACAAATGAATG	0	-	mmu-miR-1298-5p
ENSMUST00000187584.6|ENSMUSG00000055322.15|OTTMUSG00000047279.7|OTTMUST00000122227.3|Tns1-208|Tns1|9916|protein_coding|	9892	9899	8	*	non-canonical	-1319	TATAAATGATAA	1	-	mmu-miR-1298-5p
ENSMUST00000187584.6|ENSMUSG00000055322.15|OTTMUSG00000047279.7|OTTMUST00000122227.3|Tns1-208|Tns1|9916|protein_coding|	6496	6503	8	*	non-canonical	-1216	AAAAAATGATGC	4	-	mmu-miR-1298-5p
ENSMUST00000187584.6|ENSMUSG00000055322.15|OTTMUSG00000047279.7|OTTMUST00000122227.3|Tns1-208|Tns1|9916|protein_coding|	6322	6329	8	*	wobbled 7mer	-1152	GTCGGATGACAA	0	-	mmu-miR-1298-5p
ENSMUST00000188797.6|ENSMUSG00000026235.14|OTTMUSG00000047778.2|OTTMUST00000123013.1|Epha4-204|Epha4|3612|protein_coding|	140	147	8	*	8mer	-3491	CGCGAATGAAGT	0	-	mmu-miR-1298-5p
ENSMUST00000188797.6|ENSMUSG00000026235.14|OTTMUSG00000047778.2|OTTMUST00000123013.1|Epha4-204|Epha4|3612|protein_coding|	1505	1512	8	*	7mer-a1	-2415	TCAGAATGAACG	3	-	mmu-miR-1298-5p
ENSMUST00000188797.6|ENSMUSG00000026235.14|OTTMUSG00000047778.2|OTTMUST00000123013.1|Epha4-204|Epha4|3612|protein_coding|	3209	3216	8	*	6mer	-1947	AATGAATGACCT	2	-	mmu-miR-1298-5p
ENSMUST00000188797.6|ENSMUSG00000026235.14|OTTMUSG00000047778.2|OTTMUST00000123013.1|Epha4-204|Epha4|3612|protein_coding|	2195	2202	8	*	6mer	-1657	GAAGAATGATGG	0	-	mmu-miR-1298-5p
ENSMUST00000189121.1|ENSMUSG00000101751.1|OTTMUSG00000048035.1|OTTMUST00000123464.1|Gm2427-201|Gm2427|881|unprocessed_pseudogene|	165	172	8	*	non-canonical	-1289	TTGAAATGATGG	0	-	mmu-miR-1298-5p
ENSMUST00000172794.7|ENSMUSG00000048000.15|OTTMUSG00000037064.6|OTTMUST00000095335.2|Gigyf2-205|Gigyf2|4029|protein_coding|	2914	2921	8	*	6mer-a1	-1374	CACAAATGAAGC	0	-	mmu-miR-1298-5p
ENSMUST00000113212.3|ENSMUSG00000079436.3|OTTMUSG00000037066.2|OTTMUST00000095333.1|Kcnj13-201|Kcnj13|1270|protein_coding|	1038	1045	8	*	non-canonical	-1025	CTCTAATGACTC	0	-	mmu-miR-1298-5p
ENSMUST00000168235.1|ENSMUSG00000026259.14|OTTMUSG00000036755.2|OTTMUST00000094298.1|Ngef-204|Ngef|1110|protein_coding|	315	322	8	*	non-canonical	-1039	CTTCAATGACCT	0	-	mmu-miR-1298-5p
ENSMUST00000086725.5|ENSMUSG00000067017.5|-|-|Gm3608-201|Gm3608|2858|pseudogene|	2365	2372	8	*	7mer-a1	-2600	CTGGAATGAACC	0	-	mmu-miR-1298-5p
ENSMUST00000086725.5|ENSMUSG00000067017.5|-|-|Gm3608-201|Gm3608|2858|pseudogene|	668	675	8	*	6mer-a1	-1360	TTCTAATGAAGT	0	-	mmu-miR-1298-5p
ENSMUST00000086725.5|ENSMUSG00000067017.5|-|-|Gm3608-201|Gm3608|2858|pseudogene|	38	45	8	*	wobbled 8mer	-1334	GTCGGATGAAGA	1	-	mmu-miR-1298-5p
ENSMUST00000086725.5|ENSMUSG00000067017.5|-|-|Gm3608-201|Gm3608|2858|pseudogene|	98	105	8	*	6mer-a1	-1273	GTTTAATGAAGT	0	-	mmu-miR-1298-5p
ENSMUST00000086725.5|ENSMUSG00000067017.5|-|-|Gm3608-201|Gm3608|2858|pseudogene|	2789	2796	8	*	6mer-a1	-1243	TGCAAATGAAAG	0	-	mmu-miR-1298-5p
ENSMUST00000086725.5|ENSMUSG00000067017.5|-|-|Gm3608-201|Gm3608|2858|pseudogene|	134	141	8	*	non-canonical	-1122	TAACAATGACAA	0	-	mmu-miR-1298-5p
ENSMUST00000073490.6|ENSMUSG00000026354.8|OTTMUSG00000030320.1|OTTMUST00000075103.1|Lct-201|Lct|6174|protein_coding|	5953	5960	8	*	6mer-a1	-2403	TTGAAATGAAAA	0	-	mmu-miR-1298-5p
ENSMUST00000073490.6|ENSMUSG00000026354.8|OTTMUSG00000030320.1|OTTMUST00000075103.1|Lct-201|Lct|6174|protein_coding|	4634	4641	8	*	6mer	-1583	ACTGAATGAGCC	6	-	mmu-miR-1298-5p
ENSMUST00000073490.6|ENSMUSG00000026354.8|OTTMUSG00000030320.1|OTTMUST00000075103.1|Lct-201|Lct|6174|protein_coding|	889	896	8	*	6mer	-1497	CTGGAATGAGCC	0	-	mmu-miR-1298-5p
ENSMUST00000073490.6|ENSMUSG00000026354.8|OTTMUSG00000030320.1|OTTMUST00000075103.1|Lct-201|Lct|6174|protein_coding|	5345	5352	8	*	6mer-a1	-1282	CATTAATGAAGC	2	-	mmu-miR-1298-5p
ENSMUST00000073490.6|ENSMUSG00000026354.8|OTTMUSG00000030320.1|OTTMUST00000075103.1|Lct-201|Lct|6174|protein_coding|	128	135	8	*	non-canonical	-1187	AACAAATGACTT	0	-	mmu-miR-1298-5p
ENSMUST00000073490.6|ENSMUSG00000026354.8|OTTMUSG00000030320.1|OTTMUST00000075103.1|Lct-201|Lct|6174|protein_coding|	4277	4284	8	*	6mer	-1119	TGGGAATGACGA	0	-	mmu-miR-1298-5p
ENSMUST00000073490.6|ENSMUSG00000026354.8|OTTMUSG00000030320.1|OTTMUST00000075103.1|Lct-201|Lct|6174|protein_coding|	5306	5313	8	*	non-canonical	-1010	ACTCAATGACAC	3	-	mmu-miR-1298-5p
ENSMUST00000121990.1|ENSMUSG00000026452.15|OTTMUSG00000029462.3|OTTMUST00000073004.1|Syt2-201|Syt2|6879|protein_coding|	1251	1258	8	*	7mer-a1	-2460	CAAGAATGAAGC	6	-	mmu-miR-1298-5p
ENSMUST00000121990.1|ENSMUSG00000026452.15|OTTMUSG00000029462.3|OTTMUST00000073004.1|Syt2-201|Syt2|6879|protein_coding|	4285	4292	8	*	6mer	-1929	TCTGAATGATCC	0	-	mmu-miR-1298-5p
ENSMUST00000121990.1|ENSMUSG00000026452.15|OTTMUSG00000029462.3|OTTMUST00000073004.1|Syt2-201|Syt2|6879|protein_coding|	1929	1936	8	*	6mer	-1660	CTGGAATGAGTC	0	-	mmu-miR-1298-5p
ENSMUST00000121990.1|ENSMUSG00000026452.15|OTTMUSG00000029462.3|OTTMUST00000073004.1|Syt2-201|Syt2|6879|protein_coding|	6265	6272	8	*	non-canonical	-1046	AAGTAATGAGTA	0	-	mmu-miR-1298-5p
ENSMUST00000168381.7|ENSMUSG00000073557.11|OTTMUSG00000021600.2|-|Ppp1r12b-209|Ppp1r12b|3621|protein_coding|	2405	2412	8	*	non-canonical	-1066	TTTGGATGATCA	0	-	mmu-miR-1298-5p
ENSMUST00000112046.1|ENSMUSG00000041483.14|OTTMUSG00000022094.1|OTTMUST00000052462.1|Zfp281-202|Zfp281|4937|protein_coding|	3585	3592	8	*	6mer	-1725	CTGGAATGATAG	0	-	mmu-miR-1298-5p
ENSMUST00000112046.1|ENSMUSG00000041483.14|OTTMUSG00000022094.1|OTTMUST00000052462.1|Zfp281-202|Zfp281|4937|protein_coding|	1428	1435	8	*	6mer-a1	-1659	AACAAATGAATC	4	-	mmu-miR-1298-5p
ENSMUST00000112046.1|ENSMUSG00000041483.14|OTTMUSG00000022094.1|OTTMUST00000052462.1|Zfp281-202|Zfp281|4937|protein_coding|	2133	2140	8	*	non-canonical	-1152	TTCAAATGATAA	0	-	mmu-miR-1298-5p
ENSMUST00000112030.8|ENSMUSG00000019230.14|OTTMUSG00000022572.7|OTTMUST00000054114.4|Lhx9-205|Lhx9|4633|protein_coding|	2457	2464	8	*	7mer-m8	-2841	TACGAATGACAG	0	-	mmu-miR-1298-5p
ENSMUST00000112030.8|ENSMUSG00000019230.14|OTTMUSG00000022572.7|OTTMUST00000054114.4|Lhx9-205|Lhx9|4633|protein_coding|	1935	1942	8	*	6mer	-1315	AGAGAATGAGGT	1	-	mmu-miR-1298-5p
ENSMUST00000112030.8|ENSMUSG00000019230.14|OTTMUSG00000022572.7|OTTMUST00000054114.4|Lhx9-205|Lhx9|4633|protein_coding|	2006	2013	8	*	non-canonical	-1049	CATGGATGAAAA	0	-	mmu-miR-1298-5p
ENSMUST00000112030.8|ENSMUSG00000019230.14|OTTMUSG00000022572.7|OTTMUST00000054114.4|Lhx9-205|Lhx9|4633|protein_coding|	1342	1349	8	*	non-canonical	-1038	ATTGAATGTTAA	0	-	mmu-miR-1298-5p
ENSMUST00000112030.8|ENSMUSG00000019230.14|OTTMUSG00000022572.7|OTTMUST00000054114.4|Lhx9-205|Lhx9|4633|protein_coding|	4194	4201	8	*	non-canonical	-1001	AATCCCTGAATA	0	-	mmu-miR-1298-5p
ENSMUST00000168527.7|ENSMUSG00000056268.15|OTTMUSG00000033401.8|-|Dennd1b-202|Dennd1b|8206|protein_coding|	537	544	8	*	7mer-a1	-2907	TTTGAATGAAAC	3	-	mmu-miR-1298-5p
ENSMUST00000168527.7|ENSMUSG00000056268.15|OTTMUSG00000033401.8|-|Dennd1b-202|Dennd1b|8206|protein_coding|	8139	8146	8	*	7mer-a1	-2706	GTTGAATGAACT	0	-	mmu-miR-1298-5p
ENSMUST00000168527.7|ENSMUSG00000056268.15|OTTMUSG00000033401.8|-|Dennd1b-202|Dennd1b|8206|protein_coding|	6565	6572	8	*	7mer-a1	-2439	TCAGAATGAAAG	5	-	mmu-miR-1298-5p
ENSMUST00000168527.7|ENSMUSG00000056268.15|OTTMUSG00000033401.8|-|Dennd1b-202|Dennd1b|8206|protein_coding|	7518	7525	8	*	6mer-a1	-1866	GTGAAATGAAGT	4	-	mmu-miR-1298-5p
ENSMUST00000168527.7|ENSMUSG00000056268.15|OTTMUSG00000033401.8|-|Dennd1b-202|Dennd1b|8206|protein_coding|	7374	7381	8	*	6mer	-1504	CTTGAATGAGGC	0	-	mmu-miR-1298-5p
ENSMUST00000168527.7|ENSMUSG00000056268.15|OTTMUSG00000033401.8|-|Dennd1b-202|Dennd1b|8206|protein_coding|	234	241	8	*	6mer-a1	-1425	TGAAAATGAAGA	0	-	mmu-miR-1298-5p
ENSMUST00000168527.7|ENSMUSG00000056268.15|OTTMUSG00000033401.8|-|Dennd1b-202|Dennd1b|8206|protein_coding|	1572	1579	8	*	6mer-a1	-1313	ACACAATGAAAA	0	-	mmu-miR-1298-5p
ENSMUST00000168527.7|ENSMUSG00000056268.15|OTTMUSG00000033401.8|-|Dennd1b-202|Dennd1b|8206|protein_coding|	5217	5224	8	*	non-canonical	-1240	TTTAAATGACAC	3	-	mmu-miR-1298-5p
ENSMUST00000168527.7|ENSMUSG00000056268.15|OTTMUSG00000033401.8|-|Dennd1b-202|Dennd1b|8206|protein_coding|	990	997	8	*	non-canonical	-1184	ATTTAATGACTT	0	-	mmu-miR-1298-5p
ENSMUST00000168527.7|ENSMUSG00000056268.15|OTTMUSG00000033401.8|-|Dennd1b-202|Dennd1b|8206|protein_coding|	7568	7575	8	*	non-canonical	-1123	CTCAAATGATTA	0	-	mmu-miR-1298-5p
ENSMUST00000168527.7|ENSMUSG00000056268.15|OTTMUSG00000033401.8|-|Dennd1b-202|Dennd1b|8206|protein_coding|	7823	7830	8	*	non-canonical	-1123	TTTAAATGAGTT	0	-	mmu-miR-1298-5p
ENSMUST00000168527.7|ENSMUSG00000056268.15|OTTMUSG00000033401.8|-|Dennd1b-202|Dennd1b|8206|protein_coding|	7891	7898	8	*	non-canonical	-1040	ATTGAATGTTTC	2	-	mmu-miR-1298-5p
ENSMUST00000035065.8|ENSMUSG00000032487.8|OTTMUSG00000049547.2|OTTMUST00000126288.1|Ptgs2-201|Ptgs2|4453|protein_coding|	2232	2239	8	*	6mer-a1	-1657	GGGAAATGAATT	0	-	mmu-miR-1298-5p
ENSMUST00000035065.8|ENSMUSG00000032487.8|OTTMUSG00000049547.2|OTTMUST00000126288.1|Ptgs2-201|Ptgs2|4453|protein_coding|	4049	4056	8	*	non-canonical	-1505	AAGAAATGATGA	0	-	mmu-miR-1298-5p
ENSMUST00000035065.8|ENSMUSG00000032487.8|OTTMUSG00000049547.2|OTTMUST00000126288.1|Ptgs2-201|Ptgs2|4453|protein_coding|	4100	4107	8	*	6mer-a1	-1212	GTCTAATGAAGA	0	-	mmu-miR-1298-5p
ENSMUST00000035065.8|ENSMUSG00000032487.8|OTTMUSG00000049547.2|OTTMUST00000126288.1|Ptgs2-201|Ptgs2|4453|protein_coding|	3789	3796	8	*	non-canonical	-1183	ACAAAATGATGA	0	-	mmu-miR-1298-5p
ENSMUST00000035065.8|ENSMUSG00000032487.8|OTTMUSG00000049547.2|OTTMUST00000126288.1|Ptgs2-201|Ptgs2|4453|protein_coding|	3588	3595	8	*	non-canonical	-1007	CAATAATGATGA	0	-	mmu-miR-1298-5p
ENSMUST00000035065.8|ENSMUSG00000032487.8|OTTMUSG00000049547.2|OTTMUST00000126288.1|Ptgs2-201|Ptgs2|4453|protein_coding|	4170	4177	8	*	non-canonical	-1000	TTAAGATGAAAA	0	-	mmu-miR-1298-5p
ENSMUST00000094477.3|ENSMUSG00000006010.14|OTTMUSG00000021629.2|OTTMUST00000051352.2|Odr4-202|Odr4|1809|nonsense_mediated_decay|	1136	1143	8	*	7mer-a1	-2739	TCTGAATGAAAT	2	-	mmu-miR-1298-5p
ENSMUST00000094477.3|ENSMUSG00000006010.14|OTTMUSG00000021629.2|OTTMUST00000051352.2|Odr4-202|Odr4|1809|nonsense_mediated_decay|	320	327	8	*	non-canonical	-1174	ACAAAATGACAA	0	-	mmu-miR-1298-5p
ENSMUST00000094477.3|ENSMUSG00000006010.14|OTTMUSG00000021629.2|OTTMUST00000051352.2|Odr4-202|Odr4|1809|nonsense_mediated_decay|	362	369	8	*	non-canonical	-1043	TTTGGATGAAGA	5	-	mmu-miR-1298-5p
ENSMUST00000119161.8|ENSMUSG00000006005.18|OTTMUSG00000029496.5|OTTMUST00000073088.3|Tpr-201|Tpr|7480|protein_coding|	4892	4899	8	*	7mer-a1	-2978	AATGAATGAAAA	5	-	mmu-miR-1298-5p
ENSMUST00000119161.8|ENSMUSG00000006005.18|OTTMUSG00000029496.5|OTTMUST00000073088.3|Tpr-201|Tpr|7480|protein_coding|	5038	5045	8	*	7mer-m8	-2700	TCCGAATGACTG	0	-	mmu-miR-1298-5p
ENSMUST00000119161.8|ENSMUSG00000006005.18|OTTMUSG00000029496.5|OTTMUST00000073088.3|Tpr-201|Tpr|7480|protein_coding|	3389	3396	8	*	7mer-a1	-2451	TCAGAATGAAGT	0	-	mmu-miR-1298-5p
ENSMUST00000119161.8|ENSMUSG00000006005.18|OTTMUSG00000029496.5|OTTMUST00000073088.3|Tpr-201|Tpr|7480|protein_coding|	905	912	8	*	6mer-a1	-1956	AGGAAATGAAAT	0	-	mmu-miR-1298-5p
ENSMUST00000119161.8|ENSMUSG00000006005.18|OTTMUSG00000029496.5|OTTMUST00000073088.3|Tpr-201|Tpr|7480|protein_coding|	701	708	8	*	6mer-a1	-1810	TCTAAATGAAAA	0	-	mmu-miR-1298-5p
ENSMUST00000119161.8|ENSMUSG00000006005.18|OTTMUSG00000029496.5|OTTMUST00000073088.3|Tpr-201|Tpr|7480|protein_coding|	3434	3441	8	*	6mer-a1	-1744	AAGTAATGAACA	0	-	mmu-miR-1298-5p
ENSMUST00000119161.8|ENSMUSG00000006005.18|OTTMUSG00000029496.5|OTTMUST00000073088.3|Tpr-201|Tpr|7480|protein_coding|	995	1002	8	*	6mer-a1	-1652	ATCAAATGAACA	0	-	mmu-miR-1298-5p
ENSMUST00000119161.8|ENSMUSG00000006005.18|OTTMUSG00000029496.5|OTTMUST00000073088.3|Tpr-201|Tpr|7480|protein_coding|	4370	4377	8	*	6mer-a1	-1479	GCTAAATGAAGA	5	-	mmu-miR-1298-5p
ENSMUST00000119161.8|ENSMUSG00000006005.18|OTTMUSG00000029496.5|OTTMUST00000073088.3|Tpr-201|Tpr|7480|protein_coding|	4060	4067	8	*	6mer-a1	-1299	AAACAATGAACG	0	-	mmu-miR-1298-5p
ENSMUST00000119161.8|ENSMUSG00000006005.18|OTTMUSG00000029496.5|OTTMUST00000073088.3|Tpr-201|Tpr|7480|protein_coding|	3815	3822	8	*	6mer-a1	-1213	TCTCAATGAAGA	0	-	mmu-miR-1298-5p
ENSMUST00000119161.8|ENSMUSG00000006005.18|OTTMUSG00000029496.5|OTTMUST00000073088.3|Tpr-201|Tpr|7480|protein_coding|	3571	3578	8	*	non-canonical	-1179	CAAAAATGACAT	0	-	mmu-miR-1298-5p
ENSMUST00000119161.8|ENSMUSG00000006005.18|OTTMUSG00000029496.5|OTTMUST00000073088.3|Tpr-201|Tpr|7480|protein_coding|	6203	6210	8	*	6mer-a1	-1177	TAGTAATGAAGG	0	-	mmu-miR-1298-5p
ENSMUST00000119161.8|ENSMUSG00000006005.18|OTTMUSG00000029496.5|OTTMUST00000073088.3|Tpr-201|Tpr|7480|protein_coding|	6110	6117	8	*	non-canonical	-1105	AGAAAATGATGG	2	-	mmu-miR-1298-5p
ENSMUST00000119161.8|ENSMUSG00000006005.18|OTTMUSG00000029496.5|OTTMUST00000073088.3|Tpr-201|Tpr|7480|protein_coding|	7385	7392	8	*	non-canonical	-1069	ATATAATGATTG	5	-	mmu-miR-1298-5p
ENSMUST00000119161.8|ENSMUSG00000006005.18|OTTMUSG00000029496.5|OTTMUST00000073088.3|Tpr-201|Tpr|7480|protein_coding|	7124	7131	8	*	non-canonical	-1057	ATCTGATGAATC	3	-	mmu-miR-1298-5p
ENSMUST00000119161.8|ENSMUSG00000006005.18|OTTMUSG00000029496.5|OTTMUST00000073088.3|Tpr-201|Tpr|7480|protein_coding|	2542	2549	8	*	non-canonical	-1005	ACACAATGACGC	0	-	mmu-miR-1298-5p
ENSMUST00000035911.4|ENSMUSG00000040423.10|OTTMUSG00000034799.1|OTTMUST00000088461.1|Rc3h1-201|Rc3h1|3476|protein_coding|	3106	3113	8	*	6mer	-1927	CTGGAATGATCT	0	-	mmu-miR-1298-5p
ENSMUST00000035911.4|ENSMUSG00000040423.10|OTTMUSG00000034799.1|OTTMUST00000088461.1|Rc3h1-201|Rc3h1|3476|protein_coding|	1432	1439	8	*	6mer-a1	-1577	GTAAAATGAACA	0	-	mmu-miR-1298-5p
ENSMUST00000035911.4|ENSMUSG00000040423.10|OTTMUSG00000034799.1|OTTMUST00000088461.1|Rc3h1-201|Rc3h1|3476|protein_coding|	3410	3417	8	*	non-canonical	-1126	TAACAATGATTC	0	-	mmu-miR-1298-5p
ENSMUST00000035911.4|ENSMUSG00000040423.10|OTTMUSG00000034799.1|OTTMUST00000088461.1|Rc3h1-201|Rc3h1|3476|protein_coding|	2599	2606	8	*	non-canonical	-1095	TGGAAATGATGA	0	-	mmu-miR-1298-5p
ENSMUST00000035911.4|ENSMUSG00000040423.10|OTTMUSG00000034799.1|OTTMUST00000088461.1|Rc3h1-201|Rc3h1|3476|protein_coding|	2459	2466	8	*	non-canonical	-1043	TTTGGATGAAGA	0	-	mmu-miR-1298-5p
ENSMUST00000035911.4|ENSMUSG00000040423.10|OTTMUSG00000034799.1|OTTMUST00000088461.1|Rc3h1-201|Rc3h1|3476|protein_coding|	2495	2502	8	*	non-canonical	-1042	AGCAAATGATTA	0	-	mmu-miR-1298-5p
ENSMUST00000035911.4|ENSMUSG00000040423.10|OTTMUSG00000034799.1|OTTMUST00000088461.1|Rc3h1-201|Rc3h1|3476|protein_coding|	3208	3215	8	*	non-canonical	-1014	TAGACATGAAAA	0	-	mmu-miR-1298-5p
ENSMUST00000086040.5|ENSMUSG00000026579.8|OTTMUSG00000034808.1|OTTMUST00000088478.1|F5-201|F5|7430|protein_coding|	2823	2830	8	*	7mer-a1	-2470	CTGGAATGAAGT	0	-	mmu-miR-1298-5p
ENSMUST00000086040.5|ENSMUSG00000026579.8|OTTMUSG00000034808.1|OTTMUST00000088478.1|F5-201|F5|7430|protein_coding|	6997	7004	8	*	6mer	-2222	ATGGAATGATAT	0	-	mmu-miR-1298-5p
ENSMUST00000086040.5|ENSMUSG00000026579.8|OTTMUSG00000034808.1|OTTMUST00000088478.1|F5-201|F5|7430|protein_coding|	5619	5626	8	*	6mer-a1	-1910	TTGAAATGAAGG	0	-	mmu-miR-1298-5p
ENSMUST00000086040.5|ENSMUSG00000026579.8|OTTMUSG00000034808.1|OTTMUST00000088478.1|F5-201|F5|7430|protein_coding|	2263	2270	8	*	6mer-a1	-1572	AGAAAATGAATT	0	-	mmu-miR-1298-5p
ENSMUST00000086040.5|ENSMUSG00000026579.8|OTTMUSG00000034808.1|OTTMUST00000088478.1|F5-201|F5|7430|protein_coding|	2620	2627	8	*	non-canonical	-1175	TGAAAATGATAT	0	-	mmu-miR-1298-5p
ENSMUST00000086040.5|ENSMUSG00000026579.8|OTTMUSG00000034808.1|OTTMUST00000088478.1|F5-201|F5|7430|protein_coding|	3385	3392	8	*	non-canonical	-1130	GAAAAATGACAC	0	-	mmu-miR-1298-5p
ENSMUST00000086040.5|ENSMUSG00000026579.8|OTTMUSG00000034808.1|OTTMUST00000088478.1|F5-201|F5|7430|protein_coding|	3295	3302	8	*	6mer-a1	-1004	GTCCAATGAAAC	3	-	mmu-miR-1298-5p
ENSMUST00000094276.4|ENSMUSG00000063659.11|OTTMUSG00000050359.3|OTTMUST00000127826.1|Zbtb18-202|Zbtb18|4204|protein_coding|	1402	1409	8	*	non-canonical	-1038	CACTAATGACTA	3	-	mmu-miR-1298-5p
ENSMUST00000094276.4|ENSMUSG00000063659.11|OTTMUSG00000050359.3|OTTMUST00000127826.1|Zbtb18-202|Zbtb18|4204|protein_coding|	2533	2540	8	*	non-canonical	-1002	ATTGCATGAATA	5	-	mmu-miR-1298-5p
ENSMUST00000175916.7|ENSMUSG00000010175.13|OTTMUSG00000040162.4|OTTMUST00000104400.3|Prox1-202|Prox1|7913|protein_coding|	4098	4105	8	*	non-canonical	-1204	TAAAAATGACAC	0	-	mmu-miR-1298-5p
ENSMUST00000175916.7|ENSMUSG00000010175.13|OTTMUSG00000040162.4|OTTMUST00000104400.3|Prox1-202|Prox1|7913|protein_coding|	1314	1321	8	*	non-canonical	-1107	CGAAAATGATGA	0	-	mmu-miR-1298-5p
ENSMUST00000027975.7|ENSMUSG00000026664.7|OTTMUSG00000010818.1|OTTMUST00000025296.1|Phyh-201|Phyh|1438|protein_coding|	1185	1192	8	*	6mer-a1	-1623	ACAAAATGAAAA	0	-	mmu-miR-1298-5p
ENSMUST00000028117.3|ENSMUSG00000026775.9|OTTMUSG00000011633.2|OTTMUST00000027219.1|Yme1l1-201|Yme1l1|4707|protein_coding|	2075	2082	8	*	7mer-a1	-2958	ATGGAATGAAAC	5	-	mmu-miR-1298-5p
ENSMUST00000028117.3|ENSMUSG00000026775.9|OTTMUSG00000011633.2|OTTMUST00000027219.1|Yme1l1-201|Yme1l1|4707|protein_coding|	4681	4688	8	*	6mer-a1	-1727	TAAAAATGAATT	0	-	mmu-miR-1298-5p
ENSMUST00000028117.3|ENSMUSG00000026775.9|OTTMUSG00000011633.2|OTTMUST00000027219.1|Yme1l1-201|Yme1l1|4707|protein_coding|	2233	2240	8	*	6mer	-1641	TTGGAATGAGTG	0	-	mmu-miR-1298-5p
ENSMUST00000028117.3|ENSMUSG00000026775.9|OTTMUSG00000011633.2|OTTMUST00000027219.1|Yme1l1-201|Yme1l1|4707|protein_coding|	3197	3204	8	*	6mer-a1	-1568	TCAAAATGAAAC	0	-	mmu-miR-1298-5p
ENSMUST00000028117.3|ENSMUSG00000026775.9|OTTMUSG00000011633.2|OTTMUST00000027219.1|Yme1l1-201|Yme1l1|4707|protein_coding|	3038	3045	8	*	non-canonical	-1270	TTTAAATGATTG	2	-	mmu-miR-1298-5p
ENSMUST00000028117.3|ENSMUSG00000026775.9|OTTMUSG00000011633.2|OTTMUST00000027219.1|Yme1l1-201|Yme1l1|4707|protein_coding|	3227	3234	8	*	non-canonical	-1217	CAAAAATGATCT	2	-	mmu-miR-1298-5p
ENSMUST00000028117.3|ENSMUSG00000026775.9|OTTMUSG00000011633.2|OTTMUST00000027219.1|Yme1l1-201|Yme1l1|4707|protein_coding|	1466	1473	8	*	non-canonical	-1029	CATCGATGAATT	0	-	mmu-miR-1298-5p
ENSMUST00000113870.2|ENSMUSG00000026812.16|OTTMUSG00000011747.4|-|Tsc1-204|Tsc1|7595|protein_coding|	6932	6939	8	*	7mer-a1	-2556	TCAGAATGAAAT	0	-	mmu-miR-1298-5p
ENSMUST00000113870.2|ENSMUSG00000026812.16|OTTMUSG00000011747.4|-|Tsc1-204|Tsc1|7595|protein_coding|	2738	2745	8	*	non-canonical	-1451	TAGAAATGATGA	0	-	mmu-miR-1298-5p
ENSMUST00000113870.2|ENSMUSG00000026812.16|OTTMUSG00000011747.4|-|Tsc1-204|Tsc1|7595|protein_coding|	6307	6314	8	*	6mer	-1262	GGAGAATGAGAA	0	-	mmu-miR-1298-5p
ENSMUST00000113870.2|ENSMUSG00000026812.16|OTTMUSG00000011747.4|-|Tsc1-204|Tsc1|7595|protein_coding|	2309	2316	8	*	6mer-a1	-1168	CAGCAATGAAAG	0	-	mmu-miR-1298-5p
ENSMUST00000113870.2|ENSMUSG00000026812.16|OTTMUSG00000011747.4|-|Tsc1-204|Tsc1|7595|protein_coding|	3126	3133	8	*	6mer-a1	-1160	ACATAATGAAGA	0	-	mmu-miR-1298-5p
ENSMUST00000113870.2|ENSMUSG00000026812.16|OTTMUSG00000011747.4|-|Tsc1-204|Tsc1|7595|protein_coding|	52	59	8	*	6mer-a1	-1125	CCCTAATGAAGA	4	-	mmu-miR-1298-5p
ENSMUST00000113717.7|ENSMUSG00000057738.13|OTTMUSG00000016728.9|OTTMUST00000040529.1|Sptan1-204|Sptan1|7958|protein_coding|	1364	1371	8	*	6mer-a1	-1971	CTGAAATGAAAG	5	-	mmu-miR-1298-5p
ENSMUST00000113717.7|ENSMUSG00000057738.13|OTTMUSG00000016728.9|OTTMUST00000040529.1|Sptan1-204|Sptan1|7958|protein_coding|	2187	2194	8	*	6mer	-1642	TATGAATGAGGT	0	-	mmu-miR-1298-5p
ENSMUST00000113717.7|ENSMUSG00000057738.13|OTTMUSG00000016728.9|OTTMUST00000040529.1|Sptan1-204|Sptan1|7958|protein_coding|	5961	5968	8	*	6mer	-1555	GGTGAATGATGT	0	-	mmu-miR-1298-5p
ENSMUST00000113717.7|ENSMUSG00000057738.13|OTTMUSG00000016728.9|OTTMUST00000040529.1|Sptan1-204|Sptan1|7958|protein_coding|	1701	1708	8	*	6mer-a1	-1479	GCTAAATGAAGA	0	-	mmu-miR-1298-5p
ENSMUST00000113717.7|ENSMUSG00000057738.13|OTTMUSG00000016728.9|OTTMUST00000040529.1|Sptan1-204|Sptan1|7958|protein_coding|	3255	3262	8	*	6mer	-1460	AGTGAATGACCG	4	-	mmu-miR-1298-5p
ENSMUST00000113717.7|ENSMUSG00000057738.13|OTTMUSG00000016728.9|OTTMUST00000040529.1|Sptan1-204|Sptan1|7958|protein_coding|	6789	6796	8	*	6mer	-1409	GGAGAATGACAA	0	-	mmu-miR-1298-5p
ENSMUST00000113717.7|ENSMUSG00000057738.13|OTTMUSG00000016728.9|OTTMUST00000040529.1|Sptan1-204|Sptan1|7958|protein_coding|	3801	3808	8	*	6mer	-1199	GCTGAATGAGCG	0	-	mmu-miR-1298-5p
ENSMUST00000113717.7|ENSMUSG00000057738.13|OTTMUSG00000016728.9|OTTMUST00000040529.1|Sptan1-204|Sptan1|7958|protein_coding|	843	850	8	*	6mer-a1	-1188	AGTTAATGAAGT	0	-	mmu-miR-1298-5p
ENSMUST00000139624.7|ENSMUSG00000026825.17|OTTMUSG00000012945.7|OTTMUST00000031099.4|Dnm1-209|Dnm1|3337|nonsense_mediated_decay|	489	496	8	*	6mer	-1674	CAGGAATGACCA	4	-	mmu-miR-1298-5p
ENSMUST00000139624.7|ENSMUSG00000026825.17|OTTMUSG00000012945.7|OTTMUST00000031099.4|Dnm1-209|Dnm1|3337|nonsense_mediated_decay|	1030	1037	8	*	wobbled 7mer	-1129	ACCGGATGACCC	0	-	mmu-miR-1298-5p
ENSMUST00000176438.8|ENSMUSG00000026872.17|OTTMUSG00000012355.11|OTTMUST00000029410.4|Zeb2-212|Zeb2|9124|protein_coding|	2352	2359	8	*	7mer-a1	-2548	GATGAATGAAGA	0	-	mmu-miR-1298-5p
ENSMUST00000176438.8|ENSMUSG00000026872.17|OTTMUSG00000012355.11|OTTMUST00000029410.4|Zeb2-212|Zeb2|9124|protein_coding|	1562	1569	8	*	7mer-m8	-2480	GCCGAATGAGAA	0	-	mmu-miR-1298-5p
ENSMUST00000176438.8|ENSMUSG00000026872.17|OTTMUSG00000012355.11|OTTMUST00000029410.4|Zeb2-212|Zeb2|9124|protein_coding|	1242	1249	8	*	7mer-a1	-2434	GAAGAATGAAGA	0	-	mmu-miR-1298-5p
ENSMUST00000176438.8|ENSMUSG00000026872.17|OTTMUSG00000012355.11|OTTMUST00000029410.4|Zeb2-212|Zeb2|9124|protein_coding|	869	876	8	*	6mer-a1	-1938	AAGAAATGAAGG	0	-	mmu-miR-1298-5p
ENSMUST00000176438.8|ENSMUSG00000026872.17|OTTMUSG00000012355.11|OTTMUST00000029410.4|Zeb2-212|Zeb2|9124|protein_coding|	6541	6548	8	*	non-canonical	-1450	TTGAAATGACAC	0	-	mmu-miR-1298-5p
ENSMUST00000176438.8|ENSMUSG00000026872.17|OTTMUSG00000012355.11|OTTMUST00000029410.4|Zeb2-212|Zeb2|9124|protein_coding|	533	540	8	*	6mer-a1	-1313	TATCAATGAAGC	0	-	mmu-miR-1298-5p
ENSMUST00000176438.8|ENSMUSG00000026872.17|OTTMUSG00000012355.11|OTTMUST00000029410.4|Zeb2-212|Zeb2|9124|protein_coding|	2243	2250	8	*	non-canonical	-1244	ATAAAATGATTG	0	-	mmu-miR-1298-5p
ENSMUST00000176438.8|ENSMUSG00000026872.17|OTTMUSG00000012355.11|OTTMUST00000029410.4|Zeb2-212|Zeb2|9124|protein_coding|	6608	6615	8	*	non-canonical	-1203	ATGTAATGACTA	0	-	mmu-miR-1298-5p
ENSMUST00000176438.8|ENSMUSG00000026872.17|OTTMUSG00000012355.11|OTTMUST00000029410.4|Zeb2-212|Zeb2|9124|protein_coding|	5452	5459	8	*	non-canonical	-1129	TTCGACTGAAAA	0	-	mmu-miR-1298-5p
ENSMUST00000176438.8|ENSMUSG00000026872.17|OTTMUSG00000012355.11|OTTMUST00000029410.4|Zeb2-212|Zeb2|9124|protein_coding|	8298	8305	8	*	non-canonical	-1114	TAACGATGAATA	5	-	mmu-miR-1298-5p
ENSMUST00000176438.8|ENSMUSG00000026872.17|OTTMUSG00000012355.11|OTTMUST00000029410.4|Zeb2-212|Zeb2|9124|protein_coding|	1122	1129	8	*	non-canonical	-1110	AGAAAATGACCT	3	-	mmu-miR-1298-5p
ENSMUST00000176438.8|ENSMUSG00000026872.17|OTTMUSG00000012355.11|OTTMUST00000029410.4|Zeb2-212|Zeb2|9124|protein_coding|	2133	2140	8	*	6mer-a1	-1106	AGTCAATGAAGC	0	-	mmu-miR-1298-5p
ENSMUST00000176438.8|ENSMUSG00000026872.17|OTTMUSG00000012355.11|OTTMUST00000029410.4|Zeb2-212|Zeb2|9124|protein_coding|	6256	6263	8	*	non-canonical	-1106	ACACAATGATTT	0	-	mmu-miR-1298-5p
ENSMUST00000176438.8|ENSMUSG00000026872.17|OTTMUSG00000012355.11|OTTMUST00000029410.4|Zeb2-212|Zeb2|9124|protein_coding|	8264	8271	8	*	non-canonical	-1106	ACACAATGATTT	0	-	mmu-miR-1298-5p
ENSMUST00000176438.8|ENSMUSG00000026872.17|OTTMUSG00000012355.11|OTTMUST00000029410.4|Zeb2-212|Zeb2|9124|protein_coding|	5598	5605	8	*	non-canonical	-1092	TGAAAATGACCA	0	-	mmu-miR-1298-5p
ENSMUST00000176438.8|ENSMUSG00000026872.17|OTTMUSG00000012355.11|OTTMUST00000029410.4|Zeb2-212|Zeb2|9124|protein_coding|	1725	1732	8	*	non-canonical	-1084	CTTCAATGACTA	0	-	mmu-miR-1298-5p
ENSMUST00000176438.8|ENSMUSG00000026872.17|OTTMUSG00000012355.11|OTTMUST00000029410.4|Zeb2-212|Zeb2|9124|protein_coding|	5677	5684	8	*	non-canonical	-1039	CTTCAATGACCA	0	-	mmu-miR-1298-5p
ENSMUST00000176438.8|ENSMUSG00000026872.17|OTTMUSG00000012355.11|OTTMUST00000029410.4|Zeb2-212|Zeb2|9124|protein_coding|	6233	6240	8	*	non-canonical	-1022	TATGAATGTATT	2	-	mmu-miR-1298-5p
ENSMUST00000176438.8|ENSMUSG00000026872.17|OTTMUSG00000012355.11|OTTMUST00000029410.4|Zeb2-212|Zeb2|9124|protein_coding|	1531	1538	8	*	non-canonical	-1016	AAGAAATGTATT	4	-	mmu-miR-1298-5p
ENSMUST00000176438.8|ENSMUSG00000026872.17|OTTMUSG00000012355.11|OTTMUST00000029410.4|Zeb2-212|Zeb2|9124|protein_coding|	4676	4683	8	*	non-canonical	-1004	TATTCATGAATT	0	-	mmu-miR-1298-5p
ENSMUST00000201804.3|ENSMUSG00000026872.17|OTTMUSG00000012355.11|OTTMUST00000138688.2|Zeb2-221|Zeb2|2236|protein_coding|	1946	1953	8	*	7mer-a1	-2548	GATGAATGAAGA	0	-	mmu-miR-1298-5p
ENSMUST00000201804.3|ENSMUSG00000026872.17|OTTMUSG00000012355.11|OTTMUST00000138688.2|Zeb2-221|Zeb2|2236|protein_coding|	1156	1163	8	*	7mer-m8	-2480	GCCGAATGAGAA	0	-	mmu-miR-1298-5p
ENSMUST00000201804.3|ENSMUSG00000026872.17|OTTMUSG00000012355.11|OTTMUST00000138688.2|Zeb2-221|Zeb2|2236|protein_coding|	836	843	8	*	7mer-a1	-2434	GAAGAATGAAGA	0	-	mmu-miR-1298-5p
ENSMUST00000201804.3|ENSMUSG00000026872.17|OTTMUSG00000012355.11|OTTMUST00000138688.2|Zeb2-221|Zeb2|2236|protein_coding|	463	470	8	*	6mer-a1	-1938	AAGAAATGAAGG	0	-	mmu-miR-1298-5p
ENSMUST00000201804.3|ENSMUSG00000026872.17|OTTMUSG00000012355.11|OTTMUST00000138688.2|Zeb2-221|Zeb2|2236|protein_coding|	127	134	8	*	6mer-a1	-1313	TATCAATGAAGC	0	-	mmu-miR-1298-5p
ENSMUST00000201804.3|ENSMUSG00000026872.17|OTTMUSG00000012355.11|OTTMUST00000138688.2|Zeb2-221|Zeb2|2236|protein_coding|	1837	1844	8	*	non-canonical	-1244	ATAAAATGATTG	0	-	mmu-miR-1298-5p
ENSMUST00000201804.3|ENSMUSG00000026872.17|OTTMUSG00000012355.11|OTTMUST00000138688.2|Zeb2-221|Zeb2|2236|protein_coding|	716	723	8	*	non-canonical	-1110	AGAAAATGACCT	3	-	mmu-miR-1298-5p
ENSMUST00000201804.3|ENSMUSG00000026872.17|OTTMUSG00000012355.11|OTTMUST00000138688.2|Zeb2-221|Zeb2|2236|protein_coding|	1727	1734	8	*	6mer-a1	-1106	AGTCAATGAAGC	0	-	mmu-miR-1298-5p
ENSMUST00000201804.3|ENSMUSG00000026872.17|OTTMUSG00000012355.11|OTTMUST00000138688.2|Zeb2-221|Zeb2|2236|protein_coding|	1319	1326	8	*	non-canonical	-1084	CTTCAATGACTA	0	-	mmu-miR-1298-5p
ENSMUST00000201804.3|ENSMUSG00000026872.17|OTTMUSG00000012355.11|OTTMUST00000138688.2|Zeb2-221|Zeb2|2236|protein_coding|	1125	1132	8	*	non-canonical	-1016	AAGAAATGTATT	4	-	mmu-miR-1298-5p
ENSMUST00000090940.5|ENSMUSG00000026830.9|OTTMUSG00000012597.1|OTTMUST00000030004.1|Ermn-201|Ermn|3635|protein_coding|	2566	2573	8	*	7mer-a1	-2739	TCTGAATGAAAT	0	-	mmu-miR-1298-5p
ENSMUST00000090940.5|ENSMUSG00000026830.9|OTTMUSG00000012597.1|OTTMUST00000030004.1|Ermn-201|Ermn|3635|protein_coding|	684	691	8	*	7mer-a1	-2677	TTGGAATGAAGA	2	-	mmu-miR-1298-5p
ENSMUST00000090940.5|ENSMUSG00000026830.9|OTTMUSG00000012597.1|OTTMUST00000030004.1|Ermn-201|Ermn|3635|protein_coding|	3377	3384	8	*	6mer-a1	-1515	TGAAAATGAAAT	5	-	mmu-miR-1298-5p
ENSMUST00000090940.5|ENSMUSG00000026830.9|OTTMUSG00000012597.1|OTTMUST00000030004.1|Ermn-201|Ermn|3635|protein_coding|	384	391	8	*	6mer-a1	-1245	CCTCAATGAAAA	0	-	mmu-miR-1298-5p
ENSMUST00000090940.5|ENSMUSG00000026830.9|OTTMUSG00000012597.1|OTTMUST00000030004.1|Ermn-201|Ermn|3635|protein_coding|	1866	1873	8	*	non-canonical	-1128	TAGAAATGAGAG	0	-	mmu-miR-1298-5p
ENSMUST00000135737.1|ENSMUSG00000026839.17|OTTMUSG00000012752.3|OTTMUST00000030472.1|Upp2-205|Upp2|2848|processed_transcript|	1437	1444	8	*	8mer	-3810	CCCGAATGAATA	0	-	mmu-miR-1298-5p
ENSMUST00000135737.1|ENSMUSG00000026839.17|OTTMUSG00000012752.3|OTTMUST00000030472.1|Upp2-205|Upp2|2848|processed_transcript|	2170	2177	8	*	6mer	-1694	CCTGAATGACTT	0	-	mmu-miR-1298-5p
ENSMUST00000135737.1|ENSMUSG00000026839.17|OTTMUSG00000012752.3|OTTMUST00000030472.1|Upp2-205|Upp2|2848|processed_transcript|	1096	1103	8	*	6mer	-1511	ATAGAATGAGGA	0	-	mmu-miR-1298-5p
ENSMUST00000135737.1|ENSMUSG00000026839.17|OTTMUSG00000012752.3|OTTMUST00000030472.1|Upp2-205|Upp2|2848|processed_transcript|	859	866	8	*	6mer	-1435	TCAGAATGAGCA	3	-	mmu-miR-1298-5p
ENSMUST00000135737.1|ENSMUSG00000026839.17|OTTMUSG00000012752.3|OTTMUST00000030472.1|Upp2-205|Upp2|2848|processed_transcript|	1517	1524	8	*	6mer-a1	-1428	GGAAAATGAATA	0	-	mmu-miR-1298-5p
ENSMUST00000135737.1|ENSMUSG00000026839.17|OTTMUSG00000012752.3|OTTMUST00000030472.1|Upp2-205|Upp2|2848|processed_transcript|	1907	1914	8	*	non-canonical	-1095	TTTAAATGAGTC	0	-	mmu-miR-1298-5p
ENSMUST00000147650.1|ENSMUSG00000035168.16|OTTMUSG00000012709.2|OTTMUST00000030328.1|Tanc1-210|Tanc1|3392|retained_intron|	1854	1861	8	*	non-canonical	-1263	AATAAATGATGT	0	-	mmu-miR-1298-5p
ENSMUST00000102735.9|ENSMUSG00000026904.17|OTTMUSG00000012738.2|OTTMUST00000030426.2|Slc4a10-202|Slc4a10|5482|protein_coding|	797	804	8	*	7mer-a1	-2361	GCTGAATGAAGA	4	-	mmu-miR-1298-5p
ENSMUST00000102735.9|ENSMUSG00000026904.17|OTTMUSG00000012738.2|OTTMUST00000030426.2|Slc4a10-202|Slc4a10|5482|protein_coding|	5152	5159	8	*	non-canonical	-1464	TTGAAATGACCA	5	-	mmu-miR-1298-5p
ENSMUST00000102735.9|ENSMUSG00000026904.17|OTTMUSG00000012738.2|OTTMUST00000030426.2|Slc4a10-202|Slc4a10|5482|protein_coding|	3476	3483	8	*	6mer-a1	-1392	AAGCAATGAAAG	0	-	mmu-miR-1298-5p
ENSMUST00000102735.9|ENSMUSG00000026904.17|OTTMUSG00000012738.2|OTTMUST00000030426.2|Slc4a10-202|Slc4a10|5482|protein_coding|	233	240	8	*	non-canonical	-1224	GAGAAATGATGA	0	-	mmu-miR-1298-5p
ENSMUST00000102735.9|ENSMUSG00000026904.17|OTTMUSG00000012738.2|OTTMUST00000030426.2|Slc4a10-202|Slc4a10|5482|protein_coding|	998	1005	8	*	non-canonical	-1216	TAAAAATGATGT	0	-	mmu-miR-1298-5p
ENSMUST00000102735.9|ENSMUSG00000026904.17|OTTMUSG00000012738.2|OTTMUST00000030426.2|Slc4a10-202|Slc4a10|5482|protein_coding|	4835	4842	8	*	6mer-a1	-1142	AGCTAATGAAGA	3	-	mmu-miR-1298-5p
ENSMUST00000102735.9|ENSMUSG00000026904.17|OTTMUSG00000012738.2|OTTMUST00000030426.2|Slc4a10-202|Slc4a10|5482|protein_coding|	4707	4714	8	*	non-canonical	-1132	TATCAATGATTA	0	-	mmu-miR-1298-5p
ENSMUST00000102735.9|ENSMUSG00000026904.17|OTTMUSG00000012738.2|OTTMUST00000030426.2|Slc4a10-202|Slc4a10|5482|protein_coding|	2060	2067	8	*	non-canonical	-1045	GCACAATGATTT	0	-	mmu-miR-1298-5p
ENSMUST00000102735.9|ENSMUSG00000026904.17|OTTMUSG00000012738.2|OTTMUST00000030426.2|Slc4a10-202|Slc4a10|5482|protein_coding|	3347	3354	8	*	non-canonical	-1025	TTCTGATGAAAT	0	-	mmu-miR-1298-5p
ENSMUST00000125446.2|ENSMUSG00000034848.17|OTTMUSG00000012999.2|OTTMUST00000031326.2|Ttc21b-202|Ttc21b|4061|protein_coding|	1314	1321	8	*	6mer	-1868	GTTGAATGATGT	0	-	mmu-miR-1298-5p
ENSMUST00000125446.2|ENSMUSG00000034848.17|OTTMUSG00000012999.2|OTTMUST00000031326.2|Ttc21b-202|Ttc21b|4061|protein_coding|	710	717	8	*	6mer-a1	-1543	AGAAAATGAAAT	0	-	mmu-miR-1298-5p
ENSMUST00000125446.2|ENSMUSG00000034848.17|OTTMUSG00000012999.2|OTTMUST00000031326.2|Ttc21b-202|Ttc21b|4061|protein_coding|	350	357	8	*	6mer-a1	-1339	CCAAAATGAAGG	0	-	mmu-miR-1298-5p
ENSMUST00000125446.2|ENSMUSG00000034848.17|OTTMUSG00000012999.2|OTTMUST00000031326.2|Ttc21b-202|Ttc21b|4061|protein_coding|	1838	1845	8	*	6mer	-1307	CAGGAATGAGGA	0	-	mmu-miR-1298-5p
ENSMUST00000125446.2|ENSMUSG00000034848.17|OTTMUSG00000012999.2|OTTMUST00000031326.2|Ttc21b-202|Ttc21b|4061|protein_coding|	582	589	8	*	non-canonical	-1270	TGGAAATGATAT	0	-	mmu-miR-1298-5p
ENSMUST00000125446.2|ENSMUSG00000034848.17|OTTMUSG00000012999.2|OTTMUST00000031326.2|Ttc21b-202|Ttc21b|4061|protein_coding|	1116	1123	8	*	6mer	-1236	GCTGAATGAGAG	0	-	mmu-miR-1298-5p
ENSMUST00000125446.2|ENSMUSG00000034848.17|OTTMUSG00000012999.2|OTTMUST00000031326.2|Ttc21b-202|Ttc21b|4061|protein_coding|	3267	3274	8	*	6mer-a1	-1231	AGACAATGAAAC	0	-	mmu-miR-1298-5p
ENSMUST00000125446.2|ENSMUSG00000034848.17|OTTMUSG00000012999.2|OTTMUST00000031326.2|Ttc21b-202|Ttc21b|4061|protein_coding|	3938	3945	8	*	non-canonical	-1188	TGAAAATGATTT	0	-	mmu-miR-1298-5p
ENSMUST00000125446.2|ENSMUSG00000034848.17|OTTMUSG00000012999.2|OTTMUST00000031326.2|Ttc21b-202|Ttc21b|4061|protein_coding|	2904	2911	8	*	6mer-a1	-1105	GGACAATGAACC	4	-	mmu-miR-1298-5p
ENSMUST00000125446.2|ENSMUSG00000034848.17|OTTMUSG00000012999.2|OTTMUST00000031326.2|Ttc21b-202|Ttc21b|4061|protein_coding|	1055	1062	8	*	non-canonical	-1082	ACCAAATGATTC	0	-	mmu-miR-1298-5p
ENSMUST00000125446.2|ENSMUSG00000034848.17|OTTMUSG00000012999.2|OTTMUST00000031326.2|Ttc21b-202|Ttc21b|4061|protein_coding|	302	309	8	*	non-canonical	-1025	ATAAAATGAGCC	0	-	mmu-miR-1298-5p
ENSMUST00000125446.2|ENSMUSG00000034848.17|OTTMUSG00000012999.2|OTTMUST00000031326.2|Ttc21b-202|Ttc21b|4061|protein_coding|	1823	1830	8	*	6mer-a1	-1014	TGGCAATGAACC	4	-	mmu-miR-1298-5p
ENSMUST00000183775.7|ENSMUSG00000059173.19|OTTMUSG00000013315.7|OTTMUST00000032229.3|Pde1a-210|Pde1a|4178|nonsense_mediated_decay|	2895	2902	8	*	7mer-a1	-2979	ATGGAATGAACA	0	-	mmu-miR-1298-5p
ENSMUST00000183775.7|ENSMUSG00000059173.19|OTTMUSG00000013315.7|OTTMUST00000032229.3|Pde1a-210|Pde1a|4178|nonsense_mediated_decay|	1015	1022	8	*	6mer-a1	-2032	AGGAAATGAATA	0	-	mmu-miR-1298-5p
ENSMUST00000183775.7|ENSMUSG00000059173.19|OTTMUSG00000013315.7|OTTMUST00000032229.3|Pde1a-210|Pde1a|4178|nonsense_mediated_decay|	2733	2740	8	*	6mer-a1	-2003	GAGAAATGAACT	0	-	mmu-miR-1298-5p
ENSMUST00000183775.7|ENSMUSG00000059173.19|OTTMUSG00000013315.7|OTTMUST00000032229.3|Pde1a-210|Pde1a|4178|nonsense_mediated_decay|	605	612	8	*	6mer-a1	-1706	CTTAAATGAAGC	4	-	mmu-miR-1298-5p
ENSMUST00000183775.7|ENSMUSG00000059173.19|OTTMUSG00000013315.7|OTTMUST00000032229.3|Pde1a-210|Pde1a|4178|nonsense_mediated_decay|	3542	3549	8	*	6mer-a1	-1624	ATAAAATGAAGC	0	-	mmu-miR-1298-5p
ENSMUST00000183775.7|ENSMUSG00000059173.19|OTTMUSG00000013315.7|OTTMUST00000032229.3|Pde1a-210|Pde1a|4178|nonsense_mediated_decay|	2276	2283	8	*	6mer	-1483	ACAGAATGAGAA	0	-	mmu-miR-1298-5p
ENSMUST00000183775.7|ENSMUSG00000059173.19|OTTMUSG00000013315.7|OTTMUST00000032229.3|Pde1a-210|Pde1a|4178|nonsense_mediated_decay|	1788	1795	8	*	6mer-a1	-1299	GGAAAATGAAAG	4	-	mmu-miR-1298-5p
ENSMUST00000183775.7|ENSMUSG00000059173.19|OTTMUSG00000013315.7|OTTMUST00000032229.3|Pde1a-210|Pde1a|4178|nonsense_mediated_decay|	2205	2212	8	*	non-canonical	-1183	ACAAAATGATGA	3	-	mmu-miR-1298-5p
ENSMUST00000183775.7|ENSMUSG00000059173.19|OTTMUSG00000013315.7|OTTMUST00000032229.3|Pde1a-210|Pde1a|4178|nonsense_mediated_decay|	2345	2352	8	*	non-canonical	-1041	ATTGGATGAACG	3	-	mmu-miR-1298-5p
ENSMUST00000183775.7|ENSMUSG00000059173.19|OTTMUSG00000013315.7|OTTMUST00000032229.3|Pde1a-210|Pde1a|4178|nonsense_mediated_decay|	3408	3415	8	*	non-canonical	-1027	TAAAAATGAGAT	4	-	mmu-miR-1298-5p
ENSMUST00000111760.2|ENSMUSG00000027002.13|OTTMUSG00000013373.2|OTTMUST00000032325.1|Nckap1-202|Nckap1|4597|protein_coding|	2597	2604	8	*	6mer	-2072	TTGGAATGACTA	0	-	mmu-miR-1298-5p
ENSMUST00000111760.2|ENSMUSG00000027002.13|OTTMUSG00000013373.2|OTTMUST00000032325.1|Nckap1-202|Nckap1|4597|protein_coding|	2892	2899	8	*	6mer-a1	-1572	AGAAAATGAATT	0	-	mmu-miR-1298-5p
ENSMUST00000111760.2|ENSMUSG00000027002.13|OTTMUSG00000013373.2|OTTMUST00000032325.1|Nckap1-202|Nckap1|4597|protein_coding|	926	933	8	*	non-canonical	-1464	ATGAAATGACCC	0	-	mmu-miR-1298-5p
ENSMUST00000111760.2|ENSMUSG00000027002.13|OTTMUSG00000013373.2|OTTMUST00000032325.1|Nckap1-202|Nckap1|4597|protein_coding|	3296	3303	8	*	6mer-a1	-1434	TTGCAATGAATG	0	-	mmu-miR-1298-5p
ENSMUST00000111760.2|ENSMUSG00000027002.13|OTTMUSG00000013373.2|OTTMUST00000032325.1|Nckap1-202|Nckap1|4597|protein_coding|	1758	1765	8	*	6mer-a1	-1217	CCTCAATGAACT	0	-	mmu-miR-1298-5p
ENSMUST00000111760.2|ENSMUSG00000027002.13|OTTMUSG00000013373.2|OTTMUST00000032325.1|Nckap1-202|Nckap1|4597|protein_coding|	2861	2868	8	*	6mer-a1	-1208	CTGCAATGAAAG	0	-	mmu-miR-1298-5p
ENSMUST00000111760.2|ENSMUSG00000027002.13|OTTMUSG00000013373.2|OTTMUST00000032325.1|Nckap1-202|Nckap1|4597|protein_coding|	2936	2943	8	*	non-canonical	-1200	CAGAAATGAGAT	0	-	mmu-miR-1298-5p
ENSMUST00000111760.2|ENSMUSG00000027002.13|OTTMUSG00000013373.2|OTTMUST00000032325.1|Nckap1-202|Nckap1|4597|protein_coding|	4084	4091	8	*	6mer-a1	-1147	TGATAATGAAAA	0	-	mmu-miR-1298-5p
ENSMUST00000111760.2|ENSMUSG00000027002.13|OTTMUSG00000013373.2|OTTMUST00000032325.1|Nckap1-202|Nckap1|4597|protein_coding|	860	867	8	*	non-canonical	-1044	CATTAATGATAC	0	-	mmu-miR-1298-5p
ENSMUST00000111696.7|ENSMUSG00000034101.14|OTTMUSG00000013442.5|OTTMUST00000032556.1|Ctnnd1-222|Ctnnd1|6281|protein_coding|	5780	5787	8	*	6mer-a1	-1525	ATTTAATGAATG	0	-	mmu-miR-1298-5p
ENSMUST00000111696.7|ENSMUSG00000034101.14|OTTMUSG00000013442.5|OTTMUST00000032556.1|Ctnnd1-222|Ctnnd1|6281|protein_coding|	3276	3283	8	*	6mer	-1492	ACTGAATGAGAG	0	-	mmu-miR-1298-5p
ENSMUST00000111696.7|ENSMUSG00000034101.14|OTTMUSG00000013442.5|OTTMUST00000032556.1|Ctnnd1-222|Ctnnd1|6281|protein_coding|	2172	2179	8	*	6mer-a1	-1244	ACCTAATGAAGA	0	-	mmu-miR-1298-5p
ENSMUST00000111696.7|ENSMUSG00000034101.14|OTTMUSG00000013442.5|OTTMUST00000032556.1|Ctnnd1-222|Ctnnd1|6281|protein_coding|	5726	5733	8	*	6mer-a1	-1149	CTCTAATGAAGG	0	-	mmu-miR-1298-5p
ENSMUST00000111696.7|ENSMUSG00000034101.14|OTTMUSG00000013442.5|OTTMUST00000032556.1|Ctnnd1-222|Ctnnd1|6281|protein_coding|	3868	3875	8	*	non-canonical	-1029	AACTGATGACTT	0	-	mmu-miR-1298-5p
ENSMUST00000111696.7|ENSMUSG00000034101.14|OTTMUSG00000013442.5|OTTMUST00000032556.1|Ctnnd1-222|Ctnnd1|6281|protein_coding|	1076	1083	8	*	non-canonical	-1028	AGACAATGACAA	0	-	mmu-miR-1298-5p
ENSMUST00000111696.7|ENSMUSG00000034101.14|OTTMUSG00000013442.5|OTTMUST00000032556.1|Ctnnd1-222|Ctnnd1|6281|protein_coding|	3411	3418	8	*	non-canonical	-1026	TTTGGATGATGA	0	-	mmu-miR-1298-5p
ENSMUST00000111696.7|ENSMUSG00000034101.14|OTTMUSG00000013442.5|OTTMUST00000032556.1|Ctnnd1-222|Ctnnd1|6281|protein_coding|	5530	5537	8	*	non-canonical	-1009	AACAAATGAGTT	0	-	mmu-miR-1298-5p
ENSMUST00000111317.8|ENSMUSG00000040506.16|OTTMUSG00000014330.2|-|Ambra1-205|Ambra1|4929|protein_coding|	4140	4147	8	*	7mer-a1	-2427	TGTGAATGAAGA	3	-	mmu-miR-1298-5p
ENSMUST00000111317.8|ENSMUSG00000040506.16|OTTMUSG00000014330.2|-|Ambra1-205|Ambra1|4929|protein_coding|	4910	4917	8	*	non-canonical	-1223	TTAAAATGATGA	0	-	mmu-miR-1298-5p
ENSMUST00000111317.8|ENSMUSG00000040506.16|OTTMUSG00000014330.2|-|Ambra1-205|Ambra1|4929|protein_coding|	4017	4024	8	*	6mer	-1113	GAGGAATGAGAG	0	-	mmu-miR-1298-5p
ENSMUST00000111317.8|ENSMUSG00000040506.16|OTTMUSG00000014330.2|-|Ambra1-205|Ambra1|4929|protein_coding|	1824	1831	8	*	non-canonical	-1085	CAACAATGATAC	0	-	mmu-miR-1298-5p
ENSMUST00000111317.8|ENSMUSG00000040506.16|OTTMUSG00000014330.2|-|Ambra1-205|Ambra1|4929|protein_coding|	2673	2680	8	*	non-canonical	-1054	CTACAATGATGC	0	-	mmu-miR-1298-5p
ENSMUST00000111317.8|ENSMUSG00000040506.16|OTTMUSG00000014330.2|-|Ambra1-205|Ambra1|4929|protein_coding|	476	483	8	*	non-canonical	-1007	GATGGATGAAAT	0	-	mmu-miR-1298-5p
ENSMUST00000171088.7|ENSMUSG00000032841.15|OTTMUSG00000015047.3|-|Prr5l-210|Prr5l|4296|protein_coding|	3393	3400	8	*	6mer-a1	-1643	TTCAAATGAAAA	0	-	mmu-miR-1298-5p
ENSMUST00000141159.8|ENSMUSG00000068373.15|OTTMUSG00000019148.6|OTTMUST00000035482.3|D430041D05Rik-203|D430041D05Rik|9782|protein_coding|	2467	2474	8	*	6mer	-1985	ATGGAATGACAC	3	-	mmu-miR-1298-5p
ENSMUST00000141159.8|ENSMUSG00000068373.15|OTTMUSG00000019148.6|OTTMUST00000035482.3|D430041D05Rik-203|D430041D05Rik|9782|protein_coding|	5959	5966	8	*	6mer	-1647	CATGAATGAGCA	5	-	mmu-miR-1298-5p
ENSMUST00000141159.8|ENSMUSG00000068373.15|OTTMUSG00000019148.6|OTTMUST00000035482.3|D430041D05Rik-203|D430041D05Rik|9782|protein_coding|	6383	6390	8	*	6mer-a1	-1609	AATTAATGAAAA	0	-	mmu-miR-1298-5p
ENSMUST00000141159.8|ENSMUSG00000068373.15|OTTMUSG00000019148.6|OTTMUST00000035482.3|D430041D05Rik-203|D430041D05Rik|9782|protein_coding|	4650	4657	8	*	6mer-a1	-1526	GTCAAATGAATT	0	-	mmu-miR-1298-5p
ENSMUST00000141159.8|ENSMUSG00000068373.15|OTTMUSG00000019148.6|OTTMUST00000035482.3|D430041D05Rik-203|D430041D05Rik|9782|protein_coding|	3761	3768	8	*	6mer	-1383	AGAGAATGAGCT	0	-	mmu-miR-1298-5p
ENSMUST00000141159.8|ENSMUSG00000068373.15|OTTMUSG00000019148.6|OTTMUST00000035482.3|D430041D05Rik-203|D430041D05Rik|9782|protein_coding|	7525	7532	8	*	6mer-a1	-1376	GTTCAATGAATA	0	-	mmu-miR-1298-5p
ENSMUST00000141159.8|ENSMUSG00000068373.15|OTTMUSG00000019148.6|OTTMUST00000035482.3|D430041D05Rik-203|D430041D05Rik|9782|protein_coding|	4836	4843	8	*	6mer-a1	-1350	TCCAAATGAAAG	2	-	mmu-miR-1298-5p
ENSMUST00000141159.8|ENSMUSG00000068373.15|OTTMUSG00000019148.6|OTTMUST00000035482.3|D430041D05Rik-203|D430041D05Rik|9782|protein_coding|	9752	9759	8	*	non-canonical	-1249	ATAAAATGACAA	0	-	mmu-miR-1298-5p
ENSMUST00000141159.8|ENSMUSG00000068373.15|OTTMUSG00000019148.6|OTTMUST00000035482.3|D430041D05Rik-203|D430041D05Rik|9782|protein_coding|	8644	8651	8	*	non-canonical	-1049	TGAAAATGACGT	0	-	mmu-miR-1298-5p
ENSMUST00000141159.8|ENSMUSG00000068373.15|OTTMUSG00000019148.6|OTTMUST00000035482.3|D430041D05Rik-203|D430041D05Rik|9782|protein_coding|	6545	6552	8	*	non-canonical	-1042	AAAAAATGAGAT	5	-	mmu-miR-1298-5p
ENSMUST00000141159.8|ENSMUSG00000068373.15|OTTMUSG00000019148.6|OTTMUST00000035482.3|D430041D05Rik-203|D430041D05Rik|9782|protein_coding|	7478	7485	8	*	non-canonical	-1027	TATAAATGAGCC	2	-	mmu-miR-1298-5p
ENSMUST00000028583.7|ENSMUSG00000027162.7|OTTMUSG00000015123.1|OTTMUST00000035872.1|Lin7c-201|Lin7c|4228|protein_coding|	1057	1064	8	*	6mer-a1	-2360	AAGAAATGAAAC	4	-	mmu-miR-1298-5p
ENSMUST00000028583.7|ENSMUSG00000027162.7|OTTMUSG00000015123.1|OTTMUST00000035872.1|Lin7c-201|Lin7c|4228|protein_coding|	3651	3658	8	*	6mer	-1782	GTGGAATGATAC	0	-	mmu-miR-1298-5p
ENSMUST00000028583.7|ENSMUSG00000027162.7|OTTMUSG00000015123.1|OTTMUST00000035872.1|Lin7c-201|Lin7c|4228|protein_coding|	3552	3559	8	*	6mer-a1	-1743	TTAAAATGAATA	4	-	mmu-miR-1298-5p
ENSMUST00000028583.7|ENSMUSG00000027162.7|OTTMUSG00000015123.1|OTTMUST00000035872.1|Lin7c-201|Lin7c|4228|protein_coding|	1764	1771	8	*	non-canonical	-1150	GATAAATGATTG	0	-	mmu-miR-1298-5p
ENSMUST00000028583.7|ENSMUSG00000027162.7|OTTMUSG00000015123.1|OTTMUST00000035872.1|Lin7c-201|Lin7c|4228|protein_coding|	2773	2780	8	*	non-canonical	-1086	TATGGATGATTT	0	-	mmu-miR-1298-5p
ENSMUST00000028583.7|ENSMUSG00000027162.7|OTTMUSG00000015123.1|OTTMUST00000035872.1|Lin7c-201|Lin7c|4228|protein_coding|	3974	3981	8	*	non-canonical	-1001	AATAGATGAATC	0	-	mmu-miR-1298-5p
ENSMUST00000099623.9|ENSMUSG00000074968.11|OTTMUSG00000015134.5|OTTMUST00000035936.1|Ano3-201|Ano3|6705|protein_coding|	6655	6662	8	*	7mer-a1	-3135	ATGGAATGAATA	0	-	mmu-miR-1298-5p
ENSMUST00000099623.9|ENSMUSG00000074968.11|OTTMUSG00000015134.5|OTTMUST00000035936.1|Ano3-201|Ano3|6705|protein_coding|	3387	3394	8	*	7mer-a1	-2420	GCAGAATGAAAA	3	-	mmu-miR-1298-5p
ENSMUST00000099623.9|ENSMUSG00000074968.11|OTTMUSG00000015134.5|OTTMUST00000035936.1|Ano3-201|Ano3|6705|protein_coding|	4571	4578	8	*	6mer	-2051	TCTGAATGATTA	0	-	mmu-miR-1298-5p
ENSMUST00000099623.9|ENSMUSG00000074968.11|OTTMUSG00000015134.5|OTTMUST00000035936.1|Ano3-201|Ano3|6705|protein_coding|	5767	5774	8	*	6mer-a1	-2019	AATAAATGAAAA	0	-	mmu-miR-1298-5p
ENSMUST00000099623.9|ENSMUSG00000074968.11|OTTMUSG00000015134.5|OTTMUST00000035936.1|Ano3-201|Ano3|6705|protein_coding|	1251	1258	8	*	6mer	-1697	TAAGAATGACAT	0	-	mmu-miR-1298-5p
ENSMUST00000099623.9|ENSMUSG00000074968.11|OTTMUSG00000015134.5|OTTMUST00000035936.1|Ano3-201|Ano3|6705|protein_coding|	5746	5753	8	*	6mer-a1	-1602	ACAAAATGAACA	0	-	mmu-miR-1298-5p
ENSMUST00000099623.9|ENSMUSG00000074968.11|OTTMUSG00000015134.5|OTTMUST00000035936.1|Ano3-201|Ano3|6705|protein_coding|	3809	3816	8	*	6mer	-1510	CAGGAATGAGAC	0	-	mmu-miR-1298-5p
ENSMUST00000099623.9|ENSMUSG00000074968.11|OTTMUSG00000015134.5|OTTMUST00000035936.1|Ano3-201|Ano3|6705|protein_coding|	4174	4181	8	*	non-canonical	-1469	AAGAAATGAGTT	0	-	mmu-miR-1298-5p
ENSMUST00000099623.9|ENSMUSG00000074968.11|OTTMUSG00000015134.5|OTTMUST00000035936.1|Ano3-201|Ano3|6705|protein_coding|	5008	5015	8	*	6mer-a1	-1398	CACAAATGAAAG	4	-	mmu-miR-1298-5p
ENSMUST00000099623.9|ENSMUSG00000074968.11|OTTMUSG00000015134.5|OTTMUST00000035936.1|Ano3-201|Ano3|6705|protein_coding|	2087	2094	8	*	6mer-a1	-1200	TCACAATGAACG	4	-	mmu-miR-1298-5p
ENSMUST00000099623.9|ENSMUSG00000074968.11|OTTMUSG00000015134.5|OTTMUST00000035936.1|Ano3-201|Ano3|6705|protein_coding|	3683	3690	8	*	non-canonical	-1149	AGGAAATGATGT	0	-	mmu-miR-1298-5p
ENSMUST00000099623.9|ENSMUSG00000074968.11|OTTMUSG00000015134.5|OTTMUST00000035936.1|Ano3-201|Ano3|6705|protein_coding|	6623	6630	8	*	non-canonical	-1122	GCTAAATGATTC	0	-	mmu-miR-1298-5p
ENSMUST00000024005.7|ENSMUSG00000023236.7|OTTMUSG00000019161.1|OTTMUST00000036027.1|Scg5-201|Scg5|1208|protein_coding|	641	648	8	*	6mer-a1	-1353	AGAAAATGAAGG	0	-	mmu-miR-1298-5p
ENSMUST00000024005.7|ENSMUSG00000023236.7|OTTMUSG00000019161.1|OTTMUST00000036027.1|Scg5-201|Scg5|1208|protein_coding|	856	863	8	*	non-canonical	-1105	TATGGATGAAAA	0	-	mmu-miR-1298-5p
ENSMUST00000178049.1|ENSMUSG00000096006.1|-|-|Gm21596-201|Gm21596|1316|processed_pseudogene|	377	384	8	*	6mer-a1	-2057	GAGAAATGAAAA	0	-	mmu-miR-1298-5p
ENSMUST00000178049.1|ENSMUSG00000096006.1|-|-|Gm21596-201|Gm21596|1316|processed_pseudogene|	962	969	8	*	6mer-m8	-1052	ACCGAATGTGTC	0	-	mmu-miR-1298-5p
ENSMUST00000102543.4|ENSMUSG00000040383.16|OTTMUSG00000015215.1|OTTMUST00000036047.1|Aqr-202|Aqr|4352|protein_coding|	1582	1589	8	*	7mer-a1	-2282	GCAGAATGAAGC	0	-	mmu-miR-1298-5p
ENSMUST00000102543.4|ENSMUSG00000040383.16|OTTMUSG00000015215.1|OTTMUST00000036047.1|Aqr-202|Aqr|4352|protein_coding|	716	723	8	*	6mer	-1872	AAAGAATGATGA	0	-	mmu-miR-1298-5p
ENSMUST00000102543.4|ENSMUSG00000040383.16|OTTMUSG00000015215.1|OTTMUST00000036047.1|Aqr-202|Aqr|4352|protein_coding|	1286	1293	8	*	6mer-a1	-1608	TAAAAATGAAGA	0	-	mmu-miR-1298-5p
ENSMUST00000102543.4|ENSMUSG00000040383.16|OTTMUSG00000015215.1|OTTMUST00000036047.1|Aqr-202|Aqr|4352|protein_coding|	404	411	8	*	6mer	-1270	GGTGAATGAGAA	6	-	mmu-miR-1298-5p
ENSMUST00000102543.4|ENSMUSG00000040383.16|OTTMUSG00000015215.1|OTTMUST00000036047.1|Aqr-202|Aqr|4352|protein_coding|	343	350	8	*	non-canonical	-1144	TTTGGATGAATT	0	-	mmu-miR-1298-5p
ENSMUST00000102543.4|ENSMUSG00000040383.16|OTTMUSG00000015215.1|OTTMUST00000036047.1|Aqr-202|Aqr|4352|protein_coding|	2252	2259	8	*	non-canonical	-1092	TTTCAATGACAC	5	-	mmu-miR-1298-5p
ENSMUST00000102543.4|ENSMUSG00000040383.16|OTTMUSG00000015215.1|OTTMUST00000036047.1|Aqr-202|Aqr|4352|protein_coding|	2137	2144	8	*	non-canonical	-1087	ATCTGATGAATA	0	-	mmu-miR-1298-5p
ENSMUST00000102543.4|ENSMUSG00000040383.16|OTTMUSG00000015215.1|OTTMUST00000036047.1|Aqr-202|Aqr|4352|protein_coding|	4261	4268	8	*	non-canonical	-1042	ACTGGATGAAAT	0	-	mmu-miR-1298-5p
ENSMUST00000028758.7|ENSMUSG00000027296.7|OTTMUSG00000016426.1|OTTMUST00000039556.1|Itpka-201|Itpka|1818|protein_coding|	1623	1630	8	*	6mer	-1510	GCTGAATGACAC	3	-	mmu-miR-1298-5p
ENSMUST00000090071.4|ENSMUSG00000050211.14|OTTMUSG00000015277.2|OTTMUST00000036202.2|Pla2g4e-201|Pla2g4e|4477|protein_coding|	3195	3202	8	*	6mer-a1	-1593	TACAAATGAACA	0	-	mmu-miR-1298-5p
ENSMUST00000090071.4|ENSMUSG00000050211.14|OTTMUSG00000015277.2|OTTMUST00000036202.2|Pla2g4e-201|Pla2g4e|4477|protein_coding|	1324	1331	8	*	6mer	-1591	CAGGAATGACCC	3	-	mmu-miR-1298-5p
ENSMUST00000090071.4|ENSMUSG00000050211.14|OTTMUSG00000015277.2|OTTMUST00000036202.2|Pla2g4e-201|Pla2g4e|4477|protein_coding|	904	911	8	*	non-canonical	-1161	ACAAAATGACCA	4	-	mmu-miR-1298-5p
ENSMUST00000090071.4|ENSMUSG00000050211.14|OTTMUSG00000015277.2|OTTMUST00000036202.2|Pla2g4e-201|Pla2g4e|4477|protein_coding|	1928	1935	8	*	6mer-m8	-1057	AACGAATGCAAG	0	-	mmu-miR-1298-5p
ENSMUST00000056732.3|ENSMUSG00000048222.3|OTTMUSG00000030519.1|OTTMUST00000036330.1|Mfap1b-201|Mfap1b|3362|protein_coding|	634	641	8	*	6mer-a1	-1491	GAAAAATGAAGA	0	-	mmu-miR-1298-5p
ENSMUST00000056732.3|ENSMUSG00000048222.3|OTTMUSG00000030519.1|OTTMUST00000036330.1|Mfap1b-201|Mfap1b|3362|protein_coding|	2204	2211	8	*	6mer-a1	-1309	GGAAAATGAAGA	2	-	mmu-miR-1298-5p
ENSMUST00000056732.3|ENSMUSG00000048222.3|OTTMUSG00000030519.1|OTTMUST00000036330.1|Mfap1b-201|Mfap1b|3362|protein_coding|	3328	3335	8	*	non-canonical	-1088	GAACAATGATTT	0	-	mmu-miR-1298-5p
ENSMUST00000056732.3|ENSMUSG00000048222.3|OTTMUSG00000030519.1|OTTMUST00000036330.1|Mfap1b-201|Mfap1b|3362|protein_coding|	2985	2992	8	*	non-canonical	-1052	AAATAATGATGA	0	-	mmu-miR-1298-5p
ENSMUST00000056732.3|ENSMUSG00000048222.3|OTTMUSG00000030519.1|OTTMUST00000036330.1|Mfap1b-201|Mfap1b|3362|protein_coding|	964	971	8	*	non-canonical	-1049	TGAAAATGACGA	0	-	mmu-miR-1298-5p
ENSMUST00000028668.7|ENSMUSG00000027236.8|OTTMUSG00000015531.1|OTTMUST00000036883.1|Eif3j1-201|Eif3j1|5413|protein_coding|	5154	5161	8	*	6mer-a1	-1542	GGTAAATGAATA	0	-	mmu-miR-1298-5p
ENSMUST00000028668.7|ENSMUSG00000027236.8|OTTMUSG00000015531.1|OTTMUST00000036883.1|Eif3j1-201|Eif3j1|5413|protein_coding|	2241	2248	8	*	non-canonical	-1175	ATGACATGAATT	4	-	mmu-miR-1298-5p
ENSMUST00000028668.7|ENSMUSG00000027236.8|OTTMUSG00000015531.1|OTTMUST00000036883.1|Eif3j1-201|Eif3j1|5413|protein_coding|	5169	5176	8	*	non-canonical	-1122	TGGAAATGACAA	2	-	mmu-miR-1298-5p
ENSMUST00000028668.7|ENSMUSG00000027236.8|OTTMUSG00000015531.1|OTTMUST00000036883.1|Eif3j1-201|Eif3j1|5413|protein_coding|	1469	1476	8	*	non-canonical	-1099	TTTTAATGACCA	0	-	mmu-miR-1298-5p
ENSMUST00000028668.7|ENSMUSG00000027236.8|OTTMUSG00000015531.1|OTTMUST00000036883.1|Eif3j1-201|Eif3j1|5413|protein_coding|	594	601	8	*	g-bulged 6mer	-1046	AAGAGATGACTT	4	-	mmu-miR-1298-5p
ENSMUST00000028668.7|ENSMUSG00000027236.8|OTTMUSG00000015531.1|OTTMUST00000036883.1|Eif3j1-201|Eif3j1|5413|protein_coding|	2331	2338	8	*	non-canonical	-1044	TAATAATGACAC	2	-	mmu-miR-1298-5p
ENSMUST00000028668.7|ENSMUSG00000027236.8|OTTMUSG00000015531.1|OTTMUST00000036883.1|Eif3j1-201|Eif3j1|5413|protein_coding|	714	721	8	*	non-canonical	-1030	AATTGATGACTT	0	-	mmu-miR-1298-5p
ENSMUST00000028668.7|ENSMUSG00000027236.8|OTTMUSG00000015531.1|OTTMUST00000036883.1|Eif3j1-201|Eif3j1|5413|protein_coding|	3430	3437	8	*	non-canonical	-1009	TTATGATGAACA	0	-	mmu-miR-1298-5p
ENSMUST00000005954.8|ENSMUSG00000005804.14|OTTMUSG00000015683.1|OTTMUST00000037272.1|Bloc1s6-201|Bloc1s6|3484|protein_coding|	1931	1938	8	*	7mer-a1	-3031	AATGAATGAATT	0	-	mmu-miR-1298-5p
ENSMUST00000005954.8|ENSMUSG00000005804.14|OTTMUSG00000015683.1|OTTMUST00000037272.1|Bloc1s6-201|Bloc1s6|3484|protein_coding|	3436	3443	8	*	6mer-a1	-1974	TATAAATGAAAA	3	-	mmu-miR-1298-5p
ENSMUST00000005954.8|ENSMUSG00000005804.14|OTTMUSG00000015683.1|OTTMUST00000037272.1|Bloc1s6-201|Bloc1s6|3484|protein_coding|	817	824	8	*	6mer-a1	-1399	GGAAAATGAAAA	0	-	mmu-miR-1298-5p
ENSMUST00000005954.8|ENSMUSG00000005804.14|OTTMUSG00000015683.1|OTTMUST00000037272.1|Bloc1s6-201|Bloc1s6|3484|protein_coding|	2589	2596	8	*	6mer-a1	-1372	AGTTAATGAATT	0	-	mmu-miR-1298-5p
ENSMUST00000005954.8|ENSMUSG00000005804.14|OTTMUSG00000015683.1|OTTMUST00000037272.1|Bloc1s6-201|Bloc1s6|3484|protein_coding|	2783	2790	8	*	6mer-a1	-1303	GTTTAATGAATG	0	-	mmu-miR-1298-5p
ENSMUST00000160276.1|ENSMUSG00000037902.18|OTTMUSG00000015506.3|OTTMUST00000086794.2|Sirpa-209|Sirpa|876|protein_coding|	629	636	8	*	non-canonical	-1047	CACAAATGACAT	5	-	mmu-miR-1298-5p
ENSMUST00000028817.6|ENSMUSG00000027342.14|OTTMUSG00000015547.1|OTTMUST00000036927.1|Pcna-201|Pcna|1518|protein_coding|	621	628	8	*	6mer-a1	-2241	ATGAAATGAAGT	1	-	mmu-miR-1298-5p
ENSMUST00000028817.6|ENSMUSG00000027342.14|OTTMUSG00000015547.1|OTTMUST00000036927.1|Pcna-201|Pcna|1518|protein_coding|	874	881	8	*	6mer	-1509	GATGAATGAGCC	0	-	mmu-miR-1298-5p
ENSMUST00000028817.6|ENSMUSG00000027342.14|OTTMUSG00000015547.1|OTTMUST00000036927.1|Pcna-201|Pcna|1518|protein_coding|	1320	1327	8	*	non-canonical	-1054	CATCAATGATCT	2	-	mmu-miR-1298-5p
ENSMUST00000110098.3|ENSMUSG00000027273.13|OTTMUSG00000015556.2|OTTMUST00000036956.1|Snap25-202|Snap25|1014|protein_coding|	598	605	8	*	non-canonical	-1069	AACAAATGATGC	0	-	mmu-miR-1298-5p
ENSMUST00000103136.7|ENSMUSG00000027624.19|OTTMUSG00000015876.6|OTTMUST00000037735.1|Epb41l1-202|Epb41l1|6249|protein_coding|	1745	1752	8	*	6mer-a1	-1354	CATCAATGAACT	4	-	mmu-miR-1298-5p
ENSMUST00000103136.7|ENSMUSG00000027624.19|OTTMUSG00000015876.6|OTTMUST00000037735.1|Epb41l1-202|Epb41l1|6249|protein_coding|	5476	5483	8	*	non-canonical	-1236	ACGAAATGACCC	0	-	mmu-miR-1298-5p
ENSMUST00000109486.8|ENSMUSG00000027652.15|OTTMUSG00000015940.4|OTTMUST00000037869.1|Ralgapb-203|Ralgapb|8383|protein_coding|	4259	4266	8	*	7mer-a1	-2373	CCAGAATGAAGA	0	-	mmu-miR-1298-5p
ENSMUST00000109486.8|ENSMUSG00000027652.15|OTTMUSG00000015940.4|OTTMUST00000037869.1|Ralgapb-203|Ralgapb|8383|protein_coding|	3186	3193	8	*	6mer	-1514	GCAGAATGACTT	3	-	mmu-miR-1298-5p
ENSMUST00000109486.8|ENSMUSG00000027652.15|OTTMUSG00000015940.4|OTTMUST00000037869.1|Ralgapb-203|Ralgapb|8383|protein_coding|	6598	6605	8	*	non-canonical	-1309	TTTAAATGATAC	4	-	mmu-miR-1298-5p
ENSMUST00000109486.8|ENSMUSG00000027652.15|OTTMUSG00000015940.4|OTTMUST00000037869.1|Ralgapb-203|Ralgapb|8383|protein_coding|	1938	1945	8	*	non-canonical	-1240	GATAAATGATTA	3	-	mmu-miR-1298-5p
ENSMUST00000109486.8|ENSMUSG00000027652.15|OTTMUSG00000015940.4|OTTMUST00000037869.1|Ralgapb-203|Ralgapb|8383|protein_coding|	3063	3070	8	*	6mer	-1221	GGTGAATGAGAC	0	-	mmu-miR-1298-5p
ENSMUST00000109486.8|ENSMUSG00000027652.15|OTTMUSG00000015940.4|OTTMUST00000037869.1|Ralgapb-203|Ralgapb|8383|protein_coding|	3327	3334	8	*	non-canonical	-1216	TAAAAATGATGT	0	-	mmu-miR-1298-5p
ENSMUST00000109486.8|ENSMUSG00000027652.15|OTTMUSG00000015940.4|OTTMUST00000037869.1|Ralgapb-203|Ralgapb|8383|protein_coding|	1469	1476	8	*	6mer-a1	-1173	CCACAATGAAGA	2	-	mmu-miR-1298-5p
ENSMUST00000109486.8|ENSMUSG00000027652.15|OTTMUSG00000015940.4|OTTMUST00000037869.1|Ralgapb-203|Ralgapb|8383|protein_coding|	804	811	8	*	non-canonical	-1134	AATTAATGACAT	4	-	mmu-miR-1298-5p
ENSMUST00000109486.8|ENSMUSG00000027652.15|OTTMUSG00000015940.4|OTTMUST00000037869.1|Ralgapb-203|Ralgapb|8383|protein_coding|	8332	8339	8	*	non-canonical	-1016	ATTGAATGTACT	4	-	mmu-miR-1298-5p
ENSMUST00000109486.8|ENSMUSG00000027652.15|OTTMUSG00000015940.4|OTTMUST00000037869.1|Ralgapb-203|Ralgapb|8383|protein_coding|	5277	5284	8	*	non-canonical	-1009	AACAAATGAGTT	0	-	mmu-miR-1298-5p
ENSMUST00000142909.1|ENSMUSG00000017009.3|OTTMUSG00000001157.2|OTTMUST00000038948.1|Sdc4-202|Sdc4|797|processed_transcript|	340	347	8	*	6mer	-1315	AGAGAATGAGGT	5	-	mmu-miR-1298-5p
ENSMUST00000142909.1|ENSMUSG00000017009.3|OTTMUSG00000001157.2|OTTMUST00000038948.1|Sdc4-202|Sdc4|797|processed_transcript|	181	188	8	*	wobbled 7mer	-1227	CTCGGATGACTT	4	-	mmu-miR-1298-5p
ENSMUST00000109349.8|ENSMUSG00000017734.15|OTTMUSG00000001091.6|OTTMUST00000002144.3|Dbndd2-203|Dbndd2|3597|protein_coding|	2839	2846	8	*	6mer	-1370	CAGGAATGAGTG	0	-	mmu-miR-1298-5p
ENSMUST00000109349.8|ENSMUSG00000017734.15|OTTMUSG00000001091.6|OTTMUST00000002144.3|Dbndd2-203|Dbndd2|3597|protein_coding|	2391	2398	8	*	6mer-a1	-1153	ACATAATGAAAG	6	-	mmu-miR-1298-5p
ENSMUST00000132270.7|ENSMUSG00000017664.16|OTTMUSG00000001172.19|OTTMUST00000002292.4|Slc35c2-210|Slc35c2|1892|nonsense_mediated_decay|	1687	1694	8	*	non-canonical	-1108	AAATAATGATTT	1	-	mmu-miR-1298-5p
ENSMUST00000132270.7|ENSMUSG00000017664.16|OTTMUSG00000001172.19|OTTMUST00000002292.4|Slc35c2-210|Slc35c2|1892|nonsense_mediated_decay|	1872	1879	8	*	non-canonical	-1033	AATAAATGAGTG	0	-	mmu-miR-1298-5p
ENSMUST00000109262.7|ENSMUSG00000039671.18|OTTMUSG00000001126.5|OTTMUST00000002209.2|Zmynd8-204|Zmynd8|2515|protein_coding|	815	822	8	*	7mer-a1	-2714	GATGAATGAAAT	0	-	mmu-miR-1298-5p
ENSMUST00000109262.7|ENSMUSG00000039671.18|OTTMUSG00000001126.5|OTTMUST00000002209.2|Zmynd8-204|Zmynd8|2515|protein_coding|	326	333	8	*	6mer	-1798	ACGGAATGACTT	5	-	mmu-miR-1298-5p
ENSMUST00000109262.7|ENSMUSG00000039671.18|OTTMUSG00000001126.5|OTTMUST00000002209.2|Zmynd8-204|Zmynd8|2515|protein_coding|	559	566	8	*	6mer-a1	-1425	AGAAAATGAAGC	3	-	mmu-miR-1298-5p
ENSMUST00000109159.2|ENSMUSG00000047907.11|OTTMUSG00000016080.5|OTTMUST00000038385.2|Tshz2-202|Tshz2|4314|protein_coding|	1218	1225	8	*	6mer	-1893	CAAGAATGATTT	0	-	mmu-miR-1298-5p
ENSMUST00000109159.2|ENSMUSG00000047907.11|OTTMUSG00000016080.5|OTTMUST00000038385.2|Tshz2-202|Tshz2|4314|protein_coding|	4097	4104	8	*	6mer-a1	-1300	GTCTAATGAACT	5	-	mmu-miR-1298-5p
ENSMUST00000109159.2|ENSMUSG00000047907.11|OTTMUSG00000016080.5|OTTMUST00000038385.2|Tshz2-202|Tshz2|4314|protein_coding|	3569	3576	8	*	6mer-a1	-1230	TCCAAATGAAGG	5	-	mmu-miR-1298-5p
ENSMUST00000109159.2|ENSMUSG00000047907.11|OTTMUSG00000016080.5|OTTMUST00000038385.2|Tshz2-202|Tshz2|4314|protein_coding|	1100	1107	8	*	non-canonical	-1186	ATAAAATGACAG	3	-	mmu-miR-1298-5p
ENSMUST00000109159.2|ENSMUSG00000047907.11|OTTMUSG00000016080.5|OTTMUST00000038385.2|Tshz2-202|Tshz2|4314|protein_coding|	4308	4315	8	*	non-canonical	-1156	ATCAAATGANNN	0	-	mmu-miR-1298-5p
ENSMUST00000109157.1|ENSMUSG00000047907.11|OTTMUSG00000016080.5|OTTMUST00000038386.2|Tshz2-201|Tshz2|5083|protein_coding|	3568	3575	8	*	7mer-a1	-2373	CCAGAATGAAGA	2	-	mmu-miR-1298-5p
ENSMUST00000109157.1|ENSMUSG00000047907.11|OTTMUSG00000016080.5|OTTMUST00000038386.2|Tshz2-201|Tshz2|5083|protein_coding|	555	562	8	*	6mer	-1893	CAAGAATGATTT	0	-	mmu-miR-1298-5p
ENSMUST00000109157.1|ENSMUSG00000047907.11|OTTMUSG00000016080.5|OTTMUST00000038386.2|Tshz2-201|Tshz2|5083|protein_coding|	3673	3680	8	*	6mer-a1	-1605	TTGCAATGAATC	0	-	mmu-miR-1298-5p
ENSMUST00000109157.1|ENSMUSG00000047907.11|OTTMUSG00000016080.5|OTTMUST00000038386.2|Tshz2-201|Tshz2|5083|protein_coding|	2906	2913	8	*	6mer-a1	-1230	TCCAAATGAAGG	5	-	mmu-miR-1298-5p
ENSMUST00000109157.1|ENSMUSG00000047907.11|OTTMUSG00000016080.5|OTTMUST00000038386.2|Tshz2-201|Tshz2|5083|protein_coding|	437	444	8	*	non-canonical	-1186	ATAAAATGACAG	3	-	mmu-miR-1298-5p
ENSMUST00000118761.1|ENSMUSG00000061897.5|OTTMUSG00000016212.1|OTTMUST00000038855.1|Gm14292-201|Gm14292|456|processed_pseudogene|	367	374	8	*	6mer-a1	-1598	TAAAAATGAAAG	0	-	mmu-miR-1298-5p
ENSMUST00000118761.1|ENSMUSG00000061897.5|OTTMUSG00000016212.1|OTTMUST00000038855.1|Gm14292-201|Gm14292|456|processed_pseudogene|	416	423	8	*	6mer-a1	-1508	CCAAAATGAACT	3	-	mmu-miR-1298-5p
ENSMUST00000029046.8|ENSMUSG00000027533.10|OTTMUSG00000029875.1|OTTMUST00000074134.1|Fabp5-201|Fabp5|987|protein_coding|	942	949	8	*	7mer-m8	-3170	ATCGAATGATAG	0	-	mmu-miR-1298-5p
ENSMUST00000029078.8|ENSMUSG00000027562.12|OTTMUSG00000051087.3|OTTMUST00000129484.1|Car2-201|Car2|1788|protein_coding|	1393	1400	8	*	6mer-a1	-1085	GGATAATGAATA	0	-	mmu-miR-1298-5p
ENSMUST00000029078.8|ENSMUSG00000027562.12|OTTMUSG00000051087.3|OTTMUST00000129484.1|Car2-201|Car2|1788|protein_coding|	1534	1541	8	*	non-canonical	-1076	TATAAATGAGAT	0	-	mmu-miR-1298-5p
ENSMUST00000143005.7|ENSMUSG00000002428.12|OTTMUSG00000026001.4|OTTMUST00000064150.3|Hltf-203|Hltf|3430|nonsense_mediated_decay|	1399	1406	8	*	6mer-a1	-1443	AGAAAATGAAAG	0	-	mmu-miR-1298-5p
ENSMUST00000143005.7|ENSMUSG00000002428.12|OTTMUSG00000026001.4|OTTMUST00000064150.3|Hltf-203|Hltf|3430|nonsense_mediated_decay|	413	420	8	*	6mer-a1	-1277	TAATAATGAAAT	0	-	mmu-miR-1298-5p
ENSMUST00000143005.7|ENSMUSG00000002428.12|OTTMUSG00000026001.4|OTTMUST00000064150.3|Hltf-203|Hltf|3430|nonsense_mediated_decay|	1055	1062	8	*	wobbled 7mer	-1209	AGCGGATGATAT	0	-	mmu-miR-1298-5p
ENSMUST00000143005.7|ENSMUSG00000002428.12|OTTMUSG00000026001.4|OTTMUST00000064150.3|Hltf-203|Hltf|3430|nonsense_mediated_decay|	2245	2252	8	*	non-canonical	-1200	CAGAAATGAGAT	0	-	mmu-miR-1298-5p
ENSMUST00000143005.7|ENSMUSG00000002428.12|OTTMUSG00000026001.4|OTTMUST00000064150.3|Hltf-203|Hltf|3430|nonsense_mediated_decay|	2368	2375	8	*	non-canonical	-1149	TTTGATTGAATT	0	-	mmu-miR-1298-5p
ENSMUST00000143005.7|ENSMUSG00000002428.12|OTTMUSG00000026001.4|OTTMUST00000064150.3|Hltf-203|Hltf|3430|nonsense_mediated_decay|	2823	2830	8	*	non-canonical	-1050	ATGACATGAAAC	0	-	mmu-miR-1298-5p
ENSMUST00000168566.2|ENSMUSG00000027663.12|OTTMUSG00000022152.5|-|Zmat3-203|Zmat3|7672|protein_coding|	611	618	8	*	6mer	-1576	AGAGAATGACTA	0	-	mmu-miR-1298-5p
ENSMUST00000168566.2|ENSMUSG00000027663.12|OTTMUSG00000022152.5|-|Zmat3-203|Zmat3|7672|protein_coding|	6795	6802	8	*	non-canonical	-1527	AAGAAATGACTC	3	-	mmu-miR-1298-5p
ENSMUST00000168566.2|ENSMUSG00000027663.12|OTTMUSG00000022152.5|-|Zmat3-203|Zmat3|7672|protein_coding|	5499	5506	8	*	non-canonical	-1043	TGAAAATGACAG	2	-	mmu-miR-1298-5p
ENSMUST00000168566.2|ENSMUSG00000027663.12|OTTMUSG00000022152.5|-|Zmat3-203|Zmat3|7672|protein_coding|	2187	2194	8	*	non-canonical	-1040	GTCTAATGATTA	0	-	mmu-miR-1298-5p
ENSMUST00000136287.7|ENSMUSG00000037270.18|OTTMUSG00000006539.30|OTTMUST00000033093.1|4932438A13Rik-207|4932438A13Rik|2327|retained_intron|	1434	1441	8	*	6mer-a1	-1652	ATAAAATGAAGA	1	-	mmu-miR-1298-5p
ENSMUST00000136287.7|ENSMUSG00000037270.18|OTTMUSG00000006539.30|OTTMUST00000033093.1|4932438A13Rik-207|4932438A13Rik|2327|retained_intron|	352	359	8	*	6mer	-1489	GAAGAATGACAG	2	-	mmu-miR-1298-5p
ENSMUST00000136287.7|ENSMUSG00000037270.18|OTTMUSG00000006539.30|OTTMUST00000033093.1|4932438A13Rik-207|4932438A13Rik|2327|retained_intron|	2095	2102	8	*	6mer-a1	-1377	GTGTAATGAACA	0	-	mmu-miR-1298-5p
ENSMUST00000136287.7|ENSMUSG00000037270.18|OTTMUSG00000006539.30|OTTMUST00000033093.1|4932438A13Rik-207|4932438A13Rik|2327|retained_intron|	1141	1148	8	*	non-canonical	-1183	ACAAAATGATGA	0	-	mmu-miR-1298-5p
ENSMUST00000152564.7|ENSMUSG00000037270.18|OTTMUSG00000006539.30|OTTMUST00000014930.7|4932438A13Rik-217|4932438A13Rik|15541|protein_coding|	10667	10674	8	*	7mer-a1	-2752	ACTGAATGAACA	0	-	mmu-miR-1298-5p
ENSMUST00000152564.7|ENSMUSG00000037270.18|OTTMUSG00000006539.30|OTTMUST00000014930.7|4932438A13Rik-217|4932438A13Rik|15541|protein_coding|	14327	14334	8	*	7mer-a1	-2712	AAGGAATGAAGA	0	-	mmu-miR-1298-5p
ENSMUST00000152564.7|ENSMUSG00000037270.18|OTTMUSG00000006539.30|OTTMUST00000014930.7|4932438A13Rik-217|4932438A13Rik|15541|protein_coding|	9443	9450	8	*	7mer-a1	-2686	CTGGAATGAACA	0	-	mmu-miR-1298-5p
ENSMUST00000152564.7|ENSMUSG00000037270.18|OTTMUSG00000006539.30|OTTMUST00000014930.7|4932438A13Rik-217|4932438A13Rik|15541|protein_coding|	9914	9921	8	*	7mer-a1	-2686	CTGGAATGAACA	4	-	mmu-miR-1298-5p
ENSMUST00000152564.7|ENSMUSG00000037270.18|OTTMUSG00000006539.30|OTTMUST00000014930.7|4932438A13Rik-217|4932438A13Rik|15541|protein_coding|	13747	13754	8	*	7mer-a1	-2539	TAGGAATGAAGC	0	-	mmu-miR-1298-5p
ENSMUST00000152564.7|ENSMUSG00000037270.18|OTTMUSG00000006539.30|OTTMUST00000014930.7|4932438A13Rik-217|4932438A13Rik|15541|protein_coding|	9392	9399	8	*	7mer-a1	-2477	AGTGAATGAAGT	0	-	mmu-miR-1298-5p
ENSMUST00000152564.7|ENSMUSG00000037270.18|OTTMUSG00000006539.30|OTTMUST00000014930.7|4932438A13Rik-217|4932438A13Rik|15541|protein_coding|	8273	8280	8	*	7mer-a1	-2438	TGAGAATGAACA	0	-	mmu-miR-1298-5p
ENSMUST00000152564.7|ENSMUSG00000037270.18|OTTMUSG00000006539.30|OTTMUST00000014930.7|4932438A13Rik-217|4932438A13Rik|15541|protein_coding|	2563	2570	8	*	6mer-a1	-2403	TTGAAATGAAAA	0	-	mmu-miR-1298-5p
ENSMUST00000152564.7|ENSMUSG00000037270.18|OTTMUSG00000006539.30|OTTMUST00000014930.7|4932438A13Rik-217|4932438A13Rik|15541|protein_coding|	10040	10047	8	*	6mer	-1847	TGTGAATGATCT	0	-	mmu-miR-1298-5p
ENSMUST00000152564.7|ENSMUSG00000037270.18|OTTMUSG00000006539.30|OTTMUST00000014930.7|4932438A13Rik-217|4932438A13Rik|15541|protein_coding|	8912	8919	8	*	6mer-a1	-1696	AACAAATGAATT	0	-	mmu-miR-1298-5p
ENSMUST00000152564.7|ENSMUSG00000037270.18|OTTMUSG00000006539.30|OTTMUST00000014930.7|4932438A13Rik-217|4932438A13Rik|15541|protein_coding|	8467	8474	8	*	6mer-a1	-1626	AAAAAATGAAAG	0	-	mmu-miR-1298-5p
ENSMUST00000152564.7|ENSMUSG00000037270.18|OTTMUSG00000006539.30|OTTMUST00000014930.7|4932438A13Rik-217|4932438A13Rik|15541|protein_coding|	10772	10779	8	*	6mer	-1620	TGTGAATGACAT	0	-	mmu-miR-1298-5p
ENSMUST00000152564.7|ENSMUSG00000037270.18|OTTMUSG00000006539.30|OTTMUST00000014930.7|4932438A13Rik-217|4932438A13Rik|15541|protein_coding|	13276	13283	8	*	6mer-a1	-1522	TCCAAATGAATA	0	-	mmu-miR-1298-5p
ENSMUST00000152564.7|ENSMUSG00000037270.18|OTTMUSG00000006539.30|OTTMUST00000014930.7|4932438A13Rik-217|4932438A13Rik|15541|protein_coding|	10270	10277	8	*	6mer-a1	-1521	TAGTAATGAATG	4	-	mmu-miR-1298-5p
ENSMUST00000152564.7|ENSMUSG00000037270.18|OTTMUSG00000006539.30|OTTMUST00000014930.7|4932438A13Rik-217|4932438A13Rik|15541|protein_coding|	44	51	8	*	6mer	-1489	GAAGAATGACAG	2	-	mmu-miR-1298-5p
ENSMUST00000152564.7|ENSMUSG00000037270.18|OTTMUSG00000006539.30|OTTMUST00000014930.7|4932438A13Rik-217|4932438A13Rik|15541|protein_coding|	2405	2412	8	*	6mer-a1	-1299	GGAAAATGAAAG	0	-	mmu-miR-1298-5p
ENSMUST00000152564.7|ENSMUSG00000037270.18|OTTMUSG00000006539.30|OTTMUST00000014930.7|4932438A13Rik-217|4932438A13Rik|15541|protein_coding|	9043	9050	8	*	6mer	-1262	GGAGAATGAGAA	0	-	mmu-miR-1298-5p
ENSMUST00000152564.7|ENSMUSG00000037270.18|OTTMUSG00000006539.30|OTTMUST00000014930.7|4932438A13Rik-217|4932438A13Rik|15541|protein_coding|	9575	9582	8	*	non-canonical	-1194	ATTGATTGAATT	4	-	mmu-miR-1298-5p
ENSMUST00000152564.7|ENSMUSG00000037270.18|OTTMUSG00000006539.30|OTTMUST00000014930.7|4932438A13Rik-217|4932438A13Rik|15541|protein_coding|	842	849	8	*	non-canonical	-1183	ACAAAATGATGA	0	-	mmu-miR-1298-5p
ENSMUST00000152564.7|ENSMUSG00000037270.18|OTTMUSG00000006539.30|OTTMUST00000014930.7|4932438A13Rik-217|4932438A13Rik|15541|protein_coding|	13705	13712	8	*	non-canonical	-1136	AAGTAATGATAT	0	-	mmu-miR-1298-5p
ENSMUST00000152564.7|ENSMUSG00000037270.18|OTTMUSG00000006539.30|OTTMUST00000014930.7|4932438A13Rik-217|4932438A13Rik|15541|protein_coding|	11584	11591	8	*	non-canonical	-1075	ATTTAATGACTG	0	-	mmu-miR-1298-5p
ENSMUST00000152564.7|ENSMUSG00000037270.18|OTTMUSG00000006539.30|OTTMUST00000014930.7|4932438A13Rik-217|4932438A13Rik|15541|protein_coding|	8081	8088	8	*	non-canonical	-1070	TATGGATGATTC	0	-	mmu-miR-1298-5p
ENSMUST00000152564.7|ENSMUSG00000037270.18|OTTMUSG00000006539.30|OTTMUST00000014930.7|4932438A13Rik-217|4932438A13Rik|15541|protein_coding|	5612	5619	8	*	non-canonical	-1065	ATTAGATGAATT	3	-	mmu-miR-1298-5p
ENSMUST00000152564.7|ENSMUSG00000037270.18|OTTMUSG00000006539.30|OTTMUST00000014930.7|4932438A13Rik-217|4932438A13Rik|15541|protein_coding|	7768	7775	8	*	non-canonical	-1041	GTACAATGATAG	0	-	mmu-miR-1298-5p
ENSMUST00000152564.7|ENSMUSG00000037270.18|OTTMUSG00000006539.30|OTTMUST00000014930.7|4932438A13Rik-217|4932438A13Rik|15541|protein_coding|	1621	1628	8	*	g-bulged 6mer	-1040	TTGAGATGATTT	0	-	mmu-miR-1298-5p
ENSMUST00000152564.7|ENSMUSG00000037270.18|OTTMUSG00000006539.30|OTTMUST00000014930.7|4932438A13Rik-217|4932438A13Rik|15541|protein_coding|	13840	13847	8	*	non-canonical	-1016	AGACAATGACCA	4	-	mmu-miR-1298-5p
ENSMUST00000079755.4|ENSMUSG00000058174.7|OTTMUSG00000021984.1|OTTMUST00000052196.1|Gm5148-201|Gm5148|1265|protein_coding|	432	439	8	*	6mer-a1	-1125	CCTCAATGAAGT	2	-	mmu-miR-1298-5p
ENSMUST00000146165.7|ENSMUSG00000025766.14|OTTMUSG00000026520.6|-|D3Ertd751e-207|D3Ertd751e|3574|protein_coding|	1028	1035	8	*	6mer-a1	-2432	AAGAAATGAAAT	0	-	mmu-miR-1298-5p
ENSMUST00000146165.7|ENSMUSG00000025766.14|OTTMUSG00000026520.6|-|D3Ertd751e-207|D3Ertd751e|3574|protein_coding|	1299	1306	8	*	7mer-a1	-2396	GCAGAATGAACT	3	-	mmu-miR-1298-5p
ENSMUST00000146165.7|ENSMUSG00000025766.14|OTTMUSG00000026520.6|-|D3Ertd751e-207|D3Ertd751e|3574|protein_coding|	389	396	8	*	6mer	-2149	TTTGAATGATAC	0	-	mmu-miR-1298-5p
ENSMUST00000146165.7|ENSMUSG00000025766.14|OTTMUSG00000026520.6|-|D3Ertd751e-207|D3Ertd751e|3574|protein_coding|	2541	2548	8	*	6mer-a1	-1652	ACAAAATGAATT	0	-	mmu-miR-1298-5p
ENSMUST00000146165.7|ENSMUSG00000025766.14|OTTMUSG00000026520.6|-|D3Ertd751e-207|D3Ertd751e|3574|protein_coding|	1802	1809	8	*	6mer	-1622	GTGGAATGATGT	0	-	mmu-miR-1298-5p
ENSMUST00000146165.7|ENSMUSG00000025766.14|OTTMUSG00000026520.6|-|D3Ertd751e-207|D3Ertd751e|3574|protein_coding|	2587	2594	8	*	6mer-a1	-1470	AATTAATGAAGT	0	-	mmu-miR-1298-5p
ENSMUST00000146165.7|ENSMUSG00000025766.14|OTTMUSG00000026520.6|-|D3Ertd751e-207|D3Ertd751e|3574|protein_coding|	3069	3076	8	*	wobbled 8mer	-1463	TACGGATGAATG	4	-	mmu-miR-1298-5p
ENSMUST00000146165.7|ENSMUSG00000025766.14|OTTMUSG00000026520.6|-|D3Ertd751e-207|D3Ertd751e|3574|protein_coding|	1965	1972	8	*	6mer-a1	-1256	CTACAATGAAAG	0	-	mmu-miR-1298-5p
ENSMUST00000146165.7|ENSMUSG00000025766.14|OTTMUSG00000026520.6|-|D3Ertd751e-207|D3Ertd751e|3574|protein_coding|	2836	2843	8	*	non-canonical	-1240	TAAAAATGACTA	0	-	mmu-miR-1298-5p
ENSMUST00000146165.7|ENSMUSG00000025766.14|OTTMUSG00000026520.6|-|D3Ertd751e-207|D3Ertd751e|3574|protein_coding|	305	312	8	*	non-canonical	-1110	ATTCAATGATCC	0	-	mmu-miR-1298-5p
ENSMUST00000146165.7|ENSMUSG00000025766.14|OTTMUSG00000026520.6|-|D3Ertd751e-207|D3Ertd751e|3574|protein_coding|	608	615	8	*	non-canonical	-1096	ATCAAATGATAG	0	-	mmu-miR-1298-5p
ENSMUST00000144826.1|ENSMUSG00000023087.15|OTTMUSG00000027519.4|OTTMUST00000068125.3|Noct-202|Noct|9797|protein_coding|	3486	3493	8	*	7mer-a1	-2483	ACAGAATGAAGA	0	-	mmu-miR-1298-5p
ENSMUST00000144826.1|ENSMUSG00000023087.15|OTTMUSG00000027519.4|OTTMUST00000068125.3|Noct-202|Noct|9797|protein_coding|	2418	2425	8	*	6mer-a1	-1309	ATATAATGAAAA	3	-	mmu-miR-1298-5p
ENSMUST00000144826.1|ENSMUSG00000023087.15|OTTMUSG00000027519.4|OTTMUST00000068125.3|Noct-202|Noct|9797|protein_coding|	1749	1756	8	*	non-canonical	-1300	CTTAAATGATTT	0	-	mmu-miR-1298-5p
ENSMUST00000144826.1|ENSMUSG00000023087.15|OTTMUSG00000027519.4|OTTMUST00000068125.3|Noct-202|Noct|9797|protein_coding|	6696	6703	8	*	6mer-a1	-1273	GCTTAATGAATA	4	-	mmu-miR-1298-5p
ENSMUST00000144826.1|ENSMUSG00000023087.15|OTTMUSG00000027519.4|OTTMUST00000068125.3|Noct-202|Noct|9797|protein_coding|	2682	2689	8	*	non-canonical	-1100	GGGAAATGATTT	0	-	mmu-miR-1298-5p
ENSMUST00000144826.1|ENSMUSG00000023087.15|OTTMUSG00000027519.4|OTTMUST00000068125.3|Noct-202|Noct|9797|protein_coding|	2202	2209	8	*	non-canonical	-1076	ATCTAATGATTG	0	-	mmu-miR-1298-5p
ENSMUST00000196745.4|ENSMUSG00000027797.15|OTTMUSG00000053093.18|OTTMUST00000132774.4|Dclk1-204|Dclk1|7962|protein_coding|	7835	7842	8	*	7mer-a1	-2595	GTGGAATGAAAT	0	-	mmu-miR-1298-5p
ENSMUST00000196745.4|ENSMUSG00000027797.15|OTTMUSG00000053093.18|OTTMUST00000132774.4|Dclk1-204|Dclk1|7962|protein_coding|	5678	5685	8	*	7mer-a1	-2244	TGTGAATGAAGG	0	-	mmu-miR-1298-5p
ENSMUST00000196745.4|ENSMUSG00000027797.15|OTTMUSG00000053093.18|OTTMUST00000132774.4|Dclk1-204|Dclk1|7962|protein_coding|	5359	5366	8	*	6mer-a1	-1679	ATTTAATGAATA	0	-	mmu-miR-1298-5p
ENSMUST00000196745.4|ENSMUSG00000027797.15|OTTMUSG00000053093.18|OTTMUST00000132774.4|Dclk1-204|Dclk1|7962|protein_coding|	2796	2803	8	*	6mer	-1670	ACTGAATGAGAA	0	-	mmu-miR-1298-5p
ENSMUST00000196745.4|ENSMUSG00000027797.15|OTTMUSG00000053093.18|OTTMUST00000132774.4|Dclk1-204|Dclk1|7962|protein_coding|	2897	2904	8	*	6mer-a1	-1601	AAGTAATGAATG	0	-	mmu-miR-1298-5p
ENSMUST00000196745.4|ENSMUSG00000027797.15|OTTMUSG00000053093.18|OTTMUST00000132774.4|Dclk1-204|Dclk1|7962|protein_coding|	1508	1515	8	*	6mer	-1598	TGAGAATGATGG	0	-	mmu-miR-1298-5p
ENSMUST00000196745.4|ENSMUSG00000027797.15|OTTMUSG00000053093.18|OTTMUST00000132774.4|Dclk1-204|Dclk1|7962|protein_coding|	4353	4360	8	*	non-canonical	-1443	CAGAAATGATAC	4	-	mmu-miR-1298-5p
ENSMUST00000196745.4|ENSMUSG00000027797.15|OTTMUSG00000053093.18|OTTMUST00000132774.4|Dclk1-204|Dclk1|7962|protein_coding|	7695	7702	8	*	wobbled 7mer	-1203	ATCGGATGACGT	3	-	mmu-miR-1298-5p
ENSMUST00000196745.4|ENSMUSG00000027797.15|OTTMUSG00000053093.18|OTTMUST00000132774.4|Dclk1-204|Dclk1|7962|protein_coding|	4269	4276	8	*	non-canonical	-1167	TTTAAATGACAG	0	-	mmu-miR-1298-5p
ENSMUST00000196745.4|ENSMUSG00000027797.15|OTTMUSG00000053093.18|OTTMUST00000132774.4|Dclk1-204|Dclk1|7962|protein_coding|	6704	6711	8	*	non-canonical	-1103	ATTGGATGACTA	0	-	mmu-miR-1298-5p
ENSMUST00000196745.4|ENSMUSG00000027797.15|OTTMUSG00000053093.18|OTTMUST00000132774.4|Dclk1-204|Dclk1|7962|protein_coding|	3137	3144	8	*	non-canonical	-1060	AGAAAATGACAG	3	-	mmu-miR-1298-5p
ENSMUST00000196745.4|ENSMUSG00000027797.15|OTTMUSG00000053093.18|OTTMUST00000132774.4|Dclk1-204|Dclk1|7962|protein_coding|	1623	1630	8	*	non-canonical	-1054	AAGGAATGTATA	0	-	mmu-miR-1298-5p
ENSMUST00000196745.4|ENSMUSG00000027797.15|OTTMUSG00000053093.18|OTTMUST00000132774.4|Dclk1-204|Dclk1|7962|protein_coding|	4139	4146	8	*	non-canonical	-1040	TTTGAATGTATT	3	-	mmu-miR-1298-5p
ENSMUST00000196745.4|ENSMUSG00000027797.15|OTTMUSG00000053093.18|OTTMUST00000132774.4|Dclk1-204|Dclk1|7962|protein_coding|	7729	7736	8	*	6mer-a1	-1021	TCCCAATGAAAT	5	-	mmu-miR-1298-5p
ENSMUST00000194546.5|ENSMUSG00000036334.12|OTTMUSG00000052181.3|OTTMUST00000131112.1|Igsf10-203|Igsf10|8393|protein_coding|	8234	8241	8	*	7mer-a1	-2506	ACAGAATGAATG	0	-	mmu-miR-1298-5p
ENSMUST00000194546.5|ENSMUSG00000036334.12|OTTMUSG00000052181.3|OTTMUST00000131112.1|Igsf10-203|Igsf10|8393|protein_coding|	6365	6372	8	*	6mer-a1	-2216	ATGAAATGAAAG	0	-	mmu-miR-1298-5p
ENSMUST00000194546.5|ENSMUSG00000036334.12|OTTMUSG00000052181.3|OTTMUST00000131112.1|Igsf10-203|Igsf10|8393|protein_coding|	7942	7949	8	*	6mer-a1	-1684	TGTAAATGAATC	0	-	mmu-miR-1298-5p
ENSMUST00000194546.5|ENSMUSG00000036334.12|OTTMUSG00000052181.3|OTTMUST00000131112.1|Igsf10-203|Igsf10|8393|protein_coding|	7008	7015	8	*	6mer-a1	-1529	ATTCAATGAAAA	0	-	mmu-miR-1298-5p
ENSMUST00000194546.5|ENSMUSG00000036334.12|OTTMUSG00000052181.3|OTTMUST00000131112.1|Igsf10-203|Igsf10|8393|protein_coding|	7046	7053	8	*	6mer-a1	-1513	TAGCAATGAACT	0	-	mmu-miR-1298-5p
ENSMUST00000194546.5|ENSMUSG00000036334.12|OTTMUSG00000052181.3|OTTMUST00000131112.1|Igsf10-203|Igsf10|8393|protein_coding|	2054	2061	8	*	6mer-a1	-1350	TCCAAATGAAAG	3	-	mmu-miR-1298-5p
ENSMUST00000194546.5|ENSMUSG00000036334.12|OTTMUSG00000052181.3|OTTMUST00000131112.1|Igsf10-203|Igsf10|8393|protein_coding|	8107	8114	8	*	non-canonical	-1166	AGAAAATGATCC	0	-	mmu-miR-1298-5p
ENSMUST00000194546.5|ENSMUSG00000036334.12|OTTMUSG00000052181.3|OTTMUST00000131112.1|Igsf10-203|Igsf10|8393|protein_coding|	4364	4371	8	*	6mer-a1	-1162	CCGCAATGAAAA	0	-	mmu-miR-1298-5p
ENSMUST00000194546.5|ENSMUSG00000036334.12|OTTMUSG00000052181.3|OTTMUST00000131112.1|Igsf10-203|Igsf10|8393|protein_coding|	288	295	8	*	non-canonical	-1142	AGAAAATGACTT	0	-	mmu-miR-1298-5p
ENSMUST00000194546.5|ENSMUSG00000036334.12|OTTMUSG00000052181.3|OTTMUST00000131112.1|Igsf10-203|Igsf10|8393|protein_coding|	1110	1117	8	*	non-canonical	-1142	AGAAAATGACTA	0	-	mmu-miR-1298-5p
ENSMUST00000194546.5|ENSMUSG00000036334.12|OTTMUSG00000052181.3|OTTMUST00000131112.1|Igsf10-203|Igsf10|8393|protein_coding|	398	405	8	*	non-canonical	-1015	TAAAAATGAGCT	0	-	mmu-miR-1298-5p
ENSMUST00000193517.5|ENSMUSG00000027763.13|OTTMUSG00000051966.27|OTTMUST00000131159.2|Mbnl1-214|Mbnl1|5151|protein_coding|	4653	4660	8	*	6mer-a1	-1623	ACAAAATGAAAT	0	-	mmu-miR-1298-5p
ENSMUST00000193517.5|ENSMUSG00000027763.13|OTTMUSG00000051966.27|OTTMUST00000131159.2|Mbnl1-214|Mbnl1|5151|protein_coding|	4285	4292	8	*	non-canonical	-1366	ATGAAATGACAG	0	-	mmu-miR-1298-5p
ENSMUST00000193517.5|ENSMUSG00000027763.13|OTTMUSG00000051966.27|OTTMUST00000131159.2|Mbnl1-214|Mbnl1|5151|protein_coding|	3692	3699	8	*	non-canonical	-1278	ACTAAATGATTT	0	-	mmu-miR-1298-5p
ENSMUST00000193517.5|ENSMUSG00000027763.13|OTTMUSG00000051966.27|OTTMUST00000131159.2|Mbnl1-214|Mbnl1|5151|protein_coding|	3585	3592	8	*	6mer-a1	-1110	TACCAATGAATT	0	-	mmu-miR-1298-5p
ENSMUST00000193517.5|ENSMUSG00000027763.13|OTTMUSG00000051966.27|OTTMUST00000131159.2|Mbnl1-214|Mbnl1|5151|protein_coding|	1187	1194	8	*	non-canonical	-1078	AGAAAATGACTG	2	-	mmu-miR-1298-5p
ENSMUST00000193517.5|ENSMUSG00000027763.13|OTTMUSG00000051966.27|OTTMUST00000131159.2|Mbnl1-214|Mbnl1|5151|protein_coding|	4879	4886	8	*	non-canonical	-1026	GTTTAATGACTT	0	-	mmu-miR-1298-5p
ENSMUST00000193517.5|ENSMUSG00000027763.13|OTTMUSG00000051966.27|OTTMUST00000131159.2|Mbnl1-214|Mbnl1|5151|protein_coding|	1222	1229	8	*	non-canonical	-1003	GCACAATGATTG	6	-	mmu-miR-1298-5p
ENSMUST00000193517.5|ENSMUSG00000027763.13|OTTMUSG00000051966.27|OTTMUST00000131159.2|Mbnl1-214|Mbnl1|5151|protein_coding|	3876	3883	8	*	non-canonical	-1001	TTTTGATGATTT	0	-	mmu-miR-1298-5p
ENSMUST00000193517.5|ENSMUSG00000027763.13|OTTMUSG00000051966.27|OTTMUST00000131159.2|Mbnl1-214|Mbnl1|5151|protein_coding|	3999	4006	8	*	non-canonical	-1001	AATCCCTGAATA	4	-	mmu-miR-1298-5p
ENSMUST00000158792.1|ENSMUSG00000089417.1|-|-|Gm22009-201|Gm22009|343|scaRNA|	3	10	8	*	non-canonical	-1095	TGGAAATGATGA	0	-	mmu-miR-1298-5p
ENSMUST00000029423.8|ENSMUSG00000027834.15|OTTMUSG00000021878.3|OTTMUST00000051936.1|Serpini1-201|Serpini1|4091|protein_coding|	1180	1187	8	*	6mer	-1494	CCGGAATGATTG	2	-	mmu-miR-1298-5p
ENSMUST00000029423.8|ENSMUSG00000027834.15|OTTMUSG00000021878.3|OTTMUST00000051936.1|Serpini1-201|Serpini1|4091|protein_coding|	1309	1316	8	*	6mer-a1	-1413	AAACAATGAATA	0	-	mmu-miR-1298-5p
ENSMUST00000029423.8|ENSMUSG00000027834.15|OTTMUSG00000021878.3|OTTMUST00000051936.1|Serpini1-201|Serpini1|4091|protein_coding|	3514	3521	8	*	6mer-a1	-1384	TTACAATGAATC	0	-	mmu-miR-1298-5p
ENSMUST00000029423.8|ENSMUSG00000027834.15|OTTMUSG00000021878.3|OTTMUST00000051936.1|Serpini1-201|Serpini1|4091|protein_coding|	2681	2688	8	*	6mer-a1	-1371	TAACAATGAATC	0	-	mmu-miR-1298-5p
ENSMUST00000029423.8|ENSMUSG00000027834.15|OTTMUSG00000021878.3|OTTMUST00000051936.1|Serpini1-201|Serpini1|4091|protein_coding|	3807	3814	8	*	6mer-a1	-1281	GAACAATGAAAA	0	-	mmu-miR-1298-5p
ENSMUST00000029423.8|ENSMUSG00000027834.15|OTTMUSG00000021878.3|OTTMUST00000051936.1|Serpini1-201|Serpini1|4091|protein_coding|	1684	1691	8	*	non-canonical	-1190	GTAAAATGATCC	1	-	mmu-miR-1298-5p
ENSMUST00000029423.8|ENSMUSG00000027834.15|OTTMUSG00000021878.3|OTTMUST00000051936.1|Serpini1-201|Serpini1|4091|protein_coding|	1345	1352	8	*	non-canonical	-1177	TTTAAATGACGA	0	-	mmu-miR-1298-5p
ENSMUST00000029423.8|ENSMUSG00000027834.15|OTTMUSG00000021878.3|OTTMUST00000051936.1|Serpini1-201|Serpini1|4091|protein_coding|	286	293	8	*	6mer	-1152	TGGGAATGATGG	0	-	mmu-miR-1298-5p
ENSMUST00000029423.8|ENSMUSG00000027834.15|OTTMUSG00000021878.3|OTTMUST00000051936.1|Serpini1-201|Serpini1|4091|protein_coding|	3922	3929	8	*	non-canonical	-1042	TTATAATGATAG	0	-	mmu-miR-1298-5p
ENSMUST00000075316.9|ENSMUSG00000033981.14|OTTMUSG00000051468.1|OTTMUST00000130045.1|Gria2-201|Gria2|10371|protein_coding|	2984	2991	8	*	8mer	-3775	AACGAATGAAGG	0	-	mmu-miR-1298-5p
ENSMUST00000075316.9|ENSMUSG00000033981.14|OTTMUSG00000051468.1|OTTMUST00000130045.1|Gria2-201|Gria2|10371|protein_coding|	7068	7075	8	*	7mer-m8	-3173	ATCGAATGACTT	0	-	mmu-miR-1298-5p
ENSMUST00000075316.9|ENSMUSG00000033981.14|OTTMUSG00000051468.1|OTTMUST00000130045.1|Gria2-201|Gria2|10371|protein_coding|	2772	2779	8	*	7mer-a1	-2752	ACTGAATGAACA	0	-	mmu-miR-1298-5p
ENSMUST00000075316.9|ENSMUSG00000033981.14|OTTMUSG00000051468.1|OTTMUST00000130045.1|Gria2-201|Gria2|10371|protein_coding|	3239	3246	8	*	7mer-a1	-2116	TGGGAATGAATG	4	-	mmu-miR-1298-5p
ENSMUST00000075316.9|ENSMUSG00000033981.14|OTTMUSG00000051468.1|OTTMUST00000130045.1|Gria2-201|Gria2|10371|protein_coding|	6897	6904	8	*	6mer	-1927	GTGGAATGATTT	0	-	mmu-miR-1298-5p
ENSMUST00000075316.9|ENSMUSG00000033981.14|OTTMUSG00000051468.1|OTTMUST00000130045.1|Gria2-201|Gria2|10371|protein_coding|	2637	2644	8	*	6mer	-1904	AATGAATGAGTA	3	-	mmu-miR-1298-5p
ENSMUST00000075316.9|ENSMUSG00000033981.14|OTTMUSG00000051468.1|OTTMUST00000130045.1|Gria2-201|Gria2|10371|protein_coding|	6557	6564	8	*	6mer-a1	-1857	TTTAAATGAAGT	0	-	mmu-miR-1298-5p
ENSMUST00000075316.9|ENSMUSG00000033981.14|OTTMUSG00000051468.1|OTTMUST00000130045.1|Gria2-201|Gria2|10371|protein_coding|	5056	5063	8	*	6mer	-1629	CTAGAATGACCA	2	-	mmu-miR-1298-5p
ENSMUST00000075316.9|ENSMUSG00000033981.14|OTTMUSG00000051468.1|OTTMUST00000130045.1|Gria2-201|Gria2|10371|protein_coding|	2217	2224	8	*	6mer-a1	-1525	AACTAATGAATT	0	-	mmu-miR-1298-5p
ENSMUST00000075316.9|ENSMUSG00000033981.14|OTTMUSG00000051468.1|OTTMUST00000130045.1|Gria2-201|Gria2|10371|protein_coding|	8488	8495	8	*	6mer	-1444	CCGGAATGATGA	0	-	mmu-miR-1298-5p
ENSMUST00000075316.9|ENSMUSG00000033981.14|OTTMUSG00000051468.1|OTTMUST00000130045.1|Gria2-201|Gria2|10371|protein_coding|	10337	10344	8	*	non-canonical	-1217	GAAAAATGATTA	2	-	mmu-miR-1298-5p
ENSMUST00000075316.9|ENSMUSG00000033981.14|OTTMUSG00000051468.1|OTTMUST00000130045.1|Gria2-201|Gria2|10371|protein_coding|	8265	8272	8	*	non-canonical	-1143	AATTAATGATAA	0	-	mmu-miR-1298-5p
ENSMUST00000075316.9|ENSMUSG00000033981.14|OTTMUSG00000051468.1|OTTMUST00000130045.1|Gria2-201|Gria2|10371|protein_coding|	9096	9103	8	*	non-canonical	-1124	TTTCAATGATAA	0	-	mmu-miR-1298-5p
ENSMUST00000075316.9|ENSMUSG00000033981.14|OTTMUSG00000051468.1|OTTMUST00000130045.1|Gria2-201|Gria2|10371|protein_coding|	1002	1009	8	*	non-canonical	-1122	TAACAATGACAA	0	-	mmu-miR-1298-5p
ENSMUST00000075316.9|ENSMUSG00000033981.14|OTTMUSG00000051468.1|OTTMUST00000130045.1|Gria2-201|Gria2|10371|protein_coding|	7882	7889	8	*	non-canonical	-1099	TTTTAATGACCA	0	-	mmu-miR-1298-5p
ENSMUST00000075316.9|ENSMUSG00000033981.14|OTTMUSG00000051468.1|OTTMUST00000130045.1|Gria2-201|Gria2|10371|protein_coding|	1665	1672	8	*	non-canonical	-1070	TGGAAATGACAC	0	-	mmu-miR-1298-5p
ENSMUST00000075316.9|ENSMUSG00000033981.14|OTTMUSG00000051468.1|OTTMUST00000130045.1|Gria2-201|Gria2|10371|protein_coding|	6880	6887	8	*	non-canonical	-1067	ATTCGATGACTT	0	-	mmu-miR-1298-5p
ENSMUST00000075316.9|ENSMUSG00000033981.14|OTTMUSG00000051468.1|OTTMUST00000130045.1|Gria2-201|Gria2|10371|protein_coding|	5098	5105	8	*	non-canonical	-1052	TTAAAATGAGTT	0	-	mmu-miR-1298-5p
ENSMUST00000075316.9|ENSMUSG00000033981.14|OTTMUSG00000051468.1|OTTMUST00000130045.1|Gria2-201|Gria2|10371|protein_coding|	5127	5134	8	*	g-bulged 6mer	-1046	AAGAGATGACTA	3	-	mmu-miR-1298-5p
ENSMUST00000075316.9|ENSMUSG00000033981.14|OTTMUSG00000051468.1|OTTMUST00000130045.1|Gria2-201|Gria2|10371|protein_coding|	9299	9306	8	*	non-canonical	-1025	TTTAGATGAATT	0	-	mmu-miR-1298-5p
ENSMUST00000075316.9|ENSMUSG00000033981.14|OTTMUSG00000051468.1|OTTMUST00000130045.1|Gria2-201|Gria2|10371|protein_coding|	9454	9461	8	*	non-canonical	-1016	AAGAAATGTATA	0	-	mmu-miR-1298-5p
ENSMUST00000075316.9|ENSMUSG00000033981.14|OTTMUSG00000051468.1|OTTMUST00000130045.1|Gria2-201|Gria2|10371|protein_coding|	3570	3577	8	*	non-canonical	-1013	TCATAATGACTA	3	-	mmu-miR-1298-5p
ENSMUST00000107745.7|ENSMUSG00000033981.14|OTTMUSG00000051468.1|OTTMUST00000130046.1|Gria2-202|Gria2|4026|protein_coding|	2984	2991	8	*	8mer	-3775	AACGAATGAAGG	0	-	mmu-miR-1298-5p
ENSMUST00000107745.7|ENSMUSG00000033981.14|OTTMUSG00000051468.1|OTTMUST00000130046.1|Gria2-202|Gria2|4026|protein_coding|	3239	3246	8	*	7mer-a1	-2116	TGGGAATGAATG	4	-	mmu-miR-1298-5p
ENSMUST00000107745.7|ENSMUSG00000033981.14|OTTMUSG00000051468.1|OTTMUST00000130046.1|Gria2-202|Gria2|4026|protein_coding|	2637	2644	8	*	6mer	-1904	AATGAATGAGTA	3	-	mmu-miR-1298-5p
ENSMUST00000107745.7|ENSMUSG00000033981.14|OTTMUSG00000051468.1|OTTMUST00000130046.1|Gria2-202|Gria2|4026|protein_coding|	2217	2224	8	*	6mer-a1	-1525	AACTAATGAATT	0	-	mmu-miR-1298-5p
ENSMUST00000107745.7|ENSMUSG00000033981.14|OTTMUSG00000051468.1|OTTMUST00000130046.1|Gria2-202|Gria2|4026|protein_coding|	1002	1009	8	*	non-canonical	-1122	TAACAATGACAA	0	-	mmu-miR-1298-5p
ENSMUST00000107745.7|ENSMUSG00000033981.14|OTTMUSG00000051468.1|OTTMUST00000130046.1|Gria2-202|Gria2|4026|protein_coding|	1665	1672	8	*	non-canonical	-1070	TGGAAATGACAC	0	-	mmu-miR-1298-5p
ENSMUST00000107745.7|ENSMUSG00000033981.14|OTTMUSG00000051468.1|OTTMUST00000130046.1|Gria2-202|Gria2|4026|protein_coding|	3570	3577	8	*	non-canonical	-1013	TCATAATGACTA	3	-	mmu-miR-1298-5p
ENSMUST00000029633.4|ENSMUSG00000028004.12|OTTMUSG00000043302.2|OTTMUST00000113601.1|Npy2r-201|Npy2r|3364|protein_coding|	2115	2122	8	*	7mer-a1	-2992	AAGGAATGAAAA	0	-	mmu-miR-1298-5p
ENSMUST00000029633.4|ENSMUSG00000028004.12|OTTMUSG00000043302.2|OTTMUST00000113601.1|Npy2r-201|Npy2r|3364|protein_coding|	2998	3005	8	*	6mer-a1	-1727	AAAAAATGAATC	0	-	mmu-miR-1298-5p
ENSMUST00000029633.4|ENSMUSG00000028004.12|OTTMUSG00000043302.2|OTTMUST00000113601.1|Npy2r-201|Npy2r|3364|protein_coding|	2553	2560	8	*	non-canonical	-1298	TTTAAATGACTA	0	-	mmu-miR-1298-5p
ENSMUST00000029633.4|ENSMUSG00000028004.12|OTTMUSG00000043302.2|OTTMUST00000113601.1|Npy2r-201|Npy2r|3364|protein_coding|	1073	1080	8	*	non-canonical	-1161	ACAAAATGACCA	0	-	mmu-miR-1298-5p
ENSMUST00000029633.4|ENSMUSG00000028004.12|OTTMUSG00000043302.2|OTTMUST00000113601.1|Npy2r-201|Npy2r|3364|protein_coding|	2175	2182	8	*	non-canonical	-1049	TTTGGATGACAA	0	-	mmu-miR-1298-5p
ENSMUST00000029633.4|ENSMUSG00000028004.12|OTTMUSG00000043302.2|OTTMUST00000113601.1|Npy2r-201|Npy2r|3364|protein_coding|	1259	1266	8	*	non-canonical	-1046	GTTGGATGAATA	1	-	mmu-miR-1298-5p
ENSMUST00000029632.6|ENSMUSG00000028003.6|OTTMUSG00000029021.1|OTTMUST00000072001.1|Lrat-201|Lrat|5351|protein_coding|	4020	4027	8	*	7mer-a1	-3044	ATGGAATGAAAA	0	-	mmu-miR-1298-5p
ENSMUST00000029632.6|ENSMUSG00000028003.6|OTTMUSG00000029021.1|OTTMUST00000072001.1|Lrat-201|Lrat|5351|protein_coding|	4237	4244	8	*	7mer-a1	-1754	GGGGAATGAATG	2	-	mmu-miR-1298-5p
ENSMUST00000029632.6|ENSMUSG00000028003.6|OTTMUSG00000029021.1|OTTMUST00000072001.1|Lrat-201|Lrat|5351|protein_coding|	1683	1690	8	*	6mer-a1	-1728	TGTAAATGAATA	0	-	mmu-miR-1298-5p
ENSMUST00000029632.6|ENSMUSG00000028003.6|OTTMUSG00000029021.1|OTTMUST00000072001.1|Lrat-201|Lrat|5351|protein_coding|	1398	1405	8	*	non-canonical	-1144	TTTGGATGAATA	0	-	mmu-miR-1298-5p
ENSMUST00000029632.6|ENSMUSG00000028003.6|OTTMUSG00000029021.1|OTTMUST00000072001.1|Lrat-201|Lrat|5351|protein_coding|	2169	2176	8	*	non-canonical	-1117	GAAAAATGACCC	0	-	mmu-miR-1298-5p
ENSMUST00000029632.6|ENSMUSG00000028003.6|OTTMUSG00000029021.1|OTTMUST00000072001.1|Lrat-201|Lrat|5351|protein_coding|	4185	4192	8	*	non-canonical	-1114	ATACAATGATTG	0	-	mmu-miR-1298-5p
ENSMUST00000029632.6|ENSMUSG00000028003.6|OTTMUSG00000029021.1|OTTMUST00000072001.1|Lrat-201|Lrat|5351|protein_coding|	1361	1368	8	*	non-canonical	-1075	ATTTAATGACTG	1	-	mmu-miR-1298-5p
ENSMUST00000029632.6|ENSMUSG00000028003.6|OTTMUSG00000029021.1|OTTMUST00000072001.1|Lrat-201|Lrat|5351|protein_coding|	2871	2878	8	*	non-canonical	-1034	GTATAATGATAA	4	-	mmu-miR-1298-5p
ENSMUST00000029632.6|ENSMUSG00000028003.6|OTTMUSG00000029021.1|OTTMUST00000072001.1|Lrat-201|Lrat|5351|protein_coding|	3075	3082	8	*	non-canonical	-1022	TTTACATGAATT	3	-	mmu-miR-1298-5p
ENSMUST00000107692.7|ENSMUSG00000027993.16|OTTMUSG00000017469.7|OTTMUST00000042421.2|Trim2-204|Trim2|7161|protein_coding|	5315	5322	8	*	7mer-a1	-2440	CTGGAATGAAAG	0	-	mmu-miR-1298-5p
ENSMUST00000107692.7|ENSMUSG00000027993.16|OTTMUSG00000017469.7|OTTMUST00000042421.2|Trim2-204|Trim2|7161|protein_coding|	2831	2838	8	*	7mer-a1	-2249	GGTGAATGAATG	5	-	mmu-miR-1298-5p
ENSMUST00000107692.7|ENSMUSG00000027993.16|OTTMUSG00000017469.7|OTTMUST00000042421.2|Trim2-204|Trim2|7161|protein_coding|	5999	6006	8	*	7mer-a1	-1909	GGGGAATGAACT	0	-	mmu-miR-1298-5p
ENSMUST00000107692.7|ENSMUSG00000027993.16|OTTMUSG00000017469.7|OTTMUST00000042421.2|Trim2-204|Trim2|7161|protein_coding|	5212	5219	8	*	6mer-a1	-1577	CGTAAATGAATC	0	-	mmu-miR-1298-5p
ENSMUST00000107692.7|ENSMUSG00000027993.16|OTTMUSG00000017469.7|OTTMUST00000042421.2|Trim2-204|Trim2|7161|protein_coding|	5141	5148	8	*	6mer-a1	-1544	TGAAAATGAATT	0	-	mmu-miR-1298-5p
ENSMUST00000107692.7|ENSMUSG00000027993.16|OTTMUSG00000017469.7|OTTMUST00000042421.2|Trim2-204|Trim2|7161|protein_coding|	3162	3169	8	*	6mer-a1	-1543	AGAAAATGAAAT	0	-	mmu-miR-1298-5p
ENSMUST00000107692.7|ENSMUSG00000027993.16|OTTMUSG00000017469.7|OTTMUST00000042421.2|Trim2-204|Trim2|7161|protein_coding|	6526	6533	8	*	6mer-a1	-1448	TTCTAATGAACT	0	-	mmu-miR-1298-5p
ENSMUST00000107692.7|ENSMUSG00000027993.16|OTTMUSG00000017469.7|OTTMUST00000042421.2|Trim2-204|Trim2|7161|protein_coding|	5838	5845	8	*	non-canonical	-1253	TTTAAATGATGT	4	-	mmu-miR-1298-5p
ENSMUST00000107692.7|ENSMUSG00000027993.16|OTTMUSG00000017469.7|OTTMUST00000042421.2|Trim2-204|Trim2|7161|protein_coding|	4183	4190	8	*	non-canonical	-1069	TACAAATGATGA	0	-	mmu-miR-1298-5p
ENSMUST00000107692.7|ENSMUSG00000027993.16|OTTMUSG00000017469.7|OTTMUST00000042421.2|Trim2-204|Trim2|7161|protein_coding|	4804	4811	8	*	non-canonical	-1058	AAAAAATGAGTA	0	-	mmu-miR-1298-5p
ENSMUST00000107692.7|ENSMUSG00000027993.16|OTTMUSG00000017469.7|OTTMUST00000042421.2|Trim2-204|Trim2|7161|protein_coding|	6628	6635	8	*	6mer-a1	-1054	TTCCAATGAATG	0	-	mmu-miR-1298-5p
ENSMUST00000107692.7|ENSMUSG00000027993.16|OTTMUSG00000017469.7|OTTMUST00000042421.2|Trim2-204|Trim2|7161|protein_coding|	6477	6484	8	*	non-canonical	-1028	TTCAAATGACAG	3	-	mmu-miR-1298-5p
ENSMUST00000107692.7|ENSMUSG00000027993.16|OTTMUSG00000017469.7|OTTMUST00000042421.2|Trim2-204|Trim2|7161|protein_coding|	6936	6943	8	*	non-canonical	-1010	ATGAATTGAAAT	0	-	mmu-miR-1298-5p
ENSMUST00000107692.7|ENSMUSG00000027993.16|OTTMUSG00000017469.7|OTTMUST00000042421.2|Trim2-204|Trim2|7161|protein_coding|	3596	3603	8	*	non-canonical	-1000	ATAGAATGTATT	0	-	mmu-miR-1298-5p
ENSMUST00000183707.1|ENSMUSG00000098912.7|OTTMUSG00000044963.1|OTTMUST00000118165.1|1500004A13Rik-202|1500004A13Rik|6054|lincRNA|	2201	2208	8	*	6mer	-2222	ATGGAATGATAA	0	-	mmu-miR-1298-5p
ENSMUST00000183707.1|ENSMUSG00000098912.7|OTTMUSG00000044963.1|OTTMUST00000118165.1|1500004A13Rik-202|1500004A13Rik|6054|lincRNA|	3667	3674	8	*	6mer-a1	-1500	AATTAATGAATG	0	-	mmu-miR-1298-5p
ENSMUST00000183707.1|ENSMUSG00000098912.7|OTTMUSG00000044963.1|OTTMUST00000118165.1|1500004A13Rik-202|1500004A13Rik|6054|lincRNA|	4829	4836	8	*	6mer-a1	-1380	GTTTAATGAACA	0	-	mmu-miR-1298-5p
ENSMUST00000107498.8|ENSMUSG00000054199.17|OTTMUSG00000022718.5|OTTMUST00000054494.2|Gon4l-203|Gon4l|7537|protein_coding|	991	998	8	*	6mer-a1	-1504	CACAAATGAACA	0	-	mmu-miR-1298-5p
ENSMUST00000107498.8|ENSMUSG00000054199.17|OTTMUSG00000022718.5|OTTMUST00000054494.2|Gon4l-203|Gon4l|7537|protein_coding|	1666	1673	8	*	non-canonical	-1177	CATAAATGATGA	0	-	mmu-miR-1298-5p
ENSMUST00000107161.7|ENSMUSG00000015522.18|OTTMUSG00000016472.3|OTTMUST00000039719.1|Arnt-205|Arnt|4260|protein_coding|	2577	2584	8	*	6mer-a1	-2092	ATTAAATGAATT	0	-	mmu-miR-1298-5p
ENSMUST00000107161.7|ENSMUSG00000015522.18|OTTMUSG00000016472.3|OTTMUST00000039719.1|Arnt-205|Arnt|4260|protein_coding|	158	165	8	*	non-canonical	-1345	CAGAAATGACAT	0	-	mmu-miR-1298-5p
ENSMUST00000107161.7|ENSMUSG00000015522.18|OTTMUSG00000016472.3|OTTMUST00000039719.1|Arnt-205|Arnt|4260|protein_coding|	2367	2374	8	*	6mer-a1	-1251	CAACAATGAAGA	0	-	mmu-miR-1298-5p
ENSMUST00000107161.7|ENSMUSG00000015522.18|OTTMUSG00000016472.3|OTTMUST00000039719.1|Arnt-205|Arnt|4260|protein_coding|	4213	4220	8	*	non-canonical	-1083	AAATAATGACAT	0	-	mmu-miR-1298-5p
ENSMUST00000116304.2|ENSMUSG00000038642.10|OTTMUSG00000022029.2|-|Ctss-202|Ctss|1355|protein_coding|	263	270	8	*	7mer-a1	-2571	TAAGAATGAAGA	4	-	mmu-miR-1298-5p
ENSMUST00000116304.2|ENSMUSG00000038642.10|OTTMUSG00000022029.2|-|Ctss-202|Ctss|1355|protein_coding|	767	774	8	*	wobbled 8mer	-1468	CACGGATGAAAA	0	-	mmu-miR-1298-5p
ENSMUST00000116304.2|ENSMUSG00000038642.10|OTTMUSG00000022029.2|-|Ctss-202|Ctss|1355|protein_coding|	650	657	8	*	6mer-a1	-1434	CTCAAATGAAGA	5	-	mmu-miR-1298-5p
ENSMUST00000116304.2|ENSMUSG00000038642.10|OTTMUSG00000022029.2|-|Ctss-202|Ctss|1355|protein_coding|	313	320	8	*	non-canonical	-1090	TTATAATGATTC	0	-	mmu-miR-1298-5p
ENSMUST00000166341.1|ENSMUSG00000038256.15|OTTMUSG00000022435.2|-|Bcl9-207|Bcl9|4652|protein_coding|	1838	1845	8	*	6mer	-1938	CAGGAATGATAA	4	-	mmu-miR-1298-5p
ENSMUST00000166341.1|ENSMUSG00000038256.15|OTTMUSG00000022435.2|-|Bcl9-207|Bcl9|4652|protein_coding|	2108	2115	8	*	6mer-a1	-1830	TGGAAATGAACA	0	-	mmu-miR-1298-5p
ENSMUST00000166341.1|ENSMUSG00000038256.15|OTTMUSG00000022435.2|-|Bcl9-207|Bcl9|4652|protein_coding|	825	832	8	*	6mer	-1721	TCGGAATGATCC	0	-	mmu-miR-1298-5p
ENSMUST00000166341.1|ENSMUSG00000038256.15|OTTMUSG00000022435.2|-|Bcl9-207|Bcl9|4652|protein_coding|	3284	3291	8	*	6mer-a1	-1420	CATCAATGAATA	0	-	mmu-miR-1298-5p
ENSMUST00000166341.1|ENSMUSG00000038256.15|OTTMUSG00000022435.2|-|Bcl9-207|Bcl9|4652|protein_coding|	3380	3387	8	*	6mer	-1243	TGGGAATGACCC	0	-	mmu-miR-1298-5p
ENSMUST00000166341.1|ENSMUSG00000038256.15|OTTMUSG00000022435.2|-|Bcl9-207|Bcl9|4652|protein_coding|	4133	4140	8	*	wobbled 7mer	-1204	ACCGGATGATGT	0	-	mmu-miR-1298-5p
ENSMUST00000166341.1|ENSMUSG00000038256.15|OTTMUSG00000022435.2|-|Bcl9-207|Bcl9|4652|protein_coding|	3173	3180	8	*	6mer-m8	-1043	CTCGAATGTCCA	0	-	mmu-miR-1298-5p
ENSMUST00000198180.4|ENSMUSG00000068823.10|OTTMUSG00000054929.1|OTTMUST00000136118.1|Csde1-211|Csde1|3849|protein_coding|	782	789	8	*	8mer	-3885	AACGAATGAACG	0	-	mmu-miR-1298-5p
ENSMUST00000198180.4|ENSMUSG00000068823.10|OTTMUSG00000054929.1|OTTMUST00000136118.1|Csde1-211|Csde1|3849|protein_coding|	3662	3669	8	*	6mer-a1	-2234	CTGAAATGAATC	2	-	mmu-miR-1298-5p
ENSMUST00000198180.4|ENSMUSG00000068823.10|OTTMUSG00000054929.1|OTTMUST00000136118.1|Csde1-211|Csde1|3849|protein_coding|	2243	2250	8	*	6mer	-1998	AAGGAATGATTG	0	-	mmu-miR-1298-5p
ENSMUST00000198180.4|ENSMUSG00000068823.10|OTTMUSG00000054929.1|OTTMUST00000136118.1|Csde1-211|Csde1|3849|protein_coding|	3621	3628	8	*	6mer-a1	-1602	ACAAAATGAACA	0	-	mmu-miR-1298-5p
ENSMUST00000198180.4|ENSMUSG00000068823.10|OTTMUSG00000054929.1|OTTMUST00000136118.1|Csde1-211|Csde1|3849|protein_coding|	1230	1237	8	*	6mer	-1488	CCAGAATGACCC	0	-	mmu-miR-1298-5p
ENSMUST00000198180.4|ENSMUSG00000068823.10|OTTMUSG00000054929.1|OTTMUST00000136118.1|Csde1-211|Csde1|3849|protein_coding|	3497	3504	8	*	6mer-a1	-1256	TGCAAATGAAGT	0	-	mmu-miR-1298-5p
ENSMUST00000198180.4|ENSMUSG00000068823.10|OTTMUSG00000054929.1|OTTMUST00000136118.1|Csde1-211|Csde1|3849|protein_coding|	1425	1432	8	*	6mer-a1	-1219	CACTAATGAAGC	6	-	mmu-miR-1298-5p
ENSMUST00000094028.9|ENSMUSG00000070372.11|OTTMUSG00000022229.3|OTTMUST00000052870.1|Capza1-201|Capza1|3193|protein_coding|	2479	2486	8	*	7mer-a1	-2600	CTGGAATGAACC	0	-	mmu-miR-1298-5p
ENSMUST00000094028.9|ENSMUSG00000070372.11|OTTMUSG00000022229.3|OTTMUST00000052870.1|Capza1-201|Capza1|3193|protein_coding|	783	790	8	*	6mer-a1	-1474	TTCTAATGAAAT	0	-	mmu-miR-1298-5p
ENSMUST00000094028.9|ENSMUSG00000070372.11|OTTMUSG00000022229.3|OTTMUST00000052870.1|Capza1-201|Capza1|3193|protein_coding|	153	160	8	*	wobbled 8mer	-1334	GTCGGATGAAGA	1	-	mmu-miR-1298-5p
ENSMUST00000094028.9|ENSMUSG00000070372.11|OTTMUSG00000022229.3|OTTMUST00000052870.1|Capza1-201|Capza1|3193|protein_coding|	213	220	8	*	6mer-a1	-1273	GTTTAATGAAGT	0	-	mmu-miR-1298-5p
ENSMUST00000094028.9|ENSMUSG00000070372.11|OTTMUSG00000022229.3|OTTMUST00000052870.1|Capza1-201|Capza1|3193|protein_coding|	2901	2908	8	*	6mer-a1	-1243	TGCAAATGAAAG	0	-	mmu-miR-1298-5p
ENSMUST00000094028.9|ENSMUSG00000070372.11|OTTMUSG00000022229.3|OTTMUST00000052870.1|Capza1-201|Capza1|3193|protein_coding|	249	256	8	*	non-canonical	-1122	TAACAATGACAA	0	-	mmu-miR-1298-5p
ENSMUST00000090558.9|ENSMUSG00000068740.13|OTTMUSG00000007107.2|OTTMUST00000016431.1|Celsr2-201|Celsr2|10598|protein_coding|	3258	3265	8	*	6mer-a1	-1902	AGGAAATGAACT	0	-	mmu-miR-1298-5p
ENSMUST00000090558.9|ENSMUSG00000068740.13|OTTMUSG00000007107.2|OTTMUST00000016431.1|Celsr2-201|Celsr2|10598|protein_coding|	2799	2806	8	*	6mer	-1620	TGTGAATGACAA	0	-	mmu-miR-1298-5p
ENSMUST00000090558.9|ENSMUSG00000068740.13|OTTMUSG00000007107.2|OTTMUST00000016431.1|Celsr2-201|Celsr2|10598|protein_coding|	2472	2479	8	*	6mer	-1264	GGTGAATGACGT	4	-	mmu-miR-1298-5p
ENSMUST00000090558.9|ENSMUSG00000068740.13|OTTMUSG00000007107.2|OTTMUST00000016431.1|Celsr2-201|Celsr2|10598|protein_coding|	2220	2227	8	*	6mer-a1	-1043	CGTTAATGAAGA	0	-	mmu-miR-1298-5p
ENSMUST00000190378.1|ENSMUSG00000049300.11|OTTMUSG00000020268.2|-|Prmt6-203|Prmt6|3051|protein_coding|	2607	2614	8	*	6mer	-1815	AATGAATGAGCA	0	-	mmu-miR-1298-5p
ENSMUST00000190378.1|ENSMUSG00000049300.11|OTTMUSG00000020268.2|-|Prmt6-203|Prmt6|3051|protein_coding|	2272	2279	8	*	6mer-m8	-1232	ATCGAATGTGAC	2	-	mmu-miR-1298-5p
ENSMUST00000106426.7|ENSMUSG00000050315.13|OTTMUSG00000021275.4|OTTMUST00000050440.3|Synpo2-202|Synpo2|7063|protein_coding|	4997	5004	8	*	6mer	-1727	GTTGAATGACCT	0	-	mmu-miR-1298-5p
ENSMUST00000106426.7|ENSMUSG00000050315.13|OTTMUSG00000021275.4|OTTMUST00000050440.3|Synpo2-202|Synpo2|7063|protein_coding|	3757	3764	8	*	non-canonical	-1554	CAGAAATGATTT	0	-	mmu-miR-1298-5p
ENSMUST00000106426.7|ENSMUSG00000050315.13|OTTMUSG00000021275.4|OTTMUST00000050440.3|Synpo2-202|Synpo2|7063|protein_coding|	1591	1598	8	*	6mer-a1	-1439	CCAAAATGAAGA	5	-	mmu-miR-1298-5p
ENSMUST00000106426.7|ENSMUSG00000050315.13|OTTMUSG00000021275.4|OTTMUST00000050440.3|Synpo2-202|Synpo2|7063|protein_coding|	2667	2674	8	*	6mer	-1424	CTGGAATGAGTG	0	-	mmu-miR-1298-5p
ENSMUST00000106426.7|ENSMUSG00000050315.13|OTTMUSG00000021275.4|OTTMUST00000050440.3|Synpo2-202|Synpo2|7063|protein_coding|	6806	6813	8	*	non-canonical	-1136	TATTAATGACTT	0	-	mmu-miR-1298-5p
ENSMUST00000106426.7|ENSMUSG00000050315.13|OTTMUSG00000021275.4|OTTMUST00000050440.3|Synpo2-202|Synpo2|7063|protein_coding|	7027	7034	8	*	non-canonical	-1060	TCCAAATGATAT	0	-	mmu-miR-1298-5p
ENSMUST00000166033.5|ENSMUSG00000078578.9|OTTMUSG00000054825.10|OTTMUST00000136016.2|Ube2d3-202|Ube2d3|2504|protein_coding|	2205	2212	8	*	7mer-a1	-2858	CATGAATGAATA	0	-	mmu-miR-1298-5p
ENSMUST00000166033.5|ENSMUSG00000078578.9|OTTMUSG00000054825.10|OTTMUST00000136016.2|Ube2d3-202|Ube2d3|2504|protein_coding|	1360	1367	8	*	6mer	-1956	AAGGAATGACCT	0	-	mmu-miR-1298-5p
ENSMUST00000166033.5|ENSMUSG00000078578.9|OTTMUSG00000054825.10|OTTMUST00000136016.2|Ube2d3-202|Ube2d3|2504|protein_coding|	1524	1531	8	*	non-canonical	-1238	AATAAATGATGC	0	-	mmu-miR-1298-5p
ENSMUST00000166033.5|ENSMUSG00000078578.9|OTTMUSG00000054825.10|OTTMUST00000136016.2|Ube2d3-202|Ube2d3|2504|protein_coding|	1714	1721	8	*	non-canonical	-1104	ATCAAATGATGA	4	-	mmu-miR-1298-5p
ENSMUST00000166033.5|ENSMUSG00000078578.9|OTTMUSG00000054825.10|OTTMUST00000136016.2|Ube2d3-202|Ube2d3|2504|protein_coding|	1737	1744	8	*	non-canonical	-1001	AAAGAGTGAATA	0	-	mmu-miR-1298-5p
ENSMUST00000108339.7|ENSMUSG00000028207.18|OTTMUSG00000004455.4|OTTMUST00000010169.1|Asph-211|Asph|6453|protein_coding|	763	770	8	*	7mer-m8	-2637	GACGAATGAGCA	0	-	mmu-miR-1298-5p
ENSMUST00000108339.7|ENSMUSG00000028207.18|OTTMUSG00000004455.4|OTTMUST00000010169.1|Asph-211|Asph|6453|protein_coding|	2586	2593	8	*	7mer-a1	-2594	TGTGAATGAATC	0	-	mmu-miR-1298-5p
ENSMUST00000108339.7|ENSMUSG00000028207.18|OTTMUSG00000004455.4|OTTMUST00000010169.1|Asph-211|Asph|6453|protein_coding|	5473	5480	8	*	6mer-a1	-2001	TTTAAATGAAAA	1	-	mmu-miR-1298-5p
ENSMUST00000108339.7|ENSMUSG00000028207.18|OTTMUSG00000004455.4|OTTMUST00000010169.1|Asph-211|Asph|6453|protein_coding|	4349	4356	8	*	6mer-a1	-1652	ACAAAATGAATT	0	-	mmu-miR-1298-5p
ENSMUST00000108339.7|ENSMUSG00000028207.18|OTTMUSG00000004455.4|OTTMUST00000010169.1|Asph-211|Asph|6453|protein_coding|	1867	1874	8	*	6mer	-1442	GAAGAATGAGAA	0	-	mmu-miR-1298-5p
ENSMUST00000108339.7|ENSMUSG00000028207.18|OTTMUSG00000004455.4|OTTMUST00000010169.1|Asph-211|Asph|6453|protein_coding|	5352	5359	8	*	6mer-a1	-1242	CTACAATGAAGC	0	-	mmu-miR-1298-5p
ENSMUST00000108339.7|ENSMUSG00000028207.18|OTTMUSG00000004455.4|OTTMUST00000010169.1|Asph-211|Asph|6453|protein_coding|	1525	1532	8	*	wobbled 7mer	-1154	CACGGATGATGG	0	-	mmu-miR-1298-5p
ENSMUST00000108339.7|ENSMUSG00000028207.18|OTTMUSG00000004455.4|OTTMUST00000010169.1|Asph-211|Asph|6453|protein_coding|	3487	3494	8	*	non-canonical	-1148	ATGTAATGACAT	0	-	mmu-miR-1298-5p
ENSMUST00000108339.7|ENSMUSG00000028207.18|OTTMUSG00000004455.4|OTTMUST00000010169.1|Asph-211|Asph|6453|protein_coding|	2684	2691	8	*	non-canonical	-1049	CTTTAATGACAA	3	-	mmu-miR-1298-5p
ENSMUST00000108339.7|ENSMUSG00000028207.18|OTTMUSG00000004455.4|OTTMUST00000010169.1|Asph-211|Asph|6453|protein_coding|	4036	4043	8	*	non-canonical	-1032	AATGAGTGAAAA	4	-	mmu-miR-1298-5p
ENSMUST00000108339.7|ENSMUSG00000028207.18|OTTMUSG00000004455.4|OTTMUST00000010169.1|Asph-211|Asph|6453|protein_coding|	2022	2029	8	*	6mer-m8	-1009	TCCGAATGCATC	0	-	mmu-miR-1298-5p
ENSMUST00000108339.7|ENSMUSG00000028207.18|OTTMUSG00000004455.4|OTTMUST00000010169.1|Asph-211|Asph|6453|protein_coding|	742	749	8	*	non-canonical	-1006	TCCAAATGACAT	0	-	mmu-miR-1298-5p
ENSMUST00000108297.2|ENSMUSG00000049225.14|OTTMUSG00000004573.2|OTTMUST00000010345.2|Pdp1-203|Pdp1|4201|protein_coding|	1145	1152	8	*	7mer-a1	-2439	TCAGAATGAAAG	1	-	mmu-miR-1298-5p
ENSMUST00000108297.2|ENSMUSG00000049225.14|OTTMUSG00000004573.2|OTTMUST00000010345.2|Pdp1-203|Pdp1|4201|protein_coding|	2569	2576	8	*	7mer-a1	-2420	GCAGAATGAAAA	0	-	mmu-miR-1298-5p
ENSMUST00000108297.2|ENSMUSG00000049225.14|OTTMUSG00000004573.2|OTTMUST00000010345.2|Pdp1-203|Pdp1|4201|protein_coding|	4133	4140	8	*	6mer-a1	-2065	AATAAATGAATA	2	-	mmu-miR-1298-5p
ENSMUST00000108297.2|ENSMUSG00000049225.14|OTTMUSG00000004573.2|OTTMUST00000010345.2|Pdp1-203|Pdp1|4201|protein_coding|	1322	1329	8	*	6mer	-1763	GTTGAATGACAA	0	-	mmu-miR-1298-5p
ENSMUST00000108297.2|ENSMUSG00000049225.14|OTTMUSG00000004573.2|OTTMUST00000010345.2|Pdp1-203|Pdp1|4201|protein_coding|	3028	3035	8	*	6mer-a1	-1726	AGTAAATGAAAA	3	-	mmu-miR-1298-5p
ENSMUST00000108297.2|ENSMUSG00000049225.14|OTTMUSG00000004573.2|OTTMUST00000010345.2|Pdp1-203|Pdp1|4201|protein_coding|	3343	3350	8	*	6mer-a1	-1350	TCCAAATGAAAG	0	-	mmu-miR-1298-5p
ENSMUST00000108297.2|ENSMUSG00000049225.14|OTTMUSG00000004573.2|OTTMUST00000010345.2|Pdp1-203|Pdp1|4201|protein_coding|	467	474	8	*	6mer-a1	-1293	AGCTAATGAATA	0	-	mmu-miR-1298-5p
ENSMUST00000108297.2|ENSMUSG00000049225.14|OTTMUSG00000004573.2|OTTMUST00000010345.2|Pdp1-203|Pdp1|4201|protein_coding|	1661	1668	8	*	6mer-a1	-1251	CAATAATGAATT	0	-	mmu-miR-1298-5p
ENSMUST00000108297.2|ENSMUSG00000049225.14|OTTMUSG00000004573.2|OTTMUST00000010345.2|Pdp1-203|Pdp1|4201|protein_coding|	2303	2310	8	*	non-canonical	-1163	CATAAATGACCA	3	-	mmu-miR-1298-5p
ENSMUST00000108297.2|ENSMUSG00000049225.14|OTTMUSG00000004573.2|OTTMUST00000010345.2|Pdp1-203|Pdp1|4201|protein_coding|	3083	3090	8	*	non-canonical	-1152	ATCAAATGATAC	5	-	mmu-miR-1298-5p
ENSMUST00000095144.9|ENSMUSG00000049225.14|OTTMUSG00000004573.2|OTTMUST00000010348.2|Pdp1-202|Pdp1|2506|protein_coding|	1073	1080	8	*	7mer-a1	-2439	TCAGAATGAAAG	1	-	mmu-miR-1298-5p
ENSMUST00000095144.9|ENSMUSG00000049225.14|OTTMUSG00000004573.2|OTTMUST00000010348.2|Pdp1-202|Pdp1|2506|protein_coding|	2497	2504	8	*	7mer-a1	-2420	GCAGAATGAAAA	0	-	mmu-miR-1298-5p
ENSMUST00000095144.9|ENSMUSG00000049225.14|OTTMUSG00000004573.2|OTTMUST00000010348.2|Pdp1-202|Pdp1|2506|protein_coding|	1250	1257	8	*	6mer	-1763	GTTGAATGACAA	0	-	mmu-miR-1298-5p
ENSMUST00000095144.9|ENSMUSG00000049225.14|OTTMUSG00000004573.2|OTTMUST00000010348.2|Pdp1-202|Pdp1|2506|protein_coding|	395	402	8	*	6mer-a1	-1293	AGCTAATGAATA	0	-	mmu-miR-1298-5p
ENSMUST00000095144.9|ENSMUSG00000049225.14|OTTMUSG00000004573.2|OTTMUST00000010348.2|Pdp1-202|Pdp1|2506|protein_coding|	1589	1596	8	*	6mer-a1	-1251	CAATAATGAATT	0	-	mmu-miR-1298-5p
ENSMUST00000095144.9|ENSMUSG00000049225.14|OTTMUSG00000004573.2|OTTMUST00000010348.2|Pdp1-202|Pdp1|2506|protein_coding|	2231	2238	8	*	non-canonical	-1163	CATAAATGACCA	3	-	mmu-miR-1298-5p
ENSMUST00000108222.8|ENSMUSG00000045751.16|OTTMUSG00000004797.3|OTTMUST00000010752.2|Mms22l-202|Mms22l|4478|protein_coding|	2283	2290	8	*	6mer	-1847	TAAGAATGATGA	0	-	mmu-miR-1298-5p
ENSMUST00000108222.8|ENSMUSG00000045751.16|OTTMUSG00000004797.3|OTTMUST00000010752.2|Mms22l-202|Mms22l|4478|protein_coding|	1568	1575	8	*	6mer-a1	-1595	ACAAAATGAAAC	3	-	mmu-miR-1298-5p
ENSMUST00000108222.8|ENSMUSG00000045751.16|OTTMUSG00000004797.3|OTTMUST00000010752.2|Mms22l-202|Mms22l|4478|protein_coding|	2639	2646	8	*	6mer	-1521	AGAGAATGACAC	3	-	mmu-miR-1298-5p
ENSMUST00000108222.8|ENSMUSG00000045751.16|OTTMUSG00000004797.3|OTTMUST00000010752.2|Mms22l-202|Mms22l|4478|protein_coding|	3822	3829	8	*	6mer-a1	-1417	GGTAAATGAACC	5	-	mmu-miR-1298-5p
ENSMUST00000108222.8|ENSMUSG00000045751.16|OTTMUSG00000004797.3|OTTMUST00000010752.2|Mms22l-202|Mms22l|4478|protein_coding|	3014	3021	8	*	non-canonical	-1376	CTGAAATGACAA	0	-	mmu-miR-1298-5p
ENSMUST00000108068.7|ENSMUSG00000028433.14|OTTMUSG00000006639.2|OTTMUST00000015155.1|Ubap2-202|Ubap2|4380|protein_coding|	286	293	8	*	6mer	-1928	TAAGAATGATTC	4	-	mmu-miR-1298-5p
ENSMUST00000108068.7|ENSMUSG00000028433.14|OTTMUSG00000006639.2|OTTMUST00000015155.1|Ubap2-202|Ubap2|4380|protein_coding|	1330	1337	8	*	6mer	-1460	GCAGAATGACAC	5	-	mmu-miR-1298-5p
ENSMUST00000108068.7|ENSMUSG00000028433.14|OTTMUSG00000006639.2|OTTMUST00000015155.1|Ubap2-202|Ubap2|4380|protein_coding|	3906	3913	8	*	6mer-a1	-1029	TACCAATGAAGA	0	-	mmu-miR-1298-5p
ENSMUST00000108049.8|ENSMUSG00000028439.14|OTTMUSG00000006658.1|OTTMUST00000015220.1|Fam219a-201|Fam219a|3296|protein_coding|	1888	1895	8	*	6mer	-1221	TGGGAATGAGAA	0	-	mmu-miR-1298-5p
ENSMUST00000108049.8|ENSMUSG00000028439.14|OTTMUSG00000006658.1|OTTMUST00000015220.1|Fam219a-201|Fam219a|3296|protein_coding|	3267	3274	8	*	non-canonical	-1094	AAATAATGATAT	0	-	mmu-miR-1298-5p
ENSMUST00000098123.3|ENSMUSG00000073878.3|OTTMUSG00000011350.1|OTTMUST00000026565.1|Gm13304-201|Gm13304|837|protein_coding|	695	702	8	*	6mer	-1018	AGGGAATGAGGA	3	-	mmu-miR-1298-5p
ENSMUST00000169242.1|ENSMUSG00000091542.1|OTTMUSG00000035238.1|OTTMUST00000089824.1|Gm17167-201|Gm17167|5054|processed_transcript|	1633	1640	8	*	7mer-a1	-3011	TTTGAATGAATA	0	-	mmu-miR-1298-5p
ENSMUST00000169242.1|ENSMUSG00000091542.1|OTTMUSG00000035238.1|OTTMUST00000089824.1|Gm17167-201|Gm17167|5054|processed_transcript|	3368	3375	8	*	7mer-m8	-2759	TCCGAATGAGTT	0	-	mmu-miR-1298-5p
ENSMUST00000169242.1|ENSMUSG00000091542.1|OTTMUSG00000035238.1|OTTMUST00000089824.1|Gm17167-201|Gm17167|5054|processed_transcript|	3678	3685	8	*	7mer-a1	-2751	CTGGAATGAAAA	3	-	mmu-miR-1298-5p
ENSMUST00000169242.1|ENSMUSG00000091542.1|OTTMUSG00000035238.1|OTTMUST00000089824.1|Gm17167-201|Gm17167|5054|processed_transcript|	1229	1236	8	*	6mer-a1	-1387	ACCAAATGAAAG	0	-	mmu-miR-1298-5p
ENSMUST00000121728.2|ENSMUSG00000096862.1|OTTMUSG00000011345.3|OTTMUST00000026560.3|Gm13301-201|Gm13301|2446|transcribed_unprocessed_pseudogene|	665	672	8	*	non-canonical	-1076	TTTTAATGATTG	0	-	mmu-miR-1298-5p
ENSMUST00000165401.1|ENSMUSG00000073879.4|OTTMUSG00000035239.1|OTTMUST00000089825.1|Gm5859-201|Gm5859|2324|unprocessed_pseudogene|	89	96	8	*	non-canonical	-1204	GAAAAATGATAT	3	-	mmu-miR-1298-5p
ENSMUST00000117202.2|ENSMUSG00000083929.3|-|-|Gm10600-201|Gm10600|2047|protein_coding|	1605	1612	8	*	7mer-m8	-2759	TCCGAATGAGTT	0	-	mmu-miR-1298-5p
ENSMUST00000117202.2|ENSMUSG00000083929.3|-|-|Gm10600-201|Gm10600|2047|protein_coding|	1915	1922	8	*	7mer-a1	-2751	CTGGAATGAAAA	3	-	mmu-miR-1298-5p
ENSMUST00000030134.8|ENSMUSG00000028426.10|OTTMUSG00000007227.1|OTTMUST00000016670.1|Rad23b-201|Rad23b|3810|protein_coding|	3202	3209	8	*	7mer-a1	-2524	TCAGAATGAAAC	0	-	mmu-miR-1298-5p
ENSMUST00000030134.8|ENSMUSG00000028426.10|OTTMUSG00000007227.1|OTTMUST00000016670.1|Rad23b-201|Rad23b|3810|protein_coding|	1302	1309	8	*	7mer-a1	-2437	GCTGAATGAACC	0	-	mmu-miR-1298-5p
ENSMUST00000030134.8|ENSMUSG00000028426.10|OTTMUSG00000007227.1|OTTMUST00000016670.1|Rad23b-201|Rad23b|3810|protein_coding|	1515	1522	8	*	6mer	-1442	GAAGAATGAGAA	0	-	mmu-miR-1298-5p
ENSMUST00000030134.8|ENSMUSG00000028426.10|OTTMUSG00000007227.1|OTTMUST00000016670.1|Rad23b-201|Rad23b|3810|protein_coding|	3075	3082	8	*	non-canonical	-1076	AATAAATGAGAC	0	-	mmu-miR-1298-5p
ENSMUST00000131520.7|ENSMUSG00000038827.11|OTTMUSG00000007319.2|OTTMUST00000016933.2|Fam206a-202|Fam206a|4360|nonsense_mediated_decay|	749	756	8	*	7mer-a1	-2378	GGTGAATGAAAA	4	-	mmu-miR-1298-5p
ENSMUST00000131520.7|ENSMUSG00000038827.11|OTTMUSG00000007319.2|OTTMUST00000016933.2|Fam206a-202|Fam206a|4360|nonsense_mediated_decay|	380	387	8	*	6mer-a1	-1270	TCGCAATGAACA	0	-	mmu-miR-1298-5p
ENSMUST00000131520.7|ENSMUSG00000038827.11|OTTMUSG00000007319.2|OTTMUST00000016933.2|Fam206a-202|Fam206a|4360|nonsense_mediated_decay|	1582	1589	8	*	6mer	-1174	GGAGAATGAGGT	5	-	mmu-miR-1298-5p
ENSMUST00000053681.5|ENSMUSG00000045589.7|OTTMUSG00000007318.2|OTTMUST00000016930.1|Frrs1l-201|Frrs1l|6817|protein_coding|	5109	5116	8	*	non-canonical	-1250	TTAAAATGACTT	4	-	mmu-miR-1298-5p
ENSMUST00000053681.5|ENSMUSG00000045589.7|OTTMUSG00000007318.2|OTTMUST00000016930.1|Frrs1l-201|Frrs1l|6817|protein_coding|	496	503	8	*	wobbled 7mer	-1199	ACCGGATGATAG	2	-	mmu-miR-1298-5p
ENSMUST00000053681.5|ENSMUSG00000045589.7|OTTMUSG00000007318.2|OTTMUST00000016930.1|Frrs1l-201|Frrs1l|6817|protein_coding|	1721	1728	8	*	non-canonical	-1103	TTATAATGATTA	0	-	mmu-miR-1298-5p
ENSMUST00000053681.5|ENSMUSG00000045589.7|OTTMUSG00000007318.2|OTTMUST00000016930.1|Frrs1l-201|Frrs1l|6817|protein_coding|	3191	3198	8	*	non-canonical	-1082	CATAAATGACAG	0	-	mmu-miR-1298-5p
ENSMUST00000080336.3|ENSMUSG00000045917.17|OTTMUSG00000000250.3|-|Tmem268-202|Tmem268|3630|protein_coding|	1911	1918	8	*	6mer	-1786	CTGGAATGACAT	0	-	mmu-miR-1298-5p
ENSMUST00000080336.3|ENSMUSG00000045917.17|OTTMUSG00000000250.3|-|Tmem268-202|Tmem268|3630|protein_coding|	2294	2301	8	*	6mer	-1584	TGTGAATGACCT	5	-	mmu-miR-1298-5p
ENSMUST00000173376.7|ENSMUSG00000028399.18|OTTMUSG00000000304.24|OTTMUST00000095794.1|Ptprd-213|Ptprd|4793|protein_coding|	3223	3230	8	*	6mer	-1663	GGAGAATGATAT	0	-	mmu-miR-1298-5p
ENSMUST00000173376.7|ENSMUSG00000028399.18|OTTMUSG00000000304.24|OTTMUST00000095794.1|Ptprd-213|Ptprd|4793|protein_coding|	1007	1014	8	*	6mer	-1651	ACTGAATGACGT	0	-	mmu-miR-1298-5p
ENSMUST00000173376.7|ENSMUSG00000028399.18|OTTMUSG00000000304.24|OTTMUST00000095794.1|Ptprd-213|Ptprd|4793|protein_coding|	4489	4496	8	*	6mer	-1583	AAAGAATGAGAT	3	-	mmu-miR-1298-5p
ENSMUST00000173376.7|ENSMUSG00000028399.18|OTTMUSG00000000304.24|OTTMUST00000095794.1|Ptprd-213|Ptprd|4793|protein_coding|	2300	2307	8	*	6mer-a1	-1376	TGCAAATGAAAA	0	-	mmu-miR-1298-5p
ENSMUST00000173376.7|ENSMUSG00000028399.18|OTTMUSG00000000304.24|OTTMUST00000095794.1|Ptprd-213|Ptprd|4793|protein_coding|	2954	2961	8	*	non-canonical	-1019	AGCAAATGATAA	0	-	mmu-miR-1298-5p
ENSMUST00000173376.7|ENSMUSG00000028399.18|OTTMUSG00000000304.24|OTTMUST00000095794.1|Ptprd-213|Ptprd|4793|protein_coding|	1531	1538	8	*	non-canonical	-1018	ACTGGATGAAAC	0	-	mmu-miR-1298-5p
ENSMUST00000174831.7|ENSMUSG00000028399.18|OTTMUSG00000000304.24|OTTMUST00000095767.6|Ptprd-220|Ptprd|4518|protein_coding|	3100	3107	8	*	6mer	-1663	GGAGAATGATAT	0	-	mmu-miR-1298-5p
ENSMUST00000174831.7|ENSMUSG00000028399.18|OTTMUSG00000000304.24|OTTMUST00000095767.6|Ptprd-220|Ptprd|4518|protein_coding|	872	879	8	*	6mer	-1651	ACTGAATGACGT	0	-	mmu-miR-1298-5p
ENSMUST00000174831.7|ENSMUSG00000028399.18|OTTMUSG00000000304.24|OTTMUST00000095767.6|Ptprd-220|Ptprd|4518|protein_coding|	4366	4373	8	*	6mer	-1583	AAAGAATGAGAT	3	-	mmu-miR-1298-5p
ENSMUST00000174831.7|ENSMUSG00000028399.18|OTTMUSG00000000304.24|OTTMUST00000095767.6|Ptprd-220|Ptprd|4518|protein_coding|	2165	2172	8	*	6mer-a1	-1376	TGCAAATGAAAA	0	-	mmu-miR-1298-5p
ENSMUST00000174831.7|ENSMUSG00000028399.18|OTTMUSG00000000304.24|OTTMUST00000095767.6|Ptprd-220|Ptprd|4518|protein_coding|	2831	2838	8	*	non-canonical	-1019	AGCAAATGATAA	0	-	mmu-miR-1298-5p
ENSMUST00000174831.7|ENSMUSG00000028399.18|OTTMUSG00000000304.24|OTTMUST00000095767.6|Ptprd-220|Ptprd|4518|protein_coding|	1396	1403	8	*	non-canonical	-1018	ACTGGATGAAAC	0	-	mmu-miR-1298-5p
ENSMUST00000169371.8|ENSMUSG00000038070.15|OTTMUSG00000006758.1|-|Cntln-204|Cntln|5365|protein_coding|	2141	2148	8	*	6mer	-1815	AGAGAATGATTT	0	-	mmu-miR-1298-5p
ENSMUST00000169371.8|ENSMUSG00000038070.15|OTTMUSG00000006758.1|-|Cntln-204|Cntln|5365|protein_coding|	3470	3477	8	*	6mer-a1	-1592	TTTTAATGAAAT	0	-	mmu-miR-1298-5p
ENSMUST00000169371.8|ENSMUSG00000038070.15|OTTMUSG00000006758.1|-|Cntln-204|Cntln|5365|protein_coding|	3247	3254	8	*	6mer-a1	-1578	TGGAAATGAAGC	4	-	mmu-miR-1298-5p
ENSMUST00000169371.8|ENSMUSG00000038070.15|OTTMUSG00000006758.1|-|Cntln-204|Cntln|5365|protein_coding|	1187	1194	8	*	6mer-a1	-1559	ATCAAATGAAGT	0	-	mmu-miR-1298-5p
ENSMUST00000169371.8|ENSMUSG00000038070.15|OTTMUSG00000006758.1|-|Cntln-204|Cntln|5365|protein_coding|	4325	4332	8	*	6mer-a1	-1537	AACAAATGAAGT	0	-	mmu-miR-1298-5p
ENSMUST00000169371.8|ENSMUSG00000038070.15|OTTMUSG00000006758.1|-|Cntln-204|Cntln|5365|protein_coding|	2021	2028	8	*	6mer	-1442	GAAGAATGAGAA	3	-	mmu-miR-1298-5p
ENSMUST00000169371.8|ENSMUSG00000038070.15|OTTMUSG00000006758.1|-|Cntln-204|Cntln|5365|protein_coding|	1151	1158	8	*	6mer-a1	-1310	TTATAATGAATT	0	-	mmu-miR-1298-5p
ENSMUST00000169371.8|ENSMUSG00000038070.15|OTTMUSG00000006758.1|-|Cntln-204|Cntln|5365|protein_coding|	1759	1766	8	*	6mer-a1	-1308	GACAAATGAAGC	0	-	mmu-miR-1298-5p
ENSMUST00000169371.8|ENSMUSG00000038070.15|OTTMUSG00000006758.1|-|Cntln-204|Cntln|5365|protein_coding|	1631	1638	8	*	non-canonical	-1148	AGAAAATGATGA	0	-	mmu-miR-1298-5p
ENSMUST00000169371.8|ENSMUSG00000038070.15|OTTMUSG00000006758.1|-|Cntln-204|Cntln|5365|protein_coding|	3671	3678	8	*	non-canonical	-1147	ACTAAATGACAC	0	-	mmu-miR-1298-5p
ENSMUST00000169371.8|ENSMUSG00000038070.15|OTTMUSG00000006758.1|-|Cntln-204|Cntln|5365|protein_coding|	2794	2801	8	*	non-canonical	-1123	AGAAAATGACAT	2	-	mmu-miR-1298-5p
ENSMUST00000169371.8|ENSMUSG00000038070.15|OTTMUSG00000006758.1|-|Cntln-204|Cntln|5365|protein_coding|	4040	4047	8	*	non-canonical	-1106	TGAAAATGACAA	0	-	mmu-miR-1298-5p
ENSMUST00000169371.8|ENSMUSG00000038070.15|OTTMUSG00000006758.1|-|Cntln-204|Cntln|5365|protein_coding|	1589	1596	8	*	non-canonical	-1051	AAAGATTGAAAA	0	-	mmu-miR-1298-5p
ENSMUST00000169371.8|ENSMUSG00000038070.15|OTTMUSG00000006758.1|-|Cntln-204|Cntln|5365|protein_coding|	773	780	8	*	non-canonical	-1008	GCTAAATGACCT	0	-	mmu-miR-1298-5p
ENSMUST00000094993.2|ENSMUSG00000070923.4|OTTMUSG00000011283.1|OTTMUST00000026422.1|Klhl9-201|Klhl9|4174|protein_coding|	1731	1738	8	*	7mer-a1	-2848	AATGAATGAATG	0	-	mmu-miR-1298-5p
ENSMUST00000094993.2|ENSMUSG00000070923.4|OTTMUSG00000011283.1|OTTMUST00000026422.1|Klhl9-201|Klhl9|4174|protein_coding|	3326	3333	8	*	6mer	-2238	TTTGAATGATTT	0	-	mmu-miR-1298-5p
ENSMUST00000094993.2|ENSMUSG00000070923.4|OTTMUSG00000011283.1|OTTMUST00000026422.1|Klhl9-201|Klhl9|4174|protein_coding|	713	720	8	*	7mer-a1	-2233	GAGGAATGAAAG	3	-	mmu-miR-1298-5p
ENSMUST00000094993.2|ENSMUSG00000070923.4|OTTMUSG00000011283.1|OTTMUST00000026422.1|Klhl9-201|Klhl9|4174|protein_coding|	3103	3110	8	*	6mer-a1	-2001	TTTAAATGAAAT	0	-	mmu-miR-1298-5p
ENSMUST00000094993.2|ENSMUSG00000070923.4|OTTMUSG00000011283.1|OTTMUST00000026422.1|Klhl9-201|Klhl9|4174|protein_coding|	1169	1176	8	*	6mer-a1	-1470	AATTAATGAAGA	0	-	mmu-miR-1298-5p
ENSMUST00000094993.2|ENSMUSG00000070923.4|OTTMUSG00000011283.1|OTTMUST00000026422.1|Klhl9-201|Klhl9|4174|protein_coding|	1415	1422	8	*	6mer-m8	-1353	TACGAATGTACG	0	-	mmu-miR-1298-5p
ENSMUST00000094993.2|ENSMUSG00000070923.4|OTTMUSG00000011283.1|OTTMUST00000026422.1|Klhl9-201|Klhl9|4174|protein_coding|	3904	3911	8	*	non-canonical	-1250	TTAAAATGACTT	2	-	mmu-miR-1298-5p
ENSMUST00000094993.2|ENSMUSG00000070923.4|OTTMUSG00000011283.1|OTTMUST00000026422.1|Klhl9-201|Klhl9|4174|protein_coding|	2941	2948	8	*	non-canonical	-1092	TGAAAATGACCT	0	-	mmu-miR-1298-5p
ENSMUST00000106945.7|ENSMUSG00000028527.18|OTTMUSG00000008456.5|OTTMUST00000050467.1|Ak4-202|Ak4|4175|protein_coding|	1935	1942	8	*	6mer-a1	-1953	CAGAAATGAAGA	0	-	mmu-miR-1298-5p
ENSMUST00000106945.7|ENSMUSG00000028527.18|OTTMUSG00000008456.5|OTTMUST00000050467.1|Ak4-202|Ak4|4175|protein_coding|	1693	1700	8	*	non-canonical	-1043	AAAAGATGAATA	0	-	mmu-miR-1298-5p
ENSMUST00000160774.7|ENSMUSG00000028559.17|OTTMUSG00000008293.6|OTTMUST00000087172.3|Osbpl9-214|Osbpl9|2765|protein_coding|	1357	1364	8	*	7mer-m8	-2859	GCCGAATGATAC	6	-	mmu-miR-1298-5p
ENSMUST00000160774.7|ENSMUSG00000028559.17|OTTMUSG00000008293.6|OTTMUST00000087172.3|Osbpl9-214|Osbpl9|2765|protein_coding|	1786	1793	8	*	7mer-m8	-2835	TCCGAATGACAA	0	-	mmu-miR-1298-5p
ENSMUST00000160774.7|ENSMUSG00000028559.17|OTTMUSG00000008293.6|OTTMUST00000087172.3|Osbpl9-214|Osbpl9|2765|protein_coding|	1930	1937	8	*	6mer	-1484	TCAGAATGAGTA	4	-	mmu-miR-1298-5p
ENSMUST00000160774.7|ENSMUSG00000028559.17|OTTMUSG00000008293.6|OTTMUST00000087172.3|Osbpl9-214|Osbpl9|2765|protein_coding|	1236	1243	8	*	6mer-m8	-1112	ATCGAATGGTTC	2	-	mmu-miR-1298-5p
ENSMUST00000102729.9|ENSMUSG00000028552.13|OTTMUSG00000008289.4|OTTMUST00000018848.1|Eps15-202|Eps15|5190|protein_coding|	4818	4825	8	*	7mer-a1	-2645	ATAGAATGAATG	0	-	mmu-miR-1298-5p
ENSMUST00000102729.9|ENSMUSG00000028552.13|OTTMUSG00000008289.4|OTTMUST00000018848.1|Eps15-202|Eps15|5190|protein_coding|	2555	2562	8	*	6mer	-1973	ACTGAATGATCC	0	-	mmu-miR-1298-5p
[truncated: 78,572 more rows]

## Sheet: aggregated_data
miRNA	transcript	repression	8mer	7mer	6mer	non-canonical
mmu-miR-148a-3p	ENSMUST00000087258.9|ENSMUSG00000025272.16|OTTMUSG00000019171.5|OTTMUST00000045944.1|Tro-202|Tro|6559|protein_coding|	-2773	7	1	20	12
mmu-miR-148a-3p	ENSMUST00000169350.8|ENSMUSG00000029797.13|OTTMUSG00000045396.7|OTTMUST00000126915.2|Sspo-202|Sspo|15571|protein_coding|	-2232	1	8	14	36
mmu-miR-448-3p	ENSMUST00000168527.7|ENSMUSG00000056268.15|OTTMUSG00000033401.8|-|Dennd1b-202|Dennd1b|8206|protein_coding|	-2064	3	2	2	11
mmu-miR-183-5p	ENSMUST00000087258.9|ENSMUSG00000025272.16|OTTMUSG00000019171.5|OTTMUST00000045944.1|Tro-202|Tro|6559|protein_coding|	-2054	1	13	14	2
mmu-miR-200b-3p	ENSMUST00000176438.8|ENSMUSG00000026872.17|OTTMUSG00000012355.11|OTTMUST00000029410.4|Zeb2-212|Zeb2|9124|protein_coding|	-1992	4	5	5	24
mmu-miR-148a-3p	ENSMUST00000199708.4|ENSMUSG00000059003.12|OTTMUSG00000016264.3|OTTMUST00000038999.3|Grin2a-206|Grin2a|14634|protein_coding|	-1978	1	5	10	28
mmu-miR-200c-3p	ENSMUST00000176438.8|ENSMUSG00000026872.17|OTTMUSG00000012355.11|OTTMUST00000029410.4|Zeb2-212|Zeb2|9124|protein_coding|	-1978	4	5	5	24
mmu-miR-148a-3p	ENSMUST00000102729.9|ENSMUSG00000028552.13|OTTMUSG00000008289.4|OTTMUST00000018848.1|Eps15-202|Eps15|5190|protein_coding|	-1975	2	2	6	9
mmu-miR-34a-5p	ENSMUST00000169350.8|ENSMUSG00000029797.13|OTTMUSG00000045396.7|OTTMUST00000126915.2|Sspo-202|Sspo|15571|protein_coding|	-1947	2	9	27	61
mmu-miR-448-3p	ENSMUST00000115717.8|ENSMUSG00000023868.17|OTTMUSG00000021581.6|OTTMUST00000051227.2|Pde10a-205|Pde10a|7630|nonsense_mediated_decay|	-1937	1	3	6	10
mmu-miR-148a-3p	ENSMUST00000109486.8|ENSMUSG00000027652.15|OTTMUSG00000015940.4|OTTMUST00000037869.1|Ralgapb-203|Ralgapb|8383|protein_coding|	-1821	2	1	12	17
mmu-miR-34a-5p	ENSMUST00000067538.5|ENSMUSG00000013236.17|OTTMUSG00000014929.4|OTTMUST00000035454.1|Ptprs-201|Ptprs|6855|protein_coding|	-1808	3	1	5	24
mmu-miR-148a-3p	ENSMUST00000108713.7|ENSMUSG00000001036.17|OTTMUSG00000005838.4|OTTMUST00000012982.1|Epn2-204|Epn2|4207|protein_coding|	-1774	2	1	4	8
mmu-miR-34a-5p	ENSMUST00000152564.7|ENSMUSG00000037270.18|OTTMUSG00000006539.30|OTTMUST00000014930.7|4932438A13Rik-217|4932438A13Rik|15541|protein_coding|	-1772	2	2	13	22
mmu-miR-148a-3p	ENSMUST00000163888.7|ENSMUSG00000005583.16|OTTMUSG00000044481.11|OTTMUST00000137082.1|Mef2c-202|Mef2c|6277|protein_coding|	-1770	1	2	3	12
mmu-miR-34a-5p	ENSMUST00000105914.1|ENSMUSG00000037692.14|OTTMUSG00000010097.3|OTTMUST00000023584.2|Ahdc1-202|Ahdc1|5898|protein_coding|	-1760	1	5	4	16
mmu-miR-383-5p	ENSMUST00000039212.7|ENSMUSG00000068323.12|OTTMUSG00000022619.1|-|Slc4a5-201|Slc4a5|5123|protein_coding|	-1756	0	3	4	14
mmu-miR-148a-3p	ENSMUST00000115388.8|ENSMUSG00000040537.17|OTTMUSG00000016341.5|-|Adam22-207|Adam22|9161|protein_coding|	-1738	1	2	8	20
mmu-miR-148a-3p	ENSMUST00000144429.7|ENSMUSG00000031328.15|OTTMUSG00000016503.7|OTTMUST00000039861.4|Flna-213|Flna|8233|nonsense_mediated_decay|	-1736	1	2	6	17
mmu-miR-148a-3p	ENSMUST00000045301.8|ENSMUSG00000052565.7|OTTMUSG00000000553.2|OTTMUST00000001140.2|Hist1h1d-201|Hist1h1d|7425|protein_coding|	-1733	0	4	7	18
mmu-miR-34a-5p	ENSMUST00000113870.2|ENSMUSG00000026812.16|OTTMUSG00000011747.4|-|Tsc1-204|Tsc1|7595|protein_coding|	-1719	2	3	3	17
mmu-miR-148a-3p	ENSMUST00000084149.9|ENSMUSG00000067916.9|OTTMUSG00000010657.3|OTTMUST00000024880.1|Zfp991-201|Zfp991|2813|protein_coding|	-1715	2	0	1	9
mmu-miR-148a-3p	ENSMUST00000171088.7|ENSMUSG00000032841.15|OTTMUSG00000015047.3|-|Prr5l-210|Prr5l|4296|protein_coding|	-1699	1	1	4	9
mmu-miR-148a-3p	ENSMUST00000171562.7|ENSMUSG00000022565.15|OTTMUSG00000035240.7|OTTMUST00000089841.1|Plec-221|Plec|14944|protein_coding|	-1698	0	2	18	14
mmu-miR-148a-3p	ENSMUST00000194546.5|ENSMUSG00000036334.12|OTTMUSG00000052181.3|OTTMUST00000131112.1|Igsf10-203|Igsf10|8393|protein_coding|	-1690	0	4	6	15
mmu-miR-34a-5p	ENSMUST00000121990.1|ENSMUSG00000026452.15|OTTMUSG00000029462.3|OTTMUST00000073004.1|Syt2-201|Syt2|6879|protein_coding|	-1686	2	2	5	10
mmu-miR-34a-5p	ENSMUST00000170998.8|ENSMUSG00000070304.12|OTTMUSG00000063452.1|OTTMUST00000154593.1|Scn2b-202|Scn2b|4656|protein_coding|	-1685	1	3	4	17
mmu-miR-34a-5p	ENSMUST00000085592.5|ENSMUSG00000066571.13|OTTMUSG00000008390.2|-|4931406P16Rik-201|4931406P16Rik|5798|protein_coding|	-1675	2	1	4	15
mmu-miR-448-3p	ENSMUST00000124470.7|ENSMUSG00000005268.20|OTTMUSG00000023932.11|OTTMUST00000059750.2|Prlr-202|Prlr|9900|protein_coding|	-1672	0	4	8	20
mmu-miR-148a-3p	ENSMUST00000122051.1|ENSMUSG00000084350.1|OTTMUSG00000011063.1|OTTMUST00000025887.1|Znf41-ps-201|Znf41-ps|2413|unprocessed_pseudogene|	-1658	2	0	0	8
mmu-miR-34a-5p	ENSMUST00000099529.8|ENSMUSG00000034032.15|OTTMUSG00000016529.2|OTTMUST00000039955.1|Rpap1-202|Rpap1|4813|protein_coding|	-1658	0	4	11	16
mmu-miR-183-5p	ENSMUST00000182597.7|ENSMUSG00000024073.16|OTTMUSG00000042370.7|OTTMUST00000114557.1|Birc6-213|Birc6|14649|protein_coding|	-1657	1	4	6	6
mmu-miR-183-5p	ENSMUST00000182944.7|ENSMUSG00000024073.16|OTTMUSG00000042370.7|OTTMUST00000114556.2|Birc6-218|Birc6|14610|protein_coding|	-1657	1	4	6	6
mmu-miR-148a-3p	ENSMUST00000165201.8|ENSMUSG00000038679.16|OTTMUSG00000044609.3|OTTMUST00000117346.1|Trps1-202|Trps1|9859|protein_coding|	-1649	0	4	3	15
mmu-miR-429-3p	ENSMUST00000176438.8|ENSMUSG00000026872.17|OTTMUSG00000012355.11|OTTMUST00000029410.4|Zeb2-212|Zeb2|9124|protein_coding|	-1649	4	5	5	31
mmu-miR-148a-3p	ENSMUST00000135014.7|ENSMUSG00000057715.13|OTTMUSG00000033915.2|OTTMUST00000085551.2|A830018L16Rik-202|A830018L16Rik|6451|protein_coding|	-1629	0	3	5	8
mmu-miR-383-5p	ENSMUST00000102729.9|ENSMUSG00000028552.13|OTTMUSG00000008289.4|OTTMUST00000018848.1|Eps15-202|Eps15|5190|protein_coding|	-1627	0	3	3	22
mmu-miR-34a-5p	ENSMUST00000176551.2|ENSMUSG00000092035.8|OTTMUSG00000042254.3|OTTMUST00000139525.1|Peg10-203|Peg10|6567|protein_coding|	-1626	0	3	7	11
mmu-miR-148a-3p	ENSMUST00000182597.7|ENSMUSG00000024073.16|OTTMUSG00000042370.7|OTTMUST00000114557.1|Birc6-213|Birc6|14649|protein_coding|	-1624	0	3	10	25
mmu-miR-148a-3p	ENSMUST00000182944.7|ENSMUSG00000024073.16|OTTMUSG00000042370.7|OTTMUST00000114556.2|Birc6-218|Birc6|14610|protein_coding|	-1622	0	3	10	26
mmu-miR-34a-5p	ENSMUST00000098521.3|ENSMUSG00000031659.13|OTTMUSG00000061472.1|OTTMUST00000150017.1|Adcy7-201|Adcy7|5937|protein_coding|	-1619	2	0	4	9
mmu-miR-34a-5p	ENSMUST00000168545.7|ENSMUSG00000031659.13|OTTMUSG00000061472.1|-|Adcy7-202|Adcy7|5937|protein_coding|	-1619	2	0	4	9
mmu-miR-148a-3p	ENSMUST00000040111.9|ENSMUSG00000033209.17|OTTMUSG00000028650.5|-|Ttc28-201|Ttc28|10780|protein_coding|	-1615	1	1	10	21
mmu-miR-448-3p	ENSMUST00000176438.8|ENSMUSG00000026872.17|OTTMUSG00000012355.11|OTTMUST00000029410.4|Zeb2-212|Zeb2|9124|protein_coding|	-1607	0	5	6	11
mmu-miR-148a-3p	ENSMUST00000099494.3|ENSMUSG00000040565.7|OTTMUSG00000042429.2|OTTMUST00000111899.1|Btaf1-201|Btaf1|7204|protein_coding|	-1606	0	3	6	13
mmu-miR-34a-5p	ENSMUST00000040500.8|ENSMUSG00000036095.11|OTTMUSG00000066258.7|OTTMUST00000161010.4|Dgkb-201|Dgkb|6373|protein_coding|	-1603	2	1	3	9
mmu-miR-34a-5p	ENSMUST00000107498.8|ENSMUSG00000054199.17|OTTMUSG00000022718.5|OTTMUST00000054494.2|Gon4l-203|Gon4l|7537|protein_coding|	-1603	0	5	8	12
mmu-miR-148a-3p	ENSMUST00000094276.4|ENSMUSG00000063659.11|OTTMUSG00000050359.3|OTTMUST00000127826.1|Zbtb18-202|Zbtb18|4204|protein_coding|	-1590	0	2	3	15
mmu-miR-383-5p	ENSMUST00000146701.7|ENSMUSG00000021268.17|OTTMUSG00000023027.1|OTTMUST00000055469.1|Meg3-209|Meg3|14548|lincRNA|	-1587	0	3	6	40
mmu-miR-383-5p	ENSMUST00000086040.5|ENSMUSG00000026579.8|OTTMUSG00000034808.1|OTTMUST00000088478.1|F5-201|F5|7430|protein_coding|	-1586	0	4	4	29
mmu-miR-448-3p	ENSMUST00000135014.7|ENSMUSG00000057715.13|OTTMUSG00000033915.2|OTTMUST00000085551.2|A830018L16Rik-202|A830018L16Rik|6451|protein_coding|	-1585	0	4	7	14
mmu-miR-34a-5p	ENSMUST00000165566.7|ENSMUSG00000040929.16|OTTMUSG00000037650.2|-|Rfx3-202|Rfx3|9146|protein_coding|	-1582	2	1	6	17
mmu-miR-448-3p	ENSMUST00000112172.3|ENSMUSG00000049775.16|OTTMUSG00000019572.3|OTTMUST00000046738.1|Tmsb4x-201|Tmsb4x|768|protein_coding|	-1580	1	1	1	2
mmu-miR-448-3p	ENSMUST00000099494.3|ENSMUSG00000040565.7|OTTMUSG00000042429.2|OTTMUST00000111899.1|Btaf1-201|Btaf1|7204|protein_coding|	-1572	1	2	3	12
mmu-miR-34a-5p	ENSMUST00000201010.1|ENSMUSG00000018076.12|OTTMUSG00000056228.5|OTTMUST00000138970.1|Med13l-202|Med13l|7781|protein_coding|	-1570	1	3	6	22
mmu-miR-148a-3p	ENSMUST00000169582.2|ENSMUSG00000068284.14|OTTMUSG00000028658.2|-|Usf3-204|Usf3|12604|protein_coding|	-1559	1	1	6	24
mmu-miR-148a-3p	ENSMUST00000106945.7|ENSMUSG00000028527.18|OTTMUSG00000008456.5|OTTMUST00000050467.1|Ak4-202|Ak4|4175|protein_coding|	-1551	1	1	3	9
mmu-miR-383-5p	ENSMUST00000109486.8|ENSMUSG00000027652.15|OTTMUSG00000015940.4|OTTMUST00000037869.1|Ralgapb-203|Ralgapb|8383|protein_coding|	-1549	1	2	4	31
mmu-miR-448-3p	ENSMUST00000165878.1|ENSMUSG00000004207.14|OTTMUSG00000016474.1|-|Psap-203|Psap|2564|protein_coding|	-1548	2	0	2	1
mmu-miR-383-5p	ENSMUST00000111317.8|ENSMUSG00000040506.16|OTTMUSG00000014330.2|-|Ambra1-205|Ambra1|4929|protein_coding|	-1546	1	2	0	14
mmu-miR-148a-3p	ENSMUST00000168527.7|ENSMUSG00000056268.15|OTTMUSG00000033401.8|-|Dennd1b-202|Dennd1b|8206|protein_coding|	-1542	0	2	8	14
mmu-miR-148a-3p	ENSMUST00000177654.7|ENSMUSG00000039936.18|OTTMUSG00000010264.6|-|Pik3cd-214|Pik3cd|4765|protein_coding|	-1537	0	3	3	6
mmu-miR-34a-5p	ENSMUST00000109486.8|ENSMUSG00000027652.15|OTTMUSG00000015940.4|OTTMUST00000037869.1|Ralgapb-203|Ralgapb|8383|protein_coding|	-1535	0	2	13	16
mmu-miR-34a-5p	ENSMUST00000162772.7|ENSMUSG00000030226.12|OTTMUSG00000034595.5|OTTMUST00000087761.2|Lmo3-204|Lmo3|3664|protein_coding|	-1535	1	1	8	8
mmu-miR-34a-5p	ENSMUST00000171562.7|ENSMUSG00000022565.15|OTTMUSG00000035240.7|OTTMUST00000089841.1|Plec-221|Plec|14944|protein_coding|	-1532	0	3	16	22
mmu-miR-200a-3p	ENSMUST00000176438.8|ENSMUSG00000026872.17|OTTMUSG00000012355.11|OTTMUST00000029410.4|Zeb2-212|Zeb2|9124|protein_coding|	-1531	3	3	5	35
mmu-miR-148a-3p	ENSMUST00000105636.7|ENSMUSG00000039410.16|OTTMUSG00000010585.2|OTTMUST00000024682.1|Prdm16-204|Prdm16|8426|protein_coding|	-1525	1	1	6	13
mmu-miR-148a-3p	ENSMUST00000105638.8|ENSMUSG00000039410.16|OTTMUSG00000010585.2|OTTMUST00000024684.1|Prdm16-206|Prdm16|8601|protein_coding|	-1523	1	1	6	13
mmu-miR-148a-3p	ENSMUST00000201010.1|ENSMUSG00000018076.12|OTTMUSG00000056228.5|OTTMUST00000138970.1|Med13l-202|Med13l|7781|protein_coding|	-1521	1	1	8	7
mmu-miR-183-5p	ENSMUST00000073957.7|ENSMUSG00000063531.7|OTTMUSG00000029684.3|OTTMUST00000073649.3|Sema3e-201|Sema3e|6861|protein_coding|	-1521	1	1	7	0
mmu-miR-34a-5p	ENSMUST00000164095.2|ENSMUSG00000030451.16|OTTMUSG00000058856.1|OTTMUST00000144480.1|Herc2-202|Herc2|15261|protein_coding|	-1520	0	4	9	27
mmu-miR-448-3p	ENSMUST00000199708.4|ENSMUSG00000059003.12|OTTMUSG00000016264.3|OTTMUST00000038999.3|Grin2a-206|Grin2a|14634|protein_coding|	-1519	0	4	7	12
mmu-miR-34a-5p	ENSMUST00000040111.9|ENSMUSG00000033209.17|OTTMUSG00000028650.5|-|Ttc28-201|Ttc28|10780|protein_coding|	-1509	1	1	14	25
mmu-miR-148a-3p	ENSMUST00000086040.5|ENSMUSG00000026579.8|OTTMUSG00000034808.1|OTTMUST00000088478.1|F5-201|F5|7430|protein_coding|	-1507	0	2	4	17
mmu-miR-218-1-3p	ENSMUST00000193517.5|ENSMUSG00000027763.13|OTTMUSG00000051966.27|OTTMUST00000131159.2|Mbnl1-214|Mbnl1|5151|protein_coding|	-1507	0	4	6	24
mmu-miR-34a-5p	ENSMUST00000196745.4|ENSMUSG00000027797.15|OTTMUSG00000053093.18|OTTMUST00000132774.4|Dclk1-204|Dclk1|7962|protein_coding|	-1506	2	1	4	13
mmu-miR-148a-3p	ENSMUST00000109626.3|ENSMUSG00000036712.15|OTTMUSG00000061528.1|-|Cyld-203|Cyld|7945|protein_coding|	-1503	1	1	4	12
mmu-miR-34a-5p	ENSMUST00000124268.7|ENSMUSG00000039087.17|OTTMUSG00000033132.6|OTTMUST00000082837.1|Rreb1-205|Rreb1|9702|processed_transcript|	-1491	0	3	9	23
mmu-miR-34a-5p	ENSMUST00000187584.6|ENSMUSG00000055322.15|OTTMUSG00000047279.7|OTTMUST00000122227.3|Tns1-208|Tns1|9916|protein_coding|	-1491	0	3	10	30
mmu-miR-34a-5p	ENSMUST00000194546.5|ENSMUSG00000036334.12|OTTMUSG00000052181.3|OTTMUST00000131112.1|Igsf10-203|Igsf10|8393|protein_coding|	-1490	1	2	8	16
mmu-miR-383-5p	ENSMUST00000020681.9|ENSMUSG00000020409.10|OTTMUSG00000005459.10|OTTMUST00000012154.2|Slu7-201|Slu7|3625|protein_coding|	-1490	1	1	0	9
mmu-miR-383-5p	ENSMUST00000044083.8|ENSMUSG00000021559.14|OTTMUSG00000068251.1|OTTMUST00000164932.1|Dapk1-201|Dapk1|5304|protein_coding|	-1489	1	2	0	16
mmu-miR-148a-3p	ENSMUST00000164095.2|ENSMUSG00000030451.16|OTTMUSG00000058856.1|OTTMUST00000144480.1|Herc2-202|Herc2|15261|protein_coding|	-1487	0	2	15	32
mmu-miR-448-3p	ENSMUST00000165201.8|ENSMUSG00000038679.16|OTTMUSG00000044609.3|OTTMUST00000117346.1|Trps1-202|Trps1|9859|protein_coding|	-1486	0	4	5	17
mmu-miR-148a-3p	ENSMUST00000135930.7|ENSMUSG00000037685.15|OTTMUSG00000022523.8|OTTMUST00000053982.3|Atp8a1-207|Atp8a1|8069|protein_coding|	-1484	0	3	3	19
mmu-miR-34a-5p	ENSMUST00000121723.7|ENSMUSG00000024163.17|OTTMUSG00000030477.3|OTTMUST00000075488.1|Mapk8ip3-207|Mapk8ip3|5410|protein_coding|	-1484	1	2	7	8
mmu-miR-183-5p	ENSMUST00000169350.8|ENSMUSG00000029797.13|OTTMUSG00000045396.7|OTTMUST00000126915.2|Sspo-202|Sspo|15571|protein_coding|	-1483	0	3	20	2
mmu-miR-383-5p	ENSMUST00000113979.9|ENSMUSG00000026000.16|OTTMUSG00000021584.4|OTTMUST00000051237.1|Lancl1-202|Lancl1|4461|protein_coding|	-1483	1	1	0	18
mmu-miR-183-5p	ENSMUST00000114985.9|ENSMUSG00000053477.17|OTTMUSG00000021071.21|OTTMUST00000049842.3|Tcf4-207|Tcf4|8577|protein_coding|	-1482	0	3	4	5
mmu-miR-148a-3p	ENSMUST00000123325.8|ENSMUSG00000022237.17|OTTMUSG00000032733.2|OTTMUST00000081437.2|Ankrd33b-204|Ankrd33b|7466|protein_coding|	-1481	0	3	2	8
mmu-miR-448-3p	ENSMUST00000160774.7|ENSMUSG00000028559.17|OTTMUSG00000008293.6|OTTMUST00000087172.3|Osbpl9-214|Osbpl9|2765|protein_coding|	-1480	0	2	3	4
mmu-miR-34a-5p	ENSMUST00000101018.10|ENSMUSG00000072825.11|OTTMUSG00000066030.1|OTTMUST00000160510.1|Cep170b-202|Cep170b|6641|protein_coding|	-1476	1	2	7	17
mmu-miR-148a-3p	ENSMUST00000190840.7|ENSMUSG00000031561.16|OTTMUSG00000021119.7|OTTMUST00000049981.2|Tenm3-206|Tenm3|8663|protein_coding|	-1475	0	2	10	14
mmu-miR-383-5p	ENSMUST00000171562.7|ENSMUSG00000022565.15|OTTMUSG00000035240.7|OTTMUST00000089841.1|Plec-221|Plec|14944|protein_coding|	-1473	0	4	8	21
mmu-miR-148a-3p	ENSMUST00000111760.2|ENSMUSG00000027002.13|OTTMUSG00000013373.2|OTTMUST00000032325.1|Nckap1-202|Nckap1|4597|protein_coding|	-1471	0	2	4	12
mmu-miR-383-5p	ENSMUST00000045301.8|ENSMUSG00000052565.7|OTTMUSG00000000553.2|OTTMUST00000001140.2|Hist1h1d-201|Hist1h1d|7425|protein_coding|	-1468	1	1	5	35
mmu-miR-148a-3p	ENSMUST00000053681.5|ENSMUSG00000045589.7|OTTMUSG00000007318.2|OTTMUST00000016930.1|Frrs1l-201|Frrs1l|6817|protein_coding|	-1465	0	2	6	12
mmu-miR-148a-3p	ENSMUST00000171654.7|ENSMUSG00000032289.15|OTTMUSG00000024676.3|-|Thsd4-206|Thsd4|8522|protein_coding|	-1465	0	2	8	14
mmu-miR-34a-5p	ENSMUST00000164553.6|ENSMUSG00000068566.12|OTTMUSG00000057713.3|OTTMUST00000141775.1|Myadm-202|Myadm|2799|protein_coding|	-1464	2	0	0	7
mmu-miR-148a-3p	ENSMUST00000178421.7|ENSMUSG00000021417.15|OTTMUSG00000035939.5|-|Eci2-213|Eci2|1414|protein_coding|	-1463	0	2	3	4
mmu-miR-383-5p	ENSMUST00000168566.2|ENSMUSG00000027663.12|OTTMUSG00000022152.5|-|Zmat3-203|Zmat3|7672|protein_coding|	-1463	1	1	5	26
mmu-miR-34a-5p	ENSMUST00000199708.4|ENSMUSG00000059003.12|OTTMUSG00000016264.3|OTTMUST00000038999.3|Grin2a-206|Grin2a|14634|protein_coding|	-1462	0	3	7	16
mmu-miR-383-5p	ENSMUST00000111760.2|ENSMUSG00000027002.13|OTTMUSG00000013373.2|OTTMUST00000032325.1|Nckap1-202|Nckap1|4597|protein_coding|	-1462	1	1	1	25
mmu-miR-148a-3p	ENSMUST00000152564.7|ENSMUSG00000037270.18|OTTMUSG00000006539.30|OTTMUST00000014930.7|4932438A13Rik-217|4932438A13Rik|15541|protein_coding|	-1460	0	2	9	23
mmu-miR-183-5p	ENSMUST00000109486.8|ENSMUSG00000027652.15|OTTMUSG00000015940.4|OTTMUST00000037869.1|Ralgapb-203|Ralgapb|8383|protein_coding|	-1460	0	4	11	4
mmu-miR-148a-3p	ENSMUST00000032331.7|ENSMUSG00000059003.12|OTTMUSG00000016264.3|-|Grin2a-201|Grin2a|4395|protein_coding|	-1457	0	2	3	6
mmu-miR-448-3p	ENSMUST00000174831.7|ENSMUSG00000028399.18|OTTMUSG00000000304.24|OTTMUST00000095767.6|Ptprd-220|Ptprd|4518|protein_coding|	-1457	1	2	1	4
mmu-miR-218-1-3p	ENSMUST00000075316.9|ENSMUSG00000033981.14|OTTMUSG00000051468.1|OTTMUST00000130045.1|Gria2-201|Gria2|10371|protein_coding|	-1450	0	4	5	49
mmu-miR-383-5p	ENSMUST00000113717.7|ENSMUSG00000057738.13|OTTMUSG00000016728.9|OTTMUST00000040529.1|Sptan1-204|Sptan1|7958|protein_coding|	-1450	0	3	9	21
mmu-miR-448-3p	ENSMUST00000173376.7|ENSMUSG00000028399.18|OTTMUSG00000000304.24|OTTMUST00000095794.1|Ptprd-213|Ptprd|4793|protein_coding|	-1450	1	2	1	4
mmu-miR-448-3p	ENSMUST00000182944.7|ENSMUSG00000024073.16|OTTMUSG00000042370.7|OTTMUST00000114556.2|Birc6-218|Birc6|14610|protein_coding|	-1450	1	2	7	16
mmu-miR-383-5p	ENSMUST00000169582.2|ENSMUSG00000068284.14|OTTMUSG00000028658.2|-|Usf3-204|Usf3|12604|protein_coding|	-1449	0	4	5	53
mmu-miR-448-3p	ENSMUST00000182597.7|ENSMUSG00000024073.16|OTTMUSG00000042370.7|OTTMUST00000114557.1|Birc6-213|Birc6|14649|protein_coding|	-1449	1	2	7	16
mmu-miR-448-3p	ENSMUST00000075316.9|ENSMUSG00000033981.14|OTTMUSG00000051468.1|OTTMUST00000130045.1|Gria2-201|Gria2|10371|protein_coding|	-1446	0	3	2	25
mmu-miR-148a-3p	ENSMUST00000106488.2|ENSMUSG00000035064.17|OTTMUSG00000026126.3|OTTMUST00000064516.1|Eef2k-203|Eef2k|2537|protein_coding|	-1445	0	2	3	5
mmu-miR-34a-5p	ENSMUST00000103166.8|ENSMUSG00000020866.17|OTTMUSG00000001890.2|OTTMUST00000003814.2|Cacna1g-203|Cacna1g|8104|protein_coding|	-1439	0	4	4	22
mmu-miR-148a-3p	ENSMUST00000112544.7|ENSMUSG00000090015.8|OTTMUSG00000022004.1|OTTMUST00000052251.1|Gm15446-201|Gm15446|2417|protein_coding|	-1438	1	1	1	1
mmu-miR-448-3p	ENSMUST00000029423.8|ENSMUSG00000027834.15|OTTMUSG00000021878.3|OTTMUST00000051936.1|Serpini1-201|Serpini1|4091|protein_coding|	-1438	0	3	3	8
mmu-miR-34a-5p	ENSMUST00000095471.5|ENSMUSG00000095427.2|OTTMUSG00000069443.1|OTTMUST00000167889.1|Rps2-ps6-201|Rps2-ps6|855|processed_pseudogene|	-1437	2	0	0	3
mmu-miR-448-3p	ENSMUST00000163888.7|ENSMUSG00000005583.16|OTTMUSG00000044481.11|OTTMUST00000137082.1|Mef2c-202|Mef2c|6277|protein_coding|	-1435	1	2	1	12
mmu-miR-34a-5p	ENSMUST00000123824.1|ENSMUSG00000030609.18|OTTMUSG00000025063.3|OTTMUST00000061667.1|Aen-204|Aen|4428|processed_transcript|	-1428	0	3	6	10
mmu-miR-34a-5p	ENSMUST00000165770.8|ENSMUSG00000045333.15|OTTMUSG00000036956.2|OTTMUST00000094958.1|Zfp423-203|Zfp423|4334|protein_coding|	-1428	1	2	4	18
mmu-miR-383-5p	ENSMUST00000053681.5|ENSMUSG00000045589.7|OTTMUSG00000007318.2|OTTMUST00000016930.1|Frrs1l-201|Frrs1l|6817|protein_coding|	-1428	0	2	4	20
mmu-miR-148a-3p	ENSMUST00000105512.7|ENSMUSG00000039480.14|OTTMUSG00000023255.2|OTTMUST00000056301.1|Nt5dc1-203|Nt5dc1|2727|protein_coding|	-1427	1	1	2	5
mmu-miR-34a-5p	ENSMUST00000170715.7|ENSMUSG00000044533.15|OTTMUSG00000029228.3|-|Rps2-208|Rps2|998|protein_coding|	-1426	2	0	0	4
mmu-miR-148a-3p	ENSMUST00000168110.7|ENSMUSG00000020014.17|OTTMUSG00000036731.12|OTTMUST00000094217.3|Cfap54-207|Cfap54|9903|protein_coding|	-1424	0	2	5	22
mmu-miR-34a-5p	ENSMUST00000176639.7|ENSMUSG00000053411.16|OTTMUSG00000017275.6|OTTMUST00000110394.1|Cbx7-207|Cbx7|6057|retained_intron|	-1424	0	2	7	16
mmu-miR-383-5p	ENSMUST00000029633.4|ENSMUSG00000028004.12|OTTMUSG00000043302.2|OTTMUST00000113601.1|Npy2r-201|Npy2r|3364|protein_coding|	-1423	0	2	3	8
mmu-miR-148a-3p	ENSMUST00000114985.9|ENSMUSG00000053477.17|OTTMUSG00000021071.21|OTTMUST00000049842.3|Tcf4-207|Tcf4|8577|protein_coding|	-1418	0	2	6	13
mmu-miR-200b-3p	ENSMUST00000112046.1|ENSMUSG00000041483.14|OTTMUSG00000022094.1|OTTMUST00000052462.1|Zfp281-202|Zfp281|4937|protein_coding|	-1417	1	2	5	10
mmu-miR-448-3p	ENSMUST00000108297.2|ENSMUSG00000049225.14|OTTMUSG00000004573.2|OTTMUST00000010345.2|Pdp1-203|Pdp1|4201|protein_coding|	-1417	0	2	7	7
mmu-miR-383-5p	ENSMUST00000005954.8|ENSMUSG00000005804.14|OTTMUSG00000015683.1|OTTMUST00000037272.1|Bloc1s6-201|Bloc1s6|3484|protein_coding|	-1416	2	0	2	13
mmu-miR-183-5p	ENSMUST00000193517.5|ENSMUSG00000027763.13|OTTMUSG00000051966.27|OTTMUST00000131159.2|Mbnl1-214|Mbnl1|5151|protein_coding|	-1414	1	0	9	5
mmu-miR-34a-5p	ENSMUST00000073490.6|ENSMUSG00000026354.8|OTTMUSG00000030320.1|OTTMUST00000075103.1|Lct-201|Lct|6174|protein_coding|	-1413	1	2	6	15
mmu-miR-200c-3p	ENSMUST00000154051.7|ENSMUSG00000062949.13|OTTMUSG00000017557.3|OTTMUST00000042662.3|Atp11c-205|Atp11c|6039|protein_coding|	-1402	1	1	11	24
mmu-miR-218-1-3p	ENSMUST00000114985.9|ENSMUSG00000053477.17|OTTMUSG00000021071.21|OTTMUST00000049842.3|Tcf4-207|Tcf4|8577|protein_coding|	-1402	1	1	7	38
mmu-miR-34a-5p	ENSMUST00000168162.4|ENSMUSG00000029231.15|OTTMUSG00000056081.3|OTTMUST00000138655.2|Pdgfra-202|Pdgfra|6834|protein_coding|	-1400	0	2	6	12
mmu-miR-383-5p	ENSMUST00000152564.7|ENSMUSG00000037270.18|OTTMUSG00000006539.30|OTTMUST00000014930.7|4932438A13Rik-217|4932438A13Rik|15541|protein_coding|	-1400	0	1	9	69
mmu-miR-148a-3p	ENSMUST00000187584.6|ENSMUSG00000055322.15|OTTMUSG00000047279.7|OTTMUST00000122227.3|Tns1-208|Tns1|9916|protein_coding|	-1399	0	2	10	21
mmu-miR-34a-5p	ENSMUST00000171654.7|ENSMUSG00000032289.15|OTTMUSG00000024676.3|-|Thsd4-206|Thsd4|8522|protein_coding|	-1395	0	3	10	21
mmu-miR-148a-3p	ENSMUST00000201805.3|ENSMUSG00000036473.16|OTTMUSG00000055777.4|OTTMUST00000138038.1|Tbc1d24-212|Tbc1d24|3806|protein_coding|	-1394	0	2	6	12
mmu-miR-448-3p	ENSMUST00000003345.9|ENSMUSG00000021314.12|OTTMUSG00000054291.6|OTTMUST00000134720.4|Amph-201|Amph|3367|protein_coding|	-1393	0	2	3	4
mmu-miR-486a-5p	ENSMUST00000122051.1|ENSMUSG00000084350.1|OTTMUSG00000011063.1|OTTMUST00000025887.1|Znf41-ps-201|Znf41-ps|2413|unprocessed_pseudogene|	-1393	0	12	1	3
mmu-miR-486b-5p	ENSMUST00000122051.1|ENSMUSG00000084350.1|OTTMUSG00000011063.1|OTTMUST00000025887.1|Znf41-ps-201|Znf41-ps|2413|unprocessed_pseudogene|	-1393	0	12	1	3
mmu-miR-200b-3p	ENSMUST00000154051.7|ENSMUSG00000062949.13|OTTMUSG00000017557.3|OTTMUST00000042662.3|Atp11c-205|Atp11c|6039|protein_coding|	-1392	1	1	11	24
mmu-miR-200c-3p	ENSMUST00000112046.1|ENSMUSG00000041483.14|OTTMUSG00000022094.1|OTTMUST00000052462.1|Zfp281-202|Zfp281|4937|protein_coding|	-1392	1	2	5	10
mmu-miR-144-5p	ENSMUST00000168110.7|ENSMUSG00000020014.17|OTTMUSG00000036731.12|OTTMUST00000094217.3|Cfap54-207|Cfap54|9903|protein_coding|	-1391	0	3	5	72
mmu-miR-183-5p	ENSMUST00000115717.8|ENSMUSG00000023868.17|OTTMUSG00000021581.6|OTTMUST00000051227.2|Pde10a-205|Pde10a|7630|nonsense_mediated_decay|	-1390	0	4	3	6
mmu-miR-448-3p	ENSMUST00000169582.2|ENSMUSG00000068284.14|OTTMUSG00000028658.2|-|Usf3-204|Usf3|12604|protein_coding|	-1390	1	3	3	12
mmu-miR-100-5p	ENSMUST00000183707.1|ENSMUSG00000098912.7|OTTMUSG00000044963.1|OTTMUST00000118165.1|1500004A13Rik-202|1500004A13Rik|6054|lincRNA|	-1389	0	1	3	3
mmu-miR-144-5p	ENSMUST00000115366.2|ENSMUSG00000024597.10|-|-|Slc12a2-201|Slc12a2|6520|protein_coding|	-1389	1	3	3	53
mmu-miR-448-3p	ENSMUST00000088310.9|ENSMUSG00000048874.15|OTTMUSG00000048797.4|-|Phf3-201|Phf3|7561|protein_coding|	-1389	1	1	1	5
mmu-miR-448-3p	ENSMUST00000186733.6|ENSMUSG00000048874.15|OTTMUSG00000048797.4|OTTMUST00000124826.1|Phf3-205|Phf3|7567|protein_coding|	-1389	1	1	1	5
mmu-miR-34a-5p	ENSMUST00000087258.9|ENSMUSG00000025272.16|OTTMUSG00000019171.5|OTTMUST00000045944.1|Tro-202|Tro|6559|protein_coding|	-1388	1	1	7	10
mmu-miR-144-5p	ENSMUST00000109614.8|ENSMUSG00000056608.14|OTTMUSG00000061365.1|-|Chd9-202|Chd9|11565|protein_coding|	-1387	1	2	9	61
mmu-miR-383-5p	ENSMUST00000050120.3|ENSMUSG00000046523.5|OTTMUSG00000069440.1|OTTMUST00000167886.1|Kctd4-201|Kctd4|3998|protein_coding|	-1387	0	1	4	20
mmu-miR-144-5p	ENSMUST00000048665.7|ENSMUSG00000056608.14|OTTMUSG00000061365.1|OTTMUST00000149727.1|Chd9-201|Chd9|12008|protein_coding|	-1385	1	2	9	60
mmu-miR-148a-3p	ENSMUST00000154051.7|ENSMUSG00000062949.13|OTTMUSG00000017557.3|OTTMUST00000042662.3|Atp11c-205|Atp11c|6039|protein_coding|	-1385	0	2	3	12
mmu-miR-448-3p	ENSMUST00000130481.1|ENSMUSG00000087141.1|OTTMUSG00000024723.1|OTTMUST00000060858.1|Plcxd2-201|Plcxd2|7140|protein_coding|	-1384	0	3	3	13
mmu-miR-148a-3p	ENSMUST00000167791.8|ENSMUSG00000036473.16|OTTMUSG00000055777.4|OTTMUST00000138037.1|Tbc1d24-203|Tbc1d24|4383|protein_coding|	-1381	0	2	6	12
mmu-miR-34a-5p	ENSMUST00000168110.7|ENSMUSG00000020014.17|OTTMUSG00000036731.12|OTTMUST00000094217.3|Cfap54-207|Cfap54|9903|protein_coding|	-1379	1	1	3	19
mmu-miR-448-3p	ENSMUST00000091704.6|ENSMUSG00000047246.7|OTTMUSG00000000563.3|OTTMUST00000081085.2|Hist1h2be-202|Hist1h2be|2480|protein_coding|	-1379	1	1	0	2
mmu-miR-148a-3p	ENSMUST00000099623.9|ENSMUSG00000074968.11|OTTMUSG00000015134.5|OTTMUST00000035936.1|Ano3-201|Ano3|6705|protein_coding|	-1377	0	2	9	13
mmu-miR-451a	ENSMUST00000182597.7|ENSMUSG00000024073.16|OTTMUSG00000042370.7|OTTMUST00000114557.1|Birc6-213|Birc6|14649|protein_coding|	-1376	1	1	3	4
mmu-miR-451a	ENSMUST00000182944.7|ENSMUSG00000024073.16|OTTMUSG00000042370.7|OTTMUST00000114556.2|Birc6-218|Birc6|14610|protein_coding|	-1376	1	1	3	4
mmu-miR-448-3p	ENSMUST00000183775.7|ENSMUSG00000059173.19|OTTMUSG00000013315.7|OTTMUST00000032229.3|Pde1a-210|Pde1a|4178|nonsense_mediated_decay|	-1373	0	3	1	5
mmu-miR-34a-5p	ENSMUST00000123325.8|ENSMUSG00000022237.17|OTTMUSG00000032733.2|OTTMUST00000081437.2|Ankrd33b-204|Ankrd33b|7466|protein_coding|	-1372	1	1	9	11
mmu-miR-148a-3p	ENSMUST00000107498.8|ENSMUSG00000054199.17|OTTMUSG00000022718.5|OTTMUST00000054494.2|Gon4l-203|Gon4l|7537|protein_coding|	-1369	0	1	6	6
mmu-miR-34a-5p	ENSMUST00000141159.8|ENSMUSG00000068373.15|OTTMUSG00000019148.6|OTTMUST00000035482.3|D430041D05Rik-203|D430041D05Rik|9782|protein_coding|	-1368	0	2	9	20
mmu-miR-148a-3p	ENSMUST00000201359.3|ENSMUSG00000036473.16|OTTMUSG00000055777.4|OTTMUST00000138039.1|Tbc1d24-209|Tbc1d24|4098|nonsense_mediated_decay|	-1367	0	2	6	11
mmu-miR-218-1-3p	ENSMUST00000042296.8|ENSMUSG00000062078.15|OTTMUSG00000072108.1|OTTMUST00000174404.1|Qk-201|Qk|6737|protein_coding|	-1366	0	2	5	27
mmu-miR-144-5p	ENSMUST00000114985.9|ENSMUSG00000053477.17|OTTMUSG00000021071.21|OTTMUST00000049842.3|Tcf4-207|Tcf4|8577|protein_coding|	-1363	1	2	3	56
mmu-miR-448-3p	ENSMUST00000042296.8|ENSMUSG00000062078.15|OTTMUSG00000072108.1|OTTMUST00000174404.1|Qk-201|Qk|6737|protein_coding|	-1363	0	2	5	18
mmu-miR-383-5p	ENSMUST00000022075.5|ENSMUSG00000021587.5|OTTMUSG00000026053.3|OTTMUST00000064311.2|Pcsk1-201|Pcsk1|5040|protein_coding|	-1361	0	1	6	18
mmu-miR-200c-3p	ENSMUST00000033915.8|ENSMUSG00000031517.8|OTTMUSG00000060637.1|OTTMUST00000148302.1|Gpm6a-201|Gpm6a|3215|protein_coding|	-1360	2	1	1	11
mmu-miR-148a-3p	ENSMUST00000173548.2|ENSMUSG00000030126.17|OTTMUSG00000036987.4|OTTMUST00000095110.2|Tmcc1-209|Tmcc1|1622|protein_coding|	-1359	0	2	2	4
mmu-miR-34a-5p	ENSMUST00000150806.7|ENSMUSG00000034928.16|OTTMUSG00000032674.3|OTTMUST00000081278.1|Rnf44-217|Rnf44|3772|protein_coding|	-1359	0	1	7	22
mmu-miR-486a-5p	ENSMUST00000061628.6|ENSMUSG00000050505.7|OTTMUSG00000050938.1|OTTMUST00000129113.1|Pcdh20-201|Pcdh20|5241|protein_coding|	-1359	1	1	9	2
mmu-miR-486b-5p	ENSMUST00000061628.6|ENSMUSG00000050505.7|OTTMUSG00000050938.1|OTTMUST00000129113.1|Pcdh20-201|Pcdh20|5241|protein_coding|	-1359	1	1	9	2
mmu-miR-200a-3p	ENSMUST00000195826.5|ENSMUSG00000055421.8|OTTMUSG00000050936.3|OTTMUST00000129100.1|Pcdh9-208|Pcdh9|6521|protein_coding|	-1357	1	3	7	26
mmu-miR-218-1-3p	ENSMUST00000152564.7|ENSMUSG00000037270.18|OTTMUSG00000006539.30|OTTMUST00000014930.7|4932438A13Rik-217|4932438A13Rik|15541|protein_coding|	-1357	0	2	10	59
mmu-miR-34a-5p	ENSMUST00000107122.7|ENSMUSG00000030761.15|OTTMUSG00000017631.4|OTTMUST00000042819.1|Myo7a-202|Myo7a|6867|protein_coding|	-1357	0	1	11	15
mmu-miR-218-1-3p	ENSMUST00000135014.7|ENSMUSG00000057715.13|OTTMUSG00000033915.2|OTTMUST00000085551.2|A830018L16Rik-202|A830018L16Rik|6451|protein_coding|	-1356	0	2	4	29
mmu-miR-218-1-3p	ENSMUST00000028117.3|ENSMUSG00000026775.9|OTTMUSG00000011633.2|OTTMUST00000027219.1|Yme1l1-201|Yme1l1|4707|protein_coding|	-1355	0	2	4	21
[truncated: 9,551 more rows]

## Sheet: TDMD_correlation_foldchange
miRNA	transcript	seqnames	start	end	width	strand	type	log_kd	sequence	p3.score	note	C1	C2	B1	B2	logFC DEmiRNA	logCPM	PValue	FDR	name	C1	C2	C3	C4	B1	B2	B3	B4	LogFC DET	ID	DET_average_expr_B6	DET_average_expr_BTBR	MIRNA_average_expr_B6	MIRNA_average_expr_BTBR
[truncated: 19 more rows]
