# Supplementary material for: Analysis of microRNA-transcript regulatory networks in the hippocampus of the BTBR mouse model of autism
Source: Front Cell Neurosci. 2025 Oct 27;19:1676316. doi: 10.3389/fncel.2025.1676316 (PMC12597957; doi:10.3389/fncel.2025.1676316)
Supplement: SUPPLEMENTARY TABLE S6 — Gene ontology and functional analysis of DETs and DEmiRNAs. [file Table_6.xlsx]

## Sheet: GO_DET
ONTOLOGY	ID	Description	GeneRatio		Gene_Ratio	BgRatio	RichFactor	FoldEnrichment	zScore	pvalue	p.adjust	qvalue	geneID	Count
BP	GO:0050767	regulation of neurogenesis	469	17579	0.0266796	494/28905	0.949392712550607	1.5610783523679	15.6704513726992	3.52395945943739e-71	1.13894369729016e-67	1.89737396158129e-68	Trpc6/Ppp3ca/Id4/Enpp2/Epha4/Mt3/Il33/Mbp/Nefl/Myo5b/Eef2k/Nos1/Stau2/Cx3cr1/Tbc1d24/Gfap/Trf/Rnf112/Ptprd/Lrp1/Sema3e/Zeb2/Trak2/Ntrk2/Prox1/Itpka/B2m/Lingo1/Picalm/Ilk/Ptprs/Cxcl12/Hltf/Kalrn/Pafah1b1/Map2/Arhgap32/Nrp1/Il6st/Trem2/Mfn2/Megf8/Zfp365/Fgfr3/Actr2/Pcm1/Cyfip1/Ptn/Bdnf/Rtn4/Grm5/Rnf10/Ptprf/Rest/Arhgef2/Mecp2/Skil/Adcy10/Twf2/Kdm4a/Nf1/Actr3/Mag/Fn1/Ywhah/Serpine2/Reln/Eif4g2/Dip2b…	469
BP	GO:0051656	establishment of organelle localization	452	17579	0.0257125	498/28905	0.907630522088353	1.49240913823106	13.8091157042755	2.65290919371996e-52	1.22488607344327e-49	2.04054594374099e-50	Npm1/Myh10/Nefl/Crocc/Myo5b/Tuba1a/Sdcbp/Sdc4/Myo7a/Klhl12/Dnm1/Ptgds/Arf1/Trak2/Bloc1s6/Cdc42/Kif1a/Clmn/Picalm/Snap25/Dctn1/Stxbp1/Pafah1b1/Map2/Ppfia2/Clasp1/Atm/Abce1/Pclo/Rab7/Pard3b/Trappc12/Hnrnpu/Ubb/Pcm1/Nudc/Fbxw11/Pard3/Tmem230/Gpsm1/Ap1s2/Zfp207/Arhgef2/Mecp2/Ywhaz/Atp13a2/Sirt1/Rasgrp1/Rims1/Agtpbp1/Atp9a/Spry1/Kif5c/Map4/Clasp2/Map6/Ubxn2b/Kif1b/Cep19/Rab1a/Sybu/Syne1/Syt6/Llgl1/Ap3…	452
MF	GO:0005543	phospholipid binding	446	17358	0.0256942	494/28396	0.902834008097166	1.4769486400465	13.4104393307991	3.53980216505475e-49	6.52840656440812e-47	1.58093420003197e-47	Hspa8/Hmgb1/Pla2g4e/Arhgap44/Tom1l2/Npm1/Psap/Sdcbp/Dnm1/Irgm2/Sgk3/Syt2/Dennd1b/Adgrb1/Vamp2/Amph/Picalm/Plcb1/Bdh1/Epn2/Arhgap32/Ankfy1/Wdfy1/Anxa5/Trem2/Gabarap/Pclo/Pla2g4a/Sptbn1/Pard3b/Fcho2/Iqgap2/Syt7/Pard3/Tecpr1/Pla2g7/Snx8/Syt9/Twf2/Atp13a2/Nf1/Sytl2/Rasgrp1/Pfn2/Rps6kc1/Ccdc88a/Gramd1b/Pla2g4b/Grb7/Syt17/Marcks/Ogt/Bcas3/Pacsin1/Pitpna/Pacsin3/Cpne5/Krit1/Syt6/Frmpd4/Nisch/Doc2a/Arhga…	446
BP	GO:0042391	regulation of membrane potential	451	17579	0.0256556	495/28905	0.911111111111111	1.49813224112103	13.9267382511472	2.11076627462969e-53	1.13699943326719e-50	1.89413499907559e-51	Gabra2/Ppp3ca/Scn2b/Shank1/Kcne2/Grin2a/Nos1/Atp1a3/Flna/Tbc1d24/Gabra5/Npy2r/Rapgef4/Bok/Zmynd8/Ntrk2/Nrxn1/Cacna1g/Atp1a2/Ano1/B2m/Nr3c2/Mef2c/Gabrb3/Pink1/Pias3/Kcnk13/Gpd1l/Scn3b/Ank3/Trem2/Prkce/Cacna2d1/Mfn2/Ehd3/Pex5l/Gabra4/Ppp1r9a/Pclo/Sez6/Grik5/Mtch2/Ubb/Slc4a3/Rims3/Bnip3l/Scn3a/Ptn/Bdnf/Mpp2/Gabrg2/Mecp2/Adcy10/Glrb/Gabrg1/Gabra1/Grik3/Cbln1/Rims1/Ywhah/Reln/Ckap5/Atxn1/Hnrnpa1/Myoc/…	451
BP	GO:0051051	negative regulation of transport	448	17579	0.025485	497/28905	0.901408450704225	1.48217823924032	13.5083794093602	9.5270959622943e-50	3.19407821822135e-47	5.32103637513099e-48	Hmgb1/Ppp3ca/Fabp5/Kcne2/Ppp3r1/Nos1/Sdcbp/Prkcb/Gpm6b/Calm2/Ptgs2/Ywhaq/Npy2r/Acvr1c/Sirpa/Atp1a2/Picalm/Tpr/Svip/Kalrn/Anxa5/Ank3/Prkce/Ppp1r9a/Rab7/Ppp3cb/Vps35/Wnk2/Cyfip1/Tbc1d1/Mctp1/Rest/Acsl4/Cbarp/Cd200/Pkia/Sirt1/Nf1/Wnk1/Maob/Frmd4a/Serpine2/Atp9a/Cyp51/Rap1a/Srcin1/Kcnb1/Rgs4/Mtmr2/Pacsin1/Ankrd13d/Insig1/Ywhae/Tbc1d4/Pacsin3/Abr/Map4k4/Htr7/Mdfic/1810037I17Rik/Stk39/Akt1/Grm7/Cryab/R…	448
BP	GO:0034329	cell junction assembly	446	17579	0.0253712	487/28905	0.915811088295688	1.50586037358137	14.0260752565931	1.78400168143163e-54	1.1531786868774e-51	1.92108812642584e-52	Gabra2/Capza1/Enpp2/Tsc1/Eef2k/Stau2/Plec/Sdcbp/Sdc4/Dlg5/Tns1/Ptprd/Gpm6b/Lrp1/Gabra5/Lrrtm4/Adgrb1/Ntrk2/Nrxn1/Cdh9/Adgrl3/Cript/Myo6/Ugt8a/Cdc42/Ocln/Eif4g1/Bsn/Ptprs/Mef2c/Gabrb3/Gpm6a/Zdhhc2/Phldb2/Nrp1/Cldn11/Cldn2/Clasp1/Trpv4/Hopx/Epb41l3/Gabra4/Ppp1r9a/Pclo/Negr1/Vps35/Mpdz/Bdnf/C1ql2/Pard3/Abi2/Cldn34c1/Adgrl1/Gabrg2/Dmtn/Limch1/Mecp2/Adgrb3/Gabrg1/Actr3/Gabra1/Slitrk2/Add2/Setd5/Pdlim5…	446
BP	GO:0022411	cellular component disassembly	444	17579	0.0252574	496/28905	0.895161290322581	1.47190608662462	13.2070621772612	2.7544089767363e-47	6.13948262952534e-45	1.02278053836706e-45	Hspa8/Capza1/Apaf1/Epha4/Smarcc2/Ngef/Eef2k/Cx3cr1/Irgm2/Bok/Gigyf2/Acvr1c/Capza2/Stmn1/Ctss/Arid1a/Asph/Ambra1/Sptan1/Clec16a/Pink1/Dctn1/Eps8/Pafah1b1/Map2/Pik3r4/Fbxw7/Gas2l2/Rpl23/Clasp1/Trpv4/Trem2/Mfn2/Gabarap/Abce1/C1qb/Ddr1/Sptbn1/Cisd2/Bnip3l/Dstn/Ssrp1/Add3/Tecpr1/Arhgef2/Dmtn/Adgrb3/Adcy10/Twf2/Kdm4a/Wnk1/Dnajc6/Add2/Map1a/Taok1/Lamp2/Tpm1/Nes/C1qc/Etf1/Map4/Ogt/Clasp2/Gak/Tgfbr1/Smarc…	444
BP	GO:0031346	positive regulation of cell projection organization	441	17579	0.0250868	467/28905	0.944325481798715	1.5527463479943	15.0028088477897	8.26532405267774e-65	1.7809018225503e-61	2.9668163178559e-62	Enpp2/Epha4/Nefl/Crocc/Myo5b/Eef2k/Stau2/Flna/Aqp1/Tbc1d24/Tubb2b/Ptprd/Lrp1/Rreb1/Cntn1/Serpini1/Pum2/Tenm3/Zeb2/Zmynd8/Ntrk2/Nrxn1/Hnrnpk/Ap2a1/Itpka/Pcp4/Cdc42/Nckap1/Picalm/Ilk/Gpm6a/Cxcl12/Eps8/Kalrn/Pafah1b1/Arhgap32/Nrp1/Tmem30a/Elavl4/Tenm1/Mfn2/Ccp110/Megf8/Eps8l1/Ppp1r9a/Negr1/Ddr1/Actr2/Fut9/Cyfip1/Ptn/Bdnf/Acsl6/Abi2/Tmem106b/Ptprf/Skil/Adcy10/Ltk/Twf2/Sirt1/Nf1/Actr3/Fn1/Ptbp1/Serpin…	441
BP	GO:0007015	actin filament organization	433	17579	0.0246317	477/28905	0.907756813417191	1.49261679798759	13.5155284739579	3.47152178361299e-50	1.24666204495969e-47	2.07682268107374e-48	Capza1/Shank1/Gas7/Tsc1/Myadm/Myh10/Myo5b/Flna/Plec/Tmsb4x/Sdc4/Diaph2/Synpo2/Arhgef10l/Myo7a/Trf/Capza2/Arf1/Zeb2/Stmn1/Sirpa/Bloc1s6/Emp2/Prox1/Myo6/Cdc42/Cald1/Gmfb/Nckap1/Cyfip2/Sptan1/Ermn/Eps8/Phldb2/Nrp1/Arhgap12/Gas2l2/Mlst8/Clasp1/Trpv4/Tenm1/Prkce/Pls3/Ppp1r9a/Synpo/Sptbn1/Actr2/Hsp90b1/Cyfip1/Dstn/Iqgap2/Abi2/Add3/Arhgef2/Dmtn/Limch1/Ttn/Twf2/Cgnl1/Lats1/Actr3/Tmsb15b1/Add2/Pfn2/Cap2/T…	433
CC	GO:0098984	neuron to neuron synapse	433	17608	0.0245911	446/28618	0.97085201793722	1.57791021406902	15.5558005745761	1.12324464006644e-73	8.78377308531959e-71	1.74989691294562e-71	Rps13/Hspa8/Rpl14/Dlgap1/Fabp5/Epha4/Anks1b/Arhgap44/Kpna2/Shank1/Tanc1/Tsc1/Ppp3r1/Dgkb/Grin2a/Eef2k/Nos1/Gria2/Atp1a3/Iqsec2/Synpr/Dclk1/Adam22/Gapdh/Dlg5/Rnf112/Ptprd/Eif3e/Ctnnd1/Rapgef4/Arf1/Lrrtm4/Adgrb1/Ntrk2/Nrxn1/Rpl5/Cdh9/Cript/Myo6/Epb41l1/Nr3c2/Atp2b2/Bsn/Camk2g/Picalm/Ablim1/Ptprs/Dapk1/Mapk1/Eps8/Kalrn/Zdhhc2/Map2/Arhgap32/Rpl23/Abi1/Plppr4/Cpeb4/Epb41l3/Grm1/Ppp1r9a/Pclo/Pip5k1c/Gr…	433
MF	GO:0016755	aminoacyltransferase activity	422	17358	0.0243116	476/28396	0.886554621848739	1.45031714725296	12.4248123239486	1.09838547569825e-41	1.28910513556949e-39	3.12172714145819e-40	Med23/Herc2/Birc6/Rc3h1/Rnf112/Trim2/Rffl/Cdc42/Klhl9/Ube2d3/Hltf/Rnf44/Pias3/Fbxw7/Traf3/Taf1/Ube3b/Ate1/Zzef1/Rnf128/Mib1/Trim12a/Fbxw11/Rnf10/Rnf123/Ube2m/Aktip/Zmiz2/Rc3h2/Ubr4/Ube3a/Rpgr/Ppil2/Rnf214/Cbl/Ranbp2/Ube4b/Trim30d/Trim39/Ube2e3/Zfp451/Pja2/Sumo2/Fbxo2/Ankib1/Nfx1/Xiap/Trim33/Nhlrc3/Trim59/Mib2/Rnf2/Rnf13/Pja1/Ube2q2/Trim65/Rnft2/Rnf157/Itch/Trip12/Rnf141/Hecw1/Ube2o/Mycbp2/Rnf169/…	422
BP	GO:0001667	ameboidal-type cell migration	426	17579	0.0242335	470/28905	0.906382978723404	1.49035781329996	13.3528260397772	6.05988745307513e-49	1.63212968736157e-46	2.71897581776134e-47	Hmgb1/Gpi1/Enpp2/Plec/Pik3cd/Sdc4/Aqp1/Arhgap5/Lgals8/Tns1/Rreb1/Ptgs2/Sema3e/Acvr1c/Zeb2/Adgrb1/Rffl/Emp2/Prox1/Cdc42/Folr1/Nckap1/Patz1/Ilk/Mef2c/2610005L07Rik/Cxcl12/Prr5l/Stard13/Pafah1b1/Nrp1/Fbxw7/Clasp1/Prkce/Megf8/Akt3/Rtn4/Tgfbr2/Ctsh/Dmtn/Mecp2/Sirt1/Nf1/Atp2b4/Actr3/Pfn2/Fn1/Acvr1/Pip5k1a/Fndc3b/Sparc/Sp1/Clasp2/Bcas3/Tgfbr1/Dnaja4/Krit1/Itgb4/Map4k4/Foxp1/Abl1/Prcp/Acvrl1/Sema3b/Sema6…	426
BP	GO:0051345	positive regulation of hydrolase activity	424	17579	0.0241197	488/28905	0.868852459016393	1.42864669934973	11.8975642834435	1.14460280454706e-37	8.3131601444856e-36	1.38489493678491e-36	Hmgb1/Apaf1/Epha4/Arhgap44/Mbp/Ngef/Tsc1/Psap/Ralgps2/Pcna/Calm2/Rapgef4/Bok/Acvr1c/Dennd1b/St18/Pdgfra/Ctss/Asph/Ralgapb/Cyfip2/Picalm/Dapk1/Mef2c/Kalrn/Tbc1d9b/Tbc1d30/Dock10/Acer2/Prex2/Fgfr3/Arhgap29/Mtch2/Rps3/Tbc1d1/Tmem106b/Ctsh/Rest/Cd200/Sirt1/Nf1/Rasgrp1/Chn1/Myo9a/Ralgapa1/Pip5k1a/Rapgef3/Rab11fip2/Arhgap25/Tbc1d8b/Ralgapa2/Tbc1d9/Tbc1d4/Tbc1d20/Cycs/Abr/Tbc1d10a/Map4k4/Rgs6/Apc2/Fgfr2…	424
BP	GO:0007264	small GTPase-mediated signal transduction	424	17579	0.0241197	439/28905	0.965831435079727	1.58810840383295	15.4690698910943	9.44333171793998e-72	6.1041696224764e-68	1.01689772078448e-68	Arhgap44/Iqsec2/Sdcbp/Arhgap5/Ralgps2/Ywhaq/Rapgef4/Stmn1/Cdc42/Heg1/Nckap1/Csnk1a1/Ralgapb/Stard13/Eps8/Arhgap32/Nrp1/Arhgap12/Mfn2/Dock10/Gabarap/Eps8l1/Cyfip1/Arl6/Garnl3/Rtn4/Git2/Itpkb/Abi2/Arhgef2/Cgnl1/Nf1/Rasgrp1/Chn1/Ralgapa1/Reln/Mras/Ccdc88a/Icmt/Rapgef3/Myoc/Dennd4b/Cbl/Rap1a/Spry1/Dennd4c/Ogt/Arhgap25/Arhgef11/Arhgap20/Arhgef28/Ralgapa2/Ctnnal1/Kndc1/Nisch/Rdx/Arhgef12/Map4k4/Abl1/Ps…	424
CC	GO:0005874	microtubule	424	17608	0.02408	485/28618	0.874226804123711	1.420866803749	11.8217269736298	1.87376448819473e-37	6.97754204651563e-36	1.39006087344772e-36	Hspa8/Cyld/Mt3/Stau2/Tuba1a/Tubb2b/Cep170b/Dnm1/Calm2/Stmn1/Kif1a/Tuba1b/Katna1/Dctn1/Pafah1b1/Map2/Tpt1/Gas2l2/Haus2/Clasp1/Trpv4/Gabarap/Odf2/Mtcl1/Dynlt3/Cct7/Hnrnpu/Tbcb/Iqgap2/Nudc/Fbxw11/Cep295/Cnp/Zfp207/Arhgef2/Nav1/Map1a/Bod1/Ckap5/Kif5c/Dnah8/Marcks/Map4/Clasp2/Bcas3/Map6/Kif1b/Bex4/Ttll11/Sybu/Dst/Camsap2/Dyrk1a/Apc2/Camsap3/Synj2/Zfp804a/Hook3/Hsph1/Cct6a/Kifap3/Nckap5/Cep170/Fgf13/Em…	424
BP	GO:0198738	cell-cell signaling by wnt	422	17579	0.0240059	464/28905	0.90948275862069	1.49545475498783	13.4038123316586	1.69921691985613e-49	4.99260825906818e-47	8.3172196603484e-48	Cyld/Atp6v0c/Ttc21b/Fam53b/Klhl12/Lrp1/Ctnnd1/Zeb2/Bcl9/Eda/Folr1/Celsr2/Csnk1a1/Pfdn5/Ilk/Ccnd1/Sulf1/Fgfr3/Vps35/Tsku/Wnk2/Arl6/Dkkl1/Fbxw11/Cdc73/Sostdc1/Tnks2/Kpna1/Wnk1/Lats1/Usp34/Cpe/Frzb/Tbl1xr1/Myoc/Tle3/Lats2/Smarca4/Atp6ap2/Strn/Ankrd6/Abl1/Apc2/Dixdc1/Fgfr2/Ddx3x/Ndrg2/Tcf7l2/Csnk1e/Xiap/Ppp2r3a/Mdfic/Dab2ip/Rac1/Ruvbl1/Rspo1/Wwtr1/Fuz/Hdac2/Rab5a/Sema5a/Rbpj/Prickle1/Lgr4/Lef1/Csnk2a…	422
MF	GO:0030695	GTPase regulator activity	416	17358	0.0239659	430/28396	0.967441860465116	1.58264080365062	15.2667126285975	2.67311839251056e-70	1.72549792236557e-67	4.17850611881915e-68	Arhgap44/Ngef/Iqsec2/Plekhg1/Arhgap5/Tbc1d24/Arhgef10l/Ralgps2/Rapgef4/Dennd1b/Sirpa/Rabep1/Srgap3/Ralgapb/Plcb1/Stard13/Kalrn/Arhgap32/Tbc1d9b/Nrp1/Arhgap12/Tbc1d30/Arhgap15/Rabgap1l/Arhgef4/Dock10/Eps8l1/Dennd5b/Prex2/Lamtor3/Arhgap29/Tbc1d1/Garnl3/Iqgap2/Git2/Gpsm1/Fgd4/Arhgef2/Adgrb3/Nf1/Rasgrp1/Chn1/Myo9a/Ralgapa1/Rpgr/Ccdc88a/Rapgef3/Dennd4b/Ranbp2/Rap1a/Dennd4c/Sec23a/Arhgap25/Tbc1d8b/Rgs4…	416
MF	GO:0060589	nucleoside-triphosphatase regulator activity	416	17358	0.0239659	430/28396	0.967441860465116	1.58264080365062	15.2667126285975	2.67311839251056e-70	1.72549792236557e-67	4.17850611881915e-68	Arhgap44/Ngef/Iqsec2/Plekhg1/Arhgap5/Tbc1d24/Arhgef10l/Ralgps2/Rapgef4/Dennd1b/Sirpa/Rabep1/Srgap3/Ralgapb/Plcb1/Stard13/Kalrn/Arhgap32/Tbc1d9b/Nrp1/Arhgap12/Tbc1d30/Arhgap15/Rabgap1l/Arhgef4/Dock10/Eps8l1/Dennd5b/Prex2/Lamtor3/Arhgap29/Tbc1d1/Garnl3/Iqgap2/Git2/Gpsm1/Fgd4/Arhgef2/Adgrb3/Nf1/Rasgrp1/Chn1/Myo9a/Ralgapa1/Rpgr/Ccdc88a/Rapgef3/Dennd4b/Ranbp2/Rap1a/Dennd4c/Sec23a/Arhgap25/Tbc1d8b/Rgs4…	416
MF	GO:0003779	actin binding	415	17358	0.0239083	448/28396	0.926339285714286	1.51540098842855	13.789053939824	1.53346833101917e-53	4.94926903836439e-51	1.19852656398078e-51	Trpc6/Capza1/Gas7/Myh10/Crocc/Myo5b/Ncald/Flna/Plec/Tmsb4x/Diaph2/Synpo2/Tns1/Myo7a/Capza2/Bloc1s6/Myo6/Myo18a/Epb41l1/Cald1/Gmfb/Clmn/Sptan1/Ablim1/Ermn/Klhl2/Eps8/Map2/Gas2l2/Phactr2/Trpv4/Prkce/Gbp2b/Epb41l3/Sptbn4/Pls3/Eps8l1/Ppp1r9a/Synpo/Sptbn1/Actr2/Hnrnpu/Cyfip1/Dstn/Iqgap2/Add3/Epb41l2/Pdlim2/Fgd4/Dmtn/Limch1/Ttn/Twf2/Actr3/Tmsb15b1/Add2/Pfn2/Pdlim5/Map1a/Myo9a/Cap2/Ywhah/Tpm1/Ccdc88a/Wi…	415
BP	GO:0042692	muscle cell differentiation	420	17579	0.0238921	476/28905	0.882352941176471	1.45084542719756	12.3562911338502	4.88557774139639e-41	4.78490523036156e-39	7.97120578859412e-40	Ppp3ca/Tanc1/Spag9/Tsc1/Myh10/Plec/Tmsb4x/Tnnt1/Adgrb1/Pdgfra/Bcl9/Arid1a/Prox1/Mef2c/Cxcl12/Akirin2/Hopx/Mfn2/Cfh/Ppp3cb/Hnrnpu/Pbrm1/Bdnf/Smarca2/Mecp2/Adgrb3/Ttn/Sirt1/Homer1/H3f3a/Pdlim5/Acvr1/Ptbp1/Tpm1/Ptgfrn/Nebl/Nr3c1/Pdcd4/Rgs4/Ank2/Smarca4/Cntnap1/H3f3b/Syne1/Ankrd17/Cd9/Tshz3/Atp2a2/Mef2a/Foxp1/Flnc/Fgfr2/Sorbs2/Csrp1/Olfm2/Met/Cacnb4/Akt1/Cacna2d2/Maml1/Sox6/Kat2a/Capn3/Hdac2/Casq2/Pl…	420
BP	GO:0072594	establishment of protein localization to organelle	420	17579	0.0238921	452/28905	0.929203539823009	1.52788146757973	14.0922188665321	5.08835118492449e-56	4.11138775741899e-53	6.84918850286546e-54	Hspa8/Ppp3ca/Il33/Kpna2/Lonp2/Ppp3r1/Flna/Fam53b/Irgm2/Ptgs2/Eps15/Ddx5/Spcs2/Folr1/Tpr/Pink1/Mapk1/Pik3r4/Fbxw7/Tomm34/Akirin2/Mfn2/Pex5l/Cct7/Rab7/Mtch2/Bnip3l/Vps41/Rab10/Lamp5/Dnaja1/Kpna1/Adcy10/Pkia/Ywhaz/Zfand6/Nf1/Ipo7/Lamp2/Phip/Man1a/Cbl/Ranbp2/Pex26/Vps13c/Srp54a/Ap3b1/Ipo11/Hsp90aa1/Mdfic/Clu/Gnptab/Cct6a/Kpna4/Bag4/Akt1/Hspd1/Hspa5/Ptpn5/Pex3/Akap5/Ncoa4/Lrrc7/Tcp1/Usp9x/Sorl1/Akap1/…	420
BP	GO:0016055	Wnt signaling pathway	420	17579	0.0238921	462/28905	0.909090909090909	1.49481044014294	13.3570305777646	3.8644981424837e-49	1.08609199969629e-46	1.80932796327727e-47	Cyld/Atp6v0c/Ttc21b/Fam53b/Klhl12/Lrp1/Ctnnd1/Zeb2/Bcl9/Eda/Folr1/Celsr2/Csnk1a1/Pfdn5/Ilk/Ccnd1/Sulf1/Fgfr3/Vps35/Tsku/Wnk2/Arl6/Dkkl1/Fbxw11/Cdc73/Sostdc1/Tnks2/Kpna1/Wnk1/Lats1/Usp34/Cpe/Frzb/Tbl1xr1/Myoc/Tle3/Lats2/Smarca4/Atp6ap2/Strn/Ankrd6/Abl1/Apc2/Dixdc1/Fgfr2/Ddx3x/Ndrg2/Tcf7l2/Csnk1e/Xiap/Ppp2r3a/Mdfic/Dab2ip/Rac1/Ruvbl1/Rspo1/Wwtr1/Fuz/Hdac2/Rab5a/Sema5a/Rbpj/Prickle1/Lgr4/Lef1/Csnk2a…	420
MF	GO:0004674	protein serine/threonine kinase activity	413	17358	0.0237931	441/28396	0.936507936507937	1.53203591226405	14.1206951803377	6.11346641440341e-57	2.6308283803316e-54	6.37087552658882e-55	Eef2k/Dclk1/Prkcb/Sgk3/Acvr1c/Itpka/Csnk1a1/Camk2g/Ilk/Dapk1/Pink1/Mapk1/Kalrn/Pik3r4/Cdkl2/Taf1/Prkce/Atm/Akt3/Uhmk1/Wnk2/Tgfbr2/Sostdc1/Ttn/Wnk1/Lats1/Tnk2/Rps6kc1/Acvr1/Taok1/Smg1/Mink1/Stk38l/Gak/Lats2/Tgfbr1/Map3k9/Slk/Eif2ak4/Cdk18/Prkab1/Prkd3/Map4k4/Dyrk1a/Acvrl1/Mast4/Lmtk3/Cdkl3/Mapk6/Ccnh/Csnk1e/Stk39/Akt1/Limk1/Ttbk2/Cdc42bpa/Brsk1/Bmpr1b/Prkd2/Mast1/Camk2a/Pkm/Map4k3/Mapk9/Cit/Nek7/P…	413
CC	GO:0099572	postsynaptic specialization	418	17608	0.0237392	434/28618	0.963133640552995	1.56536565909505	15.0088142285558	1.73734175829266e-67	4.52867084994953e-65	9.02198527113381e-66	Rps13/Hspa8/Gabra2/Rpl14/Dlgap1/Fabp5/Epha4/Anks1b/Arhgap44/Kpna2/Shank1/Tanc1/Tsc1/Dgkb/Grin2a/Eef2k/Nos1/Gria2/Iqsec2/Dclk1/Adam22/Gapdh/Dlg5/Rnf112/Eif3e/Gabra5/Ctnnd1/Rapgef4/Arf1/Lrrtm4/Adgrb1/Ntrk2/Rpl5/Cript/Myo6/Epb41l1/Nr3c2/Atp2b2/Bsn/Camk2g/Picalm/Ablim1/Ptprs/Dapk1/Gabrb3/Mapk1/Eps8/Kalrn/Zdhhc2/Map2/Arhgap32/Rpl23/Ppfia2/Abi1/Plppr4/Cpeb4/Epb41l3/Grm1/Gabra4/Ppp1r9a/Pclo/Pip5k1c/Grik…	418
BP	GO:0007389	pattern specification process	416	17579	0.0236646	491/28905	0.847250509164969	1.39312679716784	10.9457363949313	1.52363653124538e-31	5.69294019535844e-30	9.48390734082154e-31	Pcsk6/Ttc21b/Rfx3/Zeb2/C2cd3/Folr1/Asph/Nckap1/Celsr2/Mef2c/Zbtb16/Tdrkh/Nrp1/Bhlhe22/Abi1/Atm/Megf8/Mib1/Tmed2/Kdm2b/Tgfbr2/Sostdc1/Ttn/Acvr1/Reln/Mtf2/Spry1/Tgfbr1/Atp6ap2/Bmi1/Kmt2a/Sf3b1/Apc2/Acvrl1/Fgfr2/Meis2/Ppp2r3a/Otx2/Rnf2/Tra2b/Gpr161/Itgam/Kat2a/Bmpr1b/Tbc1d32/Fuz/Dzip1l/Wdr19/Rbpj/Cobl/Ttc8/Prickle1/Pds5a/Fezf2/Lef1/Scmh1/Wnt3/Lhx2/Tulp3/Hoxc9/Smo/Meis3/Shh/Disp1/Trp53/Crkl/Ctnnb1/Ch…	416
BP	GO:1901652	response to peptide	416	17579	0.0236646	467/28905	0.890792291220557	1.46472217860687	12.6136301728024	4.45523404444733e-43	5.53819862755914e-41	9.22612232281299e-42	Ppp3ca/Epha4/Tsc1/Nos1/Atp1a3/Serpina3n/Prkcb/Lrp1/Hmga1/Gatm/Acvr1c/Vamp2/Lpl/Ncoa2/Hnrnpk/Ano1/Nr3c2/Plcb1/Car2/Mapk1/Srsf3/Atp2b1/Rpl23/Nr4a2/Anxa5/Trpv4/Trem2/Cacna2d1/Mfn2/Mbd5/Nucks1/Akt3/Cyfip1/Grm5/Rab10/Ptprf/Ide/Arhgef2/Fosl2/Sirt1/Phip/Sp1/Dennd4c/Marcks/Creb1/Srsf5/Ogt/Insig1/Tbc1d4/Ahcyl1/Smarcc1/Cacna1b/Nagk/Atp2a2/Vps13c/Socs2/Vgf/Zbtb7b/Rac1/Ywhag/Grb14/Akt1/Inppl1/Serpinf1/Camk2a…	416
BP	GO:0030099	myeloid cell differentiation	416	17579	0.0236646	500/28905	0.832	1.36805051481882	10.3426734672567	5.18268063549985e-28	1.43166015503722e-26	2.38501227625567e-27	Hmgb1/Ppp3ca/Il33/Prdm16/Nfe2l1/Flna/Slc4a2/Trf/Glo1/Hmga1/Tspan2/B2m/Plcb1/Mef2c/Car2/Zbtb16/Pafah1b1/Pias3/Fbxw7/Abi1/Rabgap1l/Ncor1/Trem2/Rbp1/Ankrd54/Fgfr3/Ank1/Itpkb/Tgfbr2/Cdc73/Lrrc17/Dmtn/Fosl2/Sirt1/Nf1/Sp3/Setd1a/Itgb8/Gpr68/Sp1/Nr3c1/C1qc/Rps19/Creb1/Tcea1/Tcf3/Smarca4/Zbtb7a/Ptbp3/Srp54a/Foxp1/Ap3b1/Meis2/Nme1/Rac1/Pknox1/Snx10/Adgrf4/Uba5/Itgam/Sox6/Hmgb3/Ostm1/Add1/Slc11a2/Rbpj/Mtur…	416
MF	GO:0019787	ubiquitin-like protein transferase activity	410	17358	0.0236202	460/28396	0.891304347826087	1.45808723705897	12.4214009444276	7.01226418423625e-42	1.00587034020544e-39	2.43583913768207e-40	Med23/Herc2/Birc6/Rc3h1/Rnf112/Trim2/Rffl/Cdc42/Klhl9/Ube2d3/Hltf/Rnf44/Pias3/Fbxw7/Traf3/Taf1/Ube3b/Zzef1/Rnf128/Mib1/Trim12a/Fbxw11/Rnf10/Rnf123/Ube2m/Aktip/Zmiz2/Rc3h2/Ubr4/Ube3a/Rpgr/Ppil2/Rnf214/Cbl/Ranbp2/Ube4b/Trim30d/Trim39/Ube2e3/Zfp451/Pja2/Sumo2/Fbxo2/Ankib1/Nfx1/Xiap/Trim33/Nhlrc3/Trim59/Mib2/Rnf2/Rnf13/Pja1/Ube2q2/Trim65/Rnft2/Rnf157/Itch/Trip12/Rnf141/Hecw1/Ube2o/Mycbp2/Rnf169/Dtl/R…	410
BP	GO:0048732	gland development	414	17579	0.0235508	491/28905	0.843177189409369	1.38642907218145	10.7592532228992	1.95437261407595e-30	6.61416993580469e-29	1.10185901581686e-29	Id4/Prlr/Cbx7/Psap/Arhgap5/Rreb1/Hmga1/Ctnnd1/Pdgfra/Prox1/Eda/Meg3/Atp2b2/Ccnd1/Mapk1/Slc12a2/Kalrn/Nrp1/Sulf1/Prdx2/Ly6e/Atm/Ddr1/Ptn/Rtn4/Tgfbr2/Sostdc1/Nfib/Rxfp1/Nf1/Lats1/Frzb/Serpine2/Ube3a/Sp3/Icmt/Cadm1/Sp1/Nr3c1/Creb1/Gak/Tgfbr1/Smarca4/Usf2/Rb1cc1/Abl1/Fgfr2/Cyp7b1/Socs2/Tcf7l2/Zbtb7b/Nme1/Met/Cacnb4/Arhgap35/Bcl11b/Serpinf1/Pkm/Plxnd1/Rbpj/Cobl/Igf2/Lef1/Braf/Map2k1/Cdh1/Raf1/Pdgfb/So…	414
BP	GO:0002764	immune response-regulating signaling pathway	413	17579	0.0234939	497/28905	0.830985915492958	1.36638306429967	10.2643401110792	1.35565017932063e-27	3.59136178652809e-26	5.98287374221312e-27	Hspa8/Hmgb1/Cyld/Slc15a2/Ecsit/Rc3h1/Prkcb/Irgm2/Pum2/Dennd1b/Csnk1a1/Ptprs/Mef2c/Khdrbs1/Mapk1/Wdfy1/Traf3/Trem2/Prkce/Rps3/Cd160/Pde4d/Rtn4/Ermap/Ctsh/Fosl2/Wnk1/Rc3h2/Lamp2/Cd38/Rab11fip2/Rap1a/Fcho1/Brcc3/Tnfrsf21/Ywhae/Ankrd17/Nagk/Pja2/Foxp1/Ap3b1/Abl1/Ddx3x/Stoml2/Dab2ip/Cacnb4/Akt1/Hspd1/Mog/Itgam/Prkd2/Usp9x/Itch/Usp12/Nek7/Skap1/Ptprc/Vav3/Ptpn2/Ppp6c/Lgr4/Cd300a/Braf/Sec14l1/Lsm14a/Tax…	413
BP	GO:0044772	mitotic cell cycle phase transition	413	17579	0.0234939	442/28905	0.934389140271493	1.53640810623741	14.15806524274	5.62451427748583e-57	6.05947671494473e-54	1.00945229927509e-54	Ppp3ca/Id4/Smarcc2/Calm2/Gigyf2/Arid1a/Eif4g1/Ambra1/Camk2g/Plcb1/Tpr/Ccnd1/Eps8/Clasp1/Atm/Cacul1/Pbrm1/Smarca2/Cdc73/Zfp207/Nfib/Pkia/Lats1/Rint1/Acvr1/Rrm2b/Taok1/Cdc14b/Nes/Clasp2/Lats2/Trim39/Tcf3/Brcc3/Smarca4/Ankrd17/Smarcc1/Rdx/Anapc7/Ccnh/Nabp1/Ddx3x/Cacnb4/Akt1/Tpra1/Arpp19/Cdc27/Brsk1/Actl6a/Rgcc/Crebbp/Camk2a/Psme1/Dpf2/Cit/Dtl/Dlg1/Nfia/Zfyve19/Ppp6c/Ube2e2/Hyal1/Cdk14/Kcnh5/Ccnd2/Tp…	413
BP	GO:0001558	regulation of cell growth	412	17579	0.0234371	458/28905	0.899563318777293	1.47914430452572	12.8771161052048	2.8584051211496e-45	4.61918267577775e-43	7.69512747088431e-44	Eno1b/Eno1/Pttg1/Mt3/Spag9/Npm1/Myo5b/Olfm1/Sdcbp/Zmat3/Lrp1/Sema3e/Pum2/Syt2/Tro/Hnrnpk/Cdc42/Eif4g1/Picalm/Ilk/Ptprs/Cxcl12/Exosc9/Pafah1b1/Map2/Arhgap32/Nrp1/Mlst8/Megf8/Dcbld2/Ddr1/Cyfip1/Bdnf/Rtn4/Smarca2/Kdm2b/Cdc73/Acsl4/Mecp2/Adcy10/Twf2/Sirt1/Actr3/Sertad2/Mag/Frzb/Fn1/Cd38/Rims1/Serpine2/Tead1/Eif4g2/Dip2b/Mgll/Clstn1/Syt17/Rbbp7/Nr3c1/Clasp2/Tgfbr1/Rgs4/Lgi1/Smarca4/Cpne5/Epha7/Foxp1/C…	412
BP	GO:1901987	regulation of cell cycle phase transition	411	17579	0.0233802	453/28905	0.907284768211921	1.49184061807643	13.1448268964575	1.5408180014699e-47	3.68883243018572e-45	6.14525074270452e-46	Smarcc2/Npm1/Gigyf2/Arid1a/Prox1/Eif4g1/Ambra1/Plcb1/Tpr/Ccnd1/Atm/Pbrm1/Smarca2/Fancd2/Cdc73/Zfp207/Pkia/Atp2b4/Rint1/Acvr1/Rrm2b/Taok1/Cdc14b/Trim39/Tcf3/Trrap/Brcc3/Smarca4/Ankrd17/Smarcc1/Eif2ak4/Wdr76/Clock/Rdx/Anapc7/Ccnh/Nabp1/Ddx3x/Cacnb4/Apbb1/Akt1/Tpra1/Brsk1/Actl6a/Rgcc/Crebbp/Psme1/Dpf2/Dtl/Dlg1/Zfyve19/Ube2e2/Hyal1/Kcnh5/Ccnd2/E2f1/Smarcb1/Paxip1/Babam1/Cdkn1b/Paf1/Ier3/Aven/Brd4/Phb…	411
BP	GO:0030098	lymphocyte differentiation	411	17579	0.0233802	490/28905	0.838775510204082	1.37919142854821	10.5467948941983	3.27691750030636e-29	1.02328476917779e-27	1.70469697575052e-28	Hmgb1/Cyld/Smarcc2/Tsc1/Psap/Gon4l/Rc3h1/Lgals8/Slc4a2/Hmga1/Atp11c/Arid1a/B2m/Ambra1/Patz1/Zbtb16/Prdx2/Ncor1/Dock10/Atm/Ppp3cb/Pbrm1/Smarca2/Fancd2/Itpkb/Tgfbr2/Fosl2/Rc3h2/Rasgrp1/Sp3/Mink1/Tcf3/Fnip1/Smarca4/Bmi1/Kmt2a/Smarcc1/Zbtb7a/Foxp1/Ap3b1/Abl1/Hsp90aa1/Zbtb7b/Phf14/Pknox1/Bcl11b/Atp7a/Kat2a/Actl6a/Hmgb3/Satb1/Sema4a/Rbpj/Ptprc/Sos2/Ptpn2/Lef1/Braf/Loxl3/Bcl11a/Smarcb1/Itfg2/Tcirg1/Spi1…	411
BP	GO:0006091	generation of precursor metabolites and energy	408	17579	0.0232095	488/28905	0.836065573770492	1.37473550314785	10.4011992737929	2.13160183877843e-28	6.12385523816169e-27	1.02017716073466e-27	Eno1b/Hmgb1/Eno1/Gpi1/Ndufs5/Ak4/Mt3/Prdm16/Mdh2/Ndufa12/Uqcr10/Plec/Gapdh/Phka1/Kl/Pum2/Cyb5r4/Acox1/Ifnar1/Pink1/Uqcrc2/Slc1a3/Mlst8/Cat/Trpv4/Il6st/Ncor1/Mfn2/Ndufa4/Slc25a25/Ppp1cb/Ptges3/Mtch2/Gapdhs/Bdnf/Hsd11b1/Slc37a2/Ide/Adcy10/Aldoc/Ogdhl/Ndufaf1/Rpe/Oxct1/Ogt/Cox5b/Ndufc2/Lyrm7/Zbtb7a/Cycs/H6pd/Ndufa3/Tcf7l2/Stoml2/Vgf/Aox4/Akt1/Nnt/Ppp1r2/Atp7a/Pfkm/Uqcrb/Pkm/Coq9/Slc25a12/Enox2/Rbpj/…	408
BP	GO:0009314	response to radiation	406	17579	0.0230957	448/28905	0.90625	1.49013915751749	13.0257167110945	1.18383200481569e-46	2.52313102072181e-44	4.20330092854093e-45	Tanc1/Npm1/Grin2a/Atp1a3/Tuba1a/Cds2/Aqp1/Pcna/Gnb1/Slc4a10/Atp1a2/Slc1a3/Aen/Ccnd1/Fbxw7/Cat/Atm/Slc1a2/Nucks1/Zzef1/Ppp1cb/Synpo/Eya3/Mtch2/Fancd2/Ap1s2/Mecp2/Sirt1/Nf1/Rpgr/Nptn/Ckap5/Atxn1/Trp53inp1/Creb1/Ube4b/Brcc3/Kmt2a/Eif2ak4/Clock/Tnks1bp1/Ogg1/Nts/Ppp1r1b/Ppid/Nabp1/Meis2/Cacnb4/Akt1/Cryab/Brsk1/Usp1/Cers1/Crebbp/Map4k3/Mapk9/Per3/Sema5a/Dtl/Prkcd/Ptprc/Hyal1/Braf/Dhx36/Ccnd2/Comt/Ppar…	406
BP	GO:0008380	RNA splicing	406	17579	0.0230957	455/28905	0.892307692307692	1.46721393970953	12.5146334420836	1.67450982921708e-42	1.96800573382895e-40	3.2785139814145e-41	Rps13/Hspa8/Hnrnpc/Slu7/Fus/Prdx6/Npm1/Aqr/Rbfox1/Ddx5/Mfap1b/Hnrnpk/Cript/Srrm2/Mbnl1/Khdrbs1/Srsf3/Elavl4/Prpf3/Malat1/Atxn7l3/Hnrnpu/Zranb2/Celf5/Rest/Rnps1/Ildr2/Ptbp1/Srsf7/Rps26/Srsf4/Srsf2/Ppil2/Hnrnpa1/Rbm39/Srsf5/Wbp11/Trrap/Celf2/Ptbp2/Hnrnph2/Zfp638/Celf1/Zbtb7a/Syncrip/Ptbp3/Taf15/Rbm12b2/Sf3b1/Snrpd1/Dyrk1a/Nova2/Rbm12b1/Psip1/Tsen34/Cd2bp2/Snrpa/Tra2b/Thoc2/Srsf10/Son/Kat2a/Rbm5/Srs…	406
BP	GO:0031400	negative regulation of protein modification process	406	17579	0.0230957	453/28905	0.896247240618102	1.47369170544776	12.6597829490995	1.2023170486822e-43	1.58607702095546e-41	2.64225637121781e-42	Rps7/Dbi/Dbndd2/Spag9/Npm1/Myadm/Nos1/Plec/Tbc1d24/Adgrb1/Cep85/Rpl5/Sirpa/Ppia/Ocln/Heg1/Eif4g1/Prr5l/Pias3/Rpl23/Gpd1l/Prkce/Ppp1r16b/Cmya5/Kirrel2/Rps3/Pde4d/Tmed2/Dnaja1/Pard3/Dmtn/Pkia/Sirt1/Nf1/Wnk1/Atp2b4/Lats1/Ggnbp2/Adarb1/Inpp5f/Cbl/Cadm1/Spry1/Ogt/Srcin1/Lats2/Bex4/Ywhab/Ywhae/Bag1/Dgkq/Bex1/Ensa/Abl1/Prkar2a/Ppp1r1b/Bex2/Dab2ip/Sh3gl2/Sema4d/Met/Oxr1/Akt1/Limk1/Arpp19/Nnt/Wwtr1/Gtpbp4…	406
BP	GO:0002757	immune response-activating signaling pathway	406	17579	0.0230957	486/28905	0.835390946502058	1.37362621927538	10.348773043253	4.08753053255919e-28	1.14380075162176e-26	1.90546536104263e-27	Hspa8/Hmgb1/Cyld/Slc15a2/Ecsit/Rc3h1/Prkcb/Irgm2/Pum2/Dennd1b/Csnk1a1/Ptprs/Mef2c/Khdrbs1/Mapk1/Wdfy1/Traf3/Trem2/Prkce/Rps3/Cd160/Pde4d/Rtn4/Ermap/Fosl2/Wnk1/Rc3h2/Lamp2/Cd38/Rab11fip2/Rap1a/Fcho1/Brcc3/Tnfrsf21/Ywhae/Ankrd17/Nagk/Pja2/Foxp1/Ap3b1/Abl1/Ddx3x/Stoml2/Dab2ip/Cacnb4/Akt1/Hspd1/Mog/Itgam/Prkd2/Usp9x/Itch/Usp12/Nek7/Skap1/Ptprc/Vav3/Ptpn2/Ppp6c/Lgr4/Cd300a/Braf/Sec14l1/Lsm14a/Tax1bp1/…	406
BP	GO:0003012	muscle system process	406	17579	0.0230957	449/28905	0.904231625835189	1.48682036206645	12.9521766252664	4.92341003591729e-46	8.84025624226926e-44	1.47270423004193e-44	Eno1b/Eno1/Ppp3ca/Scn2b/Kcne2/Pla2g6/Nos1/Atp1a3/Flna/Tnnt1/Calm2/Ptgs2/Npy2r/Gatm/Cacna1g/Atp1a2/Cald1/Camk2g/Mef2c/Atp2b1/Sulf1/Trpv4/Gpd1l/Scn3b/Cacna2d1/Ehd3/Camta2/Cmya5/Pde4d/Ttn/Adcy10/Kdm4a/Sirt1/Atp2b4/Homer1/Pdlim5/Fkbp1a/Cd38/Tpm1/Tead1/Synm/Myoc/Inpp5f/Nr3c1/Rgs4/Ank2/Cacna1h/Adra2b/Tshz3/Atp2a2/Mef2a/Foxp1/Htr7/Glrx3/Sstr2/Sorbs2/Mtpn/Cttn/Cacna1d/Atp1b1/Met/Apbb1/Fgf13/Srsf1/Chrm2/M…	406
MF	GO:0046873	metal ion transmembrane transporter activity	400	17358	0.0230441	434/28396	0.921658986175115	1.50774447352394	13.3669258162691	4.39909980700641e-50	1.13584757016906e-47	2.75059503722296e-48	Trpc6/Atp2c1/Slc30a9/Scn2b/Kcne2/Grin2a/Gria2/Atp1a3/Slc4a5/Aqp1/Slc12a5/Kcnj13/Trpm3/Cacna1g/Slc4a10/Atp1a2/Atp2b2/Gpm6a/Slc1a3/Snap25/Slc12a2/Atp2b1/Kcnk13/Anxa5/Trpv4/Stim2/Scn3b/Cacna2d1/Slc1a2/Slc5a6/Kcnj3/Grik5/Scn3a/Kcnt1/Tusc3/Nipa1/Atp2b4/Grik3/Kcnt2/Ghitm/Slc24a2/Slc9a6/Kcnb1/Cacna1h/Kcnk2/Cacna1b/Atp2a2/Slc6a7/Slc17a7/Kcnc4/Slc24a3/Kcnq5/Cacna1d/Atp1b1/Slc38a1/Slc1a1/Slc31a1/Cacnb4/Grm…	400
BP	GO:0022613	ribonucleoprotein complex biogenesis	405	17579	0.0230389	442/28905	0.916289592760181	1.50664717439746	13.3725491221312	1.03768011421176e-49	3.19407821822135e-47	5.32103637513099e-48	Rps13/Rps7/Rpl14/Slu7/mt-Rnr1/Npm1/Trmt112/Rpl5/mt-Rnr2/Mbnl1/Pop4/Exosc9/Utp6/Prpf3/Atm/Abce1/Ptges3/Celf5/Cdc73/Ckap5/Rps19/Utp14b/Wbp11/Celf2/Ptbp2/Celf1/Eri2/Rpsa/Sf3b1/Snrpd1/Mcts1/Rpl7/Xpo1/Ddx3x/Dhx30/Eif2s3x/Hsp90aa1/Ngrn/Trmt2b/Eif2a/Psip1/Srsf10/Ruvbl1/Rbm5/Gtpbp4/Srsf1/C1d/Celf3/Eif2s2/Pes1/Pih1d2/Kat2b/Nsun5/Nhp2/Rrp15/Mrpl10/Nom1/Ddx18/Crnkl1/Pwp1/Srpk3/Sf3a1/Prpf6/Puf60/Prkra/Rps11/…	405
CC	GO:0005635	nuclear envelope	405	17608	0.0230009	455/28618	0.89010989010989	1.44668132866679	12.1461166317555	4.17915696848416e-40	2.97100068123147e-38	5.91880604148953e-39	Eno1b/Eno1/Cep131/Kpna2/Nos1/Stau2/Agpat3/Nup37/Sdcbp/Gapdh/Aqp1/Nup205/Ptgs2/Pum2/Nrxn1/Myo6/Clmn/Tpr/Aen/Dctn1/Pafah1b1/Cbx3/Elavl4/Pla2g4a/Pcm1/Bnip3l/Inpp4a/Tor1aip1/Rtn4/Fbxw11/Hsd11b1/Tnks2/Rnf123/Sirt1/Ipo7/Ifi27/Smox/Ranbp2/Tmem33/Nxt2/Nsmf/Rb1cc1/Syne1/Ankrd17/Tbc1d20/Dst/Itgb4/Xpo1/Cnep1r1/Ipo11/Rtel1/Kpna4/Tra2b/Canx/Syne2/Lmnb2/Vapa/Brox/Gtpbp4/Cst3/Sorl1/Agpat5/Parp8/Calr/Prickle1/Ra…	405
CC	GO:1990351	transporter complex	404	17608	0.0229441	454/28618	0.889867841409692	1.44628793079637	12.1218612257926	6.09335793676167e-40	3.66538915888279e-38	7.3021617379816e-39	Trpc6/Gabra2/Atp6v0c/Atp8a1/Ndufs5/Scn2b/Kcne2/Ndufa12/Uqcr10/Grin2a/Gria2/Atp1a3/Olfm1/Clic6/Lrrc8d/Kcnj13/Calm2/Gabra5/Lrrtm4/Vamp2/Atp11c/Cacna1g/Atp1a2/Ano1/Nrn1/Gabrb3/Uqcrc2/Snap25/Eps8/Kcnk13/Tmem30a/Scn3b/Cacna2d1/Pex5l/Gabra4/Ndufa4/Kcnj3/Atp6v1a/Grik5/Pde4d/Scn3a/Ttyh1/Gabrg2/Glrb/Gabrg1/Gabra1/Grik3/Micu1/Ndufc2/Dlg2/Kcnb1/Cacna1h/Kcnk2/Gria1/Cacna1b/Atp2a2/Olfm3/Slc17a7/Ndufa3/Kcnc4/K…	404
BP	GO:0006816	calcium ion transport	402	17579	0.0228682	451/28905	0.891352549889135	1.46564340716454	12.41674735044	7.99971112509367e-42	8.91554012286302e-40	1.48524582231775e-40	Trpc6/Ppp3ca/Dbi/Atp2c1/Plp1/Ppp3r1/Grin2a/Nos1/Flna/Prkcb/Calm2/Ptgs2/Trpm3/Cacna1g/Atp1a2/Asph/Atp2b2/Camk2g/Plcb1/Cxcl12/Tspan13/Atp2b1/Trpv4/Stim2/Wfs1/Prkce/Cacna2d1/Ehd3/Slc25a25/Ppp3cb/Pde4d/Plch2/Cbarp/Plch1/Atp2b4/Homer1/Fkbp1a/Ghitm/Slc24a2/Rapgef3/Micu1/Homer3/Rgs4/Ank2/Cacna1h/Homer2/Ywhae/Pacsin3/Cacna1b/Atp2a2/Il16/Abl1/Slc24a3/Cacna1d/Atp1b1/1810037I17Rik/Cacnb4/Akt1/Cacna2d2/Akap5…	402
BP	GO:0043254	regulation of protein-containing complex assembly	400	17579	0.0227544	453/28905	0.883002207505519	1.45191301029336	12.07773021227	2.59307710213509e-39	2.04410370587819e-37	3.40528610460102e-38	Hspa8/Hmgb1/Capza1/Ublcp1/Myadm/Tmsb4x/Irgm2/Xaf1/Capza2/Stmn1/Hjurp/Cdc42/Nckap1/Csnk1a1/Eif4g1/Cyfip2/Ambra1/Sptan1/Pink1/Dctn1/Svip/Eps8/Stxbp1/Map2/Mlst8/Tenm1/Trem2/Prkce/Atm/Ppp1r9a/Sptbn1/Trappc12/Rps3/Vps35/Hcfc1/Cyfip1/Add3/Arhgef2/Dmtn/Mecp2/Twf2/Abca3/Lats1/Dnajc6/Actr3/Tmsb15b1/Add2/Pfn2/Lamp2/Rims1/Tpm1/Ckap5/Stxbp6/Creb1/Clasp2/Gak/Fnip1/Brcc3/Gba2/Senp6/Tmsb10/H3f3b/Camsap2/Rdx/Abl…	400
BP	GO:0000280	nuclear division	399	17579	0.0226975	454/28905	0.878854625550661	1.44509317660515	11.9087964941532	4.16394911826215e-38	3.09376633338466e-36	5.15392613185987e-37	Pttg1/Tom1l2/Zscan21/Nfe2l1/Flna/Cep85/Cdc42/Plcb1/Tpr/Eps8/Tdrkh/Sycp1/Foxj2/Clasp1/Mlh3/Atm/Fgfr3/Wapl/Actr2/Hnrnpu/Ubb/Fancd2/Nudc/Stag1/Zfp207/Nfib/Sirt1/Actr3/Ywhah/Phip/Cdc14b/Clasp2/Smc1a/Ubxn2b/Smc4/Msh4/Orc4/Eif4g3/Fgfr2/Tom1l1/Anapc7/Smc2/Rmi1/Hfm1/Smarca5/Met/Mzt1/Rspo1/Brox/Rgcc/Ehmt2/Cit/Cul9/Calr/Nfia/Prickle1/Cdk11b/Stag2/Igf2/Reep3/Lsm14a/Pdgfb/Kat2b/Chmp1a/Poldip2/Kpnb1/Akap8/Cam…	399
BP	GO:0045088	regulation of innate immune response	399	17579	0.0226975	486/28905	0.820987654320988	1.34994300859822	9.69279078186664	1.29192122015959e-24	2.56953192834202e-23	4.28060051246399e-24	Hspa8/Hmgb1/Slc15a2/Ecsit/Irgm2/Pum2/Gigyf2/Matr3/Csnk1a1/Ptprs/Wdfy1/Traf3/Akirin2/Trem2/Prkce/Gbp2b/Cnot7/Cfh/Cd160/Rtn4/Trim12a/Ywhaz/Rasgrp1/Lamp2/Rab11fip2/Cadm1/Rps19/Trim30d/Brcc3/Ywhae/Ankrd17/Nagk/Pja2/Ap3b1/Ddx3x/Hsp90aa1/Dab2ip/Akt1/Hspd1/H2-T22/Itch/Nek7/Ptpn2/Igf2/Ppp6c/Lgr4/Cd300a/Sec14l1/Lsm14a/Apoe/Tax1bp1/Irak2/Pparg/Polr3d/Flot1/Naglu/Clpb/Nr1h3/Spi1/Prkd1/Irf3/Stat5b/Phb2/Traf6…	399
CC	GO:0031252	cell leading edge	399	17608	0.0226602	419/28618	0.952267303102625	1.54770477511307	14.2826926950222	6.16810843851483e-60	8.03910133153099e-58	1.60154394543894e-58	Gabra2/Arhgap44/Mapk8ip3/Gas7/Tsc1/Myadm/Myh10/Gria2/Slc12a5/Gabra5/Ctnnd1/Arf1/Eef1a1/Bloc1s6/Myo6/Amph/Cdc42/Nckap1/Atp2b2/Ablim1/Ilk/Snap25/Dctn1/Eps8/Pafah1b1/Map2/Phldb2/Atp2b1/Abi1/Trpv4/Unc5c/Slc1a2/Epb41l3/Eps8l1/Gabra4/Ppp1r9a/Sptbn1/Actr2/Rps3/Ank1/Cyfip1/Iqgap2/Mpp2/Lamp5/Abi2/Fgd4/Gabrg2/Arhgef2/Ywhaz/Twf2/Gabrg1/Actr3/Gabra1/Tpm1/Ccdc88a/Pip5k1a/Inpp5e/Rapgef3/Fam89b/Clasp2/Bcas3/Src…	399
BP	GO:0019693	ribose phosphate metabolic process	398	17579	0.0226407	474/28905	0.839662447257384	1.38064981159194	10.4101383439297	1.59745903829234e-28	4.67238697896908e-27	7.78376087722344e-28	Eno1b/Hspa8/Eno1/Gpi1/Ndufs5/Nudt19/Upp2/Adcy7/Ak4/Ndufa12/Gapdh/Bloc1s6/Atp1a2/Pde1a/Atp2b2/Acsl3/Mlst8/Ncor1/Parg/Trem2/Cfh/Atp6v1a/Slc25a25/Mtch2/Gapdhs/Entpd4/Ola1/Acsl6/Ctps2/Acsl4/Far1/Adcy10/Aldoc/Bend3/Rpe/Ogt/Ndufc2/Zbtb7a/Ndufa3/Stoml2/Acadsb/Nme1/Atp1b1/Dip2a/Cacnb4/Atp7a/Pfkm/Pde4a/Pkm/Dpyd/Slc25a12/Gda/Hdac4/Git1/Dlat/Snca/Ogdh/Nudt3/Acacb/Map2k1/Gnai3/Sdhd/Gmpr/Hk2/Kat2b/Col6a1/Coas…	398
BP	GO:0010959	regulation of metal ion transport	398	17579	0.0226407	431/28905	0.923433874709977	1.51839445636793	13.5086678072151	3.43868940225073e-51	1.48184588640991e-48	2.46861702351052e-49	Trpc6/Ppp3ca/Dbi/Scn2b/Kcne2/Plp1/Ppp3r1/Nos1/Flna/Trf/Calm2/Cntn1/Ptgs2/Arf1/Cacna1g/Atp1a2/Asph/B2m/Nr3c2/Atp2b2/Plcb1/Cxcl12/Tspan13/Atp2b1/Stim2/Gpd1l/Scn3b/Wfs1/Ank3/Trem2/Prkce/Cacna2d1/Ehd3/Sptbn4/Akt3/Ppp3cb/Pde4d/Wnk2/Cbarp/Wnk1/Atp2b4/Homer1/Fkbp1a/Ywhah/Serpine2/Rapgef3/Homer3/Rgs4/Ank2/Homer2/Ywhae/Ahcyl1/Pacsin3/Cacna1b/Il16/Abl1/Cacna1d/Atp1b1/1810037I17Rik/Cacnb4/Stk39/Akt1/Akap5/K…	398
BP	GO:0048880	sensory system development	396	17579	0.0225269	438/28905	0.904109589041096	1.48661969800517	12.7847920414863	6.85698794948768e-45	1.05532309774972e-42	1.75806984268819e-43	Hmgb1/Myh10/Stau2/Slc4a5/Aqp1/Gnb1/Tenm3/Zeb2/Ntrk2/Pdgfra/Arid1a/Prox1/Pfdn5/Gpm6a/Nrp1/Bhlhe22/Mfn2/Krt12/Cfh/Col8a2/Fgfr3/Slc25a25/Tsku/Arl6/Ptn/Bdnf/Calb1/Kdm2b/Tgfbr2/Abi2/Col8a1/Nfib/Skil/Miat/Nf1/Rorb/Sp3/Rpgr/Agtpbp1/Sp1/Spry1/Tgfbr1/Smarca4/Tbc1d20/Olfm3/Acvrl1/Fgfr2/B9d1/Meis2/Ppp2r3a/Otx2/Slc1a1/Pknox1/Arhgap35/Cryab/Bcl11b/Hcn1/Arhgef15/Itgam/Bmpr1b/Tbc1d32/Nphp1/Atf4/Sox11/Mfrp/Hdac2…	396
CC	GO:0032279	asymmetric synapse	394	17608	0.0223762	405/28618	0.97283950617284	1.58114044682271	14.8955789323153	4.92511343030939e-68	1.92571935125097e-65	3.83640414571469e-66	Rps13/Hspa8/Rpl14/Dlgap1/Fabp5/Epha4/Anks1b/Arhgap44/Kpna2/Shank1/Tanc1/Tsc1/Dgkb/Grin2a/Eef2k/Nos1/Gria2/Iqsec2/Dclk1/Adam22/Gapdh/Dlg5/Rnf112/Eif3e/Ctnnd1/Rapgef4/Arf1/Lrrtm4/Adgrb1/Ntrk2/Rpl5/Cript/Myo6/Epb41l1/Nr3c2/Atp2b2/Bsn/Camk2g/Picalm/Ablim1/Ptprs/Dapk1/Mapk1/Eps8/Kalrn/Zdhhc2/Map2/Arhgap32/Rpl23/Abi1/Plppr4/Cpeb4/Epb41l3/Grm1/Ppp1r9a/Pclo/Pip5k1c/Grik5/Sptbn1/Rps3/Vps35/Inpp4a/Mpdz/Rtn…	394
BP	GO:0150063	visual system development	393	17579	0.0223562	434/28905	0.905529953917051	1.4889551918751	12.7864606002347	5.59061362431718e-45	8.81407962624054e-43	1.46834344998112e-43	Hmgb1/Myh10/Stau2/Slc4a5/Aqp1/Gnb1/Tenm3/Zeb2/Ntrk2/Pdgfra/Arid1a/Prox1/Pfdn5/Gpm6a/Nrp1/Bhlhe22/Mfn2/Krt12/Cfh/Col8a2/Fgfr3/Slc25a25/Tsku/Arl6/Ptn/Bdnf/Calb1/Kdm2b/Tgfbr2/Abi2/Col8a1/Nfib/Skil/Miat/Nf1/Rorb/Sp3/Rpgr/Agtpbp1/Sp1/Spry1/Tgfbr1/Smarca4/Tbc1d20/Olfm3/Acvrl1/Fgfr2/B9d1/Meis2/Ppp2r3a/Otx2/Slc1a1/Pknox1/Arhgap35/Cryab/Bcl11b/Hcn1/Arhgef15/Itgam/Bmpr1b/Tbc1d32/Nphp1/Atf4/Sox11/Mfrp/Hdac2…	393
BP	GO:0015711	organic anion transport	393	17579	0.0223562	451/28905	0.87139689578714	1.43283049506384	11.5417652651839	1.22698823614204e-35	6.72139996476452e-34	1.119722538424e-34	Fabp5/Pla2g6/Slc7a2/Psap/Atp1a3/Nfe2l1/Slc4a5/Gfap/Slc4a2/Lrrc8d/Ptgs2/Slco2b1/Ntrk2/Myo6/Slc4a10/Folr1/Acsl3/Slc1a3/Slco1a4/Slc12a2/Slc35c2/Stxbp1/Slc38a6/Slc7a14/Slc1a2/Grm1/Rbp1/Slc5a6/Pla2g4a/Slc25a25/Slc4a3/Slco1c1/Bdnf/Acsl6/Slc37a2/Acsl4/Adcy10/Nf1/Arl6ip1/Nr3c1/Slc7a10/Rgs4/Arhgef11/Slc17a5/Slc6a17/Slc6a7/Slc17a7/Tmem241/Abcd3/Slc38a1/Slc1a1/Cacnb4/Akt1/Grm7/Gabbr1/Mapk9/Cacna1a/Slc25a12/…	393
BP	GO:1903706	regulation of hemopoiesis	391	17579	0.0222424	457/28905	0.855579868708972	1.40682269213453	10.9213211610769	1.24172755445406e-31	4.72148641881826e-30	7.86555596412695e-31	Hmgb1/Ppp3ca/Cyld/Prdm16/Smarcc2/Rc3h1/Slc4a2/Atp11c/Arid1a/B2m/Ambra1/Mef2c/Car2/Zbtb16/Pias3/Fbxw7/Prdx2/Trem2/Rbp1/Ankrd54/Fgfr3/Pbrm1/Ptn/Smarca2/Fancd2/Itpkb/Tgfbr2/Cdc73/Lrrc17/Nf1/Rc3h2/Rasgrp1/Setd1a/Gpr68/C1qc/Creb1/Smarca4/Smarcc1/Zbtb7a/Foxp1/Ap3b1/Abl1/Meis2/Ing5/Hsp90aa1/Zbtb7b/Nme1/Itgam/Kat2a/Actl6a/Hmgb3/Mturn/Ptprc/Sos2/Ptpn2/Lef1/Braf/Scin/Acvr1b/Loxl3/Smarcb1/Spi1/Axl/Shh/Paf1/…	391
MF	GO:0022804	active transmembrane transporter activity	386	17358	0.0222376	437/28396	0.883295194508009	1.44498504109053	11.7557650255004	2.26657180158088e-37	1.82884012240057e-35	4.42876200703633e-36	Atp6v0c/Atp2c1/Slc15a2/Slc30a9/Atp1a3/Slc4a5/Slc12a5/Slc4a2/Slco2b1/Slc4a10/Atp1a2/Atp2b2/Clcn3/Slc35a5/Slc1a3/Slco1a4/Slc12a2/Slc35c2/Atp2b1/Anxa5/Slc29a3/Slc1a2/Slc5a6/Atp6v1a/Slc25a25/Abca4/Slc4a3/Slco1c1/Slc37a2/Slc2a13/Atp13a2/Slc2a12/Atp2b4/Abca3/Ghitm/Slc24a2/Clcn6/Slc9a6/Slc25a3/Abcb7/Slc17a5/Slc6a17/Atp2a2/Slc6a7/Atp6v0a1/Slc17a7/Slc24a3/Tmem241/Abcd3/Atp1b1/Slc38a1/Slc1a1/Atp7a/Slc25a12…	386
MF	GO:0004842	ubiquitin-protein transferase activity	386	17358	0.0222376	433/28396	0.891454965357968	1.45833363269414	12.052007065219	1.55292605910303e-39	1.54217503254e-37	3.73456712189149e-38	Med23/Herc2/Birc6/Rc3h1/Rnf112/Trim2/Rffl/Cdc42/Klhl9/Ube2d3/Hltf/Rnf44/Fbxw7/Traf3/Taf1/Ube3b/Rnf128/Mib1/Trim12a/Fbxw11/Rnf10/Rnf123/Ube2m/Rc3h2/Ubr4/Ube3a/Rpgr/Ppil2/Rnf214/Cbl/Ube4b/Trim30d/Trim39/Ube2e3/Pja2/Fbxo2/Ankib1/Nfx1/Xiap/Trim33/Nhlrc3/Trim59/Mib2/Rnf2/Rnf13/Pja1/Ube2q2/Trim65/Rnft2/Rnf157/Itch/Trip12/Rnf141/Hecw1/Ube2o/Mycbp2/Rnf169/Dtl/Rnf7/Hectd2/Ube2e2/Zfp91/Brap/Mkrn2/Rmnd5b/Kc…	386
BP	GO:0001654	eye development	390	17579	0.0221856	431/28905	0.904872389791183	1.48787396478265	12.713344521879	1.88847617922208e-44	2.65371957010686e-42	4.4208492708105e-43	Hmgb1/Myh10/Stau2/Slc4a5/Aqp1/Gnb1/Tenm3/Zeb2/Ntrk2/Pdgfra/Arid1a/Prox1/Pfdn5/Gpm6a/Nrp1/Bhlhe22/Mfn2/Krt12/Cfh/Col8a2/Fgfr3/Slc25a25/Tsku/Arl6/Ptn/Bdnf/Calb1/Kdm2b/Tgfbr2/Abi2/Col8a1/Nfib/Skil/Miat/Nf1/Rorb/Sp3/Rpgr/Agtpbp1/Sp1/Spry1/Tgfbr1/Smarca4/Tbc1d20/Olfm3/Acvrl1/Fgfr2/B9d1/Meis2/Ppp2r3a/Otx2/Slc1a1/Pknox1/Arhgap35/Cryab/Bcl11b/Hcn1/Arhgef15/Bmpr1b/Tbc1d32/Nphp1/Atf4/Sox11/Mfrp/Hdac2/Wdr19…	390
BP	GO:0071692	protein localization to extracellular region	390	17579	0.0221856	445/28905	0.876404494382023	1.44106444678949	11.6816015308805	1.21296310517303e-36	7.4038768524535e-35	1.23341682192221e-35	Ppp3ca/Pla2g6/Myh10/Psap/Nos1/Prkcb/Rfx3/Lrp1/Hmga1/Rapgef4/Acvr1c/Arf1/Cyb5r4/Bloc1s6/Myo18a/Ppia/Ano1/Pcsk1/Plcb1/Snap25/Slc12a2/Pafah1b1/Anxa5/Trem2/Prkce/Pclo/Ppp3cb/Vps35/Hcfc1/Tbc1d1/Tmed2/Syt7/Rest/Syt9/Acsl4/Ttn/Cd200/Atp13a2/Sirt1/Frmd4a/Ildr2/Ptbp1/Cbln1/Cd38/Gpr68/Rab11fip2/Cyp51/Cplx1/Oxct1/Srcin1/Nlgn2/Kcnb1/Lyst/Sybu/Clock/Map4k4/Ensa/Llgl1/Clstn3/Ptprn/Ppid/Olfm2/Tcf7l2/Epha5/Vgf/G…	390
BP	GO:0006869	lipid transport	389	17579	0.0221287	447/28905	0.870246085011186	1.43093822670506	11.4394296800906	5.32012598071846e-35	2.79587758856619e-33	4.65767126938381e-34	Dbi/Atp8a1/Fabp5/Pla2g6/Psap/Gulp1/Lrp1/Ptgs2/Slco2b1/Atp11c/Tex2/Lrat/Osbpl9/Acsl3/Ano3/Slco1a4/Tmem30a/Trem2/Plppr4/Mfn2/Rbp1/Dennd5b/Pla2g4a/Abca4/Tsku/Slco1c1/Syt7/Acsl6/Acsl4/Osbpl1a/Sirt1/Abca3/Furin/Gramd1b/Atp9a/Pitpnm3/Vldlr/Pitpna/Vps13c/Ttpa/Abcd3/Akt1/Atp8b2/Vapa/Arl8b/Mapk9/Ace/Nr1h2/Prkcd/Apod/Abcc10/Ano4/Apoe/Scarb2/Comt/Pparg/Plin2/Gm2a/Gramd1a/Abcd1/Nr1h3/Ppard/Cd320/Shh/Abcb4/Cr…	389
BP	GO:0030900	forebrain development	389	17579	0.0221287	427/28905	0.911007025761124	1.49796109446643	12.9149398007702	3.63407738897202e-46	6.71162178351862e-44	1.11809358463711e-44	Dbi/Id4/Apaf1/Ttc21b/Mapk8ip3/Tsc1/Myh10/Atp1a3/Tuba1a/Dclk1/Zbtb18/Aqp1/Tubb2b/Chd5/Rfx4/Sema3e/Zeb2/Ntrk2/Hnrnpk/Bloc1s6/Arid1a/Prox1/Slc4a10/Atp1a2/B2m/Kif1a/Ptprs/Plcb1/Cxcl12/Pafah1b1/Nrp1/Neurod6/Bhlhe22/Nr4a2/Wdr37/Elavl4/Ncor1/Akirin2/Slc1a2/Fgfr3/Ubb/Tsku/Pcm1/Rtn4/Kdm2b/Nfib/Nf1/Reln/Agtpbp1/Btbd3/Creb1/Gak/Smarca4/Ywhae/Celf1/Dixdc1/Fgfr2/Atrx/Hook3/Tcf7l2/Epha5/Sema6b/Otx2/Dab2ip/Rac1…	389
BP	GO:2001233	regulation of apoptotic signaling pathway	388	17579	0.0220718	436/28905	0.889908256880734	1.4632685684702	12.1430491430942	5.17501645371161e-40	4.40148767852525e-38	7.33246791156092e-39	Eno1b/Rps7/Eno1/Cyld/Apaf1/Birc6/Faim2/Maz/Cx3cr1/Mal/Ptgs2/Sgk3/Bok/Ctss/Hnrnpk/Rffl/Ppia/Trps1/Cxcl12/Pink1/Nrp1/Tpt1/Fbxw7/Zmynd11/Nr4a2/Prdx2/Wfs1/Trem2/Mfn2/Eya3/Mtch2/Rps3/Ubb/Bdnf/Dnaja1/Ctsh/Skil/Adcy10/Sirt1/Nf1/Acvr1/Rrm2b/Ghitm/Phip/Mpv17l/Spop/Tgfbr1/Trim39/Rb1cc1/Bmi1/Ddx3x/Tcf7l2/Bclaf1/Ing5/Clu/Dab2ip/Cttn/Itm2c/Akt1/Scg2/Bmpr1b/Atf4/Madd/Mapk9/Hdac2/Uri1/Prkcd/Ptprc/Gclm/Park7/Ptp…	388
BP	GO:0001503	ossification	387	17579	0.0220149	487/28905	0.794661190965092	1.30665462909415	8.50266423322702	5.17622300589494e-19	5.96418993049998e-18	9.93578409800267e-19	Ppp3ca/Id4/Noct/Nab1/Kl/Gpm6b/Ptgs2/Ddx5/Ilk/Mef2c/Igsf10/Mapk1/Zbtb16/Atp2b1/Il6st/Nbr1/Fgfr3/Ptn/Lrrc17/Rest/Adcy10/Fosl2/Nf1/Rorb/H3f3a/Csgalnact1/Ipo7/Acvr1/Sp3/Hspg2/Icmt/Fndc3b/Myoc/Sp1/Lrp3/H3f3b/Fgfr2/Slc24a3/Tcf7l2/Zfp932/Sema4d/S1pr1/Snx10/Akt1/Cbs/Inppl1/Wwtr1/Bmpr1b/Atf4/Sox11/Gabbr1/Fbn2/Grp/Rbpj/Hdac4/Git1/Prickle1/Sgms2/Zhx3/Igf2/Lgr4/Dhx36/Rspo2/Wnt3/Pparg/Sox9/Col6a1/Mef2d/Col1a1…	387
BP	GO:0019221	cytokine-mediated signaling pathway	387	17579	0.0220149	471/28905	0.821656050955414	1.35104204749225	9.56948115887387	4.77975865882318e-24	8.85282520648512e-23	1.47479810223982e-23	Cyld/Prlr/Mt3/Il33/Cx3cr1/Irgm2/Gigyf2/St18/Il1r1/Rffl/Eda/Ifnar1/Ilk/Plcb1/Cxcl12/Pafah1b1/Pias3/Traf3/Il6st/Trem2/Cnot7/Padi2/Ptprf/Sirt1/Wnk1/Fkbp1a/Krt18/Naip2/Il16/Ptprn/Usp25/Zc3h15/Slc1a1/Stk39/Akt1/Cntfr/Trim65/Il1rap/Srsf1/Hdac4/Ptprc/Ptpn2/Lsm14a/Irak2/Klf6/Fer/Pparg/Pdgfb/Tyk2/Tollip/Spi1/Axl/Il17ra/Irf3/Il7r/Stat5b/Cdip1/Irf5/Traf6/Pias4/Trp53/Il27ra/Ctr9/Kit/Epor/Cav1/Crlf1/Ppp2cb/Cs…	387
BP	GO:0009259	ribonucleotide metabolic process	386	17579	0.021958	460/28905	0.839130434782609	1.3797750280102	10.2291637268627	1.37696369036165e-27	3.6329360385705e-26	6.05213256816314e-27	Eno1b/Hspa8/Eno1/Gpi1/Ndufs5/Nudt19/Upp2/Adcy7/Ak4/Ndufa12/Gapdh/Bloc1s6/Atp1a2/Pde1a/Atp2b2/Acsl3/Mlst8/Ncor1/Parg/Trem2/Cfh/Atp6v1a/Slc25a25/Mtch2/Gapdhs/Entpd4/Ola1/Acsl6/Ctps2/Acsl4/Far1/Adcy10/Aldoc/Bend3/Ogt/Ndufc2/Zbtb7a/Ndufa3/Stoml2/Acadsb/Nme1/Atp1b1/Dip2a/Cacnb4/Atp7a/Pfkm/Pde4a/Pkm/Dpyd/Slc25a12/Gda/Hdac4/Git1/Dlat/Snca/Ogdh/Nudt3/Acacb/Map2k1/Gnai3/Sdhd/Gmpr/Hk2/Kat2b/Col6a1/Coasy/Ab…	386
BP	GO:0051347	positive regulation of transferase activity	384	17579	0.0218442	431/28905	0.890951276102088	1.46498359609368	12.116852057877	6.81734569382731e-40	5.72302890453243e-38	9.53403232369835e-39	Dbi/Prlr/Epha4/Mt3/Mapk8ip3/Npm1/Rps2/Pcna/Irgm2/Zeb2/Ntrk2/Pdgfra/Nrxn1/Emp2/Prox1/Ppia/Ccnd1/Mapk1/Fbxw7/Abi1/Tenm1/Trem2/Cab39/Fgfr3/Ddr1/Ptges3/Rps3/Cacul1/Grm5/Abi2/Fgd4/Arrdc3/Ltk/Cd200/Sirt1/Atp2b4/Rasgrp1/Reln/Tead1/Ccdc88a/Ranbp2/Vldlr/Mmd/Srcin1/Adra2b/Abl1/Fgfr2/Mmd2/Tom1l1/Ddx3x/Epha5/Hsp90aa1/Dab2ip/Slc1a1/Met/Akt1/Rgcc/Tcp1/Pxn/Adam9/Nek7/Syap1/Prkcd/Dlg1/Ptprc/Mapkapk5/Epm2aip1/Snc…	384
BP	GO:0009306	protein secretion	384	17579	0.0218442	438/28905	0.876712328767123	1.44157061624744	11.601233002891	3.5613015137872e-36	2.05537973081433e-34	3.4240709103424e-35	Ppp3ca/Pla2g6/Myh10/Psap/Nos1/Prkcb/Rfx3/Lrp1/Hmga1/Rapgef4/Acvr1c/Arf1/Cyb5r4/Bloc1s6/Myo18a/Ppia/Ano1/Pcsk1/Plcb1/Snap25/Slc12a2/Pafah1b1/Anxa5/Trem2/Prkce/Pclo/Ppp3cb/Vps35/Hcfc1/Tbc1d1/Tmed2/Syt7/Rest/Syt9/Acsl4/Ttn/Cd200/Atp13a2/Sirt1/Frmd4a/Ildr2/Ptbp1/Cbln1/Cd38/Gpr68/Rab11fip2/Cyp51/Cplx1/Oxct1/Srcin1/Nlgn2/Kcnb1/Lyst/Sybu/Clock/Map4k4/Ensa/Llgl1/Clstn3/Ptprn/Ppid/Olfm2/Tcf7l2/Epha5/Vgf/G…	384
BP	GO:0042330	taxis	384	17579	0.0218442	467/28905	0.822269807280514	1.35205124179096	9.55548146881863	5.42644914428963e-24	9.96493388315005e-23	1.66006503427282e-23	Hmgb1/Enpp2/Pla2g6/Plec/Cx3cr1/Pik3cd/Tubb2b/Lrp1/Thbs4/Sema3e/Pdgfra/Ppia/Cxcl12/Mapk1/Slc12a2/Nrp1/Trpv4/Ccl28/Trem2/Unc5c/Megf8/Pip5k1c/Pde4d/Ptn/Padi2/Pla2g7/Wnk1/Fn1/Pip5k1a/Rps19/Creb1/Ppib/Lsp1/Lyst/Il16/Cyp7b1/Nova2/Sema3b/Sema6b/Cttn/Rac1/Sema4d/Met/S1pr1/Stk39/Scg2/Itgam/Prkd2/Sema4a/Mycbp2/Sema5a/Calr/Prkcd/Lrtm2/Fezf2/Vav3/Ptpn2/Lgr4/Camk1d/Lef1/Akirin1/Wnt3/Fer/Itgb2/Pdgfb/Sema4f/Efn…	384
BP	GO:0035592	establishment of protein localization to extracellular region	384	17579	0.0218442	439/28905	0.874715261958998	1.43828685630154	11.5282998309311	1.13123814523389e-35	6.30372704378608e-34	1.05014212574797e-34	Ppp3ca/Pla2g6/Myh10/Psap/Nos1/Prkcb/Rfx3/Lrp1/Hmga1/Rapgef4/Acvr1c/Arf1/Cyb5r4/Bloc1s6/Myo18a/Ppia/Ano1/Pcsk1/Plcb1/Snap25/Slc12a2/Pafah1b1/Anxa5/Trem2/Prkce/Pclo/Ppp3cb/Vps35/Hcfc1/Tbc1d1/Tmed2/Syt7/Rest/Syt9/Acsl4/Ttn/Cd200/Atp13a2/Sirt1/Frmd4a/Ildr2/Ptbp1/Cbln1/Cd38/Gpr68/Rab11fip2/Cyp51/Cplx1/Oxct1/Srcin1/Nlgn2/Kcnb1/Lyst/Sybu/Clock/Map4k4/Ensa/Llgl1/Clstn3/Ptprn/Ppid/Olfm2/Tcf7l2/Epha5/Vgf/G…	384
MF	GO:0005216	monoatomic ion channel activity	379	17358	0.0218343	435/28396	0.871264367816092	1.42530377857505	11.2096771219681	9.95562473876938e-34	5.14108461510051e-32	1.24497707259558e-32	Trpc6/Gabra2/Scn2b/Kcne2/Grin2a/Gria2/Clic6/Aqp1/Lrrc8d/Kcnj13/Trpm3/Gabra5/Cacna1g/Ano1/Ano3/Gabrb3/Clcn3/Gpm6a/Snap25/Kcnk13/Trpv4/Stim2/Scn3b/Cacna2d1/Pex5l/Gabra4/Kcnj3/Atp6v1a/Grik5/Tmem63c/Scn3a/Ttyh1/Kcnt1/Gabrg2/Glrb/Gabrg1/Gabra1/Grik3/Kcnt2/Slc24a2/Clcn6/Kcnb1/Cacna1h/Kcnk2/Gria1/Cacna1b/Slc17a7/Kcnc4/Slc24a3/Kcnq5/Cacna1d/Slc1a1/Cacnb4/Grm7/Hcn1/Cacna2d2/Kcnc2/Asic1/Grik2/Cacna1a/Kcna4…	379
CC	GO:0043235	receptor complex	384	17608	0.0218083	418/28618	0.91866028708134	1.49308383096852	12.8427419193907	3.11338897753303e-46	2.70518908936759e-44	5.38925811315659e-45	Gabra2/Arnt2/Prlr/Plp1/Grin2a/Gria2/Flna/Olfm1/Sdcbp/Trf/Lrp1/Gabra5/Acvr1c/Lrrtm4/Ntrk2/Pdgfra/B2m/Nr3c2/Nrn1/Arnt/Gabrb3/Eps8/Traf3/Il6st/Nbr1/Grm1/Pex5l/Gabra4/Fgfr3/Grik5/Ddr1/Tgfbr2/Gabrg2/Ltk/Gabrg1/Gabra1/Grik3/Acvr1/Itgb8/Vldlr/Tgfbr1/Lrp1b/Gria1/Itgb4/Olfm3/Acvrl1/Fgfr2/Olfm2/Epha5/Gpr37/Dlg3/Sema4d/Met/Ptprn2/Hspd1/Grm7/Rnmt/Abhd12/Itgam/Bmpr1b/Grik2/Gabbr1/Cntfr/Dlg4/Plxnd1/Kctd12b/Ska…	384
BP	GO:0007059	chromosome segregation	382	17579	0.0217305	419/28905	0.911694510739857	1.49909152016244	12.8206264426775	1.46953494110124e-45	2.49975627875748e-43	4.16436078877167e-44	Pttg1/Smarcc2/Nup37/Flna/Pum2/Cep85/Hjurp/Arid1a/Cdc42/Tpr/Sycp1/Haus2/Clasp1/Ncor1/Mlh3/Atm/Mtcl1/Wapl/Trappc12/Actr2/Hnrnpu/Rps3/Pbrm1/Smarca2/Fancd2/Nudc/Stag1/Zfp207/Sirt1/Lats1/Actr3/Naa60/Clasp2/Smc1a/Bex4/Smc4/Msh4/Mms19/Smarca4/Senp6/Smarcc1/Anapc7/Top3b/Ddx3x/Smc2/Smarca5/Cdc27/Mzt1/Top3a/Actl6a/Ehmt2/Arl8b/Dpf2/Usp9x/Cit/Smarcad1/Prickle1/Stag2/Lsm14a/Kat2b/Chmp1a/Tubgcp3/Smarcb1/Poldip…	382
BP	GO:0006935	chemotaxis	382	17579	0.0217305	465/28905	0.821505376344086	1.35079429451196	9.5006207110421	1.00559578186749e-23	1.81063262785277e-22	3.01634506626723e-23	Hmgb1/Enpp2/Pla2g6/Plec/Cx3cr1/Pik3cd/Tubb2b/Lrp1/Thbs4/Sema3e/Pdgfra/Ppia/Cxcl12/Mapk1/Slc12a2/Nrp1/Trpv4/Ccl28/Trem2/Unc5c/Megf8/Pip5k1c/Pde4d/Ptn/Padi2/Pla2g7/Wnk1/Fn1/Pip5k1a/Rps19/Creb1/Ppib/Lsp1/Lyst/Il16/Cyp7b1/Nova2/Sema3b/Sema6b/Cttn/Rac1/Sema4d/Met/S1pr1/Stk39/Scg2/Itgam/Prkd2/Sema4a/Mycbp2/Sema5a/Calr/Prkcd/Lrtm2/Fezf2/Vav3/Ptpn2/Lgr4/Camk1d/Lef1/Akirin1/Wnt3/Fer/Itgb2/Pdgfb/Sema4f/Efn…	382
BP	GO:0032102	negative regulation of response to external stimulus	381	17579	0.0216736	470/28905	0.81063829787234	1.3329256499232	9.06582533617122	1.34959698806672e-21	1.97818479157897e-20	3.29547134214644e-21	Cyld/Epha4/Il33/Cx3cr1/Irgm2/Sema3e/Gigyf2/Pdgfra/Nrxn1/Sirpa/Arnt/Ptprs/Slc12a2/Phldb2/Nrp1/Anxa5/Prdx2/Clasp1/Trem2/Cnot7/Vps35/Padi2/Cd200/Ywhaz/Serpine2/Inpp5f/Rps19/Clasp2/Cd9/Abr/Sema3b/Sema6b/Cers2/Sema4d/Htra1/H2-T22/Trim65/Itch/Sema4a/Sema5a/Prkcd/Git1/Ptpn2/Igf2/Apoe/Wnt3/Rtca/Mkrn2/Pparg/Pdgfb/Sema4f/Fxr1/Nr1h3/Ppard/Cacnb3/Dusp3/Ier3/Plxna3/Lpcat3/Psmb4/Serpinb9/D130043K22Rik/Coro1b/P…	381
BP	GO:0010563	negative regulation of phosphorus metabolic process	381	17579	0.0216736	419/28905	0.909307875894988	1.49516719681123	12.719818711643	9.74683356548519e-45	1.43189845834764e-42	2.38540926734243e-43	Dbndd2/Spag9/Npm1/Myadm/Nos1/Plec/Cep85/Sirpa/Ppia/Ocln/Heg1/Eif4g1/Prr5l/Gpd1l/Ncor1/Ppp1r16b/Cmya5/Kirrel2/Mtch2/Hnrnpu/Pde4d/Tmed2/Dnaja1/Pard3/Dmtn/Pkia/Sirt1/Nf1/Lats1/Ggnbp2/Adarb1/Atxn1/Inpp5f/Cbl/Cadm1/Spry1/Ogt/Srcin1/Lats2/Ywhab/Ywhae/Bag1/Dgkq/Ensa/Abl1/Prkar2a/Ppp1r1b/Dab2ip/Bag4/Sh3gl2/Sema4d/Met/Akt1/Arpp19/Nnt/Wwtr1/Uri1/Akap1/Prkcd/Rock1/Mgat5/Hspa4/Hdac4/Git1/Ptprc/Ppm1e/Park7/Pt…	381
BP	GO:0045936	negative regulation of phosphate metabolic process	381	17579	0.0216736	419/28905	0.909307875894988	1.49516719681123	12.719818711643	9.74683356548519e-45	1.43189845834764e-42	2.38540926734243e-43	Dbndd2/Spag9/Npm1/Myadm/Nos1/Plec/Cep85/Sirpa/Ppia/Ocln/Heg1/Eif4g1/Prr5l/Gpd1l/Ncor1/Ppp1r16b/Cmya5/Kirrel2/Mtch2/Hnrnpu/Pde4d/Tmed2/Dnaja1/Pard3/Dmtn/Pkia/Sirt1/Nf1/Lats1/Ggnbp2/Adarb1/Atxn1/Inpp5f/Cbl/Cadm1/Spry1/Ogt/Srcin1/Lats2/Ywhab/Ywhae/Bag1/Dgkq/Ensa/Abl1/Prkar2a/Ppp1r1b/Dab2ip/Bag4/Sh3gl2/Sema4d/Met/Akt1/Arpp19/Nnt/Wwtr1/Uri1/Akap1/Prkcd/Rock1/Mgat5/Hspa4/Hdac4/Git1/Ptprc/Ppm1e/Park7/Pt…	381
BP	GO:0034248	regulation of amide metabolic process	380	17579	0.0216167	432/28905	0.87962962962963	1.44636750921238	11.6454322503566	1.52102904464705e-36	8.98834861192296e-35	1.49737503745394e-35	Epha4/Pla2g6/Npm1/Tsc1/Eef2k/Gapdh/Eif3e/Trim2/Sh3bgrl/Pum2/Gigyf2/Ntrk2/Rpl5/Csde1/Eif4g1/Picalm/Larp4b/Dapk1/Tpr/Khdrbs1/Pink1/Bzw1/Mapk1/Mlst8/Elavl4/Wfs1/Cpeb4/Cnot7/Abce1/Serbp1/Uhmk1/Hnrnpu/Rps3/Cyfip1/Tmed2/Rtn4/Grm5/Hsd11b1/Slc2a13/Secisbp2l/Ptbp1/Eif4g2/Inpp5e/Grb7/Sp1/Etf1/Ogt/Paip1/Msi2/Cnot2/Enc1/Ssb/Eif2ak4/Syncrip/Eif4g3/Caprin1/Ddx3x/Csnk1e/Clu/Cnot3/Ngrn/Nhlrc3/Cpeb3/Eif2a/Rtn3/Cn…	380
BP	GO:0140694	non-membrane-bounded organelle assembly	379	17579	0.0215598	414/28905	0.915458937198068	1.50528133453041	12.9008212635939	2.46480964295013e-46	4.82803925213019e-44	8.04306304541621e-45	Noct/mt-Rnr1/Npm1/Myh10/Flna/Plec/Cds2/Rc3h1/Tnnt1/Pum2/Cep85/Pdgfra/C2cd3/Rpl5/Prox1/Csde1/Tpr/mt-Rnr2/Mef2c/Ubap2l/Haus2/Clasp1/Ncor1/Mfn2/Ccp110/Cnot7/Cds1/Trappc12/Hnrnpu/Rps3/Cep295/Stag1/Zfp207/Arhgef2/Ttn/Wnk1/Tpm1/Grb7/Nebl/Rps19/Clasp2/Smc1a/Cnot2/Pan3/Senp6/Rpsa/Mef2a/Flnc/Caprin1/Fscn1/Ddx3x/Csrp1/Dhx30/G3bp2/Ngrn/Eif2a/Cnot1/Mzt1/Kat2a/Capn3/Mapk9/Hdac2/Casq2/Sugt1/Mybpc1/Prickle1/Sta…	379
CC	GO:1902495	transmembrane transporter complex	379	17608	0.0215243	429/28618	0.883449883449883	1.43585692665656	11.5028689113152	6.86239787061933e-36	2.23599797284346e-34	4.45453896864764e-35	Trpc6/Gabra2/Atp6v0c/Ndufs5/Scn2b/Kcne2/Ndufa12/Uqcr10/Grin2a/Gria2/Atp1a3/Olfm1/Clic6/Lrrc8d/Kcnj13/Calm2/Gabra5/Lrrtm4/Vamp2/Cacna1g/Atp1a2/Ano1/Nrn1/Gabrb3/Uqcrc2/Snap25/Eps8/Kcnk13/Scn3b/Cacna2d1/Pex5l/Gabra4/Ndufa4/Kcnj3/Atp6v1a/Grik5/Pde4d/Scn3a/Ttyh1/Gabrg2/Glrb/Gabrg1/Gabra1/Grik3/Micu1/Ndufc2/Dlg2/Kcnb1/Cacna1h/Kcnk2/Gria1/Cacna1b/Atp2a2/Olfm3/Slc17a7/Ndufa3/Kcnc4/Kcnq5/Olfm2/Cttn/Cacna1…	379
BP	GO:0050678	regulation of epithelial cell proliferation	378	17579	0.0215029	426/28905	0.887323943661972	1.45901920425219	11.8907997740556	2.48071724303678e-38	1.88651250105762e-36	3.14275385712276e-37	Hmgb1/Npm1/Pik3cd/Rreb1/Thbs4/Prox1/Cdc42/B2m/Mef2c/Cxcl12/Ccnd1/Sulf1/Ppp1r16b/Akt3/Wdr13/Fgfr3/Ptn/Rtn4/Cdc73/Nfib/Sirt1/Nf1/Phip/Hspg2/Sparc/Sp1/Tgfbr1/Celf1/Krit1/Foxp1/Acvrl1/Fgfr2/Ptprn/Cyp7b1/Tcf7l2/Dab2ip/Nme1/Akt1/Scg2/Bcl11b/Azin1/Htra1/Serpinf1/Atp7a/Rgcc/Prkd2/Sox11/Sema5a/Rbpj/Dlg1/Igf2/St8sia1/Hyal1/Apoe/Cldn1/Cav2/Ngfr/Ccnd2/Cdh1/Pparg/Pdgfb/Sox9/Efnb2/Smo/Plxnb3/Ppard/Shh/Prkd1/Cd…	378
BP	GO:0051962	positive regulation of nervous system development	377	17579	0.021446	392/28905	0.961734693877551	1.58137216716142	14.4382178890944	3.57649228303783e-62	5.77961152938914e-59	9.62829369880974e-60	Id4/Enpp2/Epha4/Il33/Nefl/Myo5b/Eef2k/Stau2/Cx3cr1/Tbc1d24/Dlg5/Gfap/Trf/Rnf112/Ptprd/Lrp1/Zeb2/Lrrtm4/Adgrb1/Ntrk2/Nrxn1/Adgrl3/Itpka/Picalm/Ilk/Cxcl12/Kalrn/Pafah1b1/Arhgap32/Nrp1/Il6st/Mfn2/Megf8/Zfp365/Actr2/Cyfip1/Ptn/Bdnf/Rtn4/Grm5/Ptprf/Adgrl1/Mecp2/Adgrb3/Skil/Adcy10/Twf2/Actr3/Slitrk2/Mag/Fn1/Cbln1/Serpine2/Reln/Eif4g2/Nptn/Atxn1/Clstn1/Marcks/Map6/Nlgn2/Adgrb2/Bag1/Bex1/Cux2/Cbln2/Clstn…	377
BP	GO:0034470	ncRNA processing	377	17579	0.021446	411/28905	0.917274939172749	1.5082673711126	12.9292761119532	1.21004117639815e-46	2.52313102072181e-44	4.20330092854093e-45	Rps7/Rpl14/Npm1/Trmt112/Pum2/Ddx5/Rpl5/Ints1/Pop4/Exosc9/Tdrkh/Srsf3/Utp6/Tprkb/Trmt1/Mecp2/Exd1/Rps19/Utp14b/Wbp11/Nsun6/Ssb/Eri2/Tsn/Rpl7/Ddx3x/Wdr4/Trmt2b/Akt1/Tsen34/Gtpbp4/Srrt/C1d/Pes1/Pih1d2/Kat2b/Nsun5/Nhp2/Rrp15/Ddx18/Rtcb/Pwp1/Prkra/Qtrt1/Nob1/Ppan/Emg1/Utp20/Ddx56/Trp53/Cdkal1/Osgep/Mettl1/Dus3l/Gtpbp3/Ddx49/Dgcr8/Mettl16/Thg1l/Tsen15/Lage3/Exosc10/Ddx27/Rrp7a/Ints2/Mrm1/Nol11/Pelp1/Da…	377
BP	GO:0042063	gliogenesis	377	17579	0.021446	397/28905	0.949622166246851	1.56145564112664	14.0334711680071	1.85449911116145e-57	2.39749645090952e-54	3.99400545414351e-55	Dbi/Phgdh/Id4/Enpp2/Epha4/Il33/Ttc21b/Plp1/Ppp3r1/Nfe2l1/Nab1/Tuba1a/Plec/Cx3cr1/Adam22/Mal/Gfap/Trf/Rnf112/Gpm6b/Lrp1/Cntn1/Zeb2/Tspan2/Ntrk2/Ano1/Lingo1/Ilk/Mapk1/Pafah1b1/Fubp1/Ndn/Il6st/Hexb/Trem2/Mfn2/Zfp365/Fgfr3/Orc3/Ptn/Rtn4/Pard3/Rnf10/Cnp/Nfib/Mecp2/Miat/Kdm4a/Nf1/Actr3/Mag/Fn1/Serpine2/Reln/Ckap5/Atxn1/Myoc/Nr3c1/Creb1/Smarca4/Tnfrsf21/Cntnap1/Bag1/Cd9/Itgb4/Abl1/Tcf7l2/Clu/Otx2/Dab2ip…	377
BP	GO:1990778	protein localization to cell periphery	377	17579	0.021446	402/28905	0.937810945273632	1.54203455106288	13.6342888213865	2.98570479494879e-53	1.48458429188838e-50	2.47317895160535e-51	Atp2c1/Arhgap44/Myadm/Myo5b/Grin2a/Iqsec2/Flna/Adam22/Mal/Lrp1/Lin7c/Rapgef4/Vamp2/Nrxn1/Emp2/Rabep1/Eif4g1/Lypd1/Camk2g/Picalm/Acsl3/Snap25/Stxbp1/Kalrn/Zdhhc2/Rab40c/Scn3b/Ank3/Trem2/Ehd3/Epb41l3/Sptbn4/Rab7/Sptbn1/Vps35/Ank1/Fcho2/Arl6/Tmed2/C1ql2/Rilpl2/Rab10/Epb41l2/Wnk1/Atp2b4/Actr3/Sytl2/Pgap2/Ccdc88a/Krt18/Pip5k1a/Ppil2/Clstn1/Rab11fip2/Cplx1/Rap1a/Dennd4c/Sec23a/Ogt/Clasp2/Gak/Dlg2/Kcnb1…	377
BP	GO:0032535	regulation of cellular component size	376	17579	0.0213892	415/28905	0.906024096385542	1.489767706128	12.5200409124713	3.19887372626295e-43	4.05441564050268e-41	6.75427827031371e-42	Capza1/Mt3/Npm1/Tsc1/Myadm/Nefl/Myo5b/Olfm1/Tmsb4x/Aqp4/Aqp1/Arhgap5/Slc12a5/Dnm1/Lrp1/Sema3e/Pum2/Capza2/Nckap1/Atp2b2/Cyfip2/Sptan1/Picalm/Ilk/Ptprs/Clcn3/Cxcl12/Slc12a2/Eps8/Pafah1b1/Map2/Arhgap32/Nrp1/Mlst8/Tenm1/Prkce/Mfn2/Megf8/Ppp1r9a/Akt3/Pclo/Sptbn1/Cyfip1/Bdnf/Dstn/Rtn4/Add3/Dmtn/Adcy10/Twf2/Atp13a2/Wnk1/Lats1/Actr3/Tmsb15b1/Mag/Add2/Pfn2/Fn1/Tpm1/Eif4g2/Dip2b/Mgll/Rapgef3/Creb1/Ogt/Cla…	376
BP	GO:0048638	regulation of developmental growth	376	17579	0.0213892	404/28905	0.930693069306931	1.53033068822554	13.3735027396898	9.75985835321547e-51	3.71104261148146e-48	6.18225083302751e-49	Mt3/Spag9/Myo5b/Olfm1/Lrp1/Sema3e/Pum2/Syt2/Hnrnpk/Prox1/Picalm/Ilk/Ptprs/Plcb1/Mef2c/Cxcl12/Mapk1/Pafah1b1/Map2/Arhgap32/Nrp1/Ncor1/Hopx/Mbd5/Megf8/Sptbn4/Fgfr3/Cyfip1/Bdnf/Rtn4/Tgfbr2/Tnks2/Mecp2/Adcy10/Twf2/Fosl2/Sirt1/Lats1/Actr3/Mag/Fn1/Rims1/Eif4g2/Dip2b/Mgll/Syt17/Nr3c1/Creb1/Clasp2/Lats2/Ppib/Tgfbr1/Rgs4/Kcnk2/Celf1/Cpne5/Epha7/Foxp1/Abl1/Fgfr2/Mtm1/Socs2/Cdkl3/Sema3b/Tcf7l2/Gdi1/Sema6b/C…	376
BP	GO:0003002	regionalization	376	17579	0.0213892	448/28905	0.839285714285714	1.38003035277482	10.0995148845773	6.13266880361343e-27	1.51303706666249e-25	2.52057862036823e-26	Pcsk6/Ttc21b/Rfx3/Zeb2/C2cd3/Folr1/Nckap1/Celsr2/Mef2c/Zbtb16/Tdrkh/Nrp1/Bhlhe22/Abi1/Atm/Megf8/Mib1/Tmed2/Kdm2b/Tgfbr2/Sostdc1/Ttn/Acvr1/Reln/Mtf2/Spry1/Tgfbr1/Atp6ap2/Bmi1/Kmt2a/Sf3b1/Acvrl1/Fgfr2/Ppp2r3a/Otx2/Rnf2/Tra2b/Gpr161/Itgam/Kat2a/Bmpr1b/Tbc1d32/Fuz/Dzip1l/Wdr19/Rbpj/Cobl/Prickle1/Pds5a/Fezf2/Lef1/Scmh1/Wnt3/Lhx2/Tulp3/Hoxc9/Smo/Shh/Disp1/Trp53/Crkl/Ctnnb1/Chrd/Tcap/Ap1b1/Eng/Wnt2/Dll1…	376
CC	GO:0150034	distal axon	375	17608	0.0212971	395/28618	0.949367088607595	1.54299110300841	13.7424156709709	2.58444820617737e-55	2.88719785318672e-53	5.75185465434963e-54	Eno1b/Hspa8/Eno1/Epha4/Tanc1/Tsc1/Myh10/Nefl/Grin2a/Nos1/Gria2/Atp1a3/Flna/Olfm1/Dclk1/Pcdh9/Aqp1/Prkcb/Lrp1/Calm2/Ctnnd1/Rapgef4/Trak2/Ntrk2/Nrxn1/Hnrnpk/Amph/Slc4a10/Pcsk1/Ilk/Nrsn1/Gabrb3/Clcn3/Gpm6a/Pink1/Katna1/Snap25/Pafah1b1/Map2/Nrp1/Anxa5/Trpv4/Elavl4/Unc5c/Ppp1r9a/Pclo/Grik5/Copa/Cyfip1/Bdnf/Blvrb/Git2/Calb1/Syt7/Lamp5/Pard3/Slc2a13/Ptprf/Adgrl1/Cbarp/Erc2/Adcy10/Twf2/Sirt1/Tnk2/Grik3/M…	375
BP	GO:0007159	leukocyte cell-cell adhesion	374	17579	0.0212754	445/28905	0.840449438202247	1.38194385410069	10.1157913389979	4.80603199298708e-27	1.21352307822924e-25	2.02161625362902e-26	Hmgb1/Ppp3ca/Cyld/Smarcc2/Cx3cr1/Rc3h1/Sdc4/Lgals8/Dlg5/Slc4a2/Sirpa/Arid1a/B2m/Ambra1/Cxcl12/Zbtb16/Prdx2/Il6st/Ccl28/Cfh/Rps3/Cd160/Pbrm1/Fut9/Smarca2/Itpkb/Tgfbr2/Cd59a/Wnk1/Rc3h2/Rasgrp1/Add2/Ildr2/Podxl2/Fcho1/Smarca4/Tnfrsf21/Bmi1/Smarcc1/Nfat5/Ap3b1/Abl1/Hsph1/Hsp90aa1/Zbtb7b/Sema4d/Akt1/Hspd1/Chst2/H2-T22/Itgam/Actl6a/Itch/Skap1/Rock1/Dlg1/Ptprc/Ptpn2/Igf2/Lef1/Cd300a/Itgb2/Loxl3/Smarcb1/…	374
BP	GO:0007018	microtubule-based movement	373	17579	0.0212185	458/28905	0.814410480349345	1.33912821744683	9.11415076703585	7.30497715185849e-22	1.10068466922176e-20	1.83363798953533e-21	Cep131/Ttc21b/Mapk8ip3/Nefl/Stau2/Tuba1a/Aqp4/Rfx3/Cfap54/Trak2/Bloc1s6/Cdc42/Kif1a/Celsr2/Bsn/Pafah1b1/Map2/Gas2l2/Anxa5/Ank3/Dynlt3/Actr2/Hnrnpu/Ktn1/Ubb/Pcm1/Gapdhs/Fbxw11/Dnaja1/Mecp2/Adcy10/Atp2b4/Actr3/Rasgrp1/Map1a/Rpgr/Agtpbp1/Kif5c/Dnah8/Map4/Map6/Dlg2/Kif1b/Rab1a/Sybu/Dst/Ap3b1/Camsap3/Kifap3/Met/Syne2/Arl8b/Fuz/Agbl4/Madd/Wdr19/Dync1i2/Kifc3/Snapin/Celf3/Map2k1/Kpnb1/Ift46/Borcs8/Stk11…	373
BP	GO:0009991	response to extracellular stimulus	372	17579	0.0211616	457/28905	0.814004376367615	1.33846046412799	9.08610925726479	9.84982459700593e-22	1.45696261315895e-20	2.42716381133014e-21	Noct/Mt3/Tsc1/Plec/Lct/Gatm/Acvr1c/Zeb2/Lpl/Folr1/Csnk1a1/Eif4g1/Usp33/Clec16a/Mapk1/Pik3r4/Nr4a2/Mlst8/Trpv4/Bckdhb/Cpeb4/Gabarap/Slc1a2/Cfh/Rbp1/Slc25a25/Vps41/Ywhaz/Sirt1/Lamp2/Tbl1xr1/Ogt/Bcas3/Kcnb1/Fnip1/Usf2/Rragd/Eif2ak4/Prkab1/Tcf7l2/Vgf/Rmi1/Cadps2/Eif2a/Ywhag/Stk39/Atn1/Akt1/Rasal2/Arhgap35/Postn/Cbs/Hspa5/Crebbp/Ehmt2/Atf4/Dpyd/Sorl1/Pik3c2a/Ptprc/Capn10/Sesn1/Acacb/Apoe/Prkcg/Larp1/C…	372
CC	GO:0014069	postsynaptic density	371	17608	0.02107	382/28618	0.971204188481675	1.57848259120676	14.3944075837235	2.20329895730464e-63	4.30744946153057e-61	8.58126962318648e-62	Rps13/Hspa8/Rpl14/Dlgap1/Fabp5/Epha4/Anks1b/Arhgap44/Kpna2/Shank1/Tanc1/Tsc1/Dgkb/Grin2a/Eef2k/Nos1/Gria2/Iqsec2/Dclk1/Adam22/Gapdh/Dlg5/Rnf112/Eif3e/Ctnnd1/Rapgef4/Arf1/Lrrtm4/Adgrb1/Ntrk2/Rpl5/Cript/Myo6/Epb41l1/Nr3c2/Atp2b2/Bsn/Camk2g/Picalm/Ablim1/Ptprs/Dapk1/Mapk1/Eps8/Kalrn/Zdhhc2/Map2/Arhgap32/Rpl23/Abi1/Plppr4/Cpeb4/Epb41l3/Grm1/Ppp1r9a/Pclo/Pip5k1c/Grik5/Sptbn1/Rps3/Vps35/Inpp4a/Mpdz/Rtn…	371
BP	GO:0060562	epithelial tube morphogenesis	369	17579	0.020991	395/28905	0.934177215189873	1.53605963963043	13.3644419193126	6.12140024605579e-51	2.47304569940654e-48	4.11986345507571e-49	Rps7/Apaf1/Epha4/Tsc1/Ppp3r1/Pik3cd/Sdc4/Dlg5/Sema3e/Zeb2/Pdgfra/C2cd3/Arid1a/Folr1/Nckap1/Ilk/Mef2c/Cxcl12/Slc12a2/Stard13/Nrp1/Megf8/Ddr1/Mib1/Tmed2/Kdm2b/Tgfbr2/Ctsh/Sostdc1/Acvr1/Tead1/Spry1/Nr3c1/Epha7/Mthfr/Foxp1/Abl1/Acvrl1/Fgfr2/Fmn1/Met/Arhgap35/Kat2a/Dlc1/Fuz/Pxn/Plxnd1/Sema5a/Rbpj/Cobl/Dlg1/Prickle1/Lgr4/Lef1/Clic4/Rspo2/Lhx2/Ccm2/Sox9/Sec24b/Luzp1/Efnb2/Tulp3/Smo/Scrib/Shh/Dvl3/Phb2/P…	369
BP	GO:0009150	purine ribonucleotide metabolic process	368	17579	0.0209341	441/28905	0.834467120181406	1.3721071795235	9.8101841007204	2.02560899800824e-25	4.39380421581384e-24	7.31966797937982e-25	Eno1b/Hspa8/Eno1/Gpi1/Ndufs5/Nudt19/Adcy7/Ak4/Ndufa12/Gapdh/Bloc1s6/Atp1a2/Pde1a/Atp2b2/Acsl3/Mlst8/Ncor1/Parg/Trem2/Cfh/Atp6v1a/Slc25a25/Mtch2/Gapdhs/Entpd4/Ola1/Acsl6/Acsl4/Far1/Adcy10/Aldoc/Bend3/Ogt/Ndufc2/Zbtb7a/Ndufa3/Stoml2/Acadsb/Nme1/Atp1b1/Dip2a/Cacnb4/Atp7a/Pfkm/Pde4a/Pkm/Slc25a12/Gda/Hdac4/Git1/Dlat/Snca/Ogdh/Nudt3/Acacb/Map2k1/Gnai3/Sdhd/Gmpr/Hk2/Kat2b/Col6a1/Coasy/Abcd1/Gmpr2/Ndufa1…	368
BP	GO:0032970	regulation of actin filament-based process	368	17579	0.0209341	409/28905	0.899755501222494	1.47946030848377	12.1663454081717	1.31974240652119e-40	1.20152322757084e-38	2.00162562175119e-39	Capza1/Arhgap44/Shank1/Tsc1/Myadm/Nos1/Stau2/Flna/Tmsb4x/Sdc4/Synpo2/Arhgef10l/Slc4a2/Gpm6b/Lrp1/Capza2/Arf1/Zeb2/Stmn1/Prox1/Cdc42/Atp1a2/Gmfb/Nckap1/Cyfip2/Sptan1/Ilk/Mef2c/Eps8/Phldb2/Nrp1/Mlst8/Clasp1/Tenm1/Prkce/Mfn2/Ppp1r9a/Synpo/Sptbn1/Pde4d/Cyfip1/Dstn/Iqgap2/Pard3/Abi2/Add3/Dmtn/Limch1/Adcy10/Twf2/Cgnl1/Lats1/Actr3/Tmsb15b1/Add2/Pfn2/Taok1/Tpm1/Ccdc88a/Rapgef3/Myoc/Clasp2/Bcas3/Tgfbr1/Rg…	368
BP	GO:0006631	fatty acid metabolic process	367	17579	0.0208772	465/28905	0.789247311827957	1.2977526337327	8.06408451637952	3.23928500014249e-17	3.17735026417619e-16	5.29316916403765e-17	Dbi/Fabp5/Nudt19/Plp1/Lonp2/Nfe2l1/Ptgds/Phyh/Ptgs2/Lpl/Acox1/Abhd1/Eci2/Acsl3/Gk/Ncor1/Elovl7/Pla2g4a/Ptges3/Them4/Acsl6/Naaa/Acsl4/Sirt1/Fmo2/Ubr4/Hpgd/Mgll/Acbd5/Decr2/Insig1/Prkab1/Acad11/Ptgr2/Alox8/Abcd3/Acadsb/Thnsl2/Akt1/Acadl/Alox12b/Mapk9/Echdc1/Nr1h2/Snca/Sco1/Acacb/Comt/Pparg/Sox9/Kat2b/Abcd1/Nr1h3/Ppard/Abhd3/Alkbh7/Tbxas1/Prkar2b/Lipe/Crot/Insig2/Gcdh/Gstm7/Etfb/Mapk14/Por/Adh5/Elov…	367
BP	GO:0051047	positive regulation of secretion	367	17579	0.0208772	439/28905	0.835990888382688	1.37461269860069	9.85347255536171	1.16757166253755e-25	2.64813446548866e-24	4.41154500748258e-25	Ppp3ca/Pla2g6/Myh10/Myo5b/Sdcbp/Sdc4/Aqp1/Prkcb/Lrp1/Npy2r/Rapgef4/Arf1/Cacna1g/Myo18a/Pcp4/Ppia/Ano1/Acsl3/Pcsk1/Plcb1/Cxcl12/Pink1/Snap25/Slc12a2/Stxbp1/Clasp1/Trem2/Prkce/Mfn2/Pex5l/Rab7/Pla2g4a/Ppp3cb/Cd160/Vps35/Hcfc1/Rtn4/Syt7/Syt9/Acsl4/Ttn/Atp13a2/Sirt1/Sytl2/Frmd4a/Ptbp1/Cd38/Gpr68/Nr3c1/Oxct1/Creb1/Clasp2/Nlgn2/Kcnb1/Cacna1h/Sybu/Cacna1b/Ppid/Tcf7l2/Cacna1d/Cadps2/Rac1/Apbb1/Itgam/Pfkm/…	367
MF	GO:0033218	amide binding	361	17358	0.0207973	462/28396	0.781385281385281	1.27827033357624	7.56217834843349	2.82700016250632e-15	3.92436259117813e-14	9.50332822030987e-15	Hspa8/Hmgb1/Ppp3ca/Dbi/Prlr/Kpna2/Ppp3r1/Psap/Gria2/Atp1a3/Lancl1/Ppia/Folr1/B2m/Csnk1a1/Pfdn5/Eci2/Itm2b/Ppih/Anxa5/Npepps/Trem2/Pex5l/Pla2g4a/Gpr22/Folh1/Ide/Kpna1/Furin/Mag/Fkbp1a/Clstn1/Acbd5/Ogt/Ppib/Gstm6/Pitpna/Gria1/Srp54a/Fbxo2/Clstn3/Sstr2/Ppid/Clu/Itm2c/Kpna4/Gpr37/Gstm5/Col25a1/Apbb1/Cryab/Maml1/H2-T22/Pfdn6/Acadl/Cst3/Tpp2/Sorl1/Calr/Tomm20/Acacb/Apoe/Brap/Ngfr/Itgb2/Pparg/Slc46a1/Kp…	361
BP	GO:0002697	regulation of immune effector process	365	17579	0.0207634	473/28905	0.771670190274841	1.26885072244691	7.34473027704668	1.97514204777641e-14	1.5153589880921e-13	2.52444672488636e-14	Hmgb1/Gpi1/Il33/Cx3cr1/Rc3h1/Dennd1b/Il1r1/Myo18a/B2m/Stxbp1/Trem2/Cfh/Ppp3cb/Cd160/Rtn4/Cd59a/Sirt1/Rc3h2/Rasgrp1/Cadm1/Rap1a/Rps19/Pms2/Ankrd17/Abr/Foxp1/Zbtb7b/Hspd1/H2-T22/Itgam/Ptprc/Igf2/Cd300a/Dhx36/Fer/Itgb2/Adora3/Loxl3/Cfp/Supt6/Spi1/Paxip1/Axl/Tgfb3/Brd4/Il7r/Stat5b/Phb2/Irf5/Gab2/Stxbp2/Traf6/Hmox1/Il27ra/Pkn1/Fcer2a/Kit/Vav1/Serpinb9/Gprc5b/Pten/Dnajb9/Lbp/Mapkapk2/Atad5/Cd40/Crk/Dhx…	365
BP	GO:0051090	regulation of DNA-binding transcription factor activity	363	17579	0.0206496	391/28905	0.928388746803069	1.52654171035569	13.0595996801285	2.68513280599111e-48	6.94267938317063e-46	1.15658562548586e-46	Ppp3ca/Cyld/Npm1/Flna/Prox1/Eda/Ppia/Pink1/Mapk1/Ndn/Traf3/Cat/Prdx2/Rps3/Carm1/Bdnf/Trim12a/Fancd2/Erc1/Arhgef2/Cd200/Sirt1/Ralgapa1/Reln/Spop/Usp7/Trim30d/Tcf3/Crebzf/Smarca4/Eif2ak4/Zbtb7a/Clock/Nts/Tcf7l2/Clu/Dab2ip/Ankrd42/Zfp932/Akt1/Rnf2/Sox6/Carf/Rgcc/Crebbp/Prkd2/Camk2a/Mid2/Il1rap/Capn3/Itch/Hdac2/Hdac4/Mturn/Park7/Camk1d/Glis2/Nwd1/Tax1bp1/Irak2/Fer/Pparg/Adora3/Smarcb1/Anxa4/Jup/Ifrd1…	363
BP	GO:0010639	negative regulation of organelle organization	362	17579	0.0205928	390/28905	0.928205128205128	1.52623978785877	13.0351812814822	4.13020745785564e-48	1.02683311567611e-45	1.71060819003495e-46	Hnrnpc/Capza1/Tom1l2/Shank1/Sub1/Npm1/Myadm/Tmsb4x/Bok/Capza2/Stmn1/Gmfb/Sptan1/Tpr/Clec16a/Pink1/Eps8/Map2/Phldb2/Gas2l2/Tbc1d30/Clasp1/Mfn2/Ccp110/Atm/Ppp1r9a/Fgfr3/Wapl/Sptbn1/Hnrnpu/Add3/Tnks2/Zfp207/Arhgef2/Dmtn/Twf2/Cgnl1/Tmsb15b1/Add2/Pfn2/H3f3a/Map1a/Taok1/Ghitm/Tpm1/Mpv17l/Myoc/Map4/Clasp2/Fnip1/Tmsb10/Tbc1d4/H3f3b/Camsap2/Rdx/Clstn3/Dyrk1a/Apc2/Camsap3/Fgfr2/Mtm1/Tom1l1/Atrx/Mtpn/Rtel1/…	362
MF	GO:0015631	tubulin binding	357	17358	0.0205669	392/28396	0.910714285714286	1.48984000790084	12.2465239485551	1.04940758551746e-41	1.28910513556949e-39	3.12172714145819e-40	Ncald/Gapdh/Dnm1/Lrrc61/Stmn1/Cript/Kif1a/Cep70/Tpr/Katna1/Dctn1/Pafah1b1/Map2/Gas2l2/Ndn/Clasp1/Trpv4/Ccser2/Unc5c/Gabarap/Mtcl1/Rps3/Tbcb/Vps41/Fbxw11/Cep295/Zfp207/Arhgef2/Nf1/Map1a/Taok1/Ccdc88a/Dip2b/Agtpbp1/Wipf3/Ckap5/Kif5c/Map4/Clasp2/Bcas3/Map6/Kif1b/Bex4/Ttll11/Sybu/Krit1/Dst/Nisch/Camsap2/Map4k4/Ogg1/Dyrk1a/Apc2/Camsap3/Dixdc1/Ddx3x/Hook3/Hsph1/Nme1/Fmn1/Cryab/Brsk1/Stmn4/Rab11fip5/Vap…	357
BP	GO:0009914	hormone transport	361	17579	0.0205359	413/28905	0.87409200968523	1.43726204789531	11.1504686536088	1.83406023974157e-33	8.23289263172883e-32	1.37152311787692e-32	Scg5/Ppp3ca/Pla2g6/Nos1/Aqp1/Prkcb/Rfx3/Lrp1/Hmga1/Rapgef4/Acvr1c/Cyb5r4/Vamp2/Ano1/Plcb1/Snap25/Kalrn/Anxa5/Trpv4/Prkce/Mfn2/Crym/Pex5l/Pclo/Ppp3cb/Hcfc1/Tbc1d1/Slco1c1/Syt7/Rest/Syt9/Acsl4/Ywhaz/Sirt1/Cpe/Ildr2/Ptbp1/Cd38/Gpr68/Rab11fip2/Cplx1/Oxct1/Creb1/Nlgn2/Kcnb1/Rab1a/Sybu/Clock/Map4k4/Ensa/Ptprn/Tcf7l2/Epha5/Vgf/Cacna1d/Rac1/Ptprn2/Rab11fip5/Pfkm/Nadk/Sox11/Gabbr1/Gnaz/Madd/Park7/Capn10/R…	361
BP	GO:0048872	homeostasis of number of cells	359	17579	0.0204221	408/28905	0.879901960784314	1.4468153010109	11.3239078348889	1.17380403778428e-34	5.88175914747099e-33	9.79846210243425e-34	Hmgb1/Gpi1/Cyld/Nfe2l1/Tuba1a/Cx3cr1/Pik3cd/Rc3h1/Zbtb18/Hmga1/Gigyf2/Bloc1s6/B2m/Plcb1/Mef2c/Ubap2l/Wdr37/Prdx2/Ncor1/Dock10/Akt3/Cfh/Ankrd54/Ppp3cb/Mtch2/Ank1/Smarca2/Itpkb/Dmtn/Skil/Fosl2/Nf1/Rc3h2/Crispld1/Ildr2/Sp3/Setd1a/Armcx1/Sp1/Rps19/Tcea1/Tcf3/Smarca4/Bmi1/Kmt2a/Zbtb7a/Zfx/Ptbp3/Ap3b1/Abl1/Xiap/Cadps2/Rac1/Pknox1/Adgrf4/Akt1/Uba5/Itgam/Sox6/Add1/Slc11a2/Sos2/Ptpn2/Pacs1/Lgr4/Glis2/Acvr…	359
BP	GO:1902903	regulation of supramolecular fiber organization	359	17579	0.0204221	398/28905	0.902010050251256	1.48316744425238	12.0920858196244	3.07641456622754e-40	2.72410188439655e-38	4.53809964131329e-39	Hspa8/Capza1/Shank1/Tsc1/Myadm/Flna/Tmsb4x/Sdc4/Synpo2/Arhgef10l/Capza2/Arf1/Stmn1/Prox1/Cdc42/Gmfb/Nckap1/Pfdn5/Cyfip2/Sptan1/Mef2c/Dctn1/Eps8/Map2/Phldb2/Nrp1/Gas2l2/Mlst8/Clasp1/Trpv4/Tenm1/Trem2/Prkce/Mfn2/Ppp1r9a/Synpo/Sptbn1/Rps3/Cyfip1/Dstn/Abi2/Add3/Arhgef2/Dmtn/Limch1/Mecp2/Twf2/Cgnl1/Lats1/Actr3/Tmsb15b1/Add2/Pfn2/Map1a/Taok1/Tpm1/Ccdc88a/Hspg2/Ckap5/Rapgef3/Myoc/Clasp2/Tgfbr1/Rgs4/Gba2…	359
BP	GO:0044782	cilium organization	357	17579	0.0203083	426/28905	0.838028169014085	1.37796258179374	9.79104434097973	2.14224761061063e-25	4.63126707524653e-24	7.71525895319372e-25	Cyld/Cep131/Ttc21b/Crocc/Zfp423/Flna/Rfx3/Rfx4/Cfap54/C2cd3/Lrrc61/Bloc1s6/Celsr2/Ablim1/Cep70/Dctn1/Tbc1d30/Ccp110/Ehd3/Odf2/Actr2/Pcm1/Arl6/Rilpl2/Actr3/Rpgr/Ccdc88a/Cdc14b/Dnah8/Map4/Cep19/Nudcd3/Syne1/Nisch/B9d1/Asap1/Kifap3/Snx10/Akt1/Ttbk2/Arhgap35/Cntrl/Spata6/Syne2/Wwtr1/Tbc1d32/Gdi2/Usp9x/Fuz/Dzip1l/Wdr90/Wdr19/Ttc8/Prickle1/Rab11fip3/Clcn4/Gsn/Erich3/Poc1a/Pcnt/Ocrl/Ift46/Rab34/Rab8a/Cc…	357
BP	GO:0043161	proteasome-mediated ubiquitin-dependent protein catabolic process	357	17579	0.0203083	394/28905	0.906091370558376	1.48987832447749	12.1974174715045	4.10712216430235e-41	4.0843750261616e-39	6.80418781227741e-40	Il33/Herc2/Spsb3/Psmb5/Trim2/Sh3bgrl/Rad23b/Rffl/Pcnp/Klhdc3/Csnk1a1/Ambra1/Ube2d3/Clec16a/Fbxw7/Akirin2/Gabarap/Fbxw11/Rnf10/Desi1/Sirt1/Cul2/Map1a/Psma3/Psmc3/Ube3a/Tbl1xr1/Spop/Usp7/Ogt/Ube4b/Trim39/Ubxn2b/Smarcc1/Pja2/Clock/Sumo2/Fbxo2/Apc2/Mtm1/Xpo1/Csnk1e/Clu/Nhlrc3/Akt1/Cdc27/Armc8/Wwtr1/Usp9x/Itch/Mapk9/Trip12/Dtl/Prickle1/Cul5/Park7/Psmd14/Klhdc2/Gna12/Rmnd5b/Kctd10/Araf/Fbxo9/Naglu/Rmnd…	357
BP	GO:0002833	positive regulation of response to biotic stimulus	357	17579	0.0203083	431/28905	0.82830626450116	1.36197693699335	9.432635969868	1.60106991792151e-23	2.81997709794133e-22	4.69781880405481e-23	Hspa8/Hmgb1/Slc15a2/Ecsit/Irgm2/Pum2/Matr3/Csnk1a1/Ptprs/Wdfy1/Traf3/Akirin2/Trem2/Prkce/Gbp2b/Cd160/Rtn4/Trim12a/Rasgrp1/Lamp2/Rab11fip2/Cadm1/Rps19/Trim30d/Brcc3/Ywhae/Ankrd17/Nagk/Pja2/Ap3b1/Ddx3x/Hsp90aa1/Dab2ip/Akt1/Hspd1/H2-T22/Itch/Nek7/Ppp6c/Lgr4/Cd300a/Sec14l1/Lsm14a/Tax1bp1/Irak2/Polr3d/Flot1/Naglu/Clpb/Rab34/Nr1h3/Spi1/Prkd1/Irf3/Stat5b/Phb2/Traf6/App/Vav1/Gpr108/Cav1/Ifi35/Rnf170/Sash…	357
BP	GO:0043434	response to peptide hormone	356	17579	0.0202514	399/28905	0.892230576441103	1.4670871387468	11.7045304359247	2.16605311226147e-37	1.44561536724326e-35	2.40826035808015e-36	Ppp3ca/Tsc1/Nos1/Serpina3n/Prkcb/Hmga1/Gatm/Acvr1c/Vamp2/Lpl/Ncoa2/Hnrnpk/Nr3c2/Plcb1/Car2/Mapk1/Srsf3/Atp2b1/Nr4a2/Anxa5/Trpv4/Mfn2/Mbd5/Nucks1/Akt3/Cyfip1/Rab10/Ptprf/Ide/Sirt1/Phip/Sp1/Dennd4c/Marcks/Creb1/Srsf5/Ogt/Insig1/Tbc1d4/Ahcyl1/Smarcc1/Atp2a2/Vps13c/Socs2/Vgf/Zbtb7b/Rac1/Ywhag/Grb14/Akt1/Inppl1/Camk2a/Pkm/Pxn/Sorl1/C2cd5/Ace/Syap1/Prkcd/Rock1/Tcf12/Sos2/Ptpn2/Epm2aip1/Igf2/Capn10/Ptpr…	356
CC	GO:0016324	apical plasma membrane	356	17608	0.0202181	425/28618	0.837647058823529	1.36141433038458	9.4929806385015	5.50814722763893e-24	6.62672481848253e-23	1.32017131933694e-23	Slc15a2/Car12/Kcne2/Plec/Lct/Slc4a5/Mal/Aqp1/Slc4a2/Myo7a/Trf/Eps15/Slco2b1/Rapgef4/Emp2/Ap2a1/Slc4a10/Ocln/Ano1/Folr1/Atp2b2/Clcn3/Slc12a2/Atp2b1/Slc5a6/Atp6v1a/Pard3b/Mpdz/Pard3/Slc2a13/Adcy10/Fn1/Lzts1/Tgfbr1/Kcnb1/Kcnk2/Atp6ap2/Ahcyl1/Cd9/Rdx/Rab14/Hsp90aa1/Cacna1d/Atp1b1/Slc38a1/Slc1a1/Slc31a1/Stk39/Kcnc2/Atp7a/Vamp3/Pfkm/Cntfr/Cldnd1/Slc11a2/Dram2/Cldn1/Hip1r/Slc46a1/Anxa4/Slc26a4/Tcirg1/Oc…	356
BP	GO:0045786	negative regulation of cell cycle	355	17579	0.0201946	401/28905	0.885286783042394	1.45566951839356	11.4474047383553	1.41648330274304e-35	7.56706451977769e-34	1.2606023651206e-34	Tom1l2/Btg3/Npm1/Ptgs2/Gigyf2/Prox1/Tpr/Ccnd1/Mfn2/Ccp110/Atm/Fgfr3/Wapl/Fancd2/Cdc73/Zfp207/Sirt1/Lats1/Rint1/Acvr1/Taok1/Hpgd/Lats2/Trim39/Trrap/Brcc3/Eif2ak4/Wdr76/Clock/Abl1/Fgfr2/Tom1l1/Atrx/Nabp1/Alox8/Dab2ip/Smarca5/Cacnb4/Apbb1/Grb14/Tpra1/Brsk1/Kat2a/Rgcc/Dtl/Dlg1/Zfyve19/Angel2/Kat2b/E2f1/Babam1/Scrib/Baz1b/Cdkn1b/Ier3/Aven/Brd4/Brinp2/Sin3b/Mapk14/Prkacb/Trp53/Prkaca/Chmp2a/Tfap4/Cdc20…	355
BP	GO:0050867	positive regulation of cell activation	355	17579	0.0201946	421/28905	0.843230403800475	1.38651657215159	9.95282704945179	2.72214519327943e-26	6.37534294541964e-25	1.06207266694312e-25	Hmgb1/Ppp3ca/Cyld/Prlr/Il33/Smarcc2/Flna/Lgals8/Atp11c/Sirpa/Bloc1s6/Arid1a/B2m/Ambra1/Mef2c/Zbtb16/Il6st/Akirin2/Trem2/Pla2g4a/Rps3/Cd160/Pbrm1/Smarca2/Itpkb/Tgfbr2/Cd59a/Rasgrp1/Cd38/Tcf3/Fcho1/Smarca4/Lyst/Pms2/Bmi1/Smarcc1/Il16/Ap3b1/Abl1/Hsph1/Hsp90aa1/Zbtb7b/Hspd1/H2-T22/Actl6a/Capn3/Ptprc/Vav3/Igf2/Lef1/Zfp335/Pdgfb/Smarcb1/Tyk2/Efnb2/Smo/Spi1/Paxip1/Cd320/Axl/Shh/Brd4/Il7r/Efnb3/Stat5b/Tr…	355
BP	GO:0051402	neuron apoptotic process	354	17579	0.0201377	381/28905	0.929133858267717	1.52776689079176	12.9192467812495	2.36441627250537e-47	5.45842385195525e-45	9.0932249878684e-46	Gpi1/Apaf1/Mt3/Npm1/Nefl/Nos1/Faim2/Tuba1a/Cx3cr1/Gapdh/Lrp1/Sema3e/Trim2/Bok/Ntrk2/Pcp4/Cdc42/Ambra1/Ilk/Mef2c/Pink1/Ccnd1/Stxbp1/Chl1/Nrp1/Fbxw7/Nr4a2/Prdx2/Il6st/Wfs1/Trem2/Cpeb4/Atm/Fgfr3/Grik5/Ptges3/Ubb/Bdnf/Kdm2b/Ptprf/Ube2m/Mecp2/Adcy10/Set/Sirt1/Nf1/Pigt/Mag/Adarb1/Nes/Nr3c1/Kcnb1/Nsmf/Tnfrsf21/Bag1/Epha7/Abl1/Hsph1/Xiap/Clu/Slc1a1/Oxr1/Atn1/Hspd1/Grm7/Ptpn5/Atp7a/Grik2/Atf4/Cntfr/Cacna1…	354
BP	GO:0046879	hormone secretion	354	17579	0.0201377	405/28905	0.874074074074074	1.43723255652262	11.0396512140621	7.80263643642115e-33	3.29648640032852e-31	5.49163885411685e-32	Scg5/Ppp3ca/Pla2g6/Nos1/Aqp1/Prkcb/Rfx3/Lrp1/Hmga1/Rapgef4/Acvr1c/Cyb5r4/Vamp2/Ano1/Plcb1/Snap25/Kalrn/Anxa5/Trpv4/Prkce/Mfn2/Pex5l/Pclo/Ppp3cb/Hcfc1/Tbc1d1/Syt7/Rest/Syt9/Acsl4/Ywhaz/Sirt1/Cpe/Ildr2/Ptbp1/Cd38/Gpr68/Rab11fip2/Cplx1/Oxct1/Creb1/Nlgn2/Kcnb1/Rab1a/Sybu/Clock/Map4k4/Ensa/Ptprn/Tcf7l2/Epha5/Vgf/Cacna1d/Rac1/Ptprn2/Rab11fip5/Pfkm/Nadk/Sox11/Gabbr1/Gnaz/Madd/Park7/Capn10/Rab11fip3/Chrm…	354
MF	GO:0061629	RNA polymerase II-specific DNA-binding transcription factor binding	348	17358	0.0200484	381/28396	0.913385826771654	1.49421038927341	12.1788036575293	2.09453544488851e-41	2.25337104945922e-39	5.45681602747269e-40	Hmgb1/Id4/Arnt2/Slc30a9/Fus/Npm1/Prkcb/Pcna/Hmga1/Ddx5/Rad23b/Ncoa2/Arid1a/Prox1/Arnt/Mef2c/Exosc9/Nr4a2/Ncor1/Taf1/Dnmt3a/Grm1/Brd8/Padi2/Dnaja1/Rest/Sirt1/Lats1/Smarca1/Ifi27/Ywhah/Sp3/Setd1a/Spop/Sp1/Creb1/Bcas3/Tcf3/Hr/Mms19/Smarca4/Bex1/Zbtb7a/Sumo2/Strn/Mef2a/Foxp1/Bex2/Tcf7l2/Mdfic/Ankrd42/Cnot1/Gtf2a1/Ncor2/Crebbp/Atf4/Add1/Hdac2/Trip12/Gtf2a2/Nr1h2/Calr/Rbpj/Hspa4/Ttc8/Hdac4/Park7/Ptpn2/…	348
MF	GO:0019001	guanyl nucleotide binding	347	17358	0.0199908	387/28396	0.896640826873385	1.4668171978279	11.5952231680792	6.17693283150625e-37	4.43023349193031e-35	1.07283570231424e-35	Ak4/Tuba1a/Arhgap5/Tubb2b/Dnm1/Rnf112/Irgm2/Pde10a/Arf1/Eef1a1/Arl5b/Cdc42/Tuba1b/Dapk1/Rab6a/Rab40c/Gbp2b/Mfn2/Ehd3/Rab7/Arl6/Ola1/Rab10/Rab28/Mras/Rap1a/Gnal/Rab1a/Rragd/Fpgt/Gfm2/Srp54a/Rab14/Eif2s3x/Hsp90aa1/Rnd1/Nme1/Rac1/Rasl10a/Arhgap35/Rap2a/Rab3c/Rab36/Arl8b/Gnaz/Gnl1/Gtpbp4/Rap1b/Rab5a/Spag1/Gnai3/Gna12/Rab5b/Rnd2/Tubb6/Tubb5/Rtcb/Rab34/Rhoc/Rab8a/Rab3b/Ralb/Eif2b2/Gtpbp3/Rhoa/Rala/Gm26…	347
MF	GO:0032561	guanyl ribonucleotide binding	347	17358	0.0199908	387/28396	0.896640826873385	1.4668171978279	11.5952231680792	6.17693283150625e-37	4.43023349193031e-35	1.07283570231424e-35	Ak4/Tuba1a/Arhgap5/Tubb2b/Dnm1/Rnf112/Irgm2/Pde10a/Arf1/Eef1a1/Arl5b/Cdc42/Tuba1b/Dapk1/Rab6a/Rab40c/Gbp2b/Mfn2/Ehd3/Rab7/Arl6/Ola1/Rab10/Rab28/Mras/Rap1a/Gnal/Rab1a/Rragd/Fpgt/Gfm2/Srp54a/Rab14/Eif2s3x/Hsp90aa1/Rnd1/Nme1/Rac1/Rasl10a/Arhgap35/Rap2a/Rab3c/Rab36/Arl8b/Gnaz/Gnl1/Gtpbp4/Rap1b/Rab5a/Spag1/Gnai3/Gna12/Rab5b/Rnd2/Tubb6/Tubb5/Rtcb/Rab34/Rhoc/Rab8a/Rab3b/Ralb/Eif2b2/Gtpbp3/Rhoa/Rala/Gm26…	347
BP	GO:0006887	exocytosis	351	17579	0.019967	394/28905	0.890862944162436	1.46483835263753	11.5739504292906	1.52095624504663e-36	8.98834861192296e-35	1.49737503745394e-35	Pla2g6/Myh10/Myo5b/Sdcbp/Sdc4/Prkcb/Ptgds/Lin7c/Syngr1/Rapgef4/Syt2/Arf1/Vamp2/Bloc1s6/Cacna1g/Snap25/Stxbp1/Ppfia3/Ppfia2/Clasp1/Pex5l/Pclo/Rab7/Pip5k1c/Grik5/Ppp3cb/Cd160/Rims3/Vps41/Git2/Syt7/Rab10/Erc1/Steap2/Rest/Syt9/Cbarp/Erc2/Ywhaz/Atp13a2/Sytl1/Sytl2/Rasgrp1/Pfn2/Rims1/Syn1/Atp9a/Rab11fip2/Cplx1/Rap1a/Syt17/Clasp2/Srcin1/Kcnb1/Cacna1h/Cacna1b/Syt6/Abr/Atp2a2/Doc2a/Llgl1/Tmem167b/Rph3a/Ca…	351
CC	GO:0030133	transport vesicle	350	17608	0.0198773	367/28618	0.953678474114441	1.54999832872598	13.4106829867581	3.49181511907944e-53	3.41324927890016e-51	6.79985049504944e-52	Hspa8/Gabra2/Dbi/Atp6v0c/Atp8a1/Mt3/Grin2a/Gria2/Synpr/Klhl12/Dnm1/Rnf112/Calm2/Lin7c/Syngr1/Syt2/Vamp2/Bloc1s6/Amph/Kif1a/Bsn/Picalm/Ptprs/Nrsn1/Clcn3/Snap25/Rab6a/Atp2b1/Rab40c/Ppfia2/Anxa5/Wfs1/Rab7/Fgfr3/Atp6v1a/Bdnf/Syt7/Rab10/Mctp1/Tmem230/Erc1/Steap2/Ap1s2/Syt9/Cttnbp2/Atp13a2/Sytl1/Sytl2/Furin/Ccdc88a/Syn1/Synrg/Cadm1/Syt17/Sec23a/Dlg2/Mtmr2/Atp6ap2/Gria1/Syt6/Slc6a17/Slc6a7/Doc2a/Htr7/Ra…	350
CC	GO:0062023	collagen-containing extracellular matrix	350	17608	0.0198773	396/28618	0.883838383838384	1.43648835010716	11.0611367884764	2.50264181701346e-33	6.74850310656733e-32	1.3444319016987e-32	Pcsk6/Ccdc80/Trf/Thbs4/Sspo/Mfap1b/Anxa5/Serpinb6a/Col8a2/Hcfc1/Ptn/Frem1/Col8a1/Fn1/Serpine2/Reln/Hspg2/Myoc/Sparc/Col4a2/Rpsa/Itgb4/Il16/Fgfr2/Mamdc2/Hsp90aa1/Col25a1/Rell2/Postn/Htra1/Mfge8/Serpinf1/Pkm/Fbn2/Lamc2/Cst3/Calr/Ltbp1/Dlg1/Igf2/Egfl6/Loxl3/S100a6/Col6a1/Col6a2/Anxa4/Vwa5a/Col1a1/Angptl4/Ncan/Lamb1/Tgfb3/Col5a3/Angptl2/Plod3/Hapln2/Cstb/Nid1/Prg4/Ctsb/Serpinb9/Itih3/Hapln4/Bmp7/Rarr…	350
BP	GO:0050890	cognition	349	17579	0.0198532	376/28905	0.928191489361702	1.52621736162467	12.795392116468	2.03782159787665e-46	4.11639962771083e-44	6.85753781127569e-45	Dbi/Atp8a1/Shank1/Tanc1/Btbd9/Pla2g6/Tsc1/Grin2a/Atp1a3/Tuba1a/Cx3cr1/Slc12a5/Ptgs2/Gabra5/Gatm/Lins1/Ntrk2/Nrxn1/Bloc1s6/Amph/Atp1a2/Gmfb/B2m/Picalm/Plcb1/Mef2c/Gabrb3/Snap25/Kalrn/Pafah1b1/Chl1/Nr4a2/Elavl4/Trem2/Zzef1/Synpo/Pde4d/Cyfip1/Ptn/Bdnf/Rcan2/Calb1/Grm5/Abi2/Tusc3/Ap1s2/Mecp2/Adgrb3/Nf1/Setd5/Map1a/Reln/Ube3a/Nptn/Ckap5/Atxn1/Slc24a2/Rapgef3/Creb1/Fen1/Gria1/Kmt2a/Eif2ak4/Pja2/Cux2/Cl…	349
CC	GO:0030141	secretory granule	349	17608	0.0198205	500/28618	0.698	1.1344482053612	3.83549309713244	6.00819767585625e-05	0.000141801126123965	2.82495176556021e-05	Scg5/Cep131/Atp2c1/F5/Nos1/Aqp1/Lrp1/Serpini1/Syt2/Vamp2/Ap2a1/Cdc42/Kif1a/Pcsk1/Clcn3/Capn11/Rab6a/Stxbp1/Ppfia3/Wfs1/Hexb/Ccl28/Cacna2d1/Rab7/Pla2g4a/Atp6v1a/Resp18/Bdnf/Tmed2/Dkkl1/Syt7/Rab10/Ctsh/Syt9/Cbarp/Skil/Abca3/Cpe/Ccdc136/Lamp2/Serpine2/Sparc/Cyp51/Dennd4c/Ogt/Rcbtb2/Vps13c/Rab14/Ptprn/Cct6a/Rph3a/Snx10/Ptprn2/Scg2/Hspd1/Scg3/Rab11fip5/Atp7a/Vamp3/Dmxl2/Tcp1/Rab5a/Grp/Calr/Hps4/Snca/S…	349
BP	GO:0050863	regulation of T cell activation	348	17579	0.0197963	408/28905	0.852941176470588	1.40248391295764	10.2003909110682	9.49039135207856e-28	2.55607873749316e-26	4.25818875139314e-27	Hmgb1/Ppp3ca/Cyld/Smarcc2/Rc3h1/Sdc4/Lgals8/Dlg5/Slc4a2/Sirpa/Arid1a/B2m/Ambra1/Zbtb16/Prdx2/Il6st/Rps3/Cd160/Pbrm1/Smarca2/Fancd2/Itpkb/Tgfbr2/Cd59a/Rc3h2/Rasgrp1/Ildr2/Fcho1/Smarca4/Tnfrsf21/Bmi1/Smarcc1/Ap3b1/Abl1/Hsph1/Hsp90aa1/Zbtb7b/Hspd1/H2-T22/Kat2a/Actl6a/Itch/Dlg1/Ptprc/Sos2/Ptpn2/Igf2/Lef1/Cd300a/Braf/Loxl3/Smarcb1/Tyk2/Efnb2/Scrib/Shh/Dusp3/Brd4/Il7r/Efnb3/Stat5b/Bid/Traf6/Hspb1/Ctnnb…	348
BP	GO:0006979	response to oxidative stress	347	17579	0.0197395	388/28905	0.894329896907217	1.47053903351175	11.6251182658845	5.40744761704587e-37	3.49537413965845e-35	5.82296727603992e-36	Trpc6/Mt3/Prdx6/Ndufa12/Tsc1/Psap/Nfe2l1/Aqp1/Tbc1d24/Psmb5/Hmox2/Rnf112/Ptgs2/Pdgfra/Sirpa/Ppia/Camk2g/Arnt/Dapk1/Pink1/Prr5l/Mapk1/Nr4a2/Cat/Prdx2/Atm/Rps3/Rcan2/Fancd2/Mctp1/Ide/Atp13a2/Sirt1/Rrm2b/Cd38/Sp1/Trp53inp1/Atp2a2/Foxp1/Ogg1/Abl1/Ptprn/Usp25/Fut8/Kpna4/Gpr37/Slc1a1/Met/Oxr1/Akt1/Psip1/Cryab/Atp7a/Atf4/Cst3/Mapk9/Hdac2/Adam9/Slc11a2/Prkcd/Apod/Gclm/Park7/Snca/Hyal1/Sesn1/Apoe/Map2k1/N…	347
BP	GO:0007178	transmembrane receptor protein serine/threonine kinase signaling pathway	346	17579	0.0196826	394/28905	0.878172588832487	1.44397170943757	11.054394560779	4.75310395347164e-33	2.04827093034938e-31	3.41222831186069e-32	Prdm16/Ecsit/Zfp423/Sdcbp/Lrp1/Ddx5/Acvr1c/Zeb2/Nrep/Folr1/Trps1/Ilk/Peg10/Ctdspl2/Sulf1/Megf8/Sptbn1/Tgfbr2/Sostdc1/Skil/Sirt1/Lats1/Furin/Acvr1/Hpgd/Itgb8/Fam89b/Pakap/Spry1/Rbbp7/Creb1/Ogt/Pdcd4/Lats2/Tgfbr1/Zbtb7a/Zfp451/Abl1/Acvrl1/Magi2/Tcf7l2/Trim33/Fut8/Htra1/Hspa5/Tet1/Wwtr1/Bmpr1b/Crebbp/Sox11/Fbn2/Usp9x/Snx25/Pxn/Hdac2/Sorl1/Ube2o/Hivep1/Adam9/Ltbp1/Rbpj/Nfia/Nrros/Lef1/Cav2/Pparg/Acvr…	346
BP	GO:0046486	glycerolipid metabolic process	344	17579	0.0195688	388/28905	0.88659793814433	1.45782543956208	11.3110167297244	8.05702463967877e-35	4.1321739848323e-33	6.88381641884353e-34	Pla2g4e/Dbi/Enpp2/Fabp5/Prdx6/Pla2g6/Dgkb/Cds2/Pik3cd/Pigx/Chpt1/Lpl/Itpka/Agpat1/Lrat/Acsl3/Plcb1/Bpnt1/Pik3r4/Cat/Gk/Il6st/Cds1/Pigq/Pip5k1c/Pla2g4a/Mtmr12/Itpkb/Acsl6/Tmem68/Pla2g7/Naaa/Plch2/Acsl4/Far1/Mecp2/Plch1/Sirt1/Abca3/Pigt/Serinc5/Pgap2/Pnpla6/Smg1/Tbl1xr1/Pip5k1a/Inpp5e/Mgll/Pla2g4b/Inpp5f/Dgke/Mtmr2/Mtmr1/Insig1/Dgkq/Crls1/Ttc7/Synj2/Mtm1/Socs2/Tcf7l2/Cnep1r1/Inppl1/Pcyt1b/Abhd12/Pi…	344
BP	GO:0021700	developmental maturation	344	17579	0.0195688	400/28905	0.86	1.41409067637522	10.3896927318102	6.70804206472946e-29	2.03571755429161e-27	3.3913155582991e-28	Shank1/Nefl/Cx3cr1/Rfx3/Ptgs2/Nrxn1/Hnrnpk/Bloc1s6/Picalm/Plcb1/Clcn3/Stxbp1/Zbtb16/Tdrkh/Sez6l/Nr4a2/Ank3/Sptbn4/Sez6/Fgfr3/Atp6v1a/Vps35/C1ql2/Adgrl1/Mecp2/Adgrb3/Ywhaz/Nf1/H3f3a/Reln/Clstn1/Myoc/Dlg2/Kcnb1/Atp6ap2/Nfasc/Sybu/Cntnap1/Ankrd17/Zbtb7a/Ptbp3/Ptprn/Atp6v0a1/Slc17a7/Dab2ip/Rnd1/Rac1/Sema4d/S1pr1/Snx10/Grb14/Akt1/Sez6l2/Arhgef15/Akap5/Cacna1a/Dlg4/Kcnip2/Zdhhc20/Nrcam/Rock1/Rbpj/Nfia/…	344
BP	GO:0043010	camera-type eye development	344	17579	0.0195688	383/28905	0.898172323759791	1.47685710326394	11.7040302122272	1.22969501495694e-37	8.83194286297966e-36	1.47131929859761e-36	Myh10/Slc4a5/Aqp1/Gnb1/Tenm3/Zeb2/Ntrk2/Pdgfra/Arid1a/Prox1/Pfdn5/Gpm6a/Nrp1/Bhlhe22/Mfn2/Krt12/Cfh/Col8a2/Fgfr3/Slc25a25/Tsku/Arl6/Ptn/Calb1/Kdm2b/Tgfbr2/Abi2/Col8a1/Nfib/Skil/Miat/Nf1/Rorb/Sp3/Rpgr/Agtpbp1/Sp1/Spry1/Tgfbr1/Smarca4/Tbc1d20/Acvrl1/Fgfr2/B9d1/Slc1a1/Pknox1/Arhgap35/Cryab/Bcl11b/Hcn1/Arhgef15/Bmpr1b/Tbc1d32/Nphp1/Atf4/Sox11/Mfrp/Hdac2/Wdr19/Scaper/Dlg1/Ttc8/Nfia/Prickle1/Pds5a/Gpd2…	344
CC	GO:0045211	postsynaptic membrane	344	17608	0.0195366	353/28618	0.974504249291785	1.58384612711451	13.9583687909907	3.3956705903539e-60	5.3108288033135e-58	1.05801946815237e-58	Hspa8/Gabra2/Dlgap1/Epha4/Shank1/Dgkb/Grin2a/Gria2/Iqsec2/Faim2/Adam22/Cntn1/Lin7c/Gabra5/Lrrtm4/Adgrb1/Ntrk2/Cdh9/Adgrl3/Atp2b2/Picalm/Ptprs/Gabrb3/Clcn3/Nrp1/Tenm2/Ank3/Plppr4/Cacna2d1/Grm1/Gabra4/Grik5/Ank1/Rtn4/Mpp2/Grm5/Rnf10/Ptprf/Gabrg2/Adgrb3/Glrb/Gabrg1/Gabra1/Slitrk2/Grik3/Cbln1/Nptn/Clstn1/Cadm1/Marcks/Lzts1/Dlg2/Nlgn2/Kcnb1/Ank2/Pacsin1/Cacna1h/Igsf9b/Atp6ap2/Gria1/Syne1/Lrfn1/Itgb4/E…	344
BP	GO:0031667	response to nutrient levels	343	17579	0.0195119	424/28905	0.808962264150943	1.33016976194795	8.53258035101113	2.66767518915182e-19	3.14668839829879e-18	5.24208935555572e-19	Mt3/Tsc1/Plec/Lct/Gatm/Acvr1c/Zeb2/Lpl/Folr1/Csnk1a1/Eif4g1/Usp33/Clec16a/Mapk1/Pik3r4/Mlst8/Trpv4/Bckdhb/Cpeb4/Gabarap/Cfh/Rbp1/Slc25a25/Vps41/Ywhaz/Sirt1/Lamp2/Tbl1xr1/Ogt/Bcas3/Kcnb1/Fnip1/Usf2/Rragd/Eif2ak4/Prkab1/Tcf7l2/Vgf/Rmi1/Cadps2/Eif2a/Ywhag/Stk39/Atn1/Akt1/Rasal2/Postn/Cbs/Hspa5/Crebbp/Ehmt2/Atf4/Dpyd/Sorl1/Pik3c2a/Capn10/Sesn1/Acacb/Apoe/Prkcg/Larp1/Comt/Pparg/Plin2/Kat2b/Col6a1/Usf1…	343
BP	GO:1903037	regulation of leukocyte cell-cell adhesion	342	17579	0.019455	405/28905	0.844444444444444	1.38851280884389	9.80953004950855	1.30032551618296e-25	2.9185083807662e-24	4.86196273046479e-25	Hmgb1/Ppp3ca/Cyld/Smarcc2/Rc3h1/Sdc4/Lgals8/Dlg5/Slc4a2/Sirpa/Arid1a/B2m/Ambra1/Cxcl12/Zbtb16/Prdx2/Il6st/Ccl28/Rps3/Cd160/Pbrm1/Fut9/Smarca2/Itpkb/Tgfbr2/Cd59a/Wnk1/Rc3h2/Rasgrp1/Ildr2/Fcho1/Smarca4/Tnfrsf21/Bmi1/Smarcc1/Nfat5/Ap3b1/Abl1/Hsph1/Hsp90aa1/Zbtb7b/Akt1/Hspd1/Chst2/H2-T22/Actl6a/Itch/Skap1/Dlg1/Ptprc/Ptpn2/Igf2/Lef1/Cd300a/Itgb2/Loxl3/Smarcb1/Tyk2/Efnb2/Scrib/Shh/Dusp3/Brd4/Il7r/Efnb3…	342
BP	GO:1903532	positive regulation of secretion by cell	342	17579	0.019455	389/28905	0.879177377892031	1.44562387553155	11.0239371273071	6.55842713677163e-33	2.78905743500604e-31	4.64630952972117e-32	Pla2g6/Myh10/Myo5b/Sdcbp/Sdc4/Prkcb/Lrp1/Npy2r/Rapgef4/Arf1/Cacna1g/Myo18a/Pcp4/Ppia/Ano1/Pcsk1/Plcb1/Cxcl12/Pink1/Snap25/Slc12a2/Stxbp1/Clasp1/Trem2/Prkce/Mfn2/Pex5l/Rab7/Pla2g4a/Ppp3cb/Cd160/Vps35/Hcfc1/Rtn4/Syt7/Syt9/Acsl4/Ttn/Atp13a2/Sirt1/Frmd4a/Ptbp1/Cd38/Gpr68/Nr3c1/Oxct1/Creb1/Clasp2/Nlgn2/Kcnb1/Cacna1h/Sybu/Cacna1b/Ppid/Tcf7l2/Cacna1d/Cadps2/Rac1/Apbb1/Itgam/Pfkm/Nadk/Rgcc/Sox11/Gabbr1/M…	342
BP	GO:0031589	cell-substrate adhesion	341	17579	0.0193981	369/28905	0.924119241192412	1.51952139863853	12.5128965509285	3.31470357272309e-44	4.46380081126709e-42	7.43627577828009e-43	Rpl29/Enpp2/Tsc1/Myadm/Flna/Ccdc80/Sdc4/Gpm6b/Lrp1/Rreb1/Plekha2/Sema3e/Npy2r/Sirpa/Emp2/Eda/Cdc42/Ilk/Phldb2/Nrp1/Clasp1/Ccl28/Prkce/Acer2/Ddr1/Ptn/Ttyh1/Frem1/Col8a1/Dmtn/Limch1/Nf1/Fn1/Itgb8/Pip5k1a/Fndc3b/Myoc/Mink1/Marcks/Clasp2/Srcin1/Rab1a/Edil3/Slk/Itgb4/Map4k4/Abl1/Camsap3/Acvrl1/Triobp/Cttn/Fmn1/Rac1/Rell2/Postn/Ap1ar/Vamp3/Itgam/Dlc1/Pxn/Antxr1/Adam9/Skap1/Calr/Rock1/Apod/Rasa1/Ptpra/B…	341
BP	GO:0050727	regulation of inflammatory response	339	17579	0.0192844	411/28905	0.824817518248175	1.35624042123918	9.06202331728962	8.73693991805204e-22	1.31033827448465e-20	2.18290133988698e-21	Cyld/Il33/Slc7a2/Nfe2l1/Cx3cr1/Irgm2/Ptgs2/Il1r1/Lpl/Ctss/Sirpa/Arnt/Trpv4/Trem2/Atm/Vps35/Fancd2/Cd200/Mgll/Rps19/Pdcd4/Celf1/Abr/Clock/Il16/Foxp1/Stk39/Abhd12/H2-T22/Trim65/Hspa4/Git1/Park7/Ptpn2/Snca/Apoe/Mkrn2/Pparg/Adora3/Fxr1/Ddt/Nr1h3/Ppard/Il17ra/Irf3/Ier3/Brd4/Stat5b/Lpcat3/App/Psmb4/Shpk/Ggt1/Gprc5b/Hyal2/Ifi35/Tnfaip8l2/Il17rb/Lbp/Ada/Ptgis/Pmp22/Adora2b/Tnfaip3/Nfkbia/Ripk1/Ctla2a/Bap…	339
BP	GO:0070661	leukocyte proliferation	338	17579	0.0192275	420/28905	0.804761904761905	1.32326314677415	8.31400934310378	2.32389552807637e-18	2.55036684099926e-17	4.24867326462716e-18	Hmgb1/Ppp3ca/Prlr/Il33/Rc3h1/Sdc4/Dlg5/Slc4a2/Emp2/Mef2c/Cxcl12/Mapk1/Azi2/Prdx2/Il6st/Trem2/Atm/Rps3/Tgfbr2/Cd59a/Fosl2/Nf1/Rc3h2/Rasgrp1/Fkbp1a/Cd38/Tcf3/Tnfrsf21/Bmi1/Abl1/Clu/Zbtb7b/Hspd1/H2-T22/Itgam/Sox11/Satb1/Itch/Prkcd/Dlg1/Ptprc/Sos2/Vav3/Igf2/Lef1/Cd300a/Zfp335/Itgb2/Tyk2/Tcirg1/Cd320/Scrib/Shh/Ncstn/Il7r/Stat5b/Bid/Cnn2/Traf6/Trp53/Pkn1/Kit/Ctnnb1/Bcl2l1/Tnfrsf13b/Pten/Csf1/Cd274/Atad…	338
BP	GO:0042886	amide transport	337	17579	0.0191706	386/28905	0.873056994818653	1.43556018176422	10.7327856224555	4.26691135255553e-31	1.53229527682883e-29	2.55266100214287e-30	Ppp3ca/Slc15a2/Pla2g6/Psap/Nos1/Aqp1/Prkcb/Rfx3/Lrp1/Npy2r/Hmga1/Rapgef4/Acvr1c/Cyb5r4/Ano1/Folr1/Plcb1/Car2/Snap25/Kalrn/Anxa5/Trpv4/Prkce/Pex5l/Pclo/Slc5a6/Ppp3cb/Hcfc1/Tbc1d1/Syt7/Rest/Syt9/Acsl4/Sirt1/Cpe/Ildr2/Ptbp1/Cd38/Gpr68/Rab11fip2/Cplx1/Oxct1/Nlgn2/Kcnb1/Rab1a/Sybu/Clock/Map4k4/Ensa/Ptprn/Tcf7l2/Epha5/Vgf/Cacna1d/Rac1/Ptprn2/Rab11fip5/Vapa/Pfkm/Nadk/Gabbr1/Gnaz/Madd/Park7/Capn10/Chrm3/…	337
BP	GO:0016050	vesicle organization	336	17579	0.0191137	365/28905	0.920547945205479	1.51364914705981	12.3033618710731	1.39024814021061e-42	1.66417851450396e-40	2.77236617433812e-41	Cc2d1a/Sdcbp/Sdc4/Aqp1/Myo7a/Klhl12/Dnm1/Tmcc1/Syt2/Arf1/Zeb2/Vamp2/Bloc1s6/Myo18a/Picalm/Clcn3/Snap25/Stxbp1/Pafah1b1/Ankfy1/Rab7/Pla2g4a/Atp6v1a/Grik5/Trappc12/Vps41/Syt7/Erc1/Ap1s2/Syt9/Erc2/Aktip/Atp13a2/Ccdc136/Ptbp1/Rims1/Serpine2/Hps5/Cplx1/Stxbp6/Sec23a/Creb1/Rab1a/Lyst/Atp6ap2/Insig1/Tbc1d4/Vps39/Tbc1d20/Cacna1b/Doc2a/Ap3b1/Rab14/Ptprn/Atp6v0a1/Slc17a7/Hook3/Snx10/Vamp3/Trappc2/Vapa/Arl8…	336
BP	GO:0045089	positive regulation of innate immune response	336	17579	0.0191137	404/28905	0.831683168316832	1.36752955118027	9.26809926099541	8.03104245919231e-23	1.31424451787896e-21	2.18940877701632e-22	Hspa8/Hmgb1/Slc15a2/Ecsit/Irgm2/Pum2/Matr3/Csnk1a1/Ptprs/Wdfy1/Traf3/Akirin2/Trem2/Prkce/Gbp2b/Cd160/Rtn4/Trim12a/Rasgrp1/Lamp2/Rab11fip2/Cadm1/Rps19/Trim30d/Brcc3/Ywhae/Ankrd17/Nagk/Pja2/Ap3b1/Ddx3x/Hsp90aa1/Dab2ip/Akt1/Hspd1/H2-T22/Itch/Nek7/Ppp6c/Lgr4/Cd300a/Sec14l1/Lsm14a/Tax1bp1/Irak2/Polr3d/Flot1/Naglu/Clpb/Nr1h3/Spi1/Prkd1/Irf3/Stat5b/Phb2/Traf6/App/Vav1/Gpr108/Cav1/Ifi35/Rnf170/Sqstm1/Lbp…	336
BP	GO:0006644	phospholipid metabolic process	336	17579	0.0191137	368/28905	0.91304347826087	1.50130961596965	12.0576747726824	1.45453271588419e-40	1.30584714937159e-38	2.17541954437066e-39	Pla2g4e/Dbi/Enpp2/Fabp5/Prdx6/Pla2g6/Dgkb/Agpat3/Cds2/Pik3cd/Pigx/Chpt1/Arf1/Bloc1s6/Itpka/Agpat1/Lrat/Acsl3/Plcb1/Bpnt1/Pik3r4/Hexb/Plppr4/Cds1/Pigq/Pip5k1c/Pla2g4a/Idi1/Dhdds/Mtmr12/Itpkb/Acsl6/Pla2g7/Naaa/Plch2/Far1/Mecp2/Plch1/Abca3/Pigt/Serinc5/Pgap2/Pnpla6/Smg1/Pip5k1a/Inpp5e/Pla2g4b/Inpp5f/Dgke/Mtmr2/Mtmr1/Lyst/Dgkq/Crls1/Ttc7/Synj2/Mtm1/Socs2/Alox8/Samd8/Inppl1/Pcyt1b/Abhd12/Pi4ka/Vapa/Pl…	336
CC	GO:0005819	spindle	336	17608	0.0190822	368/28618	0.91304347826087	1.48395492167592	11.8166126941925	4.15962903802132e-39	2.16855327182178e-37	4.32017612369933e-38	Cyld/Npm1/Myh10/Birc6/Tubb2b/Calm2/Ttc28/Cep85/Cdc42/Csnk1a1/Tpr/Katna1/Dctn1/Pafah1b1/Cbx3/Tpt1/Haus2/Clasp1/Ncor1/Atm/Mtcl1/Dynlt3/Wapl/Hnrnpu/Rps3/Nudc/Pard3/Cep295/Stag1/Wnk1/Lats1/Bod1/Phlpp2/Tbl1xr1/Ckap5/Cdc14b/Map4/Clasp2/Smc1a/Lats2/Ubxn2b/Bex4/Cep19/Mms19/Yeats2/Anapc7/Ngrn/Cttn/Kifap3/Dr1/Akt1/Cdc27/Cntrl/Mzt1/Kat2a/Eml2/Arl8b/Git1/Stag2/Lsm14a/Poc1a/Diaph1/Kat2b/Chmp1a/Tubgcp3/Poldip2…	336
BP	GO:0042176	regulation of protein catabolic process	334	17579	0.0189999	363/28905	0.920110192837466	1.51292935456891	12.2519846620033	3.22945398923641e-42	3.66231413796915e-40	6.10107374143831e-41	Dlgap1/Il33/Kcne2/Grin2a/Nfe2l1/Flna/Gfap/Lrp1/Adgrb1/Rad23b/Csnk1a1/Clec16a/Svip/Zdhhc2/Odc1/Fbxw7/Wfs1/Trem2/Gabarap/Rab7/Vps35/Ubb/Desi1/Atp13a2/Furin/Map1a/Serpine2/Usp7/Cyp51/Ogt/Trim39/Pacsin3/Smarcc1/Sumo2/Rdx/Fbxo2/Usp19/Apc2/Mtm1/Xpo1/Usp25/Csnk1e/Hsp90aa1/Ppp2r3a/Clu/Dab2ip/Eif2a/Akt1/Azin1/Rnft2/Psme1/Ctsa/Usp9x/Oaz1/Cst3/Itch/Mapk9/Sorl1/Adam9/Mycbp2/Dtl/Tspan17/Prickle1/Nsf/Park7/Snc…	334
BP	GO:0034765	regulation of monoatomic ion transmembrane transport	334	17579	0.0189999	366/28905	0.912568306010929	1.50052829428556	12.0057025265199	3.32350992127583e-40	2.90313082853067e-38	4.83634516282386e-39	Trpc6/Ppp3ca/Dbi/Scn2b/Kcne2/Plp1/Ppp3r1/Grin2a/Nos1/Flna/Kcnj13/Calm2/Ywhaq/Arf1/Ctss/Atp1a2/Asph/Nr3c2/Plcb1/Tspan13/Stim2/Gpd1l/Scn3b/Ank3/Trem2/Prkce/Cacna2d1/Ehd3/Ndufa4/Kcnj3/Ppp3cb/Pde4d/Wnk2/Grm5/Cbarp/Wnk1/Atp2b4/Homer1/Fkbp1a/Ywhah/Reln/Rapgef3/Rgs4/Ank2/Ywhae/Abl1/Cacna1d/Atp1b1/1810037I17Rik/Cacnb4/Stk39/Akt1/Akap5/Kcnc2/Atp7a/Fgf13/Capn3/Hecw1/Pik3c2a/Casq2/Kcnip4/Kcnip2/Dlg1/Kcnab2/…	334
BP	GO:0050900	leukocyte migration	334	17579	0.0189999	402/28905	0.830845771144279	1.36615262614059	9.21017054673107	1.52086442136856e-22	2.4333830741897e-21	4.05378922110484e-22	Hmgb1/Med23/Il33/Plec/Cx3cr1/Thbs4/Il1r1/Sirpa/Emp2/Cdc42/Ppia/Plcb1/Cxcl12/Mapk1/Slc12a2/Eps8/Pafah1b1/Trpv4/Ccl28/Trem2/Pde4d/Fut9/Ptn/Rtn4/Padi2/Pla2g7/Cd200/Nf1/Wnk1/Add2/Podxl2/Cadm1/Rps19/Ppib/Lyst/Cd9/Abr/Il16/Abl1/Cyp7b1/Rac1/S1pr1/Stk39/Akt1/Scg2/Chst2/Itgam/Calr/Rock1/Apod/Vav3/Camk1d/Cd300a/Akirin1/Fer/Itgb2/Pdgfb/Adora3/Itgb7/Itga3/Spi1/Il17ra/Stat5b/Mospd2/Cnn2/Pgf/Wdr1/Trp53/App/Il2…	334
MF	GO:0061659	ubiquitin-like protein ligase activity	329	17358	0.0189538	365/28396	0.901369863013699	1.47455344107253	11.4429459631094	3.26728636432764e-36	2.10903334817349e-34	5.10728447476479e-35	Med23/Herc2/Rc3h1/Rnf112/Trim2/Rffl/Cdc42/Ube2d3/Hltf/Rnf44/Pias3/Fbxw7/Traf3/Ube3b/Zzef1/Rnf128/Mib1/Trim12a/Fbxw11/Rnf10/Rnf123/Zmiz2/Rc3h2/Ubr4/Ube3a/Rpgr/Ppil2/Cbl/Ranbp2/Ube4b/Trim30d/Trim39/Zfp451/Pja2/Fbxo2/Ankib1/Nfx1/Xiap/Trim33/Nhlrc3/Trim59/Mib2/Rnf2/Rnf13/Pja1/Trim65/Rnft2/Rnf157/Itch/Trip12/Hecw1/Ube2o/Mycbp2/Rnf7/Hectd2/Brap/Mkrn2/Rmnd5b/Rmnd5a/Nosip/Rnf215/Fancl/Traf6/Pias4/Trim28/…	329
BP	GO:0062012	regulation of small molecule metabolic process	333	17579	0.0189431	389/28905	0.856041131105398	1.40758114196493	10.0828279856817	3.19058836047744e-27	8.18411236592308e-26	1.36339678060502e-26	Eno1b/Hmgb1/Eno1/Dbi/Fabp5/Lonp2/Nos1/Nfe2l1/Ptgs2/Ncoa2/Prox1/Mlst8/Gk/Ncor1/Trem2/Prkce/Pla2g4a/Mtch2/Gapdhs/Dkkl1/Hsd11b1/Atcay/Rest/Acsl4/Adcy10/Sirt1/Atp2b4/Bend3/Fmo2/Ubr4/Usp7/Ranbp2/Nr3c1/Creb1/Pptc7/Ogt/Ndufc2/Insig1/Dgkq/Zbtb7a/H6pd/Tcf7l2/Akt1/Arpp19/Ncor2/Kat2a/Acadl/Oaz1/Mapk9/Cacna1a/Slc25a12/Nr1h2/Hdac4/Git1/Park7/Ptpn2/Epm2aip1/Snca/Igf2/Acacb/Apoe/Map2k1/Comt/Pparg/Sox9/Kat2b/Slc…	333
BP	GO:0002696	positive regulation of leukocyte activation	332	17579	0.0188862	397/28905	0.836272040302267	1.37507499430781	9.37492427344199	2.16477290033728e-23	3.74146845662572e-22	6.23293745298351e-23	Hmgb1/Ppp3ca/Cyld/Prlr/Il33/Smarcc2/Lgals8/Atp11c/Sirpa/Bloc1s6/Arid1a/B2m/Ambra1/Mef2c/Zbtb16/Il6st/Akirin2/Trem2/Pla2g4a/Rps3/Cd160/Pbrm1/Smarca2/Itpkb/Tgfbr2/Cd59a/Rasgrp1/Cd38/Tcf3/Fcho1/Smarca4/Lyst/Pms2/Bmi1/Smarcc1/Il16/Ap3b1/Abl1/Hsph1/Hsp90aa1/Zbtb7b/Hspd1/H2-T22/Actl6a/Ptprc/Vav3/Igf2/Lef1/Zfp335/Smarcb1/Tyk2/Efnb2/Spi1/Paxip1/Cd320/Axl/Shh/Brd4/Il7r/Efnb3/Stat5b/Traf6/Cav1/Rhoa/Cd83/Lb…	332
BP	GO:0007281	germ cell development	331	17579	0.0188293	474/28905	0.69831223628692	1.14822886340938	4.05381252706166	2.35633625864073e-05	5.86046847858934e-05	9.76299383402309e-06	Cep131/Zscan21/Stau2/Kmt2d/Diaph2/Chd5/Cfap54/Paqr7/Meg3/Plcb1/Cxcl12/Zbtb16/Pafah1b1/Tdrkh/Sycp1/Ndn/Hexb/Zdbf2/Dnmt3a/Atm/Ptn/Fbxw11/Mecp2/Tnk2/H3f3a/Ccdc136/Acvr1/Cyp51/Celf1/H3f3b/Tbc1d20/Zfx/Eif4g3/Paqr8/Hfm1/Grb14/Akt1/Cntrl/Rnf2/Bmpr1b/Ehmt2/Sebox/Gmcl1/Fxr1/Stk11/Ercc1/Dzip1/Prkaca/Trim28/Kit/Ctcf/Kmt2b/Ctnnb1/Ppp2r1a/Bcl2l1/Vdac3/Wdr77/Dazl/Ttll1/Gdf9/Fbxo5/Gopc/Kitl/Map7/Sycp3/Lgr5/Zpbp…	331
BP	GO:0060271	cilium assembly	331	17579	0.0188293	395/28905	0.837974683544304	1.37787463609125	9.42074958358094	1.23690039364886e-23	2.21418846307324e-22	3.6886314449647e-23	Cyld/Cep131/Ttc21b/Crocc/Zfp423/Flna/Rfx3/Rfx4/Cfap54/C2cd3/Lrrc61/Bloc1s6/Celsr2/Ablim1/Cep70/Dctn1/Tbc1d30/Ccp110/Ehd3/Odf2/Actr2/Pcm1/Arl6/Rilpl2/Actr3/Rpgr/Ccdc88a/Cdc14b/Dnah8/Map4/Cep19/Nudcd3/Syne1/Nisch/B9d1/Asap1/Snx10/Akt1/Ttbk2/Arhgap35/Cntrl/Spata6/Syne2/Wwtr1/Tbc1d32/Gdi2/Usp9x/Fuz/Dzip1l/Wdr90/Wdr19/Ttc8/Prickle1/Rab11fip3/Clcn4/Gsn/Erich3/Poc1a/Pcnt/Ocrl/Ift46/Rab34/Rab8a/Ccdc65/Dz…	331
BP	GO:0015849	organic acid transport	329	17579	0.0187155	376/28905	0.875	1.43875504863758	10.6686766720596	8.38216171900618e-31	2.91302652428258e-29	4.85283046889831e-30	Fabp5/Pla2g6/Slc7a2/Psap/Atp1a3/Nfe2l1/Gfap/Lrrc8d/Ptgs2/Slco2b1/Ntrk2/Myo6/Folr1/Acsl3/Slc1a3/Slco1a4/Slc12a2/Stxbp1/Slc38a6/Slc7a14/Slc1a2/Grm1/Rbp1/Slc5a6/Pla2g4a/Slco1c1/Bdnf/Acsl6/Acsl4/Nf1/Arl6ip1/Nr3c1/Slc7a10/Rgs4/Arhgef11/Slc17a5/Slc6a17/Slc6a7/Slc17a7/Abcd3/Slc38a1/Slc1a1/Cacnb4/Akt1/Grm7/Gabbr1/Mapk9/Cacna1a/Slc25a12/Slc36a1/Ace/Prkcd/Snca/Abcc10/Acacb/Apoe/Pparg/Plin2/Slc7a7/Slc46a1/A…	329
BP	GO:0040013	negative regulation of locomotion	329	17579	0.0187155	364/28905	0.903846153846154	1.4861865337575	11.6293864741522	2.00132448564227e-37	1.36174331317806e-35	2.26853733940392e-36	Hmgb1/Epha4/Il33/Cx3cr1/Dlg5/Lrp1/Sema3e/Acvr1c/Zeb2/Zmynd8/Adgrb1/Srgap3/Patz1/Ilk/Plcb1/Mef2c/Cxcl12/Stard13/Phldb2/Nrp1/Sulf1/Clasp1/Ccl28/Ptn/Padi2/Mctp1/Limch1/Arrdc3/Mecp2/Cd200/Nf1/Atp2b4/Pfn2/Adarb1/Tpm1/Trp53inp1/Rbbp7/Ogt/Clasp2/Tgfbr1/Dnaja4/Krit1/Abr/Nisch/Acvrl1/Magi2/Sema3b/Sema6b/Dab2ip/Cers2/Rac1/Sema4d/Akt1/Rap2a/Serpinf1/Tet1/Ap1ar/Rgcc/Gtpbp4/Dlc1/Fuz/Hdac2/Sema4a/Sema5a/Calr/P…	329
BP	GO:1904951	positive regulation of establishment of protein localization	329	17579	0.0187155	364/28905	0.903846153846154	1.4861865337575	11.6293864741522	2.00132448564227e-37	1.36174331317806e-35	2.26853733940392e-36	Cep131/Atp2c1/Pla2g6/Myh10/Flna/Prkcb/Lrp1/Ptgs2/Eif3e/Rapgef4/Arf1/Vamp2/Myo18a/Cdc42/Ppia/Ano1/Asph/Acsl3/Pcsk1/Plcb1/Tpr/Prr5l/Mapk1/Zdhhc2/Ctdspl2/Fbxw7/Tmem30a/Ank3/Trem2/Prkce/Mtcl1/Cct7/Ppp3cb/Vps35/Hcfc1/Pcm1/Cep295/Acsl4/Ttn/Adcy10/Atp13a2/Sirt1/Actr3/Frmd4a/Ptbp1/Cd38/Gpr68/Rapgef3/Oxct1/Nlgn2/Kcnb1/Sybu/Ywhae/Ppid/Tcf7l2/Hsp90aa1/Cct6a/Cacna1d/Rac1/Apbb1/Ptpn5/Akap5/Itgam/Pfkm/Nadk/Tcp…	329
BP	GO:0006913	nucleocytoplasmic transport	329	17579	0.0187155	359/28905	0.916434540389972	1.50688551055078	12.0398825190665	1.25874000888847e-40	1.16235648820787e-38	1.93637748735775e-39	Ppp3ca/Il33/Kpna2/Npm1/Ppp3r1/Nup37/Flna/Fam53b/Ptgs2/Ddx5/Tpr/Khdrbs1/Mapk1/Srsf3/Ctdspl2/Akirin2/Abce1/Ankrd54/Uhmk1/Kpna1/Pkia/Desi1/Nf1/Wnk1/Ipo7/Anp32a/Ifi27/Phip/Atxn1/Rapgef3/Ranbp2/Nxt2/Ssb/Ywhae/Ahcyl1/Xpo1/Ipo11/Hsp90aa1/Mdfic/Kpna4/Akt1/Thoc2/Ptpn5/Akap5/Akap1/Calr/Prkcd/Apod/Prickle1/Park7/Tardbp/Cdh1/Chtop/Kpnb1/Jup/Smo/Emd/Supt6/Ranbp3/Shh/Prkd1/Cse1l/Cdkn1b/Ier3/Kpna6/Phb2/Mapk14/T…	329
BP	GO:0051169	nuclear transport	329	17579	0.0187155	359/28905	0.916434540389972	1.50688551055078	12.0398825190665	1.25874000888847e-40	1.16235648820787e-38	1.93637748735775e-39	Ppp3ca/Il33/Kpna2/Npm1/Ppp3r1/Nup37/Flna/Fam53b/Ptgs2/Ddx5/Tpr/Khdrbs1/Mapk1/Srsf3/Ctdspl2/Akirin2/Abce1/Ankrd54/Uhmk1/Kpna1/Pkia/Desi1/Nf1/Wnk1/Ipo7/Anp32a/Ifi27/Phip/Atxn1/Rapgef3/Ranbp2/Nxt2/Ssb/Ywhae/Ahcyl1/Xpo1/Ipo11/Hsp90aa1/Mdfic/Kpna4/Akt1/Thoc2/Ptpn5/Akap5/Akap1/Calr/Prkcd/Apod/Prickle1/Park7/Tardbp/Cdh1/Chtop/Kpnb1/Jup/Smo/Emd/Supt6/Ranbp3/Shh/Prkd1/Cse1l/Cdkn1b/Ier3/Kpna6/Phb2/Mapk14/T…	329
MF	GO:0005525	GTP binding	324	17358	0.0186657	363/28396	0.892561983471074	1.46014460667385	11.0646694382134	1.24918496667893e-33	5.97295478512037e-32	1.44642469825982e-32	Ak4/Tuba1a/Arhgap5/Tubb2b/Dnm1/Rnf112/Irgm2/Arf1/Eef1a1/Arl5b/Cdc42/Tuba1b/Dapk1/Rab6a/Rab40c/Gbp2b/Mfn2/Ehd3/Rab7/Arl6/Ola1/Rab10/Rab28/Mras/Rap1a/Gnal/Rab1a/Rragd/Fpgt/Gfm2/Srp54a/Rab14/Eif2s3x/Hsp90aa1/Rnd1/Nme1/Rac1/Rasl10a/Arhgap35/Rap2a/Rab3c/Rab36/Arl8b/Gnaz/Gnl1/Gtpbp4/Rap1b/Rab5a/Spag1/Gnai3/Gna12/Rab5b/Rnd2/Tubb6/Tubb5/Rtcb/Rab34/Rhoc/Rab8a/Rab3b/Ralb/Eif2b2/Gtpbp3/Rhoa/Rala/Gm266/Thg1l…	324
BP	GO:0042060	wound healing	328	17579	0.0186586	373/28905	0.879356568364611	1.44591851689966	10.7989515791358	1.18322032776982e-31	4.55258107065721e-30	7.58417540920129e-31	Hmgb1/F5/Myh10/Flna/Plec/Sdc4/Aqp1/Rreb1/Pdgfra/Bloc1s6/Ppia/Fgfr1op2/Slc12a2/Stxbp1/Phldb2/Anxa5/Prdx2/Clasp1/Prkce/Cfh/Pip5k1c/Pla2g4a/Dcbld2/Ddr1/Tsku/Syt7/Pard3/Dmtn/Nf1/Fn1/Serpine2/Tpm1/Hps5/Clasp2/Lyst/Adra2b/Cd9/Dst/Ap3b1/Prcp/Acvrl1/Arhgap35/Serpind1/Arl8b/Prkcd/Pdia4/Hps4/Enpp4/Apoe/Cldn1/Pparg/Pdgfb/Chmp1a/Fkbp10/Ppard/Scrib/Axl/Shh/Cnn2/Chmp2b/Hmox1/Chmp2a/Arhgef19/Cav1/Elk3/Coro1b/En…	328
MF	GO:0003729	mRNA binding	323	17358	0.0186081	402/28396	0.803482587064677	1.31441937678814	7.96187644209299	5.78966657872171e-17	9.00537295557798e-16	2.18076217359587e-16	Rps13/Hnrnpc/Rps7/Noct/Fus/Myh10/Rps2/Aqr/Stau2/Rbfox1/Rc3h1/Pum2/Ddx5/Rpl5/Eef1a1/Hnrnpk/Srrm2/Eif4g1/Larp4b/Tpr/Khdrbs1/Exosc9/Peg10/Purb/Srsf3/Fubp1/Pcf11/Elavl4/Cpeb4/Serbp1/Hnrnpu/Rps3/Copa/Celf5/Secisbp2l/Mecp2/Myef2/Rc3h2/Rnps1/Ptbp1/Srsf7/Rps26/Rpl30/Srsf4/Eif4g2/Hnrnpa1/Cstf2t/Etf1/Msi2/Celf2/Ssb/Ptbp2/Zfp638/Celf1/Syncrip/Ptbp3/Taf15/Sf3b1/Tsn/Eif4g3/Caprin1/Rpl7/Ddx3x/Nova2/Hsp90aa1/G3…	323
MF	GO:0042578	phosphoric ester hydrolase activity	323	17358	0.0186081	353/28396	0.915014164305949	1.49687419112984	11.7800501510042	6.29034722122094e-39	5.80059875899731e-37	1.40468655992678e-37	Ppp3ca/Enpp2/Ublcp1/Noct/Hddc3/Ppp3r1/Plcxd2/Tns1/Ptprd/Gnb1/Pde10a/Pdp1/Pde1a/Hdhd2/Ptprs/Plcb1/Ptpn4/Nt5dc1/Bpnt1/Ctdspl2/Plppr4/Dusp12/Ppp1cb/Eya3/Ppp3cb/Pde4d/Inpp4a/Cnp/Ptprf/Plch2/Plch1/Dnajc6/Phlpp2/Inpp5e/Cdc14b/Inpp5f/Pptc7/Plcl1/Mtmr2/Mtmr1/Ptp4a1/Synj2/Ptprn/Mtm1/Ptprn2/Acp1/Inppl1/Ptpn5/Plppr5/Pde4a/Pld3/Ptprr/Nt5dc3/Ptprc/Ppm1e/Ptpn2/Ppp2r5a/Ppp6c/Ptpra/Ptp4a2/Hddc2/Ocrl/Acp2/Mdp1/Pp…	323
BP	GO:0046942	carboxylic acid transport	327	17579	0.0186017	374/28905	0.874331550802139	1.43765592331394	10.6132377621317	1.75756155228712e-30	5.97940940735996e-29	9.96113832681286e-30	Fabp5/Pla2g6/Slc7a2/Psap/Atp1a3/Nfe2l1/Gfap/Lrrc8d/Ptgs2/Slco2b1/Ntrk2/Myo6/Folr1/Acsl3/Slc1a3/Slco1a4/Slc12a2/Stxbp1/Slc38a6/Slc7a14/Slc1a2/Grm1/Rbp1/Slc5a6/Pla2g4a/Slco1c1/Bdnf/Acsl6/Acsl4/Nf1/Arl6ip1/Nr3c1/Slc7a10/Rgs4/Arhgef11/Slc17a5/Slc6a17/Slc6a7/Slc17a7/Abcd3/Slc38a1/Slc1a1/Cacnb4/Akt1/Grm7/Gabbr1/Mapk9/Cacna1a/Slc25a12/Slc36a1/Ace/Prkcd/Snca/Abcc10/Acacb/Apoe/Pparg/Plin2/Slc7a7/Slc46a1/A…	327
MF	GO:0051020	GTPase binding	321	17358	0.0184929	337/28396	0.952522255192878	1.55823378030055	12.927678793297	2.44617734720105e-49	5.26335825872759e-47	1.27458714406792e-47	Eno1b/Eno1/Arhgap44/Myo5b/Flna/Plekhg1/Diaph2/Gnb1/Rapgef4/Dennd1b/Itpka/Nckap1/Cyfip2/Ambra1/Picalm/Usp33/Eps8/Ankfy1/Tbc1d30/Rabgap1l/Mfn2/Dock10/Pex5l/Ppp1r9a/Odf2/Rab7/Dennd5b/Sptbn1/Cyfip1/Rims3/Iqgap2/Git2/Rilpl2/Rusc2/Abi2/Erc1/Arhgef2/Sytl1/Sytl2/Ipo7/Rims1/Rab11fip2/Ranbp2/Rap1a/Rragd/Gria1/Tbc1d20/Llgl1/Ptprn/Dennd5a/Sgsm2/Xpo1/Ipo11/Stoml2/Hsp90aa1/Gdi1/Rabgap1/Fmnl1/Sgsm1/Evi5/Rph3a/R…	321
BP	GO:0009100	glycoprotein metabolic process	325	17579	0.018488	353/28905	0.920679886685552	1.5138660973119	12.1019911126105	2.91315044798602e-41	3.03719427351317e-39	5.05968235702835e-40	Pcsk6/Il33/Trak2/Slc4a10/Plcb1/Slc35c2/Itm2b/Sulf1/Hexb/Acer2/Dsel/Dhdds/Fut9/Rpn2/Alg1/Tusc3/Necab3/Ndst4/Csgalnact1/Mgat1/Man2a2/Man1a/St6galnac4/Ndst3/Mgat4a/Ogt/Dolpp1/Rab1a/Tm9sf2/B3galt5/Fbxo2/Tcf7l2/St6galnac6/Gnptab/Fut8/Itm2c/Necab1/Pgm3/Mgat4c/Extl1/Tet1/Atp7a/Cst3/Mgat5/Alg13/St8sia1/Hyal1/Dpy19l4/Galntl6/Galnt1/Naglu/Ppard/Prkcsh/St8sia6/Ncstn/Plod3/Sgsh/Ctnnb1/Man1a2/Derl3/Chp1/Galns…	325
BP	GO:0072001	renal system development	324	17579	0.0184311	359/28905	0.902506963788301	1.4839845149497	11.495922806533	1.4964409974729e-36	8.98834861192296e-35	1.49737503745394e-35	Ppp3ca/Epha4/Tsc1/Psap/Aqp1/Dlg5/Ctnnd1/Gatm/Pdgfra/Bloc1s6/Ilk/Mef2c/Zbtb16/Nrp1/Odc1/Sulf1/Cat/Wfs1/Cfh/Bdnf/Calb1/Nf1/Rrm2b/Spry1/Tgfbr1/Tshz3/Epha7/Fgfr2/Schip1/Fmn1/Cntrl/Qrich1/Dchs2/Wwtr1/Tbc1d32/Ace/Plxnd1/Dlg1/Ttc8/Nfia/Prickle1/Pds5a/Lgr4/Glis2/Cux1/Comt/Pdgfb/Sox9/Pcnt/Anxa4/Efnb2/Itga3/Smo/Shh/Pgf/Nid1/Ctns/Ctnnb1/Rhoa/Id3/Crlf1/Hdac5/Bmp7/Ap1b1/Dll1/Lama5/Aph1a/Ift27/Wnt9b/Ap2b1/Traf…	324
CC	GO:0005769	early endosome	324	17608	0.0184007	355/28618	0.912676056338028	1.4833577567175	11.5890315894074	1.16263294236769e-37	4.54589480465768e-36	9.0562987089694e-37	Hmgb1/Pla2g4e/Epha4/Trf/Lrp1/Eps15/Bok/Trak2/Ntrk2/Ctss/Picalm/Clcn3/Mapk1/Ankfy1/Nrp1/Wdfy1/Rabgap1l/Tmem30a/Ehd3/Vps35/Parm1/Vps41/Lamp5/Mon2/Tmem230/Steap2/Ap1s2/Snx8/Nipa1/Furin/Rps6kc1/Wipf3/Atp9a/Pla2g4b/Inpp5f/Hps5/Rap1a/Nsg2/Slc9a6/Rab1a/Gria1/Wdr81/Llgl1/Ap3b1/Rab14/Slc1a1/Rac1/Sh3gl2/Slc31a1/Hspd1/Mib2/Rab11fip5/H2-T22/Atp7a/Vamp3/Nipa2/Itch/Rab5a/Sorl1/Slc11a2/Pld3/Clcn4/Apoe/Map2k1/Tp…	324
BP	GO:0045787	positive regulation of cell cycle	323	17579	0.0183742	359/28905	0.899721448467967	1.47940431582949	11.3871308640263	8.86757135071473e-36	4.98434619226261e-34	8.30345582771732e-35	Hmgb1/Npm1/Prox1/Cdc42/Eif4g1/Plcb1/Tpr/Ccnd1/Pafah1b1/Prkce/Dynlt3/Hnrnpu/Cdc73/Cep295/Wnk1/Rrm2b/Phip/Cdc14b/Tcf3/Ubxn2b/Smc4/Fen1/Ankrd17/Rdx/Eif4g3/Abl1/Usp19/Fgfr2/Anapc7/Atrx/Ddx3x/Meis2/Smc2/Wiz/Met/Akt1/Azin1/Rgcc/Crebbp/Cit/Calr/Dtl/Igf2/Ube2e2/Hyal1/Lef1/Poc1a/Ccnd2/Pdgfb/Kat2b/Poldip2/Camk2b/Paf1/Dusp3/Brd4/Rad23a/Stat5b/Phb2/Trp53/App/Igf1r/Cdc20/Cdk4/Rad51c/Rhoa/Dazl/Fnta/Dyrk3/Cul4a…	323
BP	GO:0007517	muscle organ development	323	17579	0.0183742	385/28905	0.838961038961039	1.37949649190334	9.33901662383972	2.84918797905705e-23	4.85940662180073e-22	8.0953181574097e-23	Ppp3ca/Rbfox1/Plec/Zbtb18/Ddx5/Etv1/Adgrb1/Bcl9/Prox1/Heg1/Meg3/Mef2c/Mbnl1/Ly6e/Ppp3cb/Bdnf/Ttn/Skil/Sirt1/Nf1/Homer1/Fkbp1a/Adarb1/Cops2/Tpm1/Creb1/Ube4b/Tgfbr1/Cntnap1/Foxp1/Usp19/Fgfr2/Mtm1/Tcf7l2/Foxn2/Met/S1pr1/Cryab/Btbd1/Sox11/Cntfr/Rbpj/Hdac4/Chkb/Igf2/Lef1/Tnni1/Akirin1/Cav2/Col6a1/Mef2d/Flot1/Fxr1/Naglu/Smo/Emd/Srpk3/Vrk3/Shh/Disp1/Hlf/Sin3b/Mapk14/Ldha/Klf5/Vps54/Epor/Ctnnb1/Cav1/Rhoa…	323
MF	GO:0044389	ubiquitin-like protein ligase binding	318	17358	0.0183201	357/28396	0.890756302521008	1.4571906882352	10.9012376575368	1.25329593700082e-32	5.57932777471744e-31	1.35110306094099e-31	Hspa8/Gpi1/Atp6v0c/Herc2/Prdx6/Bok/Rpl5/Rffl/Tuba1b/Ambra1/Patz1/Ube2d3/Pink1/Prr5l/Hltf/Zfp746/Fbxw7/Rpl23/Traf3/Wfs1/Mfn2/Gabarap/Cacul1/Ubb/Rtn4/Dnaja1/Abi2/Pdlim2/Ywhaz/Kdm4a/Tnk2/Cul2/Psma3/Spop/Ccdc50/Tgfbr1/Ywhae/Bag1/Sumo2/Prkar2a/Usp19/Ptprn/Triobp/Usp25/Hsp90aa1/Clu/Gpr37/Dlg3/Bag4/Apbb1/Hspd1/Cbs/Hspa5/Grik2/Sipa1l1/Tcp1/Usp9x/Itch/Per3/Cul9/Calr/Cul5/Cct2/Ngfr/Dbt/Dazap2/Acvr1b/Ckb/Sm…	318
BP	GO:1901990	regulation of mitotic cell cycle phase transition	322	17579	0.0183173	347/28905	0.927953890489914	1.52582667982314	12.2766885815567	7.56978584719954e-43	9.23228221062223e-41	1.53801209963955e-41	Smarcc2/Gigyf2/Arid1a/Eif4g1/Ambra1/Plcb1/Tpr/Ccnd1/Atm/Pbrm1/Smarca2/Cdc73/Zfp207/Pkia/Rint1/Acvr1/Rrm2b/Taok1/Cdc14b/Trim39/Tcf3/Brcc3/Smarca4/Ankrd17/Smarcc1/Rdx/Anapc7/Ccnh/Nabp1/Ddx3x/Cacnb4/Akt1/Tpra1/Brsk1/Actl6a/Rgcc/Crebbp/Psme1/Dpf2/Dtl/Dlg1/Zfyve19/Ube2e2/Hyal1/Kcnh5/Ccnd2/E2f1/Smarcb1/Babam1/Cdkn1b/Ier3/Aven/Brd4/Phb2/Bid/Trp53/App/Tfap4/Cdc20/Cdk4/Ik/Rad51c/Pten/Chfr/Cul4a/Cul4b/Brca…	322
CC	GO:0016607	nuclear speck	322	17608	0.0182871	369/28618	0.872628726287263	1.41826947347165	10.2268343259466	2.05488819384076e-28	3.6520967445079e-27	7.27568068632615e-28	Slu7/Pla2g6/Npm1/Zbtb18/Chd5/Rreb1/Ddx5/Dennd1b/Srrm2/Csnk1a1/Plcb1/Mef2c/Ak6/Zbtb16/Srsf3/Ppih/Nr4a2/Prpf3/Ppp1r16b/Malat1/Cnot7/S100pbp/Cmya5/Morf4l1/Uhmk1/Hnrnpu/Api5/Bnip3l/Snurf/Srsf7/Srsf4/Setd1a/Srsf2/Pip5k1a/Rbm39/Spop/Nr3c1/Srsf5/Baz2a/Wbp11/Srsf11/Smc4/Dgkq/Ep400/Sf3b1/Il16/Ogg1/Dyrk1a/Atp6v0a1/Bclaf1/Rtel1/Cacnb4/Limk1/Cd2bp2/Maml1/Srsf10/Son/Ehmt2/Srsf1/Mapk9/Trip12/Zc3h14/Scaper/Hdac…	322
BP	GO:0051098	regulation of binding	321	17579	0.0182604	361/28905	0.889196675900277	1.46209852192374	11.0069892593106	3.74652426360091e-33	1.63631978648083e-31	2.72595613205102e-32	Hmgb1/Eno1/Ppp3ca/Cyld/Epha4/Lrp1/Eif3e/Btaf1/Stmn1/Hjurp/Cdc42/B2m/Eif4g1/Usp33/Tdg/Fbxw7/Hopx/Nucks1/Wapl/Carm1/Bdnf/Tmed2/Ptprf/Gpsm1/Rest/Ide/Nfib/Aktip/Add2/Nes/Plcl1/Ckmt1/Tgfbr1/Smarca4/Zbtb7a/Krit1/Cycs/Atp2a2/Abl1/Tcf7l2/Nme1/1810037I17Rik/Met/Akt1/Ttbk2/Gtpbp4/Usp9x/Add1/Plxnd1/Rock1/Hdac4/Park7/Zfp462/Lef1/Snapin/Tmem132a/Apoe/Lhx2/Dazap2/Pparg/Pdgfb/E2f1/Hip1r/Calm1/Flot1/Smo/Tiam1/Sh…	321
BP	GO:0032956	regulation of actin cytoskeleton organization	321	17579	0.0182604	359/28905	0.894150417827298	1.47024391758906	11.1695469790128	2.84312016555427e-34	1.36132805556613e-32	2.26784555895674e-33	Capza1/Arhgap44/Shank1/Tsc1/Myadm/Stau2/Flna/Tmsb4x/Sdc4/Synpo2/Arhgef10l/Slc4a2/Gpm6b/Lrp1/Capza2/Arf1/Stmn1/Prox1/Cdc42/Gmfb/Nckap1/Cyfip2/Sptan1/Ilk/Mef2c/Eps8/Phldb2/Nrp1/Mlst8/Clasp1/Tenm1/Prkce/Mfn2/Ppp1r9a/Synpo/Sptbn1/Cyfip1/Dstn/Iqgap2/Abi2/Add3/Dmtn/Limch1/Twf2/Cgnl1/Lats1/Actr3/Tmsb15b1/Add2/Pfn2/Taok1/Tpm1/Ccdc88a/Rapgef3/Myoc/Clasp2/Bcas3/Tgfbr1/Rgs4/Gba2/Tmsb10/Rdx/Abl1/Fscn1/Dixdc1…	321
BP	GO:0009895	negative regulation of catabolic process	320	17579	0.0182035	353/28905	0.906515580736544	1.49057584966095	11.5534856331543	4.45301499729561e-37	2.90750393358776e-35	4.84363034793557e-36	Hnrnpc/Rps7/Dbi/Noct/Mt3/Fus/Tsc1/Grin2a/Flna/Adgrb1/Rpl5/Prmt6/Csde1/Eif4g1/Larp4b/Clec16a/Pink1/Svip/Rpl23/Mlst8/Elavl4/Ncor1/Trem2/Mtch2/Hnrnpu/Vps35/Kdm4a/Wnk1/Atp2b4/Furin/Map1a/Ptbp1/Serpine2/Eif4g2/Usp7/Cyp51/Ogt/Lzts1/Paip1/Stk38l/Trim39/Mtmr2/Rragd/Smarcc1/Syncrip/Taf15/Usp19/Mtm1/Usp25/Dab2ip/Akt1/Azin1/Ehmt2/Srsf1/Ctsa/Usp9x/Oaz1/Cst3/Sorl1/Slc25a12/Mycbp2/Hdac4/Git1/Nampt/Park7/Snca/S…	320
BP	GO:0019216	regulation of lipid metabolic process	320	17579	0.0182035	377/28905	0.848806366047745	1.39568507939075	9.63435100931186	7.50971014217033e-25	1.54104020187267e-23	2.56722923155898e-24	Dbi/Fabp5/Pla2g6/Lonp2/Psap/Nfe2l1/Ptgs2/Arf1/Ncoa2/Prox1/Acsl3/Mlst8/Gk/Ncor1/Trem2/Prkce/Pla2g4a/Dkkl1/Rest/Acsl4/Sirt1/Abca3/Fmo2/Ubr4/Hpgd/Tbl1xr1/Nr3c1/Creb1/Ogt/Mtmr2/Mtmr1/Insig1/Dgkq/H6pd/Clstn3/Tcf7l2/Cnep1r1/Cers2/Akt1/Bcl11b/Samd8/Acadl/Golm1/Mapk9/Sorl1/Nr1h2/Prkcd/Apod/Ppp2r5a/Snca/Igf2/Acacb/Apoe/Pparg/Pdgfb/Sox9/Kat2b/Cideb/Abcd1/Nr1h3/Ppard/Angptl4/Sec14l2/Insig2/Stat5b/Phb2/Lpcat…	320
BP	GO:0141091	transforming growth factor beta receptor superfamily signaling pathway	320	17579	0.0182035	359/28905	0.891364902506964	1.46566371846884	11.0607550365061	1.54046522915923e-33	7.01237129667976e-32	1.168195648206e-32	Prdm16/Ecsit/Zfp423/Sdcbp/Lrp1/Ddx5/Acvr1c/Zeb2/Nrep/Folr1/Ilk/Peg10/Ctdspl2/Sulf1/Megf8/Tgfbr2/Sostdc1/Skil/Sirt1/Lats1/Furin/Acvr1/Hpgd/Itgb8/Fam89b/Spry1/Rbbp7/Creb1/Ogt/Pdcd4/Lats2/Tgfbr1/Zbtb7a/Zfp451/Abl1/Acvrl1/Magi2/Tcf7l2/Trim33/Fut8/Htra1/Hspa5/Tet1/Bmpr1b/Crebbp/Sox11/Fbn2/Usp9x/Snx25/Pxn/Hdac2/Sorl1/Ube2o/Hivep1/Adam9/Ltbp1/Rbpj/Nfia/Nrros/Lef1/Cav2/Pparg/Acvr1b/Itga3/Spi1/Sfrp4/Stk11…	320
BP	GO:0016358	dendrite development	319	17579	0.0181467	328/28905	0.972560975609756	1.59917373001877	13.5962501769227	1.09994403295842e-56	1.01571974700618e-53	1.69209435446085e-54	Trpc6/Ppp3ca/Epha4/Arhgap44/Shank1/Ngef/Myo5b/Eef2k/Cc2d1a/Stau2/Dclk1/Tbc1d24/Dlg5/Slc12a5/Ptprd/Rapgef4/Arf1/Zmynd8/Trak2/Ntrk2/Hnrnpk/Myo6/Itpka/Cdc42/Kif1a/Celsr2/Picalm/Ilk/Ptprs/Mef2c/Kalrn/Pafah1b1/Map2/Nrp1/Ppfia2/Abi1/Elavl4/Mfn2/Dock10/Ppp1r9a/Zfp365/Sez6/Prex2/Actr2/Pbrm1/Cyfip1/Carm1/Mpdz/Ptn/Bdnf/Abi2/Tmem106b/Ptprf/Acsl4/Mecp2/Adgrb3/Actr3/Pdlim5/Map1a/Ywhah/Reln/Ube3a/Eif4g2/Btbd3/…	319
BP	GO:0006417	regulation of translation	318	17579	0.0180898	364/28905	0.873626373626374	1.43649640648901	10.4408186018811	1.56133903894133e-29	4.99628492461226e-28	8.32334464219376e-29	Npm1/Tsc1/Eef2k/Gapdh/Eif3e/Trim2/Sh3bgrl/Pum2/Gigyf2/Rpl5/Csde1/Eif4g1/Larp4b/Dapk1/Tpr/Khdrbs1/Pink1/Bzw1/Mapk1/Elavl4/Wfs1/Cpeb4/Cnot7/Abce1/Serbp1/Uhmk1/Hnrnpu/Rps3/Cyfip1/Tmed2/Grm5/Secisbp2l/Ptbp1/Eif4g2/Inpp5e/Grb7/Etf1/Ogt/Paip1/Msi2/Cnot2/Enc1/Ssb/Eif2ak4/Syncrip/Eif4g3/Caprin1/Ddx3x/Cnot3/Ngrn/Nhlrc3/Cpeb3/Eif2a/Cnot1/Akt1/Cnbp/Larp4/Pkm/Coa3/Cnot8/Unk/Calr/Mapkapk5/Dnajc1/Dhx36/Lsm14a/…	318
BP	GO:0052547	regulation of peptidase activity	318	17579	0.0180898	434/28905	0.732718894009217	1.20480343770046	5.35572815354932	2.71875086266899e-08	1.03826322010049e-07	1.72964967783155e-08	Hmgb1/Apaf1/Epha4/Mbp/Birc6/Serpina3n/Spink8/Gapdh/Aqp1/Ptgs2/Serpini1/Bok/Acvr1c/St18/Ctss/Rffl/Ints1/Asph/Cyfip2/Picalm/Dapk1/Serpinb6a/Acer2/Dnajb6/Mtch2/Rps3/Ctsh/Rest/Atp13a2/Sirt1/Furin/Spock3/Psma3/Arl6ip1/Serpine2/Fnip1/Naip2/Cycs/Tbc1d10a/Epha7/Ddx3x/Xiap/Slc1a1/Akt1/Hspd1/Cryab/Serpinf1/Serpind1/Dlc1/Psme1/Cst3/Antxr1/Slc11a2/Rnf7/Park7/Snca/Gsn/Ngfr/Wnt9a/Cdh1/Pparg/Serpinb8/Hip1r/Bcap…	318
BP	GO:0051235	maintenance of location	317	17579	0.0180329	366/28905	0.866120218579235	1.42415409966624	10.1737863855734	6.24326159388963e-28	1.71001876876706e-26	2.84873176206472e-27	Dbi/Mt3/Flna/Cds2/Tmsb4x/Calm2/Acvr1c/Lpl/Asph/Plcb1/Pink1/Pafah1b1/Ank3/Hexb/Trem2/Prkce/Cds1/Pex5l/Grik5/Hnrnpu/Pde4d/Fth1/Tmed2/Plch2/Plch1/Twf2/Sirt1/Lats1/Tmsb15b1/Fkbp1a/Ghitm/Ccdc88a/Vstm2a/Ank2/Ywhab/Tmsb10/Insig1/Syne1/Vps13c/Clstn3/Abl1/Slc17a7/Akt1/Hspa5/Fbn2/Capn3/Sorl1/Casq2/Nr1h2/Ltbp1/Ptprc/Nrros/Park7/Ptpn2/Snca/Acacb/Apoe/Gsn/Npsr1/Diaph1/Scin/Pparg/Plin2/Gm2a/Hk2/Calm1/Cideb/Nag…	317
CC	GO:0098687	chromosomal region	317	17608	0.0180032	377/28618	0.840848806366048	1.36661807931529	9.06187202421783	4.66288642373133e-22	5.13574251177169e-21	1.02313890394698e-21	Smarcc2/Nup37/Hjurp/Csnk1a1/Tpr/Dctn1/Pafah1b1/Cbx3/Sycp1/Clasp1/Dnmt3a/Atm/Mtcl1/Dynlt3/Ppp1cb/Trappc12/Hnrnpu/Cbx5/Pbrm1/Fbxw11/Tox4/Tnks2/Zfp207/Kdm4a/H3f3a/Bod1/Ckap5/Rbbp7/Clasp2/Smc1a/Dclre1b/Smc4/Fen1/Smarca4/Orc4/H3f3b/Smarcc1/Xpo1/Atrx/Nabp1/Rtel1/Smarca5/Thoc2/Actl6a/Crebbp/Hdac2/Sugt1/Ppp2r5a/Stag2/Dhx36/Gpatch11/Dctn6/Kat2b/Chmp1a/Smarcb1/Zfp276/Baz1b/Ercc1/Dnmt1/Chmp2b/Chmp2a/Ctcf/Lr…	317
BP	GO:0055074	calcium ion homeostasis	316	17579	0.017976	354/28905	0.892655367231638	1.46778561862623	11.0325426146394	2.01160064650846e-33	8.90615519111691e-32	1.48368238022938e-32	Trpc6/Dbi/Atp2c1/Flna/Prkcb/Kl/Calm2/Eif3e/Bok/Asph/Atp2b2/Plcb1/Atp2b1/Trpv4/Stim2/Wfs1/Hexb/Prkce/Mfn2/Fgfr3/Synpo/Pde4d/Calb1/Erc1/Plch2/Erc2/Plch1/Atp13a2/Atp2b4/Fkbp1a/Ghitm/Nptn/Slc24a2/Clstn1/Micu1/Ank2/Ywhae/Atp2a2/Abl1/Slc24a3/Stoml2/Atp1b1/Snx10/Cacnb4/Micu3/Grik2/Atf4/Capn3/Casq2/Ptprc/Sv2b/Cul5/Snca/Apoe/Npsr1/Diaph1/Cav2/Ncs1/Calm1/Tcirg1/Ccdc47/Bcap31/Prkd1/Sri/Calb2/Gstm7/Mcoln1/Ap…	316
MF	GO:0061630	ubiquitin protein ligase activity	312	17358	0.0179744	347/28396	0.899135446685879	1.47089815324877	11.0677315596806	6.77223348405217e-34	3.64289726162973e-32	8.82172519633112e-33	Med23/Herc2/Rc3h1/Rnf112/Trim2/Rffl/Cdc42/Ube2d3/Hltf/Rnf44/Fbxw7/Traf3/Ube3b/Rnf128/Mib1/Trim12a/Fbxw11/Rnf10/Rnf123/Rc3h2/Ubr4/Ube3a/Rpgr/Ppil2/Cbl/Ube4b/Trim30d/Trim39/Pja2/Fbxo2/Ankib1/Nfx1/Xiap/Trim33/Nhlrc3/Trim59/Mib2/Rnf2/Rnf13/Pja1/Trim65/Rnft2/Rnf157/Itch/Trip12/Hecw1/Ube2o/Mycbp2/Rnf7/Hectd2/Brap/Mkrn2/Rmnd5b/Rmnd5a/Nosip/Rnf215/Fancl/Traf6/Trim28/Arih2/Birc3/Rnf170/Rnf168/Rnf166/Chfr/…	312
BP	GO:0009615	response to virus	315	17579	0.0179191	377/28905	0.835543766578249	1.37387750002527	9.10336845471576	3.87599247763889e-22	5.96533699415662e-21	9.93769499905911e-22	Il33/Lgals8/Irgm2/Arf1/Ifnar1/Zmynd11/Traf3/Gbp2b/Cnot7/Bnip3l/Trim12a/Serinc5/Itgb8/Trim30d/Crebzf/Lyst/Eif2ak4/Ifit1bl1/Ddx3x/Hsp90aa1/Htra1/Fv1/Crebbp/Trim65/Polr3e/Mid2/Agbl4/Itch/Uri1/Akap1/Ptprc/Dhx15/Hyal1/Dhx36/Lsm14a/Polr3d/Clpb/Il17ra/Irf3/Abcf3/Phb2/Irf5/Ddx56/Traf6/Mapk14/Trim28/Bcl2l1/Hyal2/Cd40/Rnf135/Serinc3/Dhx58/G3bp1/Irf1/Traf3ip2/Nmbr/Ifngr1/Ddit4/Tbk1/Hcfc2/Rsad2/Ncbp3/Map3k14…	315
BP	GO:0050769	positive regulation of neurogenesis	315	17579	0.0179191	330/28905	0.954545454545455	1.56955096215009	12.9638566160347	1.00513601308766e-49	3.19407821822135e-47	5.32103637513099e-48	Id4/Enpp2/Epha4/Il33/Nefl/Myo5b/Eef2k/Stau2/Cx3cr1/Tbc1d24/Gfap/Trf/Rnf112/Ptprd/Lrp1/Zeb2/Ntrk2/Itpka/Picalm/Ilk/Cxcl12/Kalrn/Pafah1b1/Arhgap32/Nrp1/Il6st/Mfn2/Megf8/Zfp365/Actr2/Cyfip1/Ptn/Bdnf/Rtn4/Grm5/Ptprf/Mecp2/Skil/Adcy10/Twf2/Actr3/Mag/Fn1/Serpine2/Reln/Eif4g2/Nptn/Atxn1/Marcks/Map6/Bag1/Bex1/Cux2/Caprin1/Dixdc1/Cdkl3/Gdi1/Sema4d/Met/Limk1/Aspa/Serpinf1/Akap5/Sox11/Hdac2/Ace/Dlg4/Srrt/Pl…	315
BP	GO:1901653	cellular response to peptide	315	17579	0.0179191	346/28905	0.910404624277457	1.49697057083679	11.586039417574	1.86657135647419e-37	1.2973674460483e-35	2.16129314960169e-36	Ppp3ca/Epha4/Atp1a3/Prkcb/Lrp1/Hmga1/Vamp2/Lpl/Ncoa2/Hnrnpk/Ano1/Nr3c2/Plcb1/Car2/Mapk1/Srsf3/Atp2b1/Rpl23/Nr4a2/Anxa5/Trem2/Cacna2d1/Mfn2/Mbd5/Nucks1/Akt3/Cyfip1/Grm5/Rab10/Ptprf/Ide/Arhgef2/Sirt1/Phip/Sp1/Dennd4c/Marcks/Ogt/Insig1/Tbc1d4/Ahcyl1/Smarcc1/Socs2/Zbtb7b/Rac1/Ywhag/Grb14/Akt1/Inppl1/Camk2a/Pkm/Pxn/Cacna1a/Sorl1/C2cd5/Ace/Syap1/Prkcd/Rock1/Sos2/Ptpn2/Igf2/Capn10/Ptpra/Sco1/Map2k1/Cav2…	315
BP	GO:0042326	negative regulation of phosphorylation	315	17579	0.0179191	349/28905	0.902578796561605	1.48410262896713	11.3354625554719	1.37856398896972e-35	7.48826691151284e-34	1.24747541859003e-34	Dbndd2/Spag9/Npm1/Myadm/Nos1/Plec/Cep85/Sirpa/Ppia/Ocln/Heg1/Eif4g1/Prr5l/Gpd1l/Kirrel2/Hnrnpu/Pde4d/Tmed2/Dnaja1/Pard3/Dmtn/Pkia/Sirt1/Nf1/Lats1/Ggnbp2/Adarb1/Atxn1/Inpp5f/Cbl/Cadm1/Spry1/Ogt/Srcin1/Lats2/Bag1/Dgkq/Abl1/Prkar2a/Dab2ip/Sh3gl2/Sema4d/Met/Akt1/Nnt/Wwtr1/Prkcd/Rock1/Hspa4/Ptprc/Ppm1e/Park7/Ptpn2/Ppp2r5a/Snca/Cd300a/Apoe/Tardbp/Pparg/Kat2b/Smo/Chordc1/Pwp1/Ppp2r5d/Prkar2b/Cdkn1b/Ppp5…	315
MF	GO:0140098	catalytic activity, acting on RNA	311	17358	0.0179168	373/28396	0.833780160857909	1.36398326118915	8.87368683945657	4.26000855658176e-21	1.07836687187197e-19	2.6113984340656e-20	Slu7/Noct/Aqr/Ddx5/Pop4/Cnot7/Farsb/Trmt1/Etf1/Eif4a2/Rnaseh2a/Cnot2/Pan3/Helz2/Nsun6/Fen1/Lars2/Ptrh2/Vars2/Eri2/Dhx35/Ddx3x/Dhx30/Trmt2b/Cnot1/Rnmt/Tsen34/Cnot8/Ddx3y/Farsa/Dhx15/Angel2/Dhx36/Rtca/Nsun5/Ern1/Snd1/Ddx18/Rtcb/Qtrt1/Ddx23/Nob1/Wars2/Emg1/Ddx56/Polr2e/Pan2/Cdkal1/Ggt1/Mettl1/Dus3l/Ddx49/Mettl16/Thg1l/Endog/Exosc10/Dhx58/Ddx27/Mrm1/Dhx40/G3bp1/Dalrd3/Hars2/Polr2i/Qrsl1/Ddx50/Supv3l1…	311
BP	GO:0007611	learning or memory	314	17579	0.0178622	335/28905	0.937313432835821	1.54121649559812	12.4129808934838	2.17895798923847e-44	2.99676264732713e-42	4.99232703917348e-43	Dbi/Atp8a1/Shank1/Tanc1/Btbd9/Pla2g6/Tsc1/Grin2a/Atp1a3/Tuba1a/Cx3cr1/Slc12a5/Ptgs2/Gabra5/Gatm/Ntrk2/Nrxn1/Bloc1s6/Amph/Atp1a2/Gmfb/B2m/Picalm/Plcb1/Mef2c/Gabrb3/Snap25/Kalrn/Pafah1b1/Nr4a2/Elavl4/Trem2/Zzef1/Synpo/Pde4d/Ptn/Bdnf/Rcan2/Calb1/Grm5/Abi2/Ap1s2/Mecp2/Adgrb3/Nf1/Map1a/Reln/Ube3a/Nptn/Ckap5/Atxn1/Slc24a2/Rapgef3/Creb1/Fen1/Gria1/Kmt2a/Eif2ak4/Pja2/Cux2/Clstn3/Abl1/Htr7/Nts/Ppp1r1b/Cyp…	314
BP	GO:1902105	regulation of leukocyte differentiation	314	17579	0.0178622	369/28905	0.850948509485095	1.39920738760263	9.61508179745592	8.42174568506661e-25	1.71189195309027e-23	2.85185231242077e-24	Hmgb1/Ppp3ca/Cyld/Prdm16/Smarcc2/Rc3h1/Slc4a2/Atp11c/Arid1a/Ambra1/Car2/Zbtb16/Pias3/Fbxw7/Prdx2/Trem2/Rbp1/Fgfr3/Pbrm1/Smarca2/Fancd2/Itpkb/Tgfbr2/Lrrc17/Nf1/Rc3h2/Rasgrp1/Gpr68/C1qc/Creb1/Smarca4/Smarcc1/Zbtb7a/Foxp1/Ap3b1/Abl1/Hsp90aa1/Zbtb7b/Nme1/Itgam/Kat2a/Actl6a/Hmgb3/Ptprc/Sos2/Ptpn2/Lef1/Braf/Loxl3/Smarcb1/Spi1/Axl/Shh/Brd4/Il7r/Stat5b/Traf6/Hspb1/Ctnnb1/Rhoa/Csf1/Cd83/Nkap/Cul4a/Ada/Irf…	314
BP	GO:0033674	positive regulation of kinase activity	314	17579	0.0178622	355/28905	0.884507042253521	1.45438739725457	10.7318643938173	1.91451517520627e-31	7.11231384628351e-30	1.18484514472838e-30	Prlr/Epha4/Mt3/Mapk8ip3/Npm1/Irgm2/Zeb2/Ntrk2/Pdgfra/Nrxn1/Emp2/Prox1/Ppia/Ccnd1/Fbxw7/Abi1/Tenm1/Trem2/Cab39/Fgfr3/Ddr1/Rps3/Cacul1/Grm5/Abi2/Fgd4/Ltk/Sirt1/Atp2b4/Rasgrp1/Reln/Tead1/Ccdc88a/Ranbp2/Vldlr/Mmd/Srcin1/Adra2b/Abl1/Fgfr2/Mmd2/Tom1l1/Ddx3x/Epha5/Hsp90aa1/Dab2ip/Slc1a1/Met/Akt1/Rgcc/Pxn/Adam9/Syap1/Prkcd/Dlg1/Ptprc/Snca/Cd300a/Zfp91/Map3k12/Map2k1/Ccnd2/Tpd52l1/Pdgfb/Ern1/Unc119/Snx9/A…	314
BP	GO:0031331	positive regulation of cellular catabolic process	312	17579	0.0177484	352/28905	0.886363636363636	1.45744017913937	10.7576533553164	1.19766321797551e-31	4.58088463964126e-30	7.63132651503551e-31	Hmgb1/Noct/Tsc1/Rc3h1/Irgm2/Gigyf2/Csde1/Ambra1/Dapk1/Clec16a/Pink1/Exosc9/Prr5l/Svip/Mlst8/Atm/Cnot7/Hnrnpu/Bnip3l/Gapdhs/Trim12a/Gpsm1/Adcy10/Sirt1/Rc3h2/Scoc/Trp53inp1/Paip1/Trim30d/Cnot2/Pan3/Rb1cc1/Celf1/Pacsin3/Syncrip/Caprin1/Cnot3/Cpeb3/Cnot1/Nnt/Cers1/Supt5/Trim65/Mid2/Cnot8/Itch/Pik3c2a/Pabpc1/Adam9/Prkcd/Rock1/Git1/Snca/Sesn1/Dhx36/Apoe/Map2k1/Tardbp/Larp1/Gnai3/Kat2b/Fxr1/Smo/Abcd1/Sn…	312
BP	GO:0070371	ERK1 and ERK2 cascade	311	17579	0.0176916	371/28905	0.838274932614555	1.37836833308059	9.1381479831918	2.43415801226363e-22	3.78230706520965e-21	6.30097076555085e-22	Hmgb1/Lmo3/Atp6v0c/Epha4/Mt3/Atp1a3/Trf/Lrp1/Pdgfra/Nrxn1/Sirpa/Cxcl12/Mapk1/Nrp1/Fbxw7/Trpv4/Trem2/Fgfr3/Wnk2/Ctsh/Ywhaz/Nf1/Rasgrp1/Fn1/Nptn/Rap1a/Spry1/Epha7/Abl1/Fgfr2/Ndrg2/Dab2ip/Inppl1/Prkd2/Rap1b/Dlg1/Rps6ka6/Ptprr/Mturn/Ptprc/Ptpn2/Braf/Map3k12/Apoe/Map2k1/Npsr1/Pdgfb/Sox9/Vrk3/Tiam1/Dusp3/Phb2/App/Crkl/Epor/Tpbg/Cav1/Apip/Pten/Cnksr3/Myh9/Ccl6/Ccl9/Sema6a/Dusp6/Egfr/Frs2/Havcr2/Dnajc27/…	311
BP	GO:0030522	intracellular receptor signaling pathway	311	17579	0.0176916	356/28905	0.873595505617977	1.43644565048567	10.3227996201664	6.6225978594977e-29	2.01926757376383e-27	3.36391142515697e-28	Hspa8/Lmo3/Fabp5/Slc15a2/Kmt2d/Irgm2/Pum2/Hmga1/Ddx5/Ntrk2/Ncoa2/Arid1a/Nr3c2/Csnk1a1/Ptprs/Mapk1/Wdfy1/Ncor1/Trem2/Ptges3/Carm1/Bdnf/Rtn4/Padi2/Dnaja1/Sirt1/Lats1/Lamp2/Ywhah/Ube3a/Nr3c1/Cnot2/Brcc3/Smarca4/Ywhae/Ankrd17/Zbtb7a/Nagk/Clock/Foxp1/Prcp/Cyp7b1/Ddx3x/Alox8/Cnot1/Akt1/Uba5/Ncor2/Itch/Nek7/Nr1h2/Calr/Park7/Ppp6c/Sec14l1/Lsm14a/Tax1bp1/Pparg/Flot1/Clpb/Prkd1/Ppp5c/Irf3/Phb2/Traf6/Crkl/C…	311
MF	GO:0004175	endopeptidase activity	307	17358	0.0176864	441/28396	0.696145124716553	1.13882572654979	3.68455535164247	0.000112502751689814	0.00032492405465671	7.86843688964432e-05	Pcsk6/Lonp2/Adam22/Psmb5/Yme1l1/Ctss/Pcsk1/Usp33/Capn11/Uqcrc2/Capns1/Ctsh/Nrip3/Ide/Furin/Usp34/Ctso/Adam23/Usp7/Sec11c/Senp6/Htra1/Sppl2a/Usp1/Pamr1/Usp9x/Capn3/Tpp2/Usp12/Adam9/Ace/Ece2/Blmh/Capn10/Psmd14/Mmp11/Afg3l1/Nrip2/Clpp/Ncstn/Thop1/Ctsb/Adam21/Adam19/Ctsk/Ctsz/Tmprss6/Rhbdl3/Psmb6/Ndel1/Tysnd1/Usp15/Rhbdf1/Gzmm/Lgmn/Pitrm1/Ctsl/Plau/Capn7/Bmp1/Gpaa1/Senp5/Lmln/Senp2/Adamts1/Adamts5/Ce…	307
BP	GO:0051146	striated muscle cell differentiation	310	17579	0.0176347	353/28905	0.878186968838527	1.44399535435904	10.456474674242	9.53983338426148e-30	3.09876798974202e-28	5.16225842480798e-29	Ppp3ca/Tanc1/Spag9/Tsc1/Myh10/Plec/Tnnt1/Adgrb1/Pdgfra/Bcl9/Arid1a/Prox1/Mef2c/Cxcl12/Hopx/Mfn2/Ppp3cb/Hnrnpu/Bdnf/Adgrb3/Ttn/Sirt1/Homer1/Pdlim5/Acvr1/Tpm1/Ptgfrn/Nebl/Nr3c1/Rgs4/Cntnap1/Cd9/Mef2a/Foxp1/Flnc/Sorbs2/Csrp1/Met/Akt1/Maml1/Sox6/Kat2a/Capn3/Hdac2/Casq2/Pld3/Mybpc1/Hdac4/Prickle1/Igf2/Lrrc27/Cav2/Ccnd2/Col6a1/Efnb2/Flot1/Naglu/Smo/Shh/Prkd1/Flii/G6pdx/Mapk14/Wdr1/Klf5/Tcap/Fhl2/Hdac5/…	310
BP	GO:0034504	protein localization to nucleus	310	17579	0.0176347	337/28905	0.919881305637982	1.51255299729597	11.7910257570355	3.28365927740661e-39	2.55729802038028e-37	4.26021996295113e-38	Ppp3ca/Il33/Kpna2/Npm1/Ppp3r1/Flna/Dclk1/Fam53b/Ptgs2/Ddx5/Tpr/Mapk1/Zbtb16/Akirin2/Dnajb6/Ppp3cb/Hnrnpu/Otud7b/Tor1aip1/Kpna1/Pkia/Ywhaz/Atp13a2/Sirt1/Nf1/Lats1/Ipo7/Phip/Ranbp2/Ogt/Lats2/Ywhae/Syne1/Zbtb7a/Xpo1/Tcf7l2/Cnep1r1/Ipo11/Hsp90aa1/Mdfic/Kpna4/Mcrs1/Cacnb4/Akt1/Ptpn5/Akap5/Lmnb2/Wwtr1/Crebbp/Srsf1/Akap1/Calr/Prkcd/Apod/Prickle1/Tor1aip2/Park7/Glis2/Tardbp/Cav2/Ngfr/Cdh1/Sox9/Tyk2/Kpnb1…	310
BP	GO:0045862	positive regulation of proteolysis	310	17579	0.0176347	357/28905	0.868347338935574	1.42781613470236	10.1330737212551	8.89767979236437e-28	2.40646871037001e-26	4.00895240149251e-27	Eno1b/Hmgb1/Eno1/Apaf1/Epha4/Il33/Kcne2/Mbp/Ctnnd1/Bok/Acvr1c/St18/Ctss/Asph/Csnk1a1/Cyfip2/Picalm/Dapk1/Fbxw7/Wfs1/Trem2/Acer2/Gabarap/Mtch2/Rps3/Fbxw11/Ctsh/Rest/Sirt1/Agtpbp1/Ogt/Pacsin3/Cycs/Tbc1d10a/Sumo2/Ddx3x/Csnk1e/Clu/Dab2ip/Slc1a1/Eif2a/Akt1/Hspd1/Rnft2/Dlc1/Psme1/Capn3/Oaz1/Fuz/Agbl4/Antxr1/Mapk9/Hdac2/Adam9/Slc11a2/Rnf7/Prickle1/Snca/Ccbe1/Apoe/Gsn/Ngfr/Pparg/Hip1r/Ern1/Bcap31/Bbc3/Sn…	310
BP	GO:0044282	small molecule catabolic process	309	17579	0.0175778	353/28905	0.875354107648725	1.43933730482885	10.3467735783508	4.42249282670157e-29	1.36779873836359e-27	2.27862511292657e-28	Eno1b/Eno1/Gpi1/Dbi/Nudt19/Upp2/Idnk/Lonp2/Nos1/Gapdh/Phyh/Glo1/Acox1/Abhd1/Eci2/Hexb/Bckdhb/Qdpr/Entpd4/Adcy10/Atp2b4/Mgat1/Decr2/Oxct1/Nagk/Acad11/Ddah1/Synj2/Abcd3/Acadsb/Thnsl2/Akt1/Cbs/Adhfe1/Acadl/Pfkm/Pkm/Dpyd/Oaz1/Slc25a12/Echdc1/Amt/Gda/Esd/Blmh/Park7/Enpp4/Pnp2/Nudt3/Acacb/Apoe/Pnkd/Dbt/Abcd1/Ppard/Abhd3/Lipe/Prodh/Crot/Gcdh/Eno2/Etfb/Ldha/Trp53/Adh5/Gcat/Acat2/Hmgcll1/Cyp4f15/Dhdh/Pten…	309
BP	GO:0050803	regulation of synapse structure or activity	309	17579	0.0175778	317/28905	0.974763406940063	1.60279516909964	13.4445195267892	9.13435046100635e-56	6.56049348666056e-53	1.09291702007129e-53	Hspa8/Epha4/Arhgap44/Tanc1/Ngef/Myh10/Nefl/Dgkb/Myo5b/Eef2k/Stau2/Tuba1a/Dlg5/Ptprd/Rapgef4/Zmynd8/Lrrtm4/Adgrb1/Ntrk2/Nrxn1/Adgrl3/Hnrnpk/Cript/Itpka/Cdc42/Kif1a/Eif4g1/Picalm/Ptprs/Mef2c/Gpm6a/Dctn1/Kalrn/Pafah1b1/Ppfia2/Trem2/Mfn2/Malat1/Ppp1r9a/Negr1/Actr2/Vps35/Cyfip1/Rims3/Ptn/Bdnf/C1ql2/Abi2/Ptprf/Adgrl1/Cttnbp2/Mecp2/Adgrb3/Ywhaz/Nf1/Actr3/Slitrk2/Homer1/Setd5/Pdlim5/Cbln1/Reln/Ube3a/Clst…	309
BP	GO:0008544	epidermis development	308	17579	0.0175209	397/28905	0.775818639798489	1.2756719826711	6.89036592967396	6.41595642715473e-13	4.19340165269244e-12	6.98581600231951e-13	Ppp3ca/Dbi/Atp2c1/Psap/Nab1/Plec/Myo7a/Ptgs2/Pum2/Stmn1/Eda/Myo6/Atp2b2/Trps1/Pafah1b1/Ncor1/Fgfr3/Grhl1/Sostdc1/Rest/Fosl2/Nf1/Lats1/Gak/Lats2/Smarca4/Ap3b1/Fgfr2/Triobp/Ldb2/Alox8/Rac1/Met/Akt1/Bcl11b/Ncor2/Atp7a/Satb1/Alox12b/Fuz/Hdac2/Rock1/Rbpj/Lgr4/Clic4/Map2k1/Cldn1/Cux1/Ngfr/Lhx2/Cdh1/Acvr1b/Sox9/Sec24b/Col6a1/Nom1/Naglu/Smo/Ppard/Scrib/Shh/Sfrp4/Plod3/Pias4/Igf1r/Elovl1/Wnt10a/Ctnnb1/Tsg…	308
BP	GO:0001822	kidney development	308	17579	0.0175209	343/28905	0.897959183673469	1.47650663883507	11.0601110371147	8.85709127443521e-34	4.08944557128209e-32	6.81263486747911e-33	Ppp3ca/Epha4/Tsc1/Aqp1/Dlg5/Ctnnd1/Gatm/Pdgfra/Bloc1s6/Ilk/Mef2c/Zbtb16/Nrp1/Odc1/Sulf1/Cat/Wfs1/Cfh/Bdnf/Calb1/Nf1/Rrm2b/Spry1/Tgfbr1/Tshz3/Epha7/Fgfr2/Schip1/Fmn1/Cntrl/Qrich1/Dchs2/Wwtr1/Tbc1d32/Ace/Plxnd1/Dlg1/Pds5a/Lgr4/Glis2/Cux1/Comt/Pdgfb/Sox9/Pcnt/Anxa4/Efnb2/Itga3/Smo/Shh/Pgf/Nid1/Ctns/Ctnnb1/Rhoa/Id3/Crlf1/Bmp7/Ap1b1/Dll1/Lama5/Aph1a/Ift27/Wnt9b/Ap2b1/Traf3ip2/Arid5b/Wdpcp/Id2/Itgb3/Nu…	308
BP	GO:0009416	response to light stimulus	307	17579	0.017464	333/28905	0.921921921921922	1.51590836527409	11.7967437191028	2.35318559902249e-39	1.92164086618874e-37	3.20127443673639e-38	Tanc1/Npm1/Grin2a/Atp1a3/Tuba1a/Cds2/Aqp1/Pcna/Gnb1/Slc4a10/Atp1a2/Slc1a3/Ccnd1/Fbxw7/Cat/Slc1a2/Zzef1/Ppp1cb/Synpo/Ap1s2/Mecp2/Sirt1/Nf1/Rpgr/Nptn/Ckap5/Atxn1/Trp53inp1/Creb1/Ube4b/Kmt2a/Eif2ak4/Nts/Ppp1r1b/Ppid/Meis2/Cacnb4/Akt1/Brsk1/Usp1/Cers1/Crebbp/Map4k3/Mapk9/Per3/Sema5a/Dtl/Prkcd/Hyal1/Braf/Dhx36/Comt/Pparg/Col6a1/Col6a2/Usf1/Tmem161a/Nr2f6/Stk11/Ercc1/Mapk14/Trp53/App/Msh6/Kit/Ctns/Crip…	307
BP	GO:0030111	regulation of Wnt signaling pathway	306	17579	0.0174071	324/28905	0.944444444444444	1.55294195725961	12.4695597142393	2.66135857697362e-45	4.41103124142499e-43	7.34836659714983e-44	Cyld/Atp6v0c/Ttc21b/Fam53b/Lrp1/Ctnnd1/Zeb2/Eda/Folr1/Csnk1a1/Pfdn5/Ilk/Sulf1/Fgfr3/Vps35/Tsku/Wnk2/Dkkl1/Cdc73/Sostdc1/Tnks2/Kpna1/Wnk1/Lats1/Usp34/Frzb/Tbl1xr1/Tle3/Lats2/Smarca4/Atp6ap2/Ankrd6/Abl1/Apc2/Dixdc1/Fgfr2/Ddx3x/Tcf7l2/Csnk1e/Xiap/Ppp2r3a/Mdfic/Dab2ip/Ruvbl1/Rspo1/Wwtr1/Fuz/Hdac2/Sema5a/Rbpj/Prickle1/Lgr4/Lef1/Cdk14/Tmem132a/Apoe/Rspo2/Wnt3/Cdh1/Sox9/Col1a1/Itga3/Emd/Tiam1/Shh/Sfrp4/…	306
BP	GO:0032943	mononuclear cell proliferation	306	17579	0.0174071	385/28905	0.794805194805195	1.30689141338211	7.55228064669228	2.39509689426863e-15	2.00802935467606e-14	3.34518960043253e-15	Hmgb1/Ppp3ca/Prlr/Rc3h1/Sdc4/Dlg5/Slc4a2/Emp2/Mef2c/Cxcl12/Azi2/Prdx2/Il6st/Atm/Rps3/Tgfbr2/Cd59a/Fosl2/Rc3h2/Rasgrp1/Fkbp1a/Cd38/Tcf3/Tnfrsf21/Bmi1/Abl1/Zbtb7b/Hspd1/H2-T22/Itgam/Sox11/Satb1/Itch/Prkcd/Dlg1/Ptprc/Sos2/Vav3/Igf2/Lef1/Cd300a/Zfp335/Itgb2/Tyk2/Cd320/Scrib/Shh/Ncstn/Il7r/Stat5b/Bid/Cnn2/Traf6/Trp53/Pkn1/Ctnnb1/Bcl2l1/Tnfrsf13b/Pten/Csf1/Cd274/Atad5/Cd40/Ada/Irf1/Kitl/Vsir/Tbk1/Havcr…	306
BP	GO:0015833	peptide transport	306	17579	0.0174071	351/28905	0.871794871794872	1.43348488362425	10.1796258716266	4.1629412565031e-28	1.15988156388086e-26	1.93225449428433e-27	Ppp3ca/Slc15a2/Pla2g6/Nos1/Aqp1/Prkcb/Rfx3/Lrp1/Npy2r/Hmga1/Rapgef4/Acvr1c/Cyb5r4/Ano1/Plcb1/Car2/Snap25/Kalrn/Anxa5/Trpv4/Prkce/Pex5l/Pclo/Ppp3cb/Hcfc1/Tbc1d1/Syt7/Rest/Syt9/Acsl4/Sirt1/Cpe/Ildr2/Ptbp1/Cd38/Gpr68/Rab11fip2/Cplx1/Oxct1/Nlgn2/Kcnb1/Rab1a/Sybu/Clock/Map4k4/Ensa/Ptprn/Tcf7l2/Epha5/Vgf/Cacna1d/Rac1/Ptprn2/Rab11fip5/Pfkm/Nadk/Gabbr1/Gnaz/Madd/Park7/Capn10/Chrm3/Tardbp/Pparg/Raf1/Tcirg…	306
BP	GO:0030217	T cell differentiation	306	17579	0.0174071	343/28905	0.892128279883382	1.46691893338809	10.8375725073389	2.72284522026487e-32	1.10002946898701e-30	1.83254648705984e-31	Hmgb1/Cyld/Smarcc2/Tsc1/Psap/Rc3h1/Slc4a2/Hmga1/Arid1a/B2m/Ambra1/Patz1/Zbtb16/Prdx2/Ncor1/Ppp3cb/Pbrm1/Smarca2/Fancd2/Itpkb/Tgfbr2/Fosl2/Rc3h2/Rasgrp1/Sp3/Mink1/Tcf3/Smarca4/Bmi1/Kmt2a/Smarcc1/Foxp1/Ap3b1/Abl1/Hsp90aa1/Zbtb7b/Pknox1/Bcl11b/Atp7a/Kat2a/Actl6a/Satb1/Sema4a/Ptprc/Sos2/Ptpn2/Lef1/Braf/Loxl3/Bcl11a/Smarcb1/Tcirg1/Spi1/Shh/Kdelr1/Stk11/Brd4/Il7r/Stat5b/Hspb1/Trp53/Kit/Vav1/Ctnnb1/Rhoa…	306
BP	GO:0051251	positive regulation of lymphocyte activation	306	17579	0.0174071	360/28905	0.85	1.39764776153365	9.45850608225858	4.91807378268782e-24	9.08297969465545e-23	1.51313969313974e-23	Hmgb1/Ppp3ca/Cyld/Prlr/Smarcc2/Lgals8/Atp11c/Sirpa/Bloc1s6/Arid1a/B2m/Ambra1/Mef2c/Zbtb16/Il6st/Akirin2/Rps3/Cd160/Pbrm1/Smarca2/Itpkb/Tgfbr2/Cd59a/Rasgrp1/Cd38/Tcf3/Fcho1/Smarca4/Lyst/Pms2/Bmi1/Smarcc1/Ap3b1/Abl1/Hsph1/Hsp90aa1/Zbtb7b/Hspd1/H2-T22/Actl6a/Ptprc/Vav3/Igf2/Lef1/Zfp335/Smarcb1/Tyk2/Efnb2/Spi1/Paxip1/Cd320/Axl/Shh/Brd4/Il7r/Efnb3/Stat5b/Traf6/Cav1/Rhoa/Cd83/Nkap/Cd274/Atad5/Cd40/Ada/…	306
MF	GO:0031625	ubiquitin protein ligase binding	302	17358	0.0173983	337/28396	0.896142433234421	1.46600187430145	10.7917556418748	3.37254510662334e-32	1.45131857755025e-30	3.51454700584959e-31	Hspa8/Gpi1/Atp6v0c/Herc2/Prdx6/Bok/Rpl5/Rffl/Tuba1b/Ambra1/Patz1/Ube2d3/Pink1/Prr5l/Hltf/Zfp746/Fbxw7/Rpl23/Traf3/Wfs1/Mfn2/Gabarap/Cacul1/Ubb/Rtn4/Dnaja1/Abi2/Pdlim2/Ywhaz/Kdm4a/Tnk2/Cul2/Psma3/Spop/Ccdc50/Tgfbr1/Ywhae/Bag1/Sumo2/Prkar2a/Usp19/Triobp/Usp25/Hsp90aa1/Clu/Gpr37/Dlg3/Bag4/Apbb1/Hspd1/Cbs/Hspa5/Grik2/Sipa1l1/Tcp1/Usp9x/Per3/Cul9/Calr/Cul5/Cct2/Ngfr/Dbt/Dazap2/Acvr1b/Ckb/Smg5/Tubb5/To…	302
CC	GO:0034702	monoatomic ion channel complex	304	17608	0.0172649	331/28618	0.918429003021148	1.49270792869487	11.4020649281881	8.74865894604809e-37	3.10975058900437e-35	6.19522260294314e-36	Trpc6/Gabra2/Scn2b/Kcne2/Grin2a/Gria2/Olfm1/Clic6/Lrrc8d/Kcnj13/Calm2/Gabra5/Lrrtm4/Vamp2/Cacna1g/Ano1/Nrn1/Gabrb3/Snap25/Eps8/Kcnk13/Scn3b/Cacna2d1/Pex5l/Gabra4/Kcnj3/Grik5/Pde4d/Scn3a/Ttyh1/Gabrg2/Glrb/Gabrg1/Gabra1/Grik3/Micu1/Dlg2/Kcnb1/Cacna1h/Kcnk2/Gria1/Cacna1b/Olfm3/Slc17a7/Kcnc4/Kcnq5/Olfm2/Cttn/Cacna1d/Dlg3/Cacnb4/Hcn1/Cacna2d2/Abhd12/Kcnc2/Micu3/Grik2/Ostm1/Cacna1a/Kcna4/Ttyh3/Dlg4/Kcn…	304
BP	GO:0030100	regulation of endocytosis	302	17579	0.0171796	339/28905	0.890855457227139	1.46482604193358	10.7251497154397	1.29029625650773e-31	4.84911337329416e-30	8.0781705655288e-31	Hmgb1/Ppp3ca/Btbd9/Ppp3r1/Eef2k/Sdcbp/Trf/Dnm1/Lrp1/Arf1/Sirpa/Hnrnpk/Ap2a1/Myo18a/Amph/Cdc42/B2m/Picalm/Epn2/Ankfy1/Ank3/Trem2/Pip5k1c/Ppp3cb/Mib1/Syt7/Pard3/Mctp1/Dnajc6/Tnk2/Ckap5/Cbl/Rap1a/Mtmr2/Pacsin1/Ankrd13d/Pacsin3/Dgkq/Abr/Slc17a7/Magi2/Clu/Sh3gl2/Ptpn5/Akap5/Rspo1/Add1/Dlg4/Nr1h2/Calr/Rock1/Ptprc/Nsf/Snca/Camk1d/Cd300a/Apoe/Prkcg/Pparg/Rab5b/Hip1r/Cfp/Efnb2/Flot1/Unc119/Nr1h3/Snx9/Scri…	302
BP	GO:0097193	intrinsic apoptotic signaling pathway	302	17579	0.0171796	338/28905	0.893491124260355	1.46915984679137	10.8089783567866	3.54154756920625e-32	1.41312120292279e-30	2.35412811130474e-31	Eno1b/Rps7/Eno1/Cyld/Apaf1/Ptgs2/Ddx5/Bok/Hnrnpk/Ppia/Cxcl12/Pink1/Aen/Tpt1/Fbxw7/Wfs1/Trem2/Atm/Mtch2/Rps3/Ubb/Dnaja1/Skil/Adcy10/Sirt1/Rrm2b/Spop/Cycs/Ddx3x/Bclaf1/Clu/Dab2ip/Akt1/Qrich1/Atf4/Hdac2/Uri1/Rnf7/Park7/Ptpn2/Map2k1/Mllt11/E2f1/Ern1/Bcap31/Bbc3/Tmem161a/Prkra/Stk11/Prodh/Ier3/Cdip1/Dyrk2/Bid/Wwox/Pias4/Hspb1/Trp53/App/Msh6/Hmox1/Ndufs3/Trap1/Crip1/Pdk1/Sod2/Ctnnb1/Cav1/Bcl2l1/Pttg1ip…	302
BP	GO:0043062	extracellular structure organization	301	17579	0.0171227	329/28905	0.914893617021277	1.50435178337789	11.4622155150999	6.67555826209198e-37	4.27235728773887e-35	7.11734872550297e-36	Thsd4/Ccdc80/Gfap/Gpm6b/Pdgfra/Ctss/Phldb2/Sulf1/Clasp1/Col8a2/Dnajb6/Ddr1/Prdm5/Col8a1/Rxfp1/Nf1/Csgalnact1/Fn1/Hspg2/Clasp2/Tgfbr1/Smarca4/Col4a2/Wdr72/Abl1/Fscn1/Apbb1/Postn/Atp7a/Rgcc/Cst3/Antxr1/Sema5a/Prickle1/Cav2/Egfl6/Pparg/Sox9/Loxl3/Mmp11/Col6a1/Col1a1/Flot1/Fkbp10/Lamb1/Has1/Col5a3/Plod3/Hapln2/App/Nid1/Aplp1/Cav1/Eng/P4ha1/Gfod2/Eln/Adamtsl4/Vtn/Pmp22/Noxo1/Nr2e1/Ntn4/Itgb3/Smoc1/Fbl…	301
BP	GO:0050807	regulation of synapse organization	301	17579	0.0171227	309/28905	0.97411003236246	1.60172083084572	13.248277634231	4.18899907953597e-54	2.46160818637459e-51	4.10080962522995e-52	Hspa8/Epha4/Arhgap44/Tanc1/Ngef/Myh10/Nefl/Dgkb/Myo5b/Eef2k/Stau2/Tuba1a/Dlg5/Ptprd/Rapgef4/Zmynd8/Lrrtm4/Adgrb1/Ntrk2/Nrxn1/Adgrl3/Hnrnpk/Cript/Itpka/Cdc42/Kif1a/Eif4g1/Picalm/Ptprs/Mef2c/Gpm6a/Dctn1/Kalrn/Pafah1b1/Ppfia2/Trem2/Mfn2/Malat1/Ppp1r9a/Negr1/Actr2/Vps35/Cyfip1/Rims3/Ptn/Bdnf/C1ql2/Abi2/Ptprf/Adgrl1/Cttnbp2/Mecp2/Adgrb3/Ywhaz/Nf1/Actr3/Slitrk2/Homer1/Setd5/Pdlim5/Cbln1/Reln/Ube3a/Clst…	301
BP	GO:1904062	regulation of monoatomic cation transmembrane transport	301	17579	0.0171227	328/28905	0.917682926829268	1.50893822174185	11.5486561588466	1.42852620952652e-37	1.01472455147027e-35	1.69043645152763e-36	Ppp3ca/Dbi/Scn2b/Kcne2/Plp1/Ppp3r1/Grin2a/Nos1/Flna/Calm2/Arf1/Ctss/Atp1a2/Asph/Nr3c2/Plcb1/Tspan13/Stim2/Gpd1l/Scn3b/Ank3/Trem2/Prkce/Cacna2d1/Ehd3/Ndufa4/Ppp3cb/Pde4d/Wnk2/Cbarp/Wnk1/Atp2b4/Homer1/Fkbp1a/Ywhah/Rapgef3/Rgs4/Ank2/Ywhae/Abl1/Cacna1d/Atp1b1/1810037I17Rik/Cacnb4/Stk39/Akt1/Akap5/Kcnc2/Atp7a/Fgf13/Capn3/Hecw1/Pik3c2a/Casq2/Kcnip4/Kcnip2/Dlg1/Kcnab2/Park7/Snca/Sco1/Npsr1/Diaph1/Calm1/…	301
CC	GO:0031253	cell projection membrane	301	17608	0.0170945	328/28618	0.917682926829268	1.4914953430259	11.3217422193117	2.96272001802803e-36	1.00732480612953e-34	2.00678518383592e-35	Gabra2/Gpi1/Mapk8ip3/Gria2/Aqp4/Aqp1/Slc12a5/Prkcb/Gnb1/Gabra5/Eps15/Eef1a1/Myo6/Folr1/Atp2b2/Eps8/Map2/Atp2b1/Trpv4/Ehd3/Slc1a2/Epb41l3/Eps8l1/Gabra4/Slc5a6/Sptbn1/Rps3/Ank1/Cdhr1/Mpp2/Lamp5/Ttyh1/Gabrg2/Arhgef2/Evc2/Dmtn/Gabrg1/Gabra1/Phlpp2/Tpm1/Pip5k1a/Rapgef3/Clasp2/Kcnb1/Pacsin1/Gria1/Psd2/Apc2/Fscn1/Synj2/Kcnc4/Hsp90aa1/Nme1/Cacna1d/Rac1/Spata13/Hcn1/Akap5/Kcnc2/Atp7a/Syne2/Atf4/Unc5a/Gabb…	301
BP	GO:0090287	regulation of cellular response to growth factor stimulus	300	17579	0.0170658	327/28905	0.917431192660551	1.50852429739196	11.5214581728017	2.16931761482977e-37	1.44561536724326e-35	2.40826035808015e-36	Mt3/Prdm16/Zfp423/Sdcbp/Prkcb/Lrp1/Zeb2/Nrxn1/Nrep/Folr1/Cyfip2/Ilk/Tcf4/Epn2/Peg10/Ctdspl2/Nrp1/Sulf1/Cyfip1/Sostdc1/Ptprf/Cd59a/Skil/Sirt1/Atp2b4/Lats1/Furin/Nptn/Fam89b/Spry1/Rbbp7/Ogt/Slc9a6/Lats2/Zbtb7a/Zfp451/Abl1/Acvrl1/Tcf7l2/Dab2ip/Trim33/Htra1/Hspa5/Tet1/Crebbp/Prkd2/Sox11/Fbn2/Snx25/Fuz/Hdac2/Sorl1/Ube2o/Ltbp1/Rbpj/Nrros/Ccbe1/Cav2/Ngfr/Pparg/Pdgfb/Itga3/Ppp2r5d/Sfrp4/Stk11/Glg1/Tgfb3/…	300
BP	GO:0090130	tissue migration	300	17579	0.0170658	333/28905	0.900900900900901	1.48134367942093	11.00638874875	1.40227564582587e-33	6.42858849263718e-32	1.07094287844708e-32	Hmgb1/Gpi1/Enpp2/Pik3cd/Aqp1/Arhgap5/Lgals8/Rreb1/Ptgs2/Zeb2/Adgrb1/Emp2/Prox1/Patz1/Mef2c/Cxcl12/Stard13/Nrp1/Fbxw7/Clasp1/Prkce/Akt3/Rtn4/Tgfbr2/Ctsh/Mecp2/Sirt1/Nf1/Atp2b4/Pfn2/Sparc/Sp1/Clasp2/Bcas3/Tgfbr1/Dnaja4/Krit1/Map4k4/Foxp1/Abl1/Prcp/Acvrl1/Dab2ip/Rac1/Met/Akt1/Anln/Serpinf1/Rgcc/Prkd2/Pxn/Sema4a/Pik3c2a/Adam9/Plxnd1/Sema5a/Calr/Rock1/Ptprr/Igf2/Hyal1/Ccbe1/Apoe/Itgb2/Pparg/Pdgfb/Sox9…	300
BP	GO:0006066	alcohol metabolic process	300	17579	0.0170658	354/28905	0.847457627118644	1.39346735945528	9.27977525988999	3.77601438893773e-23	6.30701731526963e-22	1.05069025428622e-22	Sc5d/Nfe2l1/Lrp1/Itpka/Lrat/Plcb1/Cat/Gk/Acer2/Rbp1/Qdpr/Pla2g4a/Idi1/Dhdds/Msmo1/Tsku/Itpkb/Slc37a2/Rest/Naaa/Mecp2/Pcbd2/Cyp51/Vldlr/Cacna1h/Gba2/Insig1/Dgkq/H6pd/Synj2/Cyp7b1/Ppip5k1/Dhrs7/Ppip5k2/Inppl1/Acadl/Alg13/Park7/Snca/Nudt3/Apoe/Lipe/Sec14l2/Insig2/Itpkc/G6pdx/Lpcat3/Lbr/App/Por/Adh5/Shpk/Mvd/Clcn2/Plcd1/Bmp5/Pten/Plpp1/Myh9/Plcg1/Cyb5r3/Pmp22/Acadvl/Isyna1/Nudt4/Pcbd1/Plek/Gdpd1/Sreb…	300
BP	GO:0045229	external encapsulating structure organization	300	17579	0.0170658	328/28905	0.914634146341463	1.50392513794869	11.4349009356202	1.0106368385935e-36	6.28149665833495e-35	1.04643875089185e-35	Thsd4/Ccdc80/Gfap/Gpm6b/Pdgfra/Ctss/Phldb2/Sulf1/Clasp1/Col8a2/Dnajb6/Ddr1/Prdm5/Col8a1/Rxfp1/Nf1/Csgalnact1/Fn1/Hspg2/Clasp2/Tgfbr1/Smarca4/Col4a2/Wdr72/Abl1/Fscn1/Apbb1/Postn/Atp7a/Rgcc/Cst3/Antxr1/Sema5a/Prickle1/Cav2/Egfl6/Pparg/Sox9/Loxl3/Mmp11/Col6a1/Col1a1/Flot1/Fkbp10/Lamb1/Has1/Col5a3/Plod3/Hapln2/App/Nid1/Aplp1/Cav1/Eng/P4ha1/Gfod2/Eln/Adamtsl4/Vtn/Pmp22/Noxo1/Nr2e1/Ntn4/Itgb3/Smoc1/Fbl…	300
BP	GO:0090132	epithelium migration	299	17579	0.0170089	331/28905	0.903323262839879	1.48532674852874	11.0637023493534	5.22489559156664e-34	2.44737138433962e-32	4.07709244101653e-33	Hmgb1/Gpi1/Enpp2/Pik3cd/Aqp1/Arhgap5/Lgals8/Rreb1/Ptgs2/Zeb2/Adgrb1/Emp2/Prox1/Patz1/Mef2c/Cxcl12/Stard13/Nrp1/Fbxw7/Clasp1/Prkce/Akt3/Rtn4/Tgfbr2/Ctsh/Mecp2/Sirt1/Nf1/Atp2b4/Pfn2/Sparc/Sp1/Clasp2/Bcas3/Tgfbr1/Dnaja4/Krit1/Map4k4/Foxp1/Abl1/Prcp/Acvrl1/Dab2ip/Rac1/Met/Akt1/Anln/Serpinf1/Rgcc/Prkd2/Pxn/Sema4a/Pik3c2a/Adam9/Plxnd1/Sema5a/Calr/Rock1/Ptprr/Igf2/Hyal1/Ccbe1/Apoe/Itgb2/Pparg/Pdgfb/Sox9…	299
BP	GO:0043523	regulation of neuron apoptotic process	299	17579	0.0170089	320/28905	0.934375	1.53638485550941	12.0204347937125	1.54731179629871e-41	1.6952243137754e-39	2.82408558004207e-40	Gpi1/Mt3/Npm1/Nefl/Nos1/Faim2/Cx3cr1/Lrp1/Sema3e/Trim2/Bok/Ntrk2/Pcp4/Cdc42/Ambra1/Ilk/Mef2c/Pink1/Ccnd1/Stxbp1/Chl1/Nrp1/Fbxw7/Nr4a2/Prdx2/Il6st/Wfs1/Trem2/Cpeb4/Atm/Fgfr3/Grik5/Ubb/Bdnf/Kdm2b/Ptprf/Ube2m/Mecp2/Adcy10/Set/Sirt1/Nf1/Mag/Nes/Nr3c1/Kcnb1/Nsmf/Bag1/Epha7/Abl1/Hsph1/Xiap/Clu/Slc1a1/Oxr1/Hspd1/Grm7/Ptpn5/Atp7a/Grik2/Atf4/Cntfr/Cacna1a/Plxnd1/Rock1/Hdac4/Mt1/Gclm/Park7/Snca/Braf/Map3k1…	299
BP	GO:0070588	calcium ion transmembrane transport	299	17579	0.0170089	338/28905	0.884615384615385	1.45456554367755	10.4727400628053	5.01616169841998e-30	1.66279329326086e-28	2.77005852495743e-29	Trpc6/Ppp3ca/Dbi/Atp2c1/Plp1/Ppp3r1/Grin2a/Flna/Calm2/Trpm3/Cacna1g/Atp1a2/Asph/Atp2b2/Plcb1/Tspan13/Atp2b1/Trpv4/Stim2/Prkce/Cacna2d1/Ehd3/Slc25a25/Ppp3cb/Pde4d/Plch2/Cbarp/Plch1/Atp2b4/Fkbp1a/Ghitm/Slc24a2/Rapgef3/Micu1/Ank2/Cacna1h/Ywhae/Cacna1b/Atp2a2/Abl1/Slc24a3/Cacna1d/Atp1b1/1810037I17Rik/Cacnb4/Akt1/Cacna2d2/Akap5/Asic1/Micu3/Capn3/Cacna1a/Casq2/Ptprc/Snca/Npsr1/Diaph1/Nalcn/Calm1/Prkd1/…	299
BP	GO:0046651	lymphocyte proliferation	299	17579	0.0170089	378/28905	0.791005291005291	1.30064326392331	7.33005283843694	1.60583344438889e-14	1.24330407049908e-13	2.07122860884666e-14	Hmgb1/Ppp3ca/Prlr/Rc3h1/Sdc4/Dlg5/Slc4a2/Emp2/Mef2c/Cxcl12/Prdx2/Il6st/Atm/Rps3/Tgfbr2/Cd59a/Fosl2/Rc3h2/Rasgrp1/Fkbp1a/Cd38/Tcf3/Tnfrsf21/Bmi1/Abl1/Zbtb7b/Hspd1/H2-T22/Itgam/Sox11/Satb1/Itch/Prkcd/Dlg1/Ptprc/Sos2/Vav3/Igf2/Lef1/Cd300a/Zfp335/Itgb2/Tyk2/Cd320/Scrib/Shh/Ncstn/Il7r/Stat5b/Bid/Traf6/Trp53/Pkn1/Ctnnb1/Tnfrsf13b/Pten/Cd274/Atad5/Cd40/Ada/Irf1/Kitl/Vsir/Havcr2/Fkbp1b/Arg2/Cd180/Fgf10/B…	299
BP	GO:0030198	extracellular matrix organization	299	17579	0.0170089	327/28905	0.914373088685015	1.50349588306732	11.4075311380189	1.52957665116263e-36	8.98834861192296e-35	1.49737503745394e-35	Thsd4/Ccdc80/Gfap/Gpm6b/Pdgfra/Ctss/Phldb2/Sulf1/Clasp1/Col8a2/Dnajb6/Ddr1/Prdm5/Col8a1/Rxfp1/Nf1/Csgalnact1/Fn1/Hspg2/Clasp2/Tgfbr1/Smarca4/Col4a2/Wdr72/Abl1/Fscn1/Apbb1/Postn/Atp7a/Rgcc/Cst3/Antxr1/Sema5a/Prickle1/Cav2/Egfl6/Pparg/Sox9/Loxl3/Mmp11/Col6a1/Col1a1/Flot1/Fkbp10/Lamb1/Has1/Col5a3/Plod3/Hapln2/App/Nid1/Aplp1/Cav1/Eng/P4ha1/Gfod2/Eln/Adamtsl4/Vtn/Pmp22/Noxo1/Nr2e1/Ntn4/Itgb3/Smoc1/Fbl…	299
CC	GO:0045178	basal part of cell	299	17608	0.0169809	334/28618	0.895209580838323	1.45496977421803	10.5769090900603	5.41626879252273e-31	1.21014919878651e-29	2.41085047005523e-30	Car12/Plec/Slc4a5/Aqp4/Aqp1/Slc4a2/Trf/Lrp1/Lin7c/Eps15/Slco2b1/Rapgef4/Ap2a1/Slc4a10/Folr1/Car2/Slc1a3/Slco1a4/Slc12a2/Phldb2/Atp2b1/Cldn11/Clasp1/Ank3/Ddr1/Slco1c1/Ide/Adcy10/Atp2b4/Hpgd/Cd38/Rapgef3/Cadm1/Clasp2/Dlg2/Tgfbr1/Homer3/Ank2/Itgb4/Llgl1/Prcp/Hsp90aa1/Atp1b1/Slc38a1/Dlg3/Met/Slc31a1/Stk39/Hcn1/Akap5/Kcnc2/Atp7a/Lrrc7/Adam9/Ace/Dlg4/Slc11a2/Dlg1/Abcc10/Chrm3/Cldn1/Cdh1/Pdgfb/Slc7a7/Sl…	299
BP	GO:2000146	negative regulation of cell motility	298	17579	0.016952	332/28905	0.897590361445783	1.47590018758691	10.8653764034022	1.20949600099633e-32	5.01165522464121e-31	8.348950128335e-32	Hmgb1/Epha4/Il33/Cx3cr1/Dlg5/Lrp1/Acvr1c/Zeb2/Zmynd8/Adgrb1/Srgap3/Patz1/Ilk/Plcb1/Mef2c/Cxcl12/Stard13/Phldb2/Sulf1/Clasp1/Ccl28/Ptn/Padi2/Mctp1/Limch1/Mecp2/Cd200/Nf1/Atp2b4/Pfn2/Adarb1/Tpm1/Trp53inp1/Rbbp7/Ogt/Clasp2/Tgfbr1/Dnaja4/Krit1/Abr/Nisch/Acvrl1/Magi2/Dab2ip/Cers2/Rac1/Akt1/Rap2a/Serpinf1/Tet1/Ap1ar/Rgcc/Gtpbp4/Dlc1/Fuz/Hdac2/Calr/Ptprr/Apod/Park7/Cd300a/Braf/Clic4/Apoe/Ngfr/Gna12/Cdh1…	298
BP	GO:0010631	epithelial cell migration	298	17579	0.016952	329/28905	0.905775075987842	1.48935824400868	11.1214629188999	1.90433097700057e-34	9.18626525024755e-33	1.53034610327697e-33	Hmgb1/Gpi1/Enpp2/Pik3cd/Aqp1/Arhgap5/Lgals8/Rreb1/Ptgs2/Zeb2/Adgrb1/Emp2/Prox1/Patz1/Mef2c/Cxcl12/Stard13/Nrp1/Fbxw7/Clasp1/Prkce/Akt3/Rtn4/Tgfbr2/Ctsh/Mecp2/Sirt1/Nf1/Atp2b4/Pfn2/Sparc/Sp1/Clasp2/Bcas3/Tgfbr1/Dnaja4/Krit1/Map4k4/Foxp1/Abl1/Prcp/Acvrl1/Dab2ip/Rac1/Met/Akt1/Anln/Serpinf1/Rgcc/Prkd2/Pxn/Sema4a/Pik3c2a/Adam9/Plxnd1/Sema5a/Calr/Rock1/Ptprr/Igf2/Hyal1/Ccbe1/Apoe/Itgb2/Pparg/Pdgfb/Sox9…	298
BP	GO:0022409	positive regulation of cell-cell adhesion	298	17579	0.016952	349/28905	0.853868194842407	1.40400820137208	9.46001852650067	4.0629824443062e-24	7.63462747674281e-23	1.27185772353893e-23	Hmgb1/Ppp3ca/Cyld/Smarcc2/Lgals8/Magi1/Sirpa/Arid1a/B2m/Ambra1/Zbtb16/Il6st/Ank3/Rps3/Cd160/Pbrm1/Pde4d/Smarca2/Itpkb/Tgfbr2/Cd59a/Rasgrp1/Fcho1/Smarca4/Bmi1/Smarcc1/Nfat5/Ap3b1/Abl1/Hsph1/Hsp90aa1/Zbtb7b/Kifap3/Hspd1/Chst2/H2-T22/Actl6a/Skap1/Ptprc/Igf2/Lef1/Itgb2/Cdh1/Smarcb1/Tyk2/Efnb2/Flot1/Shh/Brd4/Il7r/Efnb3/Stat5b/Traf6/Cav1/Rhoa/Bmp7/Adam19/Cd83/Nkap/Cd274/Ada/Irf1/Kitl/Vsir/Ap3d1/Havcr2/…	298
BP	GO:0046883	regulation of hormone secretion	297	17579	0.0168952	339/28905	0.876106194690266	1.4405739551466	10.1655699194794	3.78500112094909e-28	1.06994740216654e-26	1.78243256972441e-27	Scg5/Ppp3ca/Pla2g6/Nos1/Prkcb/Rfx3/Lrp1/Rapgef4/Acvr1c/Ano1/Plcb1/Snap25/Kalrn/Anxa5/Prkce/Mfn2/Pex5l/Ppp3cb/Hcfc1/Tbc1d1/Syt7/Rest/Syt9/Acsl4/Sirt1/Ptbp1/Cd38/Gpr68/Oxct1/Creb1/Nlgn2/Kcnb1/Sybu/Clock/Map4k4/Ensa/Tcf7l2/Epha5/Cacna1d/Rac1/Rab11fip5/Pfkm/Nadk/Sox11/Gabbr1/Gnaz/Madd/Capn10/Rab11fip3/Chrm3/Tardbp/Pparg/Tcirg1/Ppard/Tiam1/Prkd1/Sri/Prkaca/Trh/Dynll1/Myh9/Pick1/Gdf9/Brsk2/Slc25a22/Cry…	297
MF	GO:0042277	peptide binding	293	17358	0.0168798	388/28396	0.755154639175258	1.23535955375162	5.85372383427232	1.11447783992257e-09	8.26891316862092e-09	2.00241934940716e-09	Hspa8/Hmgb1/Ppp3ca/Prlr/Kpna2/Ppp3r1/Gria2/Atp1a3/Lancl1/Ppia/B2m/Csnk1a1/Pfdn5/Itm2b/Ppih/Anxa5/Npepps/Trem2/Pex5l/Gpr22/Folh1/Ide/Kpna1/Furin/Clstn1/Ogt/Ppib/Gstm6/Gria1/Srp54a/Fbxo2/Clstn3/Sstr2/Ppid/Clu/Itm2c/Kpna4/Gpr37/Gstm5/Col25a1/Apbb1/Cryab/Maml1/H2-T22/Pfdn6/Cst3/Tpp2/Sorl1/Calr/Tomm20/Apoe/Brap/Ngfr/Itgb2/Pparg/Kpnb1/Kdelr1/Kpna6/Gstm7/Gstm1/Lbr/Thop1/Igf1r/Tomm40l/Ctsb/Crip1/Ap2m1/Mg…	293
BP	GO:0051054	positive regulation of DNA metabolic process	296	17579	0.0168383	321/28905	0.922118380062305	1.51623139972131	11.5870587835929	4.90868149473184e-38	3.60564967976666e-36	6.00667603960607e-37	Hmgb1/Fus/Smarcc2/Npm1/Pcna/Arid1a/Cdc42/Mapk1/Parg/Ino80d/Atm/Brd8/Cct7/Morf4l1/Eya3/Ptges3/Actr2/Rps3/Pbrm1/Morf4l2/Smarca2/Tnks2/Mecp2/Sirt1/Usp7/Trrap/Brcc3/Smarca4/Pms2/Smarcc1/Ep400/Syncrip/Nfrkb/Atrx/Hsp90aa1/Rtel1/Cct6a/Mcrs1/Wiz/Rac1/Smarca5/Met/Apbb1/Akt1/Ruvbl1/Actl6a/Rgcc/Prkd2/Dpf2/Tcp1/Usp9x/Cst3/Hdac10/Nek7/Prkcd/Ptprc/Mapkapk5/Cct2/Dhx36/Prkcg/Tfpt/Pdgfb/Smarcb1/Cct3/Paxip1/Tmem16…	296
MF	GO:0004857	enzyme inhibitor activity	292	17358	0.0168222	414/28396	0.705314009661836	1.15382513068081	3.95379065690728	3.6035960294556e-05	0.000115727424727044	2.80248237954521e-05	Scg5/Hnrnpc/Rps7/Pttg1/Npm1/Birc6/Serpina3n/Spink8/Gapdh/Serpini1/Rpl5/Ppp1r12b/Rpl23/Serpinb6a/Gbp2b/Ppp1r16b/Abce1/Ptn/Pkia/Wnk1/Atp2b4/Furin/Spock3/Bod1/Serpine2/Ywhab/Ensa/Clstn3/Prkar2a/Ppp1r1b/Mcrs1/Akt1/Arpp19/Grm7/Ppp1r2/Serpinf1/Serpind1/Phactr1/Gnaz/Oaz1/Cst3/Sorl1/Calu/Cit/Uri1/Rock1/Mgat5/Phactr3/Serpinb8/Kat2b/Cabin1/Smo/Angptl4/Prkar2b/Cdkn1b/Hspb1/Kdm5a/Cstb/App/Serpinb9/Itih3/Cav1…	292
BP	GO:0006936	muscle contraction	295	17579	0.0167814	324/28905	0.910493827160494	1.49711724637773	11.2106399366162	3.55480866692908e-35	1.88346583795324e-33	3.13767840057675e-34	Eno1b/Eno1/Scn2b/Kcne2/Pla2g6/Nos1/Atp1a3/Flna/Tnnt1/Calm2/Ptgs2/Npy2r/Cacna1g/Atp1a2/Cald1/Atp2b1/Sulf1/Trpv4/Gpd1l/Scn3b/Cacna2d1/Ehd3/Pde4d/Ttn/Adcy10/Atp2b4/Homer1/Fkbp1a/Cd38/Tpm1/Synm/Ank2/Cacna1h/Adra2b/Tshz3/Atp2a2/Htr7/Sstr2/Cttn/Cacna1d/Atp1b1/Met/Apbb1/Fgf13/Srsf1/Chrm2/Myl1/Casq2/Kcnip2/Dlg1/Mybpc1/Hdac4/Scn1a/Tnni1/Chrm3/Map2k1/Gsn/Calm1/Jup/Prkd1/Sri/Tpm4/Grcc10/Kit/Vps54/Myh3/Cav1/…	295
CC	GO:0005759	mitochondrial matrix	295	17608	0.0167537	316/28618	0.933544303797468	1.51727458462494	11.6930962808778	1.90249092632316e-39	1.06267707456051e-37	2.11705757214908e-38	Ak4/mt-Rnr1/Mdh2/Mrpl55/Mrpl3/mt-Rnr2/Mrpl48/Me3/Bckdhb/Rps3/Nat8l/Ogdhl/Tfam/Creb1/Pptc7/Lyrm7/Dhx30/Trmt2b/Tbrg4/Hspd1/Mrpl9/Acadl/Polg/Park7/Dlat/Snca/Capn10/Acacb/Dbt/Top1mt/Poldip2/Mrpl10/Coasy/Clpp/Alkbh7/Mrpl2/Timm44/Mrpl4/Wars2/Etfb/Trp53/Cs/Trap1/Pdk1/Acot13/Sod2/Mrpl49/Mrpl52/Dnajc19/Pdhx/Pam16/Mrps25/Clpx/Mrpl32/Slc25a5/Mrps18c/Brca1/Mrm1/Acadvl/Mrpl45/Mrpl24/Supv3l1/Mpg/Polrmt/Vdac1/M…	295
BP	GO:0060485	mesenchyme development	294	17579	0.0167245	314/28905	0.936305732484076	1.53955954249117	11.9764279941797	2.2869499342009e-41	2.42341711060239e-39	4.03718685537104e-40	Rps7/Epha4/Ppp3r1/Flna/Sdcbp/Usf3/Dlg5/Klhl12/Sema3e/Ddx5/Zeb2/Emp2/Cdc42/Folr1/Nckap1/Mef2c/Mapk1/Phldb2/Nrp1/Clasp1/Rtn4/Tgfbr2/Frzb/Fn1/Acvr1/Tead1/Spry1/Clasp2/Pdcd4/Tgfbr1/Acvrl1/Fgfr2/Sema3b/Tcf7l2/Sema6b/Dab2ip/Sema4d/Ncam1/Wwtr1/Rgcc/Fuz/Hdac2/Sema4a/Sema5a/Rock1/Rbpj/Prickle1/Lef1/Sox9/Sema4f/Loxl3/Col1a1/Smo/Tiam1/Shh/Tgfb3/Coro1c/Trim28/Wnt10a/Ctnnb1/Chrd/Bmp7/Eng/Wnt2/Bmp5/Pten/Notch4…	294
BP	GO:0016311	dephosphorylation	294	17579	0.0167245	322/28905	0.91304347826087	1.50130961596965	11.2698424591725	1.20907563138736e-35	6.67988451392128e-34	1.1128064515603e-34	Ppp3ca/Ublcp1/Tsc1/Ppp3r1/Ptprd/Calm2/Camta1/Ppia/Pdp1/Ambra1/Hdhd2/Ptprs/Mef2c/Ptpn4/Pink1/Ctdspl2/Plppr4/Dusp12/Ppp1r16b/Cmya5/Ppp1cb/Eya3/Ppp3cb/Hsp90b1/Mtmr12/Fbxw11/Ptprf/Dnajc6/Ptbp1/Phlpp2/Inpp5e/Cdc14b/Inpp5f/Pptc7/Mtmr2/Mtmr1/Nsmf/Ywhab/Ptp4a1/Ywhae/Ensa/Synj2/Ppp1r1b/Ptprn/Magi2/Mtm1/Cnep1r1/Ppp2r3a/Bag4/Thnsl2/Ptprn2/Arpp19/Acp1/Ppp1r2/Inppl1/Ptpn5/Plppr5/Dlc1/Uri1/Akap1/Prkcd/Rock1/Mg…	294
BP	GO:0072659	protein localization to plasma membrane	293	17579	0.0166676	317/28905	0.924290220820189	1.51980253898445	11.5934827345901	3.44395806342585e-38	2.58857499092845e-36	4.31232447843897e-37	Atp2c1/Arhgap44/Myo5b/Flna/Lrp1/Vamp2/Nrxn1/Emp2/Lypd1/Camk2g/Picalm/Acsl3/Stxbp1/Zdhhc2/Rab40c/Scn3b/Ank3/Trem2/Ehd3/Epb41l3/Sptbn4/Rab7/Sptbn1/Vps35/Ank1/Fcho2/Arl6/Tmed2/Rilpl2/Rab10/Wnk1/Atp2b4/Actr3/Sytl2/Pgap2/Ccdc88a/Krt18/Pip5k1a/Ppil2/Rab11fip2/Rap1a/Dennd4c/Sec23a/Clasp2/Gak/Kcnb1/Ank2/Pacsin1/Nfasc/Wdr72/Rdx/Ttc7/Atp1b1/Bag4/Rac1/Akt1/Rap2a/Rab3c/Akap5/Vamp3/Fgf13/Lrrc7/Camk2a/Sorl1/C2…	293
BP	GO:0031647	regulation of protein stability	293	17579	0.0166676	318/28905	0.921383647798742	1.5150232857172	11.5051931247316	1.74216296756001e-37	1.22405885025086e-35	2.03916786706395e-36	Hspa8/Rps7/Epha4/Mt3/Mapk8ip3/Npm1/Tsc1/Flna/Gapdh/Irgm2/Ctnnd1/Rpl5/Asph/Nckap1/Usp33/Pink1/Stxbp1/Fbxw7/Rpl23/Ncor1/Wfs1/Cct7/Rnf128/Ptges3/Vps35/Hcfc1/Rtn4/Fbxw11/Cdc73/Ctsh/Zfp207/Sirt1/Pfn2/Lamp2/Usp7/Creb1/Ppib/Trim39/Tcf3/Ank2/Bag1/Wdr81/Usp19/Ccnh/Usp25/Hsp90aa1/Clu/Cct6a/Atp1b1/Wiz/Bag4/Apbb1/Hspd1/Mcm8/Cryab/Ncor2/Kat2a/Crebbp/Gtpbp4/Ctsa/Tcp1/Usp9x/Capn3/Per3/Sugt1/Calr/Park7/Hps4/Snca…	293
BP	GO:0001933	negative regulation of protein phosphorylation	293	17579	0.0166676	326/28905	0.898773006134969	1.47784480017813	10.8096076018781	2.27658513906173e-32	9.37315053432805e-31	1.56147944838093e-31	Dbndd2/Spag9/Npm1/Myadm/Nos1/Plec/Cep85/Sirpa/Ppia/Ocln/Heg1/Eif4g1/Prr5l/Gpd1l/Kirrel2/Pde4d/Tmed2/Dnaja1/Pard3/Dmtn/Pkia/Sirt1/Nf1/Lats1/Ggnbp2/Adarb1/Inpp5f/Cbl/Cadm1/Spry1/Ogt/Srcin1/Lats2/Bag1/Dgkq/Abl1/Prkar2a/Dab2ip/Sh3gl2/Sema4d/Met/Akt1/Nnt/Wwtr1/Prkcd/Hspa4/Ptprc/Ppm1e/Park7/Ptpn2/Snca/Cd300a/Apoe/Tardbp/Pparg/Kat2b/Smo/Chordc1/Pwp1/Ppp2r5d/Prkar2b/Cdkn1b/Ppp5c/Dusp3/Coro1c/Hspb1/Pkn1/T…	293
CC	GO:0098791	Golgi apparatus subcompartment	293	17608	0.0166402	324/28618	0.904320987654321	1.46977839758583	10.7545385274101	2.52041619722621e-32	6.56988488743631e-31	1.30884770943677e-31	Atp8a1/Atp2c1/Birc6/Rbfox1/Flna/Bok/Arf1/Vamp2/Arl5b/Myo18a/Bsn/Pcsk1/Snap25/Rab6a/Pclo/Golga1/Fut9/Rab10/Tmem230/Ap1s2/Necab3/Furin/Csgalnact1/Lamp2/Scoc/Atp9a/Mgat4a/Syt17/Nsg2/Clasp2/Ggta1/Cabp7/Ccdc91/Llgl1/Ap3b1/Rab14/Dennd5a/Asap1/Fut8/Caln1/Rac1/Hspd1/Chst2/Postn/Atp8b2/Atp7a/Yipf4/Sorl1/Pik3c2a/Cit/Slc11a2/Ece2/Nsf/Golga7/Clvs2/Rab11fip3/Cdh1/Ocrl/Ap4e1/Bcap31/Trappc6a/Rab34/Snx9/Rgs20/Pr…	293
BP	GO:0006874	intracellular calcium ion homeostasis	292	17579	0.0166107	328/28905	0.890243902439024	1.46382046760339	10.5248591498085	1.73694120179965e-30	5.94052271345659e-29	9.8963567220331e-30	Trpc6/Dbi/Atp2c1/Flna/Prkcb/Calm2/Eif3e/Bok/Asph/Atp2b2/Plcb1/Atp2b1/Trpv4/Stim2/Wfs1/Hexb/Prkce/Mfn2/Synpo/Pde4d/Calb1/Erc1/Plch2/Erc2/Plch1/Atp13a2/Atp2b4/Fkbp1a/Ghitm/Nptn/Slc24a2/Clstn1/Micu1/Ank2/Ywhae/Atp2a2/Abl1/Slc24a3/Stoml2/Atp1b1/Cacnb4/Micu3/Grik2/Atf4/Capn3/Casq2/Ptprc/Sv2b/Cul5/Snca/Apoe/Npsr1/Diaph1/Cav2/Ncs1/Calm1/Tcirg1/Ccdc47/Bcap31/Prkd1/Sri/Calb2/Gstm7/Mcoln1/App/Letm1/Vps54/A…	292
CC	GO:0010008	endosome membrane	292	17608	0.0165834	329/28618	0.887537993920973	1.44250126703944	10.2088559717224	9.5651536732698e-29	1.78094051726119e-27	3.54797680111261e-28	Pla2g4e/Epha4/Myo5b/Cc2d1a/Bok/Rffl/B2m/Clcn3/Clec16a/Zdhhc2/Ankfy1/Traf3/Tmem30a/Slc29a3/Ehd3/Rab7/Pip5k1c/Lamtor3/Vps35/Plekhm2/Vps41/Rab10/Lamp5/Mon2/Snx8/Atp13a2/Lamp2/Atp9a/Pla2g4b/Nsg2/Slc9a6/Atp6ap2/Vps39/Gria1/Wdr81/Llgl1/Arhgap26/Slc1a1/Rac1/Slc31a1/Snx10/Rnf13/Rap2a/H2-T22/Sppl2a/Atp7a/Rab5a/Slc11a2/Ncdn/Pld3/Uba1/Rab11fip3/Clcn4/Chmp1a/Rab8a/Abhd17a/Cdip1/Coro1c/Chmp2b/Ndrg1/Chmp2a/Snx…	292
BP	GO:0043087	regulation of GTPase activity	291	17579	0.0165538	309/28905	0.941747572815534	1.54850751420633	12.0766632301126	2.11771987113739e-42	2.44445379411288e-40	4.07223200784502e-41	Epha4/Arhgap44/Ngef/Tsc1/Ralgps2/Rapgef4/Dennd1b/Ntrk2/Stmn1/Ralgapb/Picalm/Kalrn/Pafah1b1/Tbc1d9b/Arhgap12/Tbc1d30/Mlst8/Arhgap15/Rabgap1l/Dock10/Prex2/Arhgap29/Tbc1d1/Iqgap2/Tmed2/Gpsm1/Nf1/Wnk1/Rasgrp1/Chn1/Myo9a/Ralgapa1/Pip5k1a/Rapgef3/Rab11fip2/Spry1/Arhgap25/Tbc1d8b/Ralgapa2/Tbc1d9/Tbc1d4/Tbc1d20/Abr/Tbc1d10a/Rdx/Map4k4/Rgs6/Apc2/Sgsm2/Asap1/Adap1/Zc3h15/Epha5/Rabgap1/Dab2ip/Sgsm1/Evi5/Sem…	291
BP	GO:0042254	ribosome biogenesis	291	17579	0.0165538	320/28905	0.909375	1.49527756840548	11.0992166439011	1.82730924478234e-34	8.88099771298723e-33	1.47949137903627e-33	Rps13/Rps7/Rpl14/mt-Rnr1/Npm1/Trmt112/Rpl5/mt-Rnr2/Pop4/Exosc9/Utp6/Abce1/Rps19/Utp14b/Wbp11/Eri2/Rpsa/Rpl7/Xpo1/Ddx3x/Dhx30/Ngrn/Trmt2b/Eif2a/Gtpbp4/C1d/Pes1/Pih1d2/Kat2b/Nsun5/Nhp2/Rrp15/Mrpl10/Nom1/Ddx18/Pwp1/Rps11/Nob1/Ppan/Emg1/Utp20/Ddx56/Rps5/Rps9/Ddx49/Rpl10/Mettl16/Pten/Cul4a/Cul4b/Exosc10/Ddx27/Rrp7a/Mrm1/Nol11/Aatf/Pelp1/Nop9/Ltv1/Pno1/Ftsj3/Eral1/Fcf1/Nol8/Riok1/Mterf3/Dimt1/Ngdn/Brix…	291
BP	GO:0010038	response to metal ion	290	17579	0.016497	318/28905	0.911949685534591	1.49951110190439	11.1586638016853	6.28511658054327e-35	3.27637044972837e-33	5.45812755678758e-34	Ppp3ca/Adcy7/Mt3/Fus/Grin2a/Atp1a3/Nfe2l1/Tuba1a/Lct/Aqp1/Trf/Calm2/Syt2/Gatm/Nrxn1/Cacna1g/Itpka/Atp1a2/Asph/B2m/Mef2c/Gabrb3/Mapk1/Slc12a2/Anxa5/Ank3/Pla2g4a/Syt7/Itpkb/Cp/Syt9/Dmtn/Mecp2/Ttn/Atp13a2/Wnk1/Homer1/Fn1/Hnrnpa1/Syt17/Creb1/Dlg2/Kcnb1/Ahcyl1/Cpne5/Syt6/Mef2a/Gdi1/Slc1a1/Stk39/Akt1/Hcn1/Akap5/Atp7a/Ncam1/Carf/Mt2/Capn3/Add1/Mapk9/Slc25a12/Adam9/Dlg4/Nek7/Slc11a2/Mt1/Park7/Snca/Braf/C…	290
BP	GO:0007162	negative regulation of cell adhesion	290	17579	0.016497	342/28905	0.847953216374269	1.39428225264795	9.13810514708653	1.66047618331475e-22	2.64367439629225e-21	4.40411494822657e-22	Hmgb1/Enpp2/Epha4/Mbp/Myadm/Rc3h1/Sdc4/Dlg5/Slc4a2/Lrp1/Sema3e/Cxcl12/Phldb2/Prdx2/Trpv4/Ccl28/Acer2/Dmtn/Nf1/Wnk1/Rc3h2/Ildr2/Serpine2/Hspg2/Myoc/Clasp2/Srcin1/Tnfrsf21/Cd9/Rdx/Abl1/Acvrl1/Epha5/Zbtb7b/Rnd1/Sema4d/Akt1/Postn/H2-T22/Ap1ar/Rgcc/Gtpbp4/Dlc1/Itch/Plxnd1/Sema5a/Prkcd/Dlg1/Ptprc/Apod/Rasa1/Ptpn2/Cd300a/Map2k1/Cdh1/Loxl3/Col1a1/Plxnb3/Spi1/Scrib/Shh/Lamb1/Dusp3/Plxna3/Coro1c/Hspb1/Rhoa…	290
BP	GO:0098813	nuclear chromosome segregation	290	17579	0.016497	317/28905	0.914826498422713	1.50424142083785	11.2464133360528	1.39167289463296e-35	7.4964779924229e-34	1.24884330807853e-34	Pttg1/Smarcc2/Flna/Arid1a/Cdc42/Tpr/Sycp1/Clasp1/Mlh3/Atm/Wapl/Trappc12/Actr2/Hnrnpu/Pbrm1/Smarca2/Fancd2/Nudc/Stag1/Zfp207/Sirt1/Lats1/Actr3/Clasp2/Smc1a/Smc4/Msh4/Smarca4/Smarcc1/Anapc7/Smc2/Smarca5/Cdc27/Mzt1/Actl6a/Ehmt2/Dpf2/Cit/Prickle1/Stag2/Lsm14a/Kat2b/Chmp1a/Smarcb1/Poldip2/Kpnb1/Akap8/Baz1b/Syce2/Kifc2/Chmp2b/Chmp2a/Cdc20/Ik/Ppp2r1a/Rhoa/Tex15/Kif11/Pten/Anapc1/Chfr/Top2b/Dync1h1/Map1s…	290
BP	GO:0048167	regulation of synaptic plasticity	290	17579	0.016497	397/28905	0.730478589420655	1.20111972394357	5.02694717184793	1.75507665154939e-07	6.03126819543607e-07	1.00475302304767e-07	Dbi/Epha4/Grin2a/Nos1/Stau2/Atp1a3/Iqsec2/Cx3cr1/Gfap/Ptgs2/Syngr1/Arf1/Adgrb1/Vamp2/Ntrk2/Hnrnpk/Myo6/Itpka/Slc4a10/Atp2b2/Mef2c/Snap25/Mapk1/Stxbp1/Zdhhc2/Ppfia3/Ppp1r9a/Zzef1/Synpo/Rims3/Ptn/Bdnf/Mpp2/Calb1/Syt7/Grm5/Erc1/Erc2/Mecp2/Nf1/Map1a/Cbln1/Cd38/Rims1/Serpine2/Reln/Ube3a/Nptn/Syn1/Ckap5/Slc24a2/Mgll/Nr3c1/Creb1/Lzts1/Gnal/Kcnb1/Nsmf/Gria1/Kmt2a/Tshz3/Eif2ak4/Abl1/Htr7/Vgf/Slc38a1/Slc1a…	290
MF	GO:0016887	ATP hydrolysis activity	286	17358	0.0164766	314/28396	0.910828025477707	1.49002607509304	10.9495325850789	1.12471507266235e-33	5.58464291848881e-32	1.3523901885859e-32	Hspa8/Atp8a1/Atp2c1/Lonp2/Myo5b/Atp1a3/Chd5/Yme1l1/Atp11c/Atp1a2/Kif1a/Atp2b2/Katna1/Atp2b1/Srcap/Mlh3/Abce1/Cct7/Atp6v1a/Abca4/Hsp90b1/Ola1/Ide/Atp13a2/Atp2b4/Abca3/Nav1/Pfn2/Psmc3/Atp9a/Kif5c/Dnah8/Smc1a/Eif4a2/Kif1b/Helz2/Smc4/Smarca4/Pms2/Orc4/Abcb7/Atp2a2/Ddx3x/Hspa13/Hsp90aa1/Smc2/Cct6a/Abcd3/Smarca5/Mcm8/Chd1/Hspa5/Atp8b2/Ruvbl1/Atp7a/Tcp1/Nsf/Abcc10/Cct2/Mcm7/Cct3/Afg3l1/Clpb/Abcd1/Pex6/A…	286
BP	GO:0060070	canonical Wnt signaling pathway	289	17579	0.0164401	308/28905	0.938311688311688	1.54285791857611	11.9327097345879	3.31453783848392e-41	3.40082104570794e-39	5.66545064121812e-40	Cyld/Ttc21b/Fam53b/Ctnnd1/Zeb2/Bcl9/Eda/Folr1/Csnk1a1/Pfdn5/Ilk/Fgfr3/Vps35/Wnk2/Dkkl1/Sostdc1/Tnks2/Kpna1/Wnk1/Lats1/Usp34/Frzb/Tbl1xr1/Tle3/Lats2/Atp6ap2/Ankrd6/Apc2/Dixdc1/Fgfr2/Ddx3x/Tcf7l2/Csnk1e/Xiap/Ppp2r3a/Dab2ip/Ruvbl1/Rspo1/Wwtr1/Fuz/Hdac2/Rab5a/Sema5a/Rbpj/Prickle1/Lgr4/Lef1/Cdk14/Apoe/Rspo2/Wnt3/Wnt9a/Cdh1/Sox9/Col6a1/Col1a1/Jup/Emd/Shh/Sfrp4/Stk11/Dvl3/Mapk14/App/Nid1/Tpbg/Wnt10a/Ctn…	289
BP	GO:0050708	regulation of protein secretion	288	17579	0.0163832	333/28905	0.864864864864865	1.42208993224409	9.65149451385944	2.84150039038736e-25	6.0024374259686e-24	9.99950085781311e-25	Ppp3ca/Pla2g6/Myh10/Nos1/Prkcb/Rfx3/Lrp1/Rapgef4/Acvr1c/Arf1/Myo18a/Ppia/Ano1/Pcsk1/Plcb1/Slc12a2/Anxa5/Trem2/Prkce/Ppp3cb/Vps35/Hcfc1/Tbc1d1/Syt7/Rest/Syt9/Acsl4/Ttn/Cd200/Atp13a2/Sirt1/Frmd4a/Ptbp1/Cd38/Gpr68/Cyp51/Oxct1/Srcin1/Nlgn2/Kcnb1/Sybu/Clock/Map4k4/Ensa/Llgl1/Ppid/Tcf7l2/Epha5/Cacna1d/Rac1/Apbb1/Rab11fip5/Pfkm/Nadk/Gnaz/Madd/Adam9/Nr1h2/Capn10/Dnajc1/Rab11fip3/Tmem132a/Apoe/Chrm3/Tardb…	288
BP	GO:0090596	sensory organ morphogenesis	288	17579	0.0163832	325/28905	0.886153846153846	1.45709522288395	10.324167202903	2.84736830070018e-29	8.93465470666311e-28	1.48843013368231e-28	Stau2/Aqp1/Myo7a/Tenm3/Ntrk2/Arid1a/Prox1/Myo6/Atp2b2/Mapk1/Bhlhe22/Mfn2/Cfh/Col8a2/Fgfr3/Tsku/Arl6/Ptn/Bdnf/Calb1/Kdm2b/Abi2/Rest/Col8a1/Miat/Nf1/Rorb/Frzb/Sp3/Rpgr/Agtpbp1/Sp1/Insig1/Tbc1d20/Abr/Olfm3/Fgfr2/Triobp/Ppp2r3a/Otx2/Slc1a1/Rac1/Hcn1/Atf4/Sox11/Mfrp/Fuz/Hdac2/Wdr19/Ttc8/Th/Pdgfb/Sox9/Sec24b/Naglu/Scrib/Shh/Prkra/Dvl3/Insig2/Grcc10/Ctnnb1/Tcap/Rdh13/Bmp7/Dll1/Celsr1/Dvl2/Frs2/Wdpcp/Ntn…	288
BP	GO:0045927	positive regulation of growth	288	17579	0.0163832	323/28905	0.891640866873065	1.46611748432595	10.4951373431985	2.27835995786015e-30	7.67047852479582e-29	1.27783017373406e-29	Myo5b/Sdcbp/Lrp1/Pum2/Syt2/Hnrnpk/Prox1/Cdc42/Eif4g1/Picalm/Ilk/Plcb1/Mef2c/Cxcl12/Exosc9/Mapk1/Pafah1b1/Arhgap32/Nrp1/Mlst8/Wfs1/Hopx/Megf8/Sptbn4/Cyfip1/Bdnf/Kdm2b/Acsl4/Mecp2/Adcy10/Twf2/Sirt1/Fn1/Cd38/Rims1/Tead1/Eif4g2/Syt17/Nr3c1/Creb1/Ppib/Tgfbr1/Lgi1/Celf1/Cpne5/Fgfr2/Mtm1/Mtpn/Ddx3x/Gdi1/Sema4d/Akt1/Limk1/Cacna2d2/Ncam1/Rnf157/Capn3/Sema5a/Rbpj/Dlg1/Igf2/Hyal1/Acacb/Apoe/Wnt3/Ccnd2/Cdh4/…	288
MF	GO:0031267	small GTPase binding	284	17358	0.0163613	297/28396	0.956228956228956	1.56429758273289	12.2593252125902	7.69433425435396e-45	1.24167319029637e-42	3.00686483360938e-43	Arhgap44/Myo5b/Flna/Plekhg1/Diaph2/Rapgef4/Dennd1b/Itpka/Nckap1/Cyfip2/Picalm/Usp33/Eps8/Ankfy1/Tbc1d30/Rabgap1l/Mfn2/Dock10/Pex5l/Odf2/Rab7/Dennd5b/Cyfip1/Rims3/Iqgap2/Git2/Rilpl2/Rusc2/Abi2/Erc1/Arhgef2/Sytl1/Sytl2/Ipo7/Rims1/Rab11fip2/Ranbp2/Rap1a/Gria1/Tbc1d20/Llgl1/Dennd5a/Sgsm2/Xpo1/Ipo11/Gdi1/Rabgap1/Fmnl1/Sgsm1/Evi5/Rph3a/Rac1/Rab11fip5/Atp7a/Dmxl2/Dock3/Gdi2/Sorl1/Mycbp2/Rims4/Rock1/Dock…	284
BP	GO:0061458	reproductive system development	287	17579	0.0163263	349/28905	0.822349570200573	1.35218239528116	8.24649591951932	2.72233501575206e-18	2.97249553071306e-17	4.95190028647646e-18	Id4/Prlr/Lhx9/Psap/Flna/Pdgfra/Hnrnpk/Patz1/2610005L07Rik/Ccnd1/Sulf1/Serpinb6a/Mfn2/Atm/Pla2g4a/Pde4d/Ubb/Sirt1/Serpine2/Ube3a/Jmjd1c/Tgfbr1/Msh4/H3f3b/Tbc1d20/Zfx/Fgfr2/Ptprn/Cyp7b1/Atrx/Tcf7l2/Vgf/Schip1/Rac1/Atn1/Serpinf1/Pcyt1b/Bmpr1b/Wdr19/Ace/Scaper/Dlg1/Plekha5/Lgr4/Eif2s2/Cdh1/Sox9/Col6a1/Axl/Shh/Cdkn1b/Stk11/Eif2b5/Plag1/Ercc1/Stat5b/Eif2b2/Igf1r/Kit/Crkl/Kmt2b/Ctnnb1/Bcl2l1/Adam21/Bmp7…	287
BP	GO:0015980	energy derivation by oxidation of organic compounds	287	17579	0.0163263	351/28905	0.817663817663818	1.34447765228811	8.08944845345243	1.31108162639658e-17	1.34521137032183e-16	2.24099666466784e-17	Hmgb1/Ndufs5/Ak4/Mt3/Prdm16/Mdh2/Ndufa12/Uqcr10/Plec/Phka1/Kl/Pum2/Ifnar1/Pink1/Uqcrc2/Slc1a3/Cat/Trpv4/Il6st/Mfn2/Slc25a25/Ppp1cb/Ptges3/Mtch2/Bdnf/Slc37a2/Ide/Adcy10/Ogdhl/Ndufaf1/Cox5b/Ndufc2/Lyrm7/Cycs/Ndufa3/Tcf7l2/Stoml2/Akt1/Ppp1r2/Atp7a/Pfkm/Uqcrb/Coq9/Slc25a12/Park7/Dlat/Epm2aip1/Snca/Ogdh/Igf2/Cox5a/Sdhd/Comt/Oxa1l/Col6a1/Abcd1/Ndufa11/Ndufb2/Gys1/Dyrk2/Bid/Etfb/Pgf/Ldha/Trp53/Prkaca/Nd…	287
BP	GO:0010721	negative regulation of cell development	287	17579	0.0163263	326/28905	0.880368098159509	1.44758176672738	10.1250097652518	4.7171277316117e-28	1.30864865481279e-26	2.18008659111758e-27	Trpc6/Hmgb1/Ppp3ca/Id4/Mt3/Prdm16/Mbp/Rc3h1/Slc4a2/Sema3e/Trak2/Prox1/B2m/Lingo1/Ptprs/Pias3/Map2/Nrp1/Fbxw7/Prdx2/Trem2/Mfn2/Fgfr3/Pcm1/Ptn/Bdnf/Rtn4/Rnf10/Lrrc17/Rest/Arhgef2/Mecp2/Kdm4a/Nf1/Actr3/Rc3h2/Mag/Frzb/Ywhah/Dip2b/Gpr68/C1qc/Epha7/Cdkl3/Hook3/Sema3b/Ttpa/Gdi1/Sema6b/Zbtb7b/Nme1/Cers2/Kifap3/Sema4d/Grb14/Fgf13/Hmgb3/Sox11/Sorl1/Sema4a/Cit/Sema5a/Ptpn2/Wnt3/Lhx2/Cdh1/Sema4f/Loxl3/Bcl11a…	287
BP	GO:0002790	peptide secretion	286	17579	0.0162694	330/28905	0.866666666666667	1.42505261960294	9.67485191140867	1.98778025007033e-25	4.32626651059077e-24	7.20715646224329e-25	Ppp3ca/Pla2g6/Nos1/Aqp1/Prkcb/Rfx3/Lrp1/Npy2r/Hmga1/Rapgef4/Acvr1c/Cyb5r4/Ano1/Plcb1/Snap25/Kalrn/Anxa5/Trpv4/Prkce/Pex5l/Pclo/Ppp3cb/Hcfc1/Tbc1d1/Syt7/Rest/Syt9/Acsl4/Sirt1/Cpe/Ildr2/Ptbp1/Cd38/Gpr68/Rab11fip2/Cplx1/Oxct1/Nlgn2/Kcnb1/Rab1a/Sybu/Clock/Map4k4/Ensa/Ptprn/Tcf7l2/Epha5/Vgf/Cacna1d/Rac1/Ptprn2/Rab11fip5/Pfkm/Nadk/Gabbr1/Gnaz/Madd/Park7/Capn10/Chrm3/Tardbp/Pparg/Raf1/Tcirg1/Ppard/Tiam1…	286
BP	GO:0016032	viral process	286	17579	0.0162694	332/28905	0.86144578313253	1.41646796526798	9.50846694459269	1.66796084226478e-24	3.25731084120832e-23	5.42637602683056e-24	Hspa8/Hmgb1/Kpna2/Eps15/Ddx5/Eef1a1/Prox1/Csde1/Ppia/Nrp1/Ppih/Ly6e/Cnot7/Nucks1/Rab7/Hcfc1/Trim12a/Rest/Furin/Ptbp1/Psmc3/Adarb1/Sp1/Paip1/Trim30d/Ppib/Smarca4/Ssb/Rab1a/Eif2ak4/Tbc1d20/Mcts1/Ppid/Ddx3x/Mdfic/Trim59/Chd1/Vapa/Crebbp/Arl8b/Mid2/Zdhhc20/Lef1/Apoe/Gsn/Tardbp/Larp1/Cav2/Chmp1a/Smarcb1/Usf1/Axl/Tmem39a/Bicd1/Brd4/Kpna6/Rad23a/Eif3g/Ddx56/Chmp2b/Srpk1/Trp53/Trim28/Chmp2a/Tfap4/Ctsb/In…	286
BP	GO:0016042	lipid catabolic process	286	17579	0.0162694	344/28905	0.831395348837209	1.36705629206096	8.53223814256796	1.37675866230397e-19	1.67596384051467e-18	2.79199942816328e-19	Pla2g4e/Dbi/Enpp2/Nudt19/Prdx6/Pla2g6/Lonp2/Psap/Plcxd2/Lct/Lrp1/Phyh/Lpl/Acox1/Abhd1/Eci2/Plcb1/Pafah1b1/Hexb/Prkce/Acer2/Rab7/Pla2g4a/Hsd11b1/Pla2g7/Naaa/Plch2/Plch1/Pnpla6/Hpgd/Ywhah/Tbl1xr1/Mgll/Pla2g4b/Inpp5f/Decr2/Oxct1/Gba2/Acad11/Clstn3/Abcd3/Akt1/Abhd12/Acadl/Pnpla7/Sorl1/Echdc1/Prkcd/Acacb/Apoe/Gm2a/Naglu/Abcd1/Ppard/Abhd3/Pla1a/Lipe/Crot/Gcdh/Etfb/Pafah1b3/Smpd4/Vps54/Acat2/Abhd16a/Neu…	286
BP	GO:0030336	negative regulation of cell migration	286	17579	0.0162694	319/28905	0.896551724137931	1.47419236510648	10.609892478291	3.63102648550285e-31	1.31859298889272e-29	2.19665292410965e-30	Hmgb1/Epha4/Il33/Cx3cr1/Dlg5/Lrp1/Acvr1c/Zeb2/Zmynd8/Adgrb1/Srgap3/Patz1/Ilk/Plcb1/Mef2c/Cxcl12/Stard13/Phldb2/Sulf1/Clasp1/Ccl28/Ptn/Padi2/Mctp1/Limch1/Mecp2/Cd200/Nf1/Atp2b4/Pfn2/Adarb1/Tpm1/Trp53inp1/Rbbp7/Ogt/Clasp2/Tgfbr1/Dnaja4/Krit1/Abr/Nisch/Acvrl1/Magi2/Dab2ip/Cers2/Rac1/Akt1/Rap2a/Serpinf1/Tet1/Rgcc/Gtpbp4/Dlc1/Fuz/Hdac2/Calr/Ptprr/Apod/Park7/Cd300a/Braf/Clic4/Apoe/Ngfr/Gna12/Cdh1/Pparg…	286
BP	GO:1901342	regulation of vasculature development	286	17579	0.0162694	317/28905	0.902208201892745	1.48349326330905	10.783654138003	2.39083638419697e-32	9.7197272877039e-31	1.61921590270341e-31	Hmgb1/Cx3cr1/Pik3cd/Aqp1/Prkcb/Sema3e/Adgrb1/Emp2/Tcf4/Cxcl12/Epn2/Slc12a2/Stard13/Nrp1/Sulf1/Foxj2/Ppp1r16b/Akt3/Cd160/Ptn/Rtn4/Tgfbr2/Ctsh/Cd59a/Mecp2/Adgrb3/Sirt1/Nf1/Wnk1/Atp2b4/Itgb8/Rapgef3/Sparc/Sp1/Tgfbr1/Adgrb2/Col4a2/Krit1/Ddah1/Abl1/Acvrl1/Dab2ip/Serpinf1/Rgcc/Prkd2/Pkm/Pxn/Add1/Sema4a/Plxnd1/Sema5a/Rock1/Igf2/Hyal1/Ccbe1/Ngfr/Itgb2/Ccm2/Pparg/Zfp354c/Hk2/Jup/Shh/Prkd1/Wars2/Pgf/Hspb1/…	286
BP	GO:0070372	regulation of ERK1 and ERK2 cascade	286	17579	0.0162694	343/28905	0.833819241982507	1.37104187891828	8.61218720958102	5.83878352519725e-20	7.40037190330882e-19	1.23283293008809e-19	Hmgb1/Lmo3/Atp6v0c/Epha4/Mt3/Lrp1/Pdgfra/Nrxn1/Sirpa/Cxcl12/Nrp1/Fbxw7/Trpv4/Trem2/Fgfr3/Wnk2/Ywhaz/Nf1/Rasgrp1/Fn1/Nptn/Rap1a/Spry1/Epha7/Abl1/Fgfr2/Ndrg2/Dab2ip/Prkd2/Rap1b/Dlg1/Rps6ka6/Ptprr/Mturn/Ptprc/Ptpn2/Braf/Map3k12/Apoe/Map2k1/Npsr1/Pdgfb/Vrk3/Tiam1/Dusp3/Phb2/App/Crkl/Epor/Tpbg/Cav1/Apip/Pten/Cnksr3/Myh9/Ccl6/Ccl9/Sema6a/Dusp6/Egfr/Frs2/Havcr2/Dnajc27/Itgb3/Nqo2/Hmgcr/Fgf10/Ptk2b/Spry2…	286
BP	GO:0048511	rhythmic process	285	17579	0.0162125	320/28905	0.890625	1.46444710307754	10.4083030315426	7.30287453194759e-30	2.39623253677712e-28	3.99189989109398e-29	Id4/Enpp2/Noct/Btbd9/Grin2a/Atp1a3/Ptgds/Npy2r/Ddx5/Ntrk2/Pdgfra/Ncoa2/Bloc1s6/Prox1/Gabrb3/2610005L07Rik/Cbx3/Fbxw7/Ncor1/Mfn2/Pla2g4a/Ppp1cb/Hnrnpu/Pde4d/Ptn/Bdnf/Fbxw11/Sirt1/Rorb/Ube3a/Usp7/Sp1/Creb1/Ogt/Kmt2a/Clock/Htr7/Dyrk1a/Ptprn/Cyp7b1/Csnk1e/Schip1/Bmpr1b/Crebbp/Atf4/Dpyd/Usp9x/Mapk9/Hdac2/Per3/Mycbp2/Enox2/Rai1/Scaper/Dtl/Nampt/Cipc/Lgr4/Csnk2a1/Tardbp/Prkcg/Ngfr/Pparg/Kat2b/Col6a1/Fxr…	285
CC	GO:0000151	ubiquitin ligase complex	285	17608	0.0161858	351/28618	0.811965811965812	1.3196750117468	7.62071632433054	9.23128244804197e-16	6.50348006699894e-15	1.29561858919887e-15	Med23/Cbx7/Spsb3/Klhl12/Pcmtd1/Klhl9/Klhdc3/Ambra1/Ube2d3/Klhl2/Fbxw7/Cbx6/Klhl7/Fbxw11/Ypel5/Cul2/Spop/Fam8a1/Ube4b/Enc1/Brcc3/Bmi1/Fbxo2/Ankib1/Phc1/Anapc7/Gpr37/Cdc27/Mib2/Rnf2/Armc8/Itch/Cul9/Dtl/Rnf7/Cul5/Klhdc2/Brap/Rmnd5b/Kctd10/Fbxo9/Rmnd5a/Pnkp/Dyrk2/Cdc20/Derl3/Wdr77/Arih2/Crbn/Rnf168/Cacybp/Anapc1/Fbxw5/Ube2a/Cul4a/Cul4b/Kctd5/Brca1/Med24/Tnfaip1/Med1/Appbp2/Med11/Rnf31/Ube2d1/Anapc16/…	285
BP	GO:0050878	regulation of body fluid levels	284	17579	0.0161556	350/28905	0.811428571428571	1.33422509000187	7.83735948571839	1.45737858752153e-16	1.36528915793321e-15	2.27444438601758e-16	Ppp3ca/Prlr/F5/Flna/Slc4a5/Aqp4/Aqp1/Pdgfra/Bloc1s6/Emp2/Ppia/Ano1/Heg1/Nr3c2/Celsr2/Atp2b2/Ccnd1/Stxbp1/Kalrn/Anxa5/Prdx2/Trpv4/Wfs1/Prkce/Cfh/Pip5k1c/Pla2g4a/Ddr1/Copa/Dmtn/Fosl2/Wnk1/Sytl2/Serpine2/Hps5/Creb1/Usf2/Lyst/Adra2b/Cd9/Nfat5/Ap3b1/Rab14/Socs2/Zbtb7b/Nme1/Stk39/Mllt6/Serpind1/Alox12b/Madd/Nr1h2/Prkcd/Pdia4/Prickle1/Hps4/Enpp4/Apoe/Chrm3/Pdgfb/Adora3/Nr1h3/Axl/Shh/Stat5b/Ctns/Inpp5k/A…	284
BP	GO:0048562	embryonic organ morphogenesis	283	17579	0.0160988	335/28905	0.844776119402985	1.38905817915372	8.92317914100457	1.75377726840264e-21	2.55324690607087e-20	4.25347118439047e-21	Myo7a/Pdgfra/C2cd3/Arid1a/Prox1/Myo6/Folr1/Nckap1/Atp2b2/Mef2c/2610005L07Rik/Mapk1/Megf8/Mib1/Tmed2/Kdm2b/Tgfbr2/Rest/Frzb/Acvr1/Sp3/Tead1/Hspg2/Sp1/Tgfbr1/Smarca4/Insig1/Bmi1/Abr/Fgfr2/Triobp/Tcf7l2/Otx2/Rac1/Sox11/Fuz/Wdr19/Rbpj/Dlg1/Hyal1/Wnt9a/Th/Sox9/Sec24b/Tulp3/Hoxc9/Naglu/Smo/Scrib/Shh/Prkra/Dvl3/Tgfb3/Insig2/Ctnnb1/Tcap/Bmp7/Eng/Dll1/Slc39a1/Srf/Celsr1/Ift52/Wnt9b/Hoxb1/Dvl2/Frs2/Wdpcp/I…	283
BP	GO:0048608	reproductive structure development	283	17579	0.0160988	345/28905	0.820289855072464	1.34879562323622	8.11968631019844	9.28627599855427e-18	9.68169162171852e-17	1.61287951553837e-17	Id4/Prlr/Lhx9/Psap/Flna/Pdgfra/Hnrnpk/Patz1/2610005L07Rik/Ccnd1/Sulf1/Serpinb6a/Mfn2/Atm/Pla2g4a/Pde4d/Ubb/Sirt1/Serpine2/Ube3a/Jmjd1c/Tgfbr1/Msh4/H3f3b/Tbc1d20/Zfx/Fgfr2/Ptprn/Cyp7b1/Atrx/Tcf7l2/Vgf/Schip1/Rac1/Atn1/Serpinf1/Pcyt1b/Bmpr1b/Wdr19/Ace/Scaper/Dlg1/Lgr4/Eif2s2/Cdh1/Sox9/Col6a1/Axl/Shh/Cdkn1b/Stk11/Eif2b5/Plag1/Ercc1/Stat5b/Eif2b2/Igf1r/Kit/Crkl/Kmt2b/Ctnnb1/Bcl2l1/Adam21/Bmp7/Tex15/W…	283
BP	GO:0071214	cellular response to abiotic stimulus	283	17579	0.0160988	351/28905	0.806267806267806	1.32573928779629	7.64941110225786	8.33865416178346e-16	7.2545168912205e-15	1.20853484557689e-15	Npm1/Nos1/Plec/Aqp1/Lrrc8d/Pcna/Ptgs2/Myo6/Atp1a2/Fbxw7/Mlst8/Trpv4/Serpinb6a/Atm/Grm1/Nucks1/Mtch2/Rest/Sirt1/Wnk1/Rpgr/Gpr68/Trp53inp1/Micu1/Nsmf/Brcc3/Eif2ak4/Clock/Tnks1bp1/Ppid/Ddx3x/Rac1/Stk39/Akt1/Cryab/Rab11fip5/Asic1/Cers1/Crebbp/Capn3/Efhd1/Mapk9/Prkcd/Hyal1/Dhx36/Ccnd2/Sox9/Col1a1/Bbc3/Tmem161a/Stk11/Ercc1/Mcoln1/Cnn2/Mapk14/Trp53/Letm1/Crip1/Ctnnb1/Cav1/Bcl2l1/Elk1/Hyal2/Pten/Rnf168/T…	283
BP	GO:0104004	cellular response to environmental stimulus	283	17579	0.0160988	351/28905	0.806267806267806	1.32573928779629	7.64941110225786	8.33865416178346e-16	7.2545168912205e-15	1.20853484557689e-15	Npm1/Nos1/Plec/Aqp1/Lrrc8d/Pcna/Ptgs2/Myo6/Atp1a2/Fbxw7/Mlst8/Trpv4/Serpinb6a/Atm/Grm1/Nucks1/Mtch2/Rest/Sirt1/Wnk1/Rpgr/Gpr68/Trp53inp1/Micu1/Nsmf/Brcc3/Eif2ak4/Clock/Tnks1bp1/Ppid/Ddx3x/Rac1/Stk39/Akt1/Cryab/Rab11fip5/Asic1/Cers1/Crebbp/Capn3/Efhd1/Mapk9/Prkcd/Hyal1/Dhx36/Ccnd2/Sox9/Col1a1/Bbc3/Tmem161a/Stk11/Ercc1/Mcoln1/Cnn2/Mapk14/Trp53/Letm1/Crip1/Ctnnb1/Cav1/Bcl2l1/Elk1/Hyal2/Pten/Rnf168/T…	283
MF	GO:0005261	monoatomic cation channel activity	279	17358	0.0160733	321/28396	0.869158878504673	1.42185940281246	9.53204208037781	8.43984099867405e-25	2.59424636411624e-23	6.28228766066715e-24	Trpc6/Scn2b/Kcne2/Grin2a/Gria2/Aqp1/Kcnj13/Trpm3/Cacna1g/Ano1/Gpm6a/Snap25/Kcnk13/Trpv4/Stim2/Scn3b/Cacna2d1/Pex5l/Kcnj3/Atp6v1a/Grik5/Tmem63c/Scn3a/Kcnt1/Grik3/Kcnt2/Slc24a2/Kcnb1/Cacna1h/Kcnk2/Cacna1b/Kcnc4/Slc24a3/Kcnq5/Cacna1d/Cacnb4/Grm7/Hcn1/Cacna2d2/Kcnc2/Asic1/Grik2/Cacna1a/Kcna4/Kcnip4/Kcnip2/Kcnab2/Scn1a/Orai2/Kcnh5/Ncs1/Nalcn/Kcnn3/Kcnh6/Grin2d/Grin2c/Cacnb3/Htr3a/Mcoln1/P2rx5/Kcnd1/Pk…	279
BP	GO:0043491	phosphatidylinositol 3-kinase/protein kinase B signal transduction	282	17579	0.0160419	321/28905	0.878504672897196	1.4445177524372	9.97741193313887	3.07636148414395e-27	7.95424025340261e-26	1.32510223085443e-26	Atp1a3/Maz/Cx3cr1/Pik3cd/Sema3e/Hmga1/Ntrk2/Pdgfra/Nrxn1/Cdc42/Lingo1/Ambra1/Ilk/Cxcl12/Prr5l/Pik3r4/Cat/Ncor1/Trem2/Ppp1r16b/Prex2/Fgfr3/Cd160/Them4/Rtn4/Ltk/Sirt1/Nf1/Rasgrp1/Fn1/Serpine2/Reln/Ube3a/Ccdc88a/Nyap1/Inpp5e/Rapgef3/Myoc/Inpp5f/Cbl/Tgfbr1/Nts/Magi2/Mtm1/Tcf7l2/Dab2ip/Bag4/Rac1/Sema4d/Akt1/Inppl1/Hdac2/Sema5a/Dlg1/Vav3/Igf2/Sesn1/Sco1/Ngfr/Fer/Pdgfb/Adora3/Sox9/Col6a1/Col6a2/Ppard/Me…	282
BP	GO:0002237	response to molecule of bacterial origin	282	17579	0.0160419	422/28905	0.66824644549763	1.09879193965009	2.54696309149614	0.00589565504802938	0.00864553408132075	0.00144026533435239	Hmgb1/Noct/Nos1/Cx3cr1/Irgm2/Ptgs2/Sirpa/B2m/Ifnar1/Mef2c/Mapk1/Slc12a2/Prdx2/Akirin2/Trem2/Prkce/Gbp2b/Cfh/Pde4d/Trim12a/Cdc73/Fosl2/Ogt/Pdcd4/Trim30d/Tcf3/Abr/Foxp1/Abl1/Dab2ip/Akt1/Nr2c2/Adam9/Ace/Git1/Ppm1e/Snca/Irak2/Fer/Col6a1/Naglu/Nr1h3/Spi1/Ppard/Axl/Akap8/Irf3/Paf1/Nqo1/Stat5b/Irf5/Traf6/Mapk14/Ctr9/Adh5/Shpk/Cdk4/Rhoa/Hnrnpa0/Mgst1/Sash1/Lbp/Cd274/Mapkapk2/Prpf8/Cd68/Cxcl16/Map2k3/Plsc…	282
BP	GO:0010948	negative regulation of cell cycle process	281	17579	0.015985	314/28905	0.894904458598726	1.47148378040822	10.4653724043351	2.59556442704052e-30	8.69312355253362e-29	1.44819329635258e-29	Tom1l2/Npm1/Gigyf2/Prox1/Tpr/Ccnd1/Ccp110/Atm/Fgfr3/Wapl/Fancd2/Cdc73/Zfp207/Sirt1/Rint1/Acvr1/Taok1/Trim39/Trrap/Brcc3/Eif2ak4/Wdr76/Clock/Fgfr2/Tom1l1/Atrx/Nabp1/Dab2ip/Smarca5/Cacnb4/Apbb1/Grb14/Tpra1/Brsk1/Kat2a/Rgcc/Dtl/Dlg1/Zfyve19/Kat2b/E2f1/Babam1/Baz1b/Ier3/Aven/Brd4/Mapk14/Trp53/Chmp2a/Cdc20/Ik/Bmp7/Pten/Chfr/Cul4a/Brca1/Fbxo5/Zwint/Cry1/Mdm2/Prmt2/Fzr1/Ccng1/Rad50/Hus1/Zfp36l1/Xrcc3/Ns…	281
CC	GO:0098857	membrane microdomain	281	17608	0.0159587	306/28618	0.918300653594771	1.49249932443067	10.9535396477574	4.5775370635237e-34	1.37678230141367e-32	2.74281573037048e-33	Eno1b/Hmgb1/Eno1/Myadm/Nos1/Faim2/Tuba1a/Sdcbp/Mal/Aqp1/Gpm6b/Ptgs2/Ctnnd1/Emp2/Atp1a2/Tuba1b/Mapk1/Sulf1/Il6st/Trem2/Slc1a2/Tgfbr2/Atp2b4/Furin/Add2/Lamp2/Cbl/Tgfbr1/Cacna1h/Prkar2a/Stoml2/Atp1b1/Slc1a1/Akap5/Itgam/Dlc1/Rab5a/Skap1/Dlg1/Ptprc/Cav2/Itgb2/Cdh1/Tubb5/Flot1/Smo/Shh/Lipe/Eno2/Gab2/Coro1c/App/Hmox1/Prkaca/Igf1r/Ctsb/Ctnnb1/Cav1/Gprc5b/Hyal2/Slc22a6/Clip3/Chp1/Dll1/Plpp1/Slc25a5/Ptgis/…	281
MF	GO:0050839	cell adhesion molecule binding	277	17358	0.0159581	307/28396	0.90228013029316	1.47604254982167	10.5165285476154	7.1425064601555e-31	2.79423510304871e-29	6.76658506751574e-30	Hmgb1/Grin2a/Sdcbp/Lgals8/Gfap/Ptprd/Thbs4/Cntn1/Ctnnd1/Tenm3/Nrxn1/Cdh9/Sirpa/Emp2/Ppia/Ilk/Cxcl12/Tenm2/Ank3/Tenm1/Kirrel2/Ptn/Rtn4/Ptprf/Adgrl1/Cd200/Cpe/Cdh22/Fn1/Acvr1/Itgb8/Nptn/Cadm1/Nlgn2/Nfasc/Ctnnal1/Cd9/Rpsa/Dst/Itgb4/Nisch/Rdx/Clstn3/Tln2/Postn/Mfge8/Akap5/Itgam/Cdh12/Pxn/Adam9/Calr/Nrcam/Pdia4/Arvcf/Ptpn2/Igf2/Itgb2/Cdh1/Cdh4/Icam4/Icam2/Itgb7/Itga3/Jup/Esam/Plxnb3/Lamb1/Bcam/Ndrg1/A…	277
BP	GO:0030072	peptide hormone secretion	280	17579	0.0159281	322/28905	0.869565217391304	1.42981868187585	9.66266889052328	1.95927130611269e-25	4.27862490632177e-24	7.12778999343273e-25	Ppp3ca/Pla2g6/Nos1/Aqp1/Prkcb/Rfx3/Lrp1/Hmga1/Rapgef4/Acvr1c/Cyb5r4/Ano1/Plcb1/Snap25/Kalrn/Anxa5/Trpv4/Prkce/Pex5l/Pclo/Ppp3cb/Hcfc1/Tbc1d1/Syt7/Rest/Syt9/Acsl4/Sirt1/Cpe/Ildr2/Ptbp1/Cd38/Gpr68/Rab11fip2/Cplx1/Oxct1/Nlgn2/Kcnb1/Rab1a/Sybu/Clock/Map4k4/Ensa/Ptprn/Tcf7l2/Epha5/Vgf/Cacna1d/Rac1/Ptprn2/Rab11fip5/Pfkm/Nadk/Gabbr1/Gnaz/Madd/Park7/Capn10/Chrm3/Tardbp/Pparg/Raf1/Tcirg1/Ppard/Tiam1/Prkd1…	280
BP	GO:0006310	DNA recombination	280	17579	0.0159281	331/28905	0.845921450151057	1.39094143674932	8.91205709418451	1.88180611784401e-21	2.7171852696184e-20	4.52657720625915e-21	Hmgb1/Fus/Zmynd8/Mms22l/Sycp1/Ino80d/Atm/Nucks1/Brd8/Zfp365/Morf4l1/Actr2/Morf4l2/Fancd2/Pgbd5/Tcf3/Trrap/Msh4/Pms2/Ep400/Nfrkb/Foxp1/Abl1/Top3b/Nabp1/Rtel1/Rmi1/Mcrs1/Hfm1/Hspd1/Mcm8/Bcl11b/Top3a/Ruvbl1/Actl6a/Hdac10/Rnf169/Smarcad1/Ptprc/Psmd14/Lef1/Gins2/Rev3l/Tfpt/Zgrf1/Cdc45/Mcm7/Rpa1/Supt6/Paxip1/Ercc1/Pias4/Senp3/Msh6/Il27ra/Tep1/Rad51c/Ubqln4/Vps72/Tex15/Rpa3/Rnf168/Actr8/Brca1/Top2b/Atad…	280
BP	GO:0010001	glial cell differentiation	280	17579	0.0159281	293/28905	0.955631399317406	1.57133657189087	12.2458660690137	1.25148010270791e-44	1.79768164086754e-42	2.99476992998875e-43	Phgdh/Id4/Enpp2/Epha4/Il33/Ttc21b/Plp1/Ppp3r1/Nfe2l1/Nab1/Tuba1a/Plec/Adam22/Mal/Gfap/Rnf112/Gpm6b/Lrp1/Cntn1/Zeb2/Tspan2/Ntrk2/Ano1/Lingo1/Ilk/Mapk1/Il6st/Trem2/Zfp365/Fgfr3/Ptn/Rtn4/Pard3/Cnp/Nfib/Mecp2/Miat/Kdm4a/Nf1/Actr3/Mag/Serpine2/Reln/Ckap5/Myoc/Nr3c1/Smarca4/Tnfrsf21/Cntnap1/Bag1/Itgb4/Abl1/Tcf7l2/Clu/Otx2/Akt1/Aspa/Itgam/Sox6/Sox11/Hdac2/Nfia/Nrros/Ptpra/Slc25a46/Lef1/Map2k1/Pparg/Raf1…	280
BP	GO:0006790	sulfur compound metabolic process	280	17579	0.0159281	321/28905	0.872274143302181	1.43427294568232	9.747462383074	6.42802084107865e-26	1.48395452559759e-24	2.47212981970807e-25	Phgdh/Amd2/Nudt19/Nfe2l1/Glo1/Ahcyl2/Acsl3/Sulf1/Adi1/Hexb/Slc1a2/Dsel/Slc5a6/Acsl6/Acsl4/Far1/Ndst4/Csgalnact1/Icmt/Ndst3/Sp1/Sult1c2/Amd1/Gstm6/Ahcyl1/Tm9sf2/Mthfr/B4galt4/Tcf7l2/Acadsb/Gstm5/Dip2a/Slc1a1/Chst2/Cbs/Extl1/Cacna1a/Blmh/Gclm/Park7/Dlat/Snca/Ogdh/Hyal1/Acacb/Comt/Sult5a1/Txnrd3/Gstt1/Gstt3/Naglu/Abcd1/Gcdh/Gstm7/Gstm1/Stat5b/Dnmt1/G6pdx/Sgsh/Cs/Ctns/Ggt1/Pdk1/Mvd/Sod2/Ctnnb1/Acly/M…	280
CC	GO:0045121	membrane raft	280	17608	0.0159019	305/28618	0.918032786885246	1.49206396496376	10.925767235777	6.87235164888955e-34	1.99043666275245e-32	3.96533350501229e-33	Eno1b/Hmgb1/Eno1/Myadm/Nos1/Faim2/Tuba1a/Sdcbp/Mal/Aqp1/Gpm6b/Ptgs2/Ctnnd1/Emp2/Atp1a2/Tuba1b/Mapk1/Sulf1/Il6st/Trem2/Slc1a2/Tgfbr2/Atp2b4/Furin/Add2/Lamp2/Cbl/Tgfbr1/Cacna1h/Prkar2a/Stoml2/Atp1b1/Slc1a1/Akap5/Itgam/Dlc1/Rab5a/Skap1/Dlg1/Ptprc/Cav2/Itgb2/Cdh1/Tubb5/Flot1/Smo/Shh/Lipe/Eno2/Gab2/Coro1c/App/Hmox1/Prkaca/Igf1r/Ctsb/Ctnnb1/Cav1/Gprc5b/Hyal2/Slc22a6/Clip3/Chp1/Dll1/Plpp1/Slc25a5/Ptgis/…	280
BP	GO:0018209	peptidyl-serine modification	279	17579	0.0158712	321/28905	0.869158878504673	1.42915054230488	9.63248760804157	2.81794406340174e-25	5.97219358223897e-24	9.9491174352372e-25	Nos1/Dclk1/Prkcb/Irgm2/Ptgs2/Sgk3/Ntrk2/Nrxn1/Csnk1a1/Eif4g1/Ilk/Pink1/Mapk1/Gpd1l/Tenm1/Prkce/Atm/Sptbn4/Akt3/Cab39/Uhmk1/Pde4d/Bdnf/Dmtn/Wnk1/Atp2b4/Lats1/Pfn2/Ggnbp2/Smg1/Phip/Inpp5f/Ogt/Stk38l/Lats2/Tgfbr1/Fnip1/Dgkq/Tnks1bp1/Dyrk1a/Mast4/Csnk1e/Bag4/Slc1a1/Met/Stk39/Akt1/Ttbk2/Brsk1/Prkd2/Mast1/Camk2a/Mapk9/Nek7/Prkcd/Rock1/Dock7/Rps6ka6/Mapkapk5/Park7/Clk1/Snca/Camk1d/Braf/Map3k12/Csnk2a1/P…	279
BP	GO:0045765	regulation of angiogenesis	279	17579	0.0158712	310/28905	0.9	1.47986233574151	10.5825477999365	3.91384341484973e-31	1.41335663874797e-29	2.35452032542857e-30	Hmgb1/Cx3cr1/Pik3cd/Aqp1/Prkcb/Sema3e/Adgrb1/Emp2/Tcf4/Epn2/Slc12a2/Stard13/Nrp1/Sulf1/Foxj2/Ppp1r16b/Akt3/Cd160/Ptn/Rtn4/Tgfbr2/Ctsh/Cd59a/Mecp2/Adgrb3/Sirt1/Nf1/Wnk1/Atp2b4/Itgb8/Rapgef3/Sparc/Sp1/Adgrb2/Col4a2/Krit1/Ddah1/Abl1/Acvrl1/Dab2ip/Serpinf1/Rgcc/Prkd2/Pkm/Pxn/Add1/Sema4a/Plxnd1/Sema5a/Rock1/Igf2/Hyal1/Ccbe1/Ngfr/Itgb2/Ccm2/Pparg/Zfp354c/Hk2/Jup/Shh/Prkd1/Wars2/Pgf/Hspb1/Hmox1/Ctnnb1/E…	279
CC	GO:0009925	basal plasma membrane	279	17608	0.0158451	310/28618	0.9	1.46275556565198	10.3597985693895	5.83210505511594e-30	1.2326232846218e-28	2.45562318110145e-29	Car12/Plec/Slc4a5/Aqp4/Aqp1/Slc4a2/Trf/Lrp1/Lin7c/Eps15/Slco2b1/Rapgef4/Ap2a1/Slc4a10/Folr1/Car2/Slc1a3/Slco1a4/Slc12a2/Atp2b1/Ank3/Ddr1/Slco1c1/Ide/Atp2b4/Hpgd/Cd38/Rapgef3/Cadm1/Dlg2/Tgfbr1/Ank2/Itgb4/Llgl1/Hsp90aa1/Atp1b1/Slc38a1/Dlg3/Met/Slc31a1/Stk39/Hcn1/Akap5/Kcnc2/Atp7a/Lrrc7/Adam9/Ace/Dlg4/Dlg1/Abcc10/Chrm3/Cldn1/Cdh1/Pdgfb/Slc7a7/Slc46a1/Itga3/Flot1/Scrib/Car11/Lin7b/Atp7b/Ctnnb1/Cav1/S…	279
BP	GO:0010506	regulation of autophagy	278	17579	0.0158143	300/28905	0.926666666666667	1.52371010865237	11.359739877721	7.5145461270733e-37	4.76215942798057e-35	7.93331340350463e-36	Hmgb1/Tsc1/Gfap/Irgm2/Bok/Eif4g1/Ambra1/Usp33/Dapk1/Clec16a/Pink1/Svip/Pik3r4/Fbxw7/Mlst8/Trem2/Acer2/Atm/Mtcl1/Cisd2/Bnip3l/Trim12a/Tecpr1/Gpsm1/Adcy10/Kdm4a/Atp13a2/Sirt1/Wnk1/Eif4g2/Scoc/Trp53inp1/Lzts1/Stk38l/Trim30d/Rragd/Rb1cc1/Vps13c/Atp6v0a1/Mtm1/Cttn/Akt1/Cers1/Ehmt2/Supt5/Trim65/Mid2/Ctsa/Pik3c2a/Rock1/Nampt/Snca/Dram2/Sesn1/Map2k1/Larp1/Gnai3/Poldip2/Smo/Prkd1/Tmem39a/Rab8a/Stk11/Bid/R…	278
BP	GO:0071496	cellular response to external stimulus	278	17579	0.0158143	331/28905	0.83987915407855	1.38100614077254	8.68556811995621	2.30638971024371e-20	2.99969881026466e-19	4.99721841274874e-20	Tsc1/Nos1/Plec/Aqp1/Lpl/Atp1a2/Folr1/Csnk1a1/Eif4g1/Usp33/Clec16a/Mapk1/Pik3r4/Nr4a2/Mlst8/Cpeb4/Gabarap/Slc1a2/Vps41/Ywhaz/Sirt1/Lamp2/Ogt/Kcnb1/Fnip1/Usf2/Rragd/Eif2ak4/Prkab1/Tcf7l2/Cadps2/Rac1/Ywhag/Akt1/Arhgap35/Postn/Cbs/Hspa5/Crebbp/Ehmt2/Atf4/Pik3c2a/Ptprc/Sesn1/Comt/Plin2/Sox9/Kat2b/Usf1/Col1a1/Itfg2/Ppard/Angptl4/Axl/Prkd1/Ppan/Ralb/Cnn2/Ldha/Trp53/Tbl2/Kptn/Ttc5/Ctnnb1/Cav1/Nprl2/Slc38…	278
BP	GO:0018212	peptidyl-tyrosine modification	277	17579	0.0157574	311/28905	0.890675241157556	1.46452971418506	10.2611022706245	4.52131826209845e-29	1.39170482124783e-27	2.31845041710612e-28	Enpp2/Prlr/Epha4/Thbs4/Cntn1/Ctnnd1/Pdgfra/Ifnar1/Ptpn4/Nrp1/Fbxw7/Mlst8/Abi1/Il6st/Trem2/Prkce/Cnot7/Zzef1/Fgfr3/Ddr1/Grm5/Abi2/Arhgef2/Dmtn/Ltk/Tnk2/Acvr1/Ggnbp2/Reln/Inpp5f/Cbl/Srcin1/Dgkq/Epha7/Abl1/Dyrk1a/Fgfr2/Sema4d/Pxn/Hdac2/Prkcd/Ptprc/Rasa1/Ptpn2/Clk1/Cd300a/Cav2/Fer/Itgb2/Pdgfb/Unc119/Dyrk2/Trp53/App/Igf1r/Kit/Vps25/Cav1/Crlf1/Gprc5b/Hyal2/Tsg101/Lrrk1/Ptk6/Dyrk3/Vtn/Suz12/Cd40/Irf1/Dv…	277
MF	GO:0003924	GTPase activity	272	17358	0.01567	305/28396	0.891803278688525	1.45890343943077	10.1044624927844	2.70596567604519e-28	9.70389357715095e-27	2.34991756077609e-27	Arhgap5/Tubb2b/Dnm1/Rnf112/Irgm2/Gnb1/Gng2/Arf1/Eef1a1/Arl5b/Cdc42/Tuba1b/Rab6a/Rab40c/Gbp2b/Mfn2/Abce1/Rab7/Arl6/Rab10/Rab28/Mras/Rap1a/Gnal/Rab1a/Rragd/Gfm2/Srp54a/Rab14/Ddx3x/Eif2s3x/Rnd1/Rac1/Rasl10a/Arhgap35/Rap2a/Rab3c/Rab36/Arl8b/Gnaz/Gnl1/Gtpbp4/Rap1b/Rab5a/Gnai3/Gna12/Rab5b/Rnd2/Tubb6/Tubb5/Rab34/Rhoc/Rab8a/Rab3b/Ralb/Gtpbp3/Rhoa/Rala/Gm266/Ift27/Rnd3/Rhot1/Nkiras2/Rac3/Drg2/Rab5c/Rab32/…	272
BP	GO:0018108	peptidyl-tyrosine phosphorylation	275	17579	0.0156437	309/28905	0.889967637540453	1.4633662075833	10.2020801835232	9.80806339122274e-29	2.92162773091538e-27	4.86715927684738e-28	Enpp2/Prlr/Epha4/Thbs4/Cntn1/Ctnnd1/Pdgfra/Ifnar1/Ptpn4/Nrp1/Fbxw7/Mlst8/Abi1/Il6st/Trem2/Prkce/Cnot7/Zzef1/Fgfr3/Ddr1/Grm5/Abi2/Arhgef2/Dmtn/Ltk/Tnk2/Acvr1/Ggnbp2/Reln/Inpp5f/Cbl/Srcin1/Dgkq/Epha7/Abl1/Dyrk1a/Fgfr2/Sema4d/Pxn/Hdac2/Prkcd/Ptprc/Rasa1/Ptpn2/Clk1/Cd300a/Cav2/Fer/Itgb2/Pdgfb/Unc119/Dyrk2/Trp53/App/Igf1r/Kit/Vps25/Cav1/Crlf1/Gprc5b/Hyal2/Tsg101/Lrrk1/Ptk6/Dyrk3/Vtn/Suz12/Cd40/Irf1/Dv…	275
BP	GO:0051222	positive regulation of protein transport	275	17579	0.0156437	309/28905	0.889967637540453	1.4633662075833	10.2020801835232	9.80806339122274e-29	2.92162773091538e-27	4.86715927684738e-28	Cep131/Atp2c1/Pla2g6/Myh10/Flna/Prkcb/Lrp1/Ptgs2/Eif3e/Rapgef4/Arf1/Vamp2/Myo18a/Cdc42/Ppia/Ano1/Asph/Acsl3/Pcsk1/Plcb1/Tpr/Prr5l/Mapk1/Zdhhc2/Ctdspl2/Tmem30a/Trem2/Prkce/Ppp3cb/Vps35/Hcfc1/Pcm1/Acsl4/Ttn/Atp13a2/Sirt1/Frmd4a/Ptbp1/Cd38/Gpr68/Rapgef3/Oxct1/Nlgn2/Sybu/Ywhae/Ppid/Tcf7l2/Hsp90aa1/Cacna1d/Rac1/Apbb1/Ptpn5/Akap5/Pfkm/Nadk/Oaz1/Sorl1/Adam9/Nr1h2/Prkcd/Capn10/Tmem132a/Chrm3/Tardbp/Cdh1/…	275
BP	GO:0015850	organic hydroxy compound transport	275	17579	0.0156437	317/28905	0.867507886435331	1.42643583010486	9.51106634336617	1.19999262533447e-24	2.39405936116111e-23	3.98827958322665e-24	Kcne2/Nos1/Aqp1/Prkcb/Gpm6b/Lrp1/Npy2r/Slco2b1/Syt2/Pcp4/Cxcl12/Pink1/Slco1a4/Slc29a3/Trem2/Mfn2/Tsku/Slco1c1/Rtn4/Nat8l/Syt7/Slc2a13/Syt9/Mecp2/Sirt1/Abca3/Maob/Furin/Gramd1b/Syt17/Kcnb1/Syt6/Nisch/Htr7/Abcd3/Kpna4/Vapa/Arl8b/Gabbr1/Nr1h2/Park7/Snca/Cd300a/Acacb/Apoe/Sdhd/Comt/Pparg/Adora3/Gramd1a/Nr1h3/Cd320/Shh/Rab3b/Abcb4/Lpcat3/Stx1a/Vps54/Pip4k2a/Acat2/Cav1/Plcd1/Stard3/Adora2b/Igfbp3/Abca8…	275
BP	GO:0032386	regulation of intracellular transport	275	17579	0.0156437	293/28905	0.938566552901024	1.54327699024996	11.6444449529281	2.49038470900814e-39	1.98738848876897e-37	3.31080384316482e-38	Pla2g4e/Cep131/Arhgap44/Ttc21b/Flna/Ptgs2/Eif3e/Arf1/Vamp2/Cdc42/Asph/Tpr/Khdrbs1/Prr5l/Svip/Mapk1/Zdhhc2/Map2/Ctdspl2/Tmem30a/Uhmk1/Vps35/Pcm1/Mecp2/Pkia/Atp13a2/Nf1/Wnk1/Rint1/Ifi27/Atp9a/Rapgef3/Inpp5f/Usp7/Mtmr2/Insig1/Ywhae/Tbc1d20/Rdx/Xpo1/Hsp90aa1/Mdfic/Cryab/Thoc2/Ptpn5/Akap5/Oaz1/Sorl1/Akap1/Prkcd/Apod/Park7/Capn10/Rab11fip3/Use1/Map2k1/Tardbp/Cdh1/Sec24b/Pcnt/Jup/Smo/Emd/Bcap31/Supt6/Sh…	275
BP	GO:0016053	organic acid biosynthetic process	274	17579	0.0155868	328/28905	0.835365853658537	1.37358495932647	8.4772651317324	2.06663184834763e-19	2.46016726845655e-18	4.09840919038408e-19	Phgdh/Fabp5/Plp1/Ptgds/Ptgs2/Gatm/Lpl/Abhd1/Prox1/Acsl3/Slc1a3/Adi1/Elovl7/Rbp1/Pla2g4a/Ptges3/Sirt1/Atp2b4/Ubr4/Pcbd2/Mgll/Decr2/Insig1/Prkab1/Mthfr/Cyp7b1/Alox8/Abcd3/Slc38a1/Thnsl2/Cbs/Acadl/Alox12b/Pkm/Mapk9/Slc25a12/Nr1h2/Park7/Sco1/Acacb/Kat2b/Abcd1/Nr1h3/Abhd3/Tbxas1/Insig2/Gstm7/Plod3/Ldha/Ggt1/Elovl1/Acly/Mid1ip1/Fads1/Apip/Cad/Acsf3/Lta4h/Brca1/Ptgis/Acadvl/Shmt1/Tecr/Pdk4/Acaca/Srebf1/…	274
BP	GO:0060560	developmental growth involved in morphogenesis	274	17579	0.0155868	290/28905	0.944827586206897	1.55357195399683	11.8035863522381	8.80496164859371e-41	8.49481673082235e-39	1.41515722961687e-39	Mt3/Spag9/Myo5b/Olfm1/Dclk1/Lrp1/Sema3e/Pum2/Syt2/Zeb2/Hnrnpk/Cyfip2/Nrn1/Picalm/Ilk/Ptprs/Cxcl12/Slc12a2/Pafah1b1/Map2/Arhgap32/Nrp1/Ndn/Megf8/Ddr1/Cyfip1/Bdnf/Rtn4/Tgfbr2/Mecp2/Adcy10/Twf2/Actr3/Mag/Fn1/Rims1/Eif4g2/Dip2b/Mgll/Cadm1/Spry1/Syt17/Clasp2/Slc9a6/Eif2ak4/Cpne5/Epha7/Clstn3/Abl1/Fgfr2/Cdkl3/Sema3b/Gdi1/Ppp2r3a/Sema6b/Cttn/Fmn1/Sh3gl2/Sema4d/S1pr1/Limk1/Postn/Fgf13/Rnf157/Usp9x/Sema4a…	274
MF	GO:0035091	phosphatidylinositol binding	270	17358	0.0155548	295/28396	0.915254237288136	1.4972669271825	10.766270317381	8.58524902766639e-33	3.95841303382761e-31	9.58578556848465e-32	Pla2g4e/Tom1l2/Npm1/Sdcbp/Dnm1/Sgk3/Dennd1b/Picalm/Plcb1/Arhgap32/Ankfy1/Wdfy1/Pla2g4a/Pard3b/Fcho2/Iqgap2/Syt7/Pard3/Tecpr1/Snx8/Syt9/Twf2/Atp13a2/Sytl2/Pfn2/Rps6kc1/Ccdc88a/Grb7/Ogt/Bcas3/Pitpna/Krit1/Frmpd4/Nisch/Mtm1/Tom1l1/Asap1/Adap1/Ttpa/Dab2ip/Rph3a/Snx10/Akt1/Hcn1/Inppl1/Sbf2/Arhgap33/Snx25/Pik3c2a/Exoc7/Plekha5/Zfyve19/Clvs2/Nrgn/Gsn/Scin/Hip1r/Tulp3/Snx9/Flii/Ap2a2/Gab2/Snx6/Plcd1/Pld2…	270
MF	GO:0022836	gated channel activity	270	17358	0.0155548	298/28396	0.906040268456376	1.48219377019744	10.4934333097215	7.02627765136333e-31	2.79423510304871e-29	6.76658506751574e-30	Gabra2/Scn2b/Kcne2/Grin2a/Gria2/Aqp1/Kcnj13/Gabra5/Cacna1g/Ano1/Gabrb3/Clcn3/Snap25/Kcnk13/Trpv4/Cacna2d1/Pex5l/Gabra4/Kcnj3/Grik5/Tmem63c/Kcnt1/Gabrg2/Glrb/Gabrg1/Gabra1/Grik3/Kcnt2/Clcn6/Kcnb1/Cacna1h/Kcnk2/Gria1/Cacna1b/Slc17a7/Kcnc4/Kcnq5/Cacna1d/Cacnb4/Grm7/Hcn1/Cacna2d2/Kcnc2/Asic1/Grik2/Cacna1a/Kcna4/Kcnip2/Kcnab2/Clcn4/Scn1a/Kcnh5/Ncs1/Glra3/Kcnn3/Kcnh6/Grin2d/Grin2c/Cacnb3/Htr3a/Clcn5/Mc…	270
BP	GO:0062197	cellular response to chemical stress	273	17579	0.0155299	313/28905	0.87220447284345	1.43415838714033	9.6213469350635	2.71958263740445e-25	5.78269150269156e-24	9.63342464703861e-25	Trpc6/Mt3/Tsc1/Psap/Nfe2l1/Plec/Aqp1/Tbc1d24/Lrrc8d/Ptgs2/Pdgfra/Sirpa/Ppia/Arnt/Dapk1/Pink1/Prr5l/Mapk1/Nr4a2/Mlst8/Cat/Prdx2/Trpv4/Serpinb6a/Atm/Rps3/Fancd2/Dnaja1/Atp13a2/Sirt1/Wnk1/Trp53inp1/Micu1/Atp2a2/Foxp1/Abl1/Ddx3x/Fut8/Gpr37/Slc1a1/Met/Oxr1/Stk39/Akt1/Atp7a/Atf4/Capn3/Cst3/Efhd1/Mapk9/Hdac2/Slc11a2/Prkcd/Park7/Snca/Ngfr/Fer/Naglu/Abcd1/Tmem161a/Axl/Prkd1/Prkra/Nqo1/G6pdx/Hspb1/Trp53/Le…	273
BP	GO:0046394	carboxylic acid biosynthetic process	272	17579	0.015473	325/28905	0.836923076923077	1.37614548827928	8.49579851023488	1.64258610693331e-19	1.98832895041515e-18	3.31237056454322e-19	Phgdh/Fabp5/Plp1/Ptgds/Ptgs2/Gatm/Lpl/Abhd1/Prox1/Acsl3/Slc1a3/Adi1/Elovl7/Rbp1/Pla2g4a/Ptges3/Sirt1/Atp2b4/Ubr4/Pcbd2/Mgll/Decr2/Insig1/Prkab1/Mthfr/Cyp7b1/Alox8/Abcd3/Slc38a1/Thnsl2/Cbs/Acadl/Alox12b/Pkm/Mapk9/Slc25a12/Nr1h2/Park7/Sco1/Acacb/Kat2b/Abcd1/Nr1h3/Abhd3/Tbxas1/Insig2/Gstm7/Plod3/Ldha/Ggt1/Elovl1/Acly/Mid1ip1/Fads1/Apip/Cad/Acsf3/Lta4h/Brca1/Ptgis/Acadvl/Shmt1/Tecr/Pdk4/Acaca/Srebf1/…	272
BP	GO:0048588	developmental cell growth	272	17579	0.015473	289/28905	0.941176470588235	1.5475684556774	11.6552248931933	1.45352555603917e-39	1.20456271720989e-37	2.0066891279731e-38	Mt3/Spag9/Myo5b/Olfm1/Dclk1/Kmt2d/Lrp1/Sema3e/Pum2/Syt2/Zeb2/Hnrnpk/Cyfip2/Nrn1/Picalm/Ilk/Ptprs/Cxcl12/Pafah1b1/Map2/Arhgap32/Fubp1/Nrp1/Ndn/Megf8/Ddr1/Cyfip1/Bdnf/Rtn4/Tgfbr2/Mecp2/Adcy10/Twf2/Sirt1/Actr3/Mag/Pdlim5/Fn1/Rims1/Eif4g2/Dip2b/Mgll/Syt17/Nr3c1/Clasp2/Slc9a6/Rgs4/Eif2ak4/Cpne5/Epha7/Foxp1/Clstn3/Abl1/Sorbs2/Cdkl3/Sema3b/Gdi1/Sema6b/Cttn/Sh3gl2/Sema4d/Limk1/Postn/Fgf13/Rnf157/Usp9x/Se…	272
BP	GO:0006605	protein targeting	272	17579	0.015473	293/28905	0.928327645051195	1.52644124126542	11.2835922832768	1.826567466196e-36	1.06368757671089e-34	1.77200428441774e-35	Hspa8/Lonp2/Irgm2/Ywhaq/Syngr1/Spcs2/Trak2/Bloc1s6/Myo6/Folr1/Pink1/Zdhhc2/Pik3r4/Fbxw7/Tomm34/Ank3/Mfn2/Mtcl1/Rab7/Mtch2/Bnip3l/Vps41/Pard3/Dmtn/Adcy10/Ywhaz/Zfand6/Actr3/Arl6ip1/Lamp2/Man1a/Ogt/Kcnb1/Pan3/Ywhab/Ywhae/Vps13c/Srp54a/Ap3b1/Hsp90aa1/Gdi1/Clu/Gnptab/Bag4/Slc1a1/Ywhag/Hspd1/Hspa5/Ptpn5/Itgam/Ncoa4/Sorl1/C2cd5/Zdhhc20/Tomm20/Hspa4/Hps4/Golga7/Scarb2/Zdhhc4/Bcap31/Pex6/Timm44/Cacnb3/Bi…	272
BP	GO:1903311	regulation of mRNA metabolic process	271	17579	0.0154161	310/28905	0.874193548387097	1.4374290071181	9.64675289581306	1.82983079087111e-25	4.00950041769182e-24	6.67945369870169e-25	Hspa8/Hnrnpc/Noct/Fus/Prdx6/Npm1/Rbfox1/Rc3h1/Pum2/Ddx5/Gigyf2/Hnrnpk/Csde1/Larp4b/Khdrbs1/Exosc9/Prr5l/Srsf3/Elavl4/Malat1/Cnot7/Hnrnpu/Celf5/Cdc73/Rest/Rc3h2/Rnps1/Ptbp1/Srsf7/Adarb1/Srsf4/Srsf2/Rbm39/Paip1/Cnot2/Pan3/Celf2/Celf1/Ahcyl1/Zbtb7a/Syncrip/Ptbp3/Taf15/Caprin1/Dyrk1a/Nova2/Cnot3/Bag4/Cpeb3/Tbrg4/Cnot1/Tra2b/Srsf10/Son/Rbm5/Srsf1/Cnot8/Pabpc1/Fip1l1/Zc3h14/Rock1/Celf3/Sap18/Angel2/Dhx…	271
BP	GO:0071900	regulation of protein serine/threonine kinase activity	271	17579	0.0154161	294/28905	0.921768707482993	1.51565643607691	11.071472047952	7.54851392409826e-35	3.90348752042969e-33	6.50284610050738e-34	Epha4/Mapk8ip3/Synpo2/Irgm2/Zeb2/Nrxn1/Prox1/Heg1/Ccnd1/Tenm1/Cab39/Rps3/Dnaja1/Fgd4/Pkia/Sirt1/Nf1/Atp2b4/Lats1/Rasgrp1/Tead1/Spry1/Lats2/Abl1/Prkar2a/Ccnh/Ddx3x/Dab2ip/Akt1/Cbs/Rgcc/Gtpbp4/Adam9/Syap1/Prkcd/Ptprc/Snca/Cd300a/Map3k12/Apoe/Map2k1/Ccnd2/Tpd52l1/Pparg/Pdgfb/Kat2b/Ern1/Chordc1/Prkar2b/Cdkn1b/Cdk12/Map3k11/Ralb/Traf6/Kit/Tfap4/Inpp5k/Cav1/Rhoa/Stk38/Hyal2/Pten/Tsg101/Sash1/Cd40/Pmp22…	271
BP	GO:0071695	anatomical structure maturation	271	17579	0.0154161	327/28905	0.828746177370031	1.3627002819774	8.21757416410146	2.97648529780698e-18	3.23273475223621e-17	5.38543455500528e-18	Cx3cr1/Rfx3/Ptgs2/Nrxn1/Plcb1/Zbtb16/Tdrkh/Nr4a2/Ank3/Sptbn4/Fgfr3/Mecp2/Adgrb3/Nf1/H3f3a/Myoc/Dlg2/Kcnb1/Atp6ap2/Nfasc/Ankrd17/Zbtb7a/Ptbp3/Ptprn/Rnd1/Rac1/Sema4d/S1pr1/Snx10/Grb14/Akt1/Akap5/Cacna1a/Kcnip2/Nrcam/Rbpj/Rere/Pparg/Pdgfb/Bcl11a/Nom1/Ppard/G6pdx/App/Prkaca/Ctnnb1/Ppp2r1a/Rhoa/Tusc2/Wdr77/Dazl/Kcnq2/Rac3/Pmp22/Fbxo5/Ntn4/Ascl1/Id2/Hif1a/Edn1/Ctsl/Nsun2/Bap1/Diaph3/Ptk2b/Rb1/Ednrb/Hes…	271
BP	GO:0006302	double-strand break repair	271	17579	0.0154161	300/28905	0.903333333333333	1.48534330735537	10.5275296998506	6.04459731401231e-31	2.14682840866899e-29	3.57641587752145e-30	Fus/Smarcc2/Zmynd8/Arid1a/Dek/Mms22l/Atm/Nucks1/Brd8/Zfp365/Morf4l1/Eya3/Actr2/Pbrm1/Morf4l2/Smarca2/Fancd2/Sirt1/Dclre1b/Trrap/Brcc3/Smarca4/Smarcc1/Ep400/Zbtb7a/Tnks1bp1/Ogg1/Abl1/Nabp1/Rtel1/Rmi1/Otub2/Apbb1/Mcm8/Top3a/Ruvbl1/Actl6a/Dpf2/Rnf169/Smarcad1/Psmd14/Gins2/Rev3l/Cdc45/Mcm7/Rpa1/Smarcb1/Babam1/Pnkp/Ercc1/Pias4/Senp3/Trp53/Pola1/Rad51c/Ubqln4/Mta1/Vps72/Tex15/Spire2/Rpa3/Rnf168/Actr8/B…	271
BP	GO:0061448	connective tissue development	271	17579	0.0154161	318/28905	0.852201257861635	1.40126727108997	8.96397808905893	8.61868572300755e-22	1.2956089421749e-20	2.1583636461779e-21	Id4/Pum2/Lpl/Ncoa2/Trps1/Mef2c/Zbtb16/Sulf1/Trpv4/Cfh/Fgfr3/Slc25a25/Ubb/Carm1/Tgfbr2/Ap1s2/Nfib/Rxfp1/Arrdc3/Fosl2/Sirt1/Frzb/Csgalnact1/Tbl1xr1/Itgb8/Hspg2/Tgfbr1/Zbtb7a/Rasal2/Cbs/Atp7a/Sox6/Kat2a/Bmpr1b/Sorl1/Nfia/Rspo2/Poc1a/Wnt9a/Pparg/Pdgfb/Sox9/Col6a1/Mef2d/Col1a1/Spi1/Paxip1/Ppard/Glg1/Mapk14/Por/Ctnnb1/Bmp7/Bmp5/Csf1/Stc1/Ctsk/Srf/Arid5b/Efemp1/Id2/Itgb3/Sptlc2/Hif1a/Trip11/Gpld1/Edn1/O…	271
BP	GO:0071375	cellular response to peptide hormone stimulus	271	17579	0.0154161	296/28905	0.915540540540541	1.50541551421152	10.8888211427021	1.73673338016086e-33	7.85052067787398e-32	1.30782351704421e-32	Ppp3ca/Prkcb/Hmga1/Vamp2/Lpl/Ncoa2/Hnrnpk/Nr3c2/Plcb1/Car2/Mapk1/Srsf3/Atp2b1/Nr4a2/Anxa5/Mfn2/Mbd5/Nucks1/Akt3/Cyfip1/Rab10/Ptprf/Ide/Sirt1/Phip/Sp1/Dennd4c/Marcks/Ogt/Insig1/Tbc1d4/Ahcyl1/Smarcc1/Socs2/Zbtb7b/Rac1/Ywhag/Grb14/Akt1/Inppl1/Camk2a/Pkm/Pxn/Sorl1/C2cd5/Ace/Syap1/Prkcd/Rock1/Sos2/Ptpn2/Igf2/Capn10/Ptpra/Sco1/Map2k1/Cav2/Fer/Pparg/Raf1/Kat2b/Tyk2/Col6a1/Usf1/Uchl3/Prkd1/Rab8a/Insig2/S…	271
MF	GO:0001217	DNA-binding transcription repressor activity	267	17358	0.015382	300/28396	0.89	1.45595345085839	9.95599043959793	1.83347370480734e-27	6.39733662947643e-26	1.54919399808757e-26	Eno1b/Eno1/Prdm16/Cc2d1a/Nfe2l1/Zbtb18/Zfp433/Zfp281/Zeb2/Prox1/Patz1/Trps1/Purb/Zbtb16/Zfp746/Zfp202/Prdm5/Rest/Zfp131/Myef2/Skil/Zbtb6/Glis3/Zbtb4/Sp3/Zfp125/Nr3c1/Tcf3/Zfp958/Pou6f1/Zbtb7a/Cux2/Foxp1/Nfx1/Zbtb2/Zfp729a/Zbtb7b/Zfp148/Zbtb34/Sox6/Satb1/Hivep1/Fezf2/Zbtb21/Lef1/Zfp715/Mnt/Bcl6b/Pparg/Zfp354c/Bcl11a/Mxd1/Spi1/Ppard/Nr2f6/Mxi1/Hdgf/Nfe2l3/Trp53/Ctcf/Elk3/Hdac5/Mlx/Mafk/Hey2/Nr2e1/A…	267
BP	GO:0018105	peptidyl-serine phosphorylation	270	17579	0.0153592	310/28905	0.870967741935484	1.43212484104017	9.52977853279763	8.15094600684835e-25	1.66207302802106e-23	2.76885863025265e-24	Nos1/Dclk1/Prkcb/Irgm2/Ptgs2/Sgk3/Ntrk2/Nrxn1/Csnk1a1/Eif4g1/Ilk/Pink1/Mapk1/Gpd1l/Tenm1/Prkce/Atm/Sptbn4/Akt3/Cab39/Uhmk1/Pde4d/Bdnf/Dmtn/Wnk1/Atp2b4/Lats1/Pfn2/Ggnbp2/Smg1/Phip/Inpp5f/Ogt/Stk38l/Lats2/Tgfbr1/Fnip1/Dgkq/Tnks1bp1/Dyrk1a/Mast4/Csnk1e/Bag4/Slc1a1/Met/Stk39/Akt1/Ttbk2/Brsk1/Prkd2/Mast1/Camk2a/Mapk9/Nek7/Prkcd/Rock1/Dock7/Rps6ka6/Mapkapk5/Park7/Clk1/Snca/Camk1d/Braf/Map3k12/Csnk2a1/P…	270
CC	GO:0005938	cell cortex	270	17608	0.0153339	305/28618	0.885245901639344	1.43877596621506	9.74256279033137	2.91660588320751e-26	4.22367740864495e-25	8.41437954609575e-26	Eno1b/Eno1/Capza1/Tsc1/Myadm/Myh10/Myo5b/Iqsec2/Flna/Myl12b/Prkcb/Ctnnd1/Capza2/Cep85/Eef1a1/Hnrnpk/Cald1/Asph/Nr3c2/Bsn/Sptan1/Ermn/Snap25/Dctn1/Eps8/Stxbp1/Pafah1b1/Arhgap32/Phldb2/Ppfia3/Clasp1/Trpv4/Sptbn4/Ppp1r9a/Pclo/Sptbn1/Pard3b/Actr2/Ank1/Tbcb/Rims3/Dstn/Iqgap2/Calb1/Pard3/Add3/Epb41l2/Pdlim2/Gpsm1/Erc1/Dmtn/Erc2/Rims1/Rapgef3/Marcks/Clasp2/Nsmf/Itgb4/Rdx/Llgl1/Fgfr2/Cttn/Cap1/Rac1/Stk39…	270
BP	GO:0060326	cell chemotaxis	269	17579	0.0153023	334/28905	0.805389221556886	1.32429463843801	7.42656625780743	5.55376117670897e-15	4.47067400326859e-14	7.44772587503871e-15	Hmgb1/Enpp2/Plec/Cx3cr1/Thbs4/Pdgfra/Ppia/Cxcl12/Mapk1/Slc12a2/Nrp1/Trpv4/Ccl28/Pde4d/Ptn/Padi2/Pla2g7/Wnk1/Pip5k1a/Rps19/Ppib/Lyst/Il16/Cyp7b1/Rac1/Met/S1pr1/Stk39/Scg2/Itgam/Prkd2/Sema5a/Calr/Prkcd/Vav3/Camk1d/Lef1/Akirin1/Itgb2/Pdgfb/Plxnb3/Spi1/Tiam1/Shh/Prkd1/Il17ra/Mospd2/Pgf/Hspb1/App/Kit/Vav1/Crkl/Tpbg/Coro1b/Rarres2/Eng/Csf1/Lbp/Crk/Rac3/Cxcl16/Ccl6/Ccl9/Mcu/Nup85/Lgmn/Chga/Edn1/Cxcl14/P…	269
BP	GO:0014706	striated muscle tissue development	269	17579	0.0153023	301/28905	0.893687707641196	1.46948308717042	10.2006440577987	7.68933603068453e-29	2.31180781871371e-27	3.85125618574799e-28	Tsc1/Myh10/Plec/Pdgfra/Arid1a/Prox1/Cdc42/Heg1/Mef2c/Mapk1/Ly6e/Hnrnpu/Bdnf/Tgfbr2/Ttn/Sirt1/Pdlim5/Fkbp1a/Acvr1/Tpm1/Hspg2/Nebl/Nr3c1/Creb1/Ube4b/Tgfbr1/Rgs4/Kcnk2/Mef2a/Foxp1/Fgfr2/Sorbs2/Met/S1pr1/Maml1/Sox6/Ncam1/Kat2a/Hdac2/Rbpj/Prickle1/Lef1/Lrrc27/Tnni1/Gjc1/Ccnd2/Efnb2/Ifrd1/Naglu/Shh/G6pdx/Sin3b/Mapk14/Epor/Ctnnb1/Tcap/Fhl2/Hdac5/Bmp7/Eng/Wnt2/Bmp5/Pten/Cacybp/Dll1/Srf/Gata5/Med1/Tbx5/Tr…	269
BP	GO:0045860	positive regulation of protein kinase activity	269	17579	0.0153023	308/28905	0.873376623376623	1.43608574428018	9.58572110274487	3.82280834640767e-25	7.99696865733953e-24	1.33222038438939e-24	Prlr/Epha4/Mt3/Mapk8ip3/Npm1/Irgm2/Zeb2/Nrxn1/Emp2/Prox1/Ppia/Ccnd1/Fbxw7/Abi1/Tenm1/Cab39/Rps3/Cacul1/Grm5/Abi2/Fgd4/Sirt1/Atp2b4/Rasgrp1/Reln/Tead1/Ccdc88a/Vldlr/Mmd/Srcin1/Adra2b/Abl1/Mmd2/Tom1l1/Ddx3x/Hsp90aa1/Dab2ip/Slc1a1/Akt1/Rgcc/Pxn/Adam9/Syap1/Prkcd/Dlg1/Ptprc/Snca/Cd300a/Zfp91/Map3k12/Map2k1/Ccnd2/Tpd52l1/Pdgfb/Ern1/Unc119/Snx9/Stk11/Map3k11/Phb2/Ralb/Traf6/App/Kit/Strada/Rhoa/Gprc5b/C…	269
CC	GO:0070382	exocytic vesicle	269	17608	0.0152771	282/28618	0.953900709219858	1.55035952387857	11.7455991566994	3.50419328748447e-41	2.74027915081286e-39	5.4591642794495e-40	Hspa8/Gabra2/Dbi/Atp6v0c/Atp8a1/Mt3/Grin2a/Gria2/Synpr/Dnm1/Rnf112/Calm2/Syngr1/Syt2/Vamp2/Amph/Kif1a/Bsn/Picalm/Ptprs/Clcn3/Snap25/Rab6a/Atp2b1/Rab40c/Ppfia2/Anxa5/Wfs1/Rab7/Atp6v1a/Bdnf/Syt7/Rab10/Mctp1/Tmem230/Erc1/Syt9/Cttnbp2/Sytl1/Sytl2/Syn1/Cadm1/Syt17/Dlg2/Mtmr2/Atp6ap2/Gria1/Syt6/Slc6a17/Slc6a7/Doc2a/Htr7/Rab14/Atp6v0a1/Slc17a7/Kcnc4/Rph3a/Sh3gl2/Ptprn2/Brsk1/Rab3c/Ptpn5/Vamp3/Dmxl2/Gabb…	269
MF	GO:0015291	secondary active transmembrane transporter activity	264	17358	0.0152091	292/28396	0.904109589041096	1.47903536642533	10.318118680109	7.67160472660702e-30	2.91295344177931e-28	7.05407617276249e-29	Slc15a2/Slc30a9/Slc4a5/Slc12a5/Slc4a2/Slco2b1/Slc4a10/Clcn3/Slc35a5/Slc1a3/Slco1a4/Slc12a2/Slc35c2/Slc1a2/Slc5a6/Slc25a25/Slc4a3/Slco1c1/Slc37a2/Slc2a13/Slc2a12/Ghitm/Slc24a2/Clcn6/Slc9a6/Slc25a3/Slc17a5/Slc6a17/Slc6a7/Slc17a7/Slc24a3/Tmem241/Slc38a1/Slc1a1/Slc25a12/Slc36a1/Slc11a2/Clcn4/Slc5a5/Slc46a1/Slc26a4/Slc25a1/Clcn5/Slc1a4/Letm1/Slc1a6/Slc30a4/Ctns/Slc16a12/Slc38a3/Slc3a2/Slc22a6/Slc22a8/…	264
BP	GO:0009101	glycoprotein biosynthetic process	267	17579	0.0151886	289/28905	0.923875432525952	1.5191205061245	11.0496983213987	8.1185967833184e-35	4.1321739848323e-33	6.88381641884353e-34	Il33/Trak2/Slc4a10/Plcb1/Slc35c2/Itm2b/Acer2/Dhdds/Fut9/Rpn2/Alg1/Tusc3/Necab3/Ndst4/Csgalnact1/Mgat1/St6galnac4/Ndst3/Mgat4a/Ogt/Dolpp1/Tm9sf2/B3galt5/Tcf7l2/St6galnac6/Fut8/Itm2c/Necab1/Pgm3/Mgat4c/Extl1/Tet1/Atp7a/Mgat5/Alg13/St8sia1/Dpy19l4/Galntl6/Galnt1/St8sia6/Ncstn/Plod3/Ctnnb1/Derl3/Chp1/Cant1/Aatf/Pofut2/Gfpt2/Galnt16/Trip11/Galnt15/Extl3/Dad1/Pmm1/Pmm2/St6gal1/Nus1/Galnt14/St6gal2/Npc1…	267
BP	GO:0048193	Golgi vesicle transport	267	17579	0.0151886	281/28905	0.950177935943061	1.56236948850527	11.801780335843	3.79586950912377e-41	3.833828204215e-39	6.38680017735792e-40	Atp2c1/Klhl12/Eps15/Arf1/Vamp2/Myo18a/Rabep1/Acsl3/Rab6a/Ankfy1/Ank3/Sorcs1/Ehd3/Sptbn1/Trappc12/Ank1/Copa/Vps41/Tmed2/Rab10/Tmed5/Steap2/Snx8/Rint1/Krt18/Atp9a/Tmed7/Sec23a/Gak/Cep19/Rab1a/Insig1/Tbc1d20/Ccdc91/Llgl1/Rab14/Sgsm2/Ap1ar/Vamp3/Trappc2/Vapa/Yipf4/Sorl1/Nsf/Golga7/Use1/Cux1/Trappc10/Sec24b/Cideb/Ergic1/Bcap31/Trappc6a/Rab34/Prkd1/Ykt6/Kdelr1/Rab8a/Tmed4/Ergic3/Vps54/Tmem115/Stx5a/Spi…	267
BP	GO:0043588	skin development	267	17579	0.0151886	342/28905	0.780701754385965	1.28370124640345	6.57521814026232	6.21680762386679e-12	3.69691301570146e-11	6.15871224443492e-12	Ppp3ca/Dbi/Cbx7/Psap/Plec/Ahdc1/Ptgs2/Pum2/Stmn1/Eda/Trps1/Ncor1/Ptges3/Grhl1/Sostdc1/Arrdc3/Fosl2/Nf1/Lats1/Gak/Lats2/Smarca4/Itgb4/Ap3b1/Fgfr2/Tcf7l2/Ldb2/Alox8/Met/Akt1/Bcl11b/Ncor2/Atp7a/Alox12b/Fuz/Hdac2/Rock1/Rbpj/Lgr4/Clic4/Map2k1/Cldn1/Ngfr/Lhx2/Cdh1/Acvr1b/Sox9/Col6a1/Col1a1/Itga3/Jup/Nom1/Naglu/Smo/Ppard/Shh/Pias4/Elovl1/Wnt10a/Ctnnb1/Tsg101/Dll1/Srf/Lama5/Celsr1/Srsf6/Etv4/Med1/Stk4/Tr…	267
BP	GO:0045165	cell fate commitment	267	17579	0.0151886	309/28905	0.864077669902913	1.42079555427178	9.26478866022855	2.12463363381081e-23	3.68193882277563e-22	6.13376663577949e-23	Cyld/Nfe2l1/Prox1/Cdc42/Mef2c/Bhlhe22/Fgfr3/Rab10/Cdc73/Sostdc1/Nfib/Arhgef2/Lats1/Acvr1/Rbbp7/Lats2/Tgfbr1/Tcf3/Smarca4/Apc2/Fgfr2/Tcf7l2/Otx2/Bcl11b/Sox6/Fgf13/Ehmt2/Hdac2/Rbpj/Dock7/Nfia/Fezf2/Braf/Wnt3/Wnt9a/Pparg/Sox9/Loxl3/Smo/Shh/Paf1/Brd4/Trp53/Ctr9/Tfap4/Wnt10a/Ctnnb1/Chrd/Rhoa/Mta1/Wnt2/Dll1/Gata5/Tbx5/Wnt9b/Hey2/Nr2e1/Ascl1/Id2/Myt1l/Foxg1/Edn1/Ptch1/Ctsl/Fgf10/Spry2/Wnt7b/Hes1/Prkdc/E…	267
BP	GO:0008202	steroid metabolic process	267	17579	0.0151886	360/28905	0.741666666666667	1.21951618408328	5.22144310406288	5.60041185494454e-08	2.06273858862459e-07	3.4363300810366e-08	Sc5d/Lipo1/Nfe2l1/Lrp1/Pdgfra/Prox1/2610005L07Rik/Bdh1/Cat/Idi1/Msmo1/Tsku/Dkkl1/Hsd11b1/Rest/Mecp2/Sirt1/Ywhah/Cyp51/Nr3c1/Vldlr/Creb1/Cacna1h/Gba2/Insig1/Dgkq/H6pd/Cyp7b1/Schip1/Abcd3/Bmpr1b/Acadl/Igf2/Apoe/Comt/Shh/Lipe/Sec14l2/Insig2/Stat5b/G6pdx/Lpcat3/Lbr/App/Por/Igf1r/Kit/Mvd/Clcn2/Bmp5/Cyb5r3/Med1/Stard3/Pmp22/Adora2b/Acadvl/Tecr/Srebf1/Pctp/Fdxr/Akr1c18/Npc2/Cyp46a1/Hmgcr/Thrb/Ebpl/Ednrb…	267
BP	GO:0001818	negative regulation of cytokine production	267	17579	0.0151886	312/28905	0.855769230769231	1.40713405855763	9.00788116376069	4.71680167074746e-22	7.17397788228508e-21	1.19511779793799e-21	Hmgb1/Adcy7/Il33/Cx3cr1/Aqp4/Irgm2/Xaf1/Sirpa/Ptprs/Atp2b1/Trem2/Rnf128/Otud7b/Tsku/Cd59a/Cd200/Sirt1/Furin/Fn1/Nptn/Pdcd4/Homer3/Homer2/Tnfrsf21/Ndrg2/Rac1/Met/Rgcc/Crebbp/Git1/Ptprc/Apod/Lgr4/Lef1/Pparg/Anxa4/Fxr1/Abcd1/Axl/Akap8/Tgfb3/Ddx56/Hmox1/Il27ra/Prg4/Nutf2/Tusc2/Mertk/Dll1/Cd83/Lbp/Cd34/Cd274/Serpinb1b/Suz12/Dhx58/Tnfaip3/Nmbr/Srgn/Vsir/Appl2/Havcr2/Trib2/Pomc/Arg2/Yy1/Trim27/Extl3/Pib…	267
BP	GO:0009410	response to xenobiotic stimulus	266	17579	0.0151317	350/28905	0.76	1.2496615279595	5.85439933417736	1.06751877332728e-09	4.83224184228821e-09	8.05006416861131e-10	Arnt2/Kcne2/Grin2a/Nos1/Atp1a3/Lct/Slc12a5/Prkcb/Pcna/Bloc1s6/Myo6/Mef2c/Gabrb3/Slc1a3/Slc1a2/Bdnf/Tgfbr2/Add3/Rest/Ywhaz/Fosl2/Fmo2/Cd38/Rap1a/Creb1/Tcf3/Lyst/Gstm5/Slc1a1/Rap2a/Ptpn5/Akap5/Ncam1/Cers1/Pde4a/Ehmt2/Rap1b/Dpyd/Ss18/Mapk9/Hdac4/Prickle1/Rasa1/Ppm1e/Blmh/Gclm/Vav3/Snca/Igf2/Pnp2/Braf/Comt/Mcm7/E2f1/Aox1/Col6a1/Gstt1/As3mt/Crot/Nqo1/Gstm7/Gstm1/Dnmt1/Trp53/Crkl/Sod2/Rhoa/Mgst1/Hdac5/…	266
BP	GO:0022604	regulation of cell morphogenesis	265	17579	0.0150748	276/28905	0.960144927536232	1.57875812790459	12.0361151398179	1.51525403827262e-43	1.95892042067885e-41	3.26337869716399e-42	Enpp2/Epha4/Spag9/Gas7/Myh10/Myo5b/Eef2k/Stau2/Myl12b/Tbc1d24/Ptprd/Rreb1/Sema3e/Syt2/Hnrnpk/Itpka/Picalm/Ilk/Ermn/Eps8/Kalrn/Pafah1b1/Arhgap15/Hexb/Mfn2/Epb41l3/Actr2/Cyfip1/Ptn/Epb41l2/Ptprf/Fgd4/Dmtn/Mecp2/Actr3/Fn1/Myo9a/Rims1/Reln/Phip/Tpm1/Sparc/Pakap/Syt17/Marcks/Cpne5/Cux2/Rdx/Caprin1/Cdkl3/Fmnl1/Fam171a1/Rac1/Sema4d/Met/Arhgap35/Akap5/Larp4/Dlc1/Rnf157/Pxn/Sema4a/Dlg4/Plxnd1/Dlg1/Strip2/…	265
BP	GO:0000375	RNA splicing, via transesterification reactions	265	17579	0.0150748	310/28905	0.854838709677419	1.40560401065054	8.94490671772048	9.44158512046717e-22	1.40299784410804e-20	2.33726353980349e-21	Hspa8/Hnrnpc/Slu7/Prdx6/Npm1/Aqr/Rbfox1/Ddx5/Mfap1b/Hnrnpk/Srrm2/Mbnl1/Khdrbs1/Srsf3/Prpf3/Malat1/Hnrnpu/Celf5/Rest/Rnps1/Ptbp1/Srsf7/Srsf4/Srsf2/Hnrnpa1/Rbm39/Srsf5/Celf2/Ptbp2/Celf1/Zbtb7a/Ptbp3/Sf3b1/Snrpd1/Dyrk1a/Nova2/Psip1/Snrpa/Tra2b/Srsf10/Son/Rbm5/Srsf1/Celf3/Sap18/Zmat2/Crnkl1/Srpk3/Sf3a1/Prpf6/Puf60/Ddx23/Cwc15/Srpk1/U2af2/Bcas2/Rbm14/Wtap/Ik/Snrpb2/Prpf31/Wdr77/U2af1/Nol3/Srsf6/Exosc1…	265
BP	GO:0000377	RNA splicing, via transesterification reactions with bulged adenosine as nucleophile	265	17579	0.0150748	310/28905	0.854838709677419	1.40560401065054	8.94490671772048	9.44158512046717e-22	1.40299784410804e-20	2.33726353980349e-21	Hspa8/Hnrnpc/Slu7/Prdx6/Npm1/Aqr/Rbfox1/Ddx5/Mfap1b/Hnrnpk/Srrm2/Mbnl1/Khdrbs1/Srsf3/Prpf3/Malat1/Hnrnpu/Celf5/Rest/Rnps1/Ptbp1/Srsf7/Srsf4/Srsf2/Hnrnpa1/Rbm39/Srsf5/Celf2/Ptbp2/Celf1/Zbtb7a/Ptbp3/Sf3b1/Snrpd1/Dyrk1a/Nova2/Psip1/Snrpa/Tra2b/Srsf10/Son/Rbm5/Srsf1/Celf3/Sap18/Zmat2/Crnkl1/Srpk3/Sf3a1/Prpf6/Puf60/Ddx23/Cwc15/Srpk1/U2af2/Bcas2/Rbm14/Wtap/Ik/Snrpb2/Prpf31/Wdr77/U2af1/Nol3/Srsf6/Exosc1…	265
BP	GO:0000398	mRNA splicing, via spliceosome	265	17579	0.0150748	310/28905	0.854838709677419	1.40560401065054	8.94490671772048	9.44158512046717e-22	1.40299784410804e-20	2.33726353980349e-21	Hspa8/Hnrnpc/Slu7/Prdx6/Npm1/Aqr/Rbfox1/Ddx5/Mfap1b/Hnrnpk/Srrm2/Mbnl1/Khdrbs1/Srsf3/Prpf3/Malat1/Hnrnpu/Celf5/Rest/Rnps1/Ptbp1/Srsf7/Srsf4/Srsf2/Hnrnpa1/Rbm39/Srsf5/Celf2/Ptbp2/Celf1/Zbtb7a/Ptbp3/Sf3b1/Snrpd1/Dyrk1a/Nova2/Psip1/Snrpa/Tra2b/Srsf10/Son/Rbm5/Srsf1/Celf3/Sap18/Zmat2/Crnkl1/Srpk3/Sf3a1/Prpf6/Puf60/Ddx23/Cwc15/Srpk1/U2af2/Bcas2/Rbm14/Wtap/Ik/Snrpb2/Prpf31/Wdr77/U2af1/Nol3/Srsf6/Exosc1…	265
MF	GO:0001664	G protein-coupled receptor binding	261	17358	0.0150363	338/28396	0.772189349112426	1.26322668264757	6.10499747844356	1.8303213219968e-10	1.48612882182256e-09	3.59884430740185e-10	Hspa8/Shank1/Psap/Atp1a3/Flna/Cx3cr1/Clic6/Sdcbp/Dnm1/Calm2/Usp33/Cxcl12/Zbtb16/Ccl28/Vps35/Pde4d/Tmed2/Grm5/Defb11/Dnaja1/Arrdc3/Homer1/Myoc/Nes/Gnal/Homer3/Arhgef11/Homer2/Gria1/Itgb4/Sag/Atp2a2/Arhgef12/Prkar2a/Nts/Ppp1r1b/Magi2/S1pr1/Akap5/Rspo1/Gnaz/Itch/Ace/Dlg4/Nsf/Chrm3/Gnai3/Cav2/Wnt3/Wnt9a/Gna12/Tyk2/Calm1/Tulp3/Sh3gl1/Dvl3/Bicd1/App/Wnt10a/Aplp1/Rala/Wnt2/Myh9/Pick1/Wnt9b/Cxcl16/Ccl6/C…	261
MF	GO:0001227	DNA-binding transcription repressor activity, RNA polymerase II-specific	261	17358	0.0150363	294/28396	0.887755102040816	1.45228101610502	9.7755002990967	1.79595193629193e-26	5.94506140962279e-25	1.43966997322187e-25	Eno1b/Eno1/Prdm16/Cc2d1a/Nfe2l1/Zbtb18/Zfp433/Zfp281/Zeb2/Prox1/Patz1/Trps1/Purb/Zbtb16/Zfp746/Zfp202/Prdm5/Rest/Zfp131/Myef2/Skil/Zbtb6/Glis3/Zbtb4/Sp3/Nr3c1/Tcf3/Zfp958/Pou6f1/Zbtb7a/Cux2/Foxp1/Nfx1/Zbtb2/Zfp729a/Zfp148/Zbtb34/Sox6/Satb1/Hivep1/Fezf2/Zbtb21/Lef1/Zfp715/Mnt/Bcl6b/Pparg/Zfp354c/Bcl11a/Mxd1/Spi1/Ppard/Nr2f6/Mxi1/Hdgf/Nfe2l3/Trp53/Ctcf/Elk3/Hdac5/Mlx/Mafk/Hey2/Nr2e1/Ascl1/E2f6/Myt1…	261
BP	GO:0051321	meiotic cell cycle	263	17579	0.014961	351/28905	0.749287749287749	1.23204746533719	5.449224346285	1.4181963277553e-08	5.62061377229322e-08	9.36341826644079e-09	Pttg1/Zscan21/Klhdc3/Plcb1/Tdrkh/Sycp1/Foxj2/Mlh3/Atm/Actr2/Ubb/Fancd2/Actr3/Exd1/Clasp2/Smc1a/Utp14b/Smc4/Msh4/Pms2/Orc4/Eif4g3/Atrx/Smc2/Rmi1/Hfm1/Grb14/Nr2c2/Rspo1/Ehmt2/Calr/Stag2/Mcm7/Rpa1/Tubgcp3/Clgn/Camk2b/Syce2/Prkacb/Prkaca/Igf1r/Cdc20/Ppp2r1a/Rad51c/Tex15/Spire2/Dazl/Pten/Chfr/Myh9/Top2b/Rad51d/Psmc3ip/Fbxo5/Zwint/Sycp3/Fzr1/Ppp2ca/Rad50/Ube2b/Hus1/Edn1/Nsun2/Mettl3/Rad1/Dcaf13/Ercc4/M…	263
BP	GO:0099003	vesicle-mediated transport in synapse	263	17579	0.014961	271/28905	0.970479704797048	1.59575151414521	12.2757085438532	2.95612873348157e-46	5.62012239212496e-44	9.36259967291532e-45	Btbd9/Ppp3r1/Myo5b/Tbc1d24/Prkcb/Dnm1/Eps15/Rapgef4/Syt2/Vamp2/Sh3glb2/Nrxn1/Ap2a1/Myo6/Amph/Bsn/Picalm/Clcn3/Snap25/Stxbp1/Ppfia3/Ppfia2/Pls3/Pclo/Pip5k1c/Atp6v1a/Grik5/Ppp3cb/Vps35/Fcho2/Cyfip1/Rims3/Git2/Syt7/Erc1/Ap1s2/Syt9/Erc2/Dnajc6/Pfn2/Rims1/Syn1/Clstn1/Cplx1/Rap1a/Nlgn2/Pacsin1/Atp6ap2/Dgkq/Cacna1b/Syt6/Atp2a2/Doc2a/Synj2/Atp6v0a1/Slc17a7/Magi2/Rph3a/Cadps2/Sh3gl2/Cacnb4/Brsk1/Canx/Akap…	263
BP	GO:0051607	defense response to virus	262	17579	0.0149041	314/28905	0.834394904458599	1.37198843582546	8.25690654225455	1.74486163810096e-18	1.93461160011743e-17	3.22288246958072e-18	Il33/Irgm2/Ifnar1/Zmynd11/Traf3/Gbp2b/Cnot7/Bnip3l/Trim12a/Serinc5/Trim30d/Lyst/Eif2ak4/Ifit1bl1/Hsp90aa1/Htra1/Fv1/Trim65/Polr3e/Mid2/Agbl4/Itch/Akap1/Ptprc/Dhx15/Dhx36/Lsm14a/Polr3d/Clpb/Irf3/Abcf3/Phb2/Irf5/Ddx56/Traf6/Trim28/Bcl2l1/Hyal2/Cd40/Rnf135/Serinc3/Dhx58/G3bp1/Irf1/Traf3ip2/Nmbr/Ifngr1/Ddit4/Tbk1/Hcfc2/Rsad2/Ncbp3/Map3k14/Trim27/Ddx41/Trim35/Rab2b/Polr3h/Cxadr/Parp9/Ifngr2/Il10rb/Ifn…	262
BP	GO:0021537	telencephalon development	262	17579	0.0149041	283/28905	0.925795053003534	1.5222769217286	10.9997254015706	1.31313121947723e-34	6.52929246361601e-33	1.08771922066818e-33	Dbi/Id4/Tsc1/Myh10/Atp1a3/Tuba1a/Zbtb18/Aqp1/Tubb2b/Rfx4/Zeb2/Ntrk2/Hnrnpk/Bloc1s6/Prox1/Atp1a2/Ptprs/Plcb1/Cxcl12/Pafah1b1/Neurod6/Bhlhe22/Wdr37/Akirin2/Slc1a2/Tsku/Rtn4/Kdm2b/Nfib/Nf1/Reln/Agtpbp1/Btbd3/Ywhae/Celf1/Dixdc1/Epha5/Sema6b/Otx2/Dab2ip/Rac1/Bcl11b/Tra2b/Ncor2/Syne2/Kat2a/Dmxl2/Fgf13/Phactr1/Usp9x/Hdac2/Rnf7/Ttc8/Fezf2/Cul5/Ogdh/Lef1/Lhx2/Nsun5/Pcnt/Fxr1/Smo/Shh/Lamb1/Plxna3/Grcc10/Co…	262
CC	GO:0061695	transferase complex, transferring phosphorus-containing groups	262	17608	0.0148796	277/28618	0.945848375451264	1.53727219494913	11.3631848595754	4.3436202903448e-38	1.88706170391646e-36	3.7593906606493e-37	Rpap1/Pik3cd/Phka1/Pcna/Acvr1c/Dapk1/Ccnd1/Pik3r4/Taf1/Atxn7l3/Cab39/Tgfbr2/Cdc73/Pard3/Erc1/Acvr1/Tcea1/Tgfbr1/Trrap/Rb1cc1/Zbtb7a/Prkab1/Prkar2a/Socs2/Ccnh/Gtf2a1/Kat2a/Pfkm/Polr3e/Pkm/Pik3c2a/Gtf2a2/Polg/Cdk11b/Csnk2a1/Cdk14/Rev3l/Ccnd2/Acvr1b/Polr3d/Gtf2h4/Gtf2f1/Prkar2b/Stk11/Cdk12/Paf1/Brd4/Polr2e/Prpsap2/Prkacb/Prkaca/Igf1r/Ctr9/Gtf2h1/Pola1/Cdk4/Pole/Strada/Cdk9/Taf6l/Ccnt1/Tbp/Polr2i/Pfk…	262
BP	GO:0002218	activation of innate immune response	261	17579	0.0148473	303/28905	0.861386138613861	1.41636989229385	9.07695557586669	1.79438087461638e-22	2.8498471679411e-21	4.74757955446154e-22	Hspa8/Hmgb1/Slc15a2/Ecsit/Irgm2/Pum2/Matr3/Csnk1a1/Ptprs/Wdfy1/Traf3/Trem2/Prkce/Gbp2b/Rtn4/Trim12a/Lamp2/Rab11fip2/Trim30d/Brcc3/Ywhae/Ankrd17/Nagk/Pja2/Ap3b1/Ddx3x/Hsp90aa1/Dab2ip/Akt1/Hspd1/Itch/Nek7/Ppp6c/Lgr4/Cd300a/Sec14l1/Lsm14a/Tax1bp1/Irak2/Flot1/Naglu/Clpb/Nr1h3/Prkd1/Irf3/Phb2/Traf6/App/Gpr108/Cav1/Ifi35/Rnf170/Sqstm1/Lbp/Cd274/Mapkapk2/Cyba/Rnf135/Dhx58/Irf1/Tnfaip3/Tbk1/Usp15/Hcfc2/A…	261
BP	GO:0052548	regulation of endopeptidase activity	261	17579	0.0148473	336/28905	0.776785714285714	1.27726213501499	6.3686951496597	2.85067985676215e-11	1.56027049907794e-10	2.59926511294414e-11	Hmgb1/Apaf1/Epha4/Mbp/Serpina3n/Gapdh/Aqp1/Ptgs2/Serpini1/Bok/Acvr1c/St18/Rffl/Ints1/Asph/Cyfip2/Picalm/Dapk1/Serpinb6a/Acer2/Dnajb6/Mtch2/Rps3/Rest/Atp13a2/Sirt1/Furin/Spock3/Psma3/Arl6ip1/Serpine2/Fnip1/Naip2/Cycs/Tbc1d10a/Epha7/Ddx3x/Xiap/Slc1a1/Akt1/Hspd1/Cryab/Serpinf1/Serpind1/Dlc1/Psme1/Cst3/Slc11a2/Rnf7/Park7/Snca/Gsn/Ngfr/Wnt9a/Cdh1/Pparg/Serpinb8/Hip1r/Bcap31/Bbc3/Ncstn/Fam162a/Bid/App/…	261
BP	GO:0003007	heart morphogenesis	261	17579	0.0148473	294/28905	0.887755102040816	1.45972815430285	9.87065622363615	6.12838695854226e-27	1.51303706666249e-25	2.52057862036823e-26	Flna/Npy2r/C2cd3/Emp2/Prox1/Cdc42/Folr1/Heg1/Ilk/Mef2c/Nrp1/Ly6e/Megf8/Mib1/Pbrm1/Tmed2/Rtn4/Tgfbr2/Ttn/Cpe/Fkbp1a/Acvr1/Tpm1/Tead1/Spry1/Pdcd4/Ube4b/Tgfbr1/Smarca4/Acvrl1/Fgfr2/Rac1/S1pr1/Ncor2/Sox11/Dlc1/Plxnd1/Rbpj/Prickle1/Pds5a/Tnni1/Sox9/Sec24b/Naglu/Smo/Shh/Dvl3/Trp53/Crkl/Epor/Ctnnb1/Tcap/Fhl2/Bmp7/Eng/Wnt2/Bmp5/Fgfrl1/Dll1/Eln/Srf/Gata5/Ift52/Med1/Tbx5/Dvl2/Hey2/Mdm2/Id2/Ccdc103/Sav1/Hif…	261
BP	GO:0070663	regulation of leukocyte proliferation	261	17579	0.0148473	307/28905	0.850162866449511	1.39791556144963	8.73232838236362	9.97066116859696e-21	1.37128412327257e-19	2.28443143907608e-20	Hmgb1/Ppp3ca/Prlr/Il33/Rc3h1/Sdc4/Dlg5/Slc4a2/Mef2c/Mapk1/Il6st/Atm/Rps3/Tgfbr2/Cd59a/Nf1/Cd38/Tcf3/Tnfrsf21/Bmi1/Zbtb7b/H2-T22/Sox11/Itch/Dlg1/Ptprc/Sos2/Vav3/Igf2/Cd300a/Zfp335/Tyk2/Cd320/Scrib/Shh/Stat5b/Bid/Cnn2/Traf6/Pkn1/Kit/Ctnnb1/Bcl2l1/Tnfrsf13b/Pten/Csf1/Cd274/Atad5/Cd40/Ada/Irf1/Nmbr/Kitl/Vsir/Havcr2/Arg2/Fgf10/Bcl6/Hes1/Tfrc/Gsk3b/St6gal1/Cdkn1a/Twsg1/H2-K1/Ndfip1/Csf1r/Anxa1/Nmb/Slc3…	261
BP	GO:0006401	RNA catabolic process	260	17579	0.0147904	300/28905	0.866666666666667	1.42505261960294	9.21977084891124	3.06320710111302e-23	5.21067650041962e-22	8.68050100952525e-23	Hnrnpc/Noct/Fus/Npm1/Rc3h1/Eif3e/Pum2/Ddx5/Gigyf2/Csde1/Larp4b/Exosc9/Prr5l/Elavl4/Atm/Cnot7/Hnrnpu/Rc3h2/Rnps1/Ptbp1/Smg1/Pnrc2/Etf1/Paip1/Rnaseh2a/Cnot2/Pan3/Fen1/Ssb/Celf1/Syncrip/Taf15/Caprin1/Cnot3/Cpeb3/Tbrg4/Cnot1/Srsf1/Cnot8/Pabpc1/Zc3h14/Rock1/Angel2/Dhx36/Tardbp/Larp1/E2f1/Smg5/Snd1/Fxr1/Smg9/Pias4/Pan2/Ttc5/Mettl1/Khsrp/Hnrnpa0/Ddx49/Phax/Carhsp1/Mettl16/Dazl/Brf1/Mapkapk2/Exosc10/Fxr2…	260
CC	GO:0000793	condensed chromosome	260	17608	0.014766	339/28618	0.766961651917404	1.24653047220424	5.77446614862693	1.66494131038648e-09	6.60905636914836e-09	1.31665142365589e-09	Hmgb1/Smarcc2/Nup37/Tuba1a/Hjurp/Csnk1a1/Tpr/Dctn1/Pafah1b1/Cbx3/Sycp1/Clasp1/Mlh3/Mtcl1/Dynlt3/Trappc12/Hnrnpu/Cbx5/Pbrm1/Fancd2/Fbxw11/Add3/Zfp207/Ttn/H3f3a/Bod1/Syn1/Ckap5/Clasp2/Smc1a/Smc4/Msh4/Smarca4/Smarcc1/Top3b/Xpo1/Atrx/Smc2/Kifap3/Smarca5/Actl6a/Crebbp/Sugt1/Pes1/Gpatch11/Dctn6/Kat2b/Chmp1a/Rpa1/Smarcb1/Zfp276/Akap8/Baz1b/Brd4/Syce2/Chmp2b/Chmp2a/Ctcf/Lrwd1/Cdc20/Dynll1/Brca1/Kansl1/Ce…	260
BP	GO:0002768	immune response-regulating cell surface receptor signaling pathway	259	17579	0.0147335	313/28905	0.827476038338658	1.36061180318442	7.99148736978023	2.46821523306128e-17	2.43953260955782e-16	4.06403377341332e-17	Hmgb1/Cyld/Ecsit/Rc3h1/Prkcb/Dennd1b/Mef2c/Khdrbs1/Mapk1/Wdfy1/Traf3/Trem2/Prkce/Rps3/Cd160/Pde4d/Ermap/Fosl2/Wnk1/Rc3h2/Cd38/Rab11fip2/Rap1a/Fcho1/Tnfrsf21/Pja2/Foxp1/Abl1/Stoml2/Dab2ip/Cacnb4/Mog/Itgam/Prkd2/Usp9x/Usp12/Skap1/Ptprc/Vav3/Ptpn2/Cd300a/Braf/Tax1bp1/Irak2/Fer/Naglu/Nr1h3/Stk11/Irf3/Eif2b5/Cacnb3/Dusp3/Eif2b2/Traf6/Kit/Crkl/Ifi35/Pten/Sqstm1/Lbp/Plcg1/Cyba/Cd40/Ada/Rnf31/Tnfaip3/Tbk…	259
BP	GO:0002263	cell activation involved in immune response	258	17579	0.0146766	340/28905	0.758823529411765	1.2477270673899	5.724447602475	2.4587406627531e-09	1.05463169502562e-08	1.75691803024232e-09	Hmgb1/Il33/Tsc1/Rc3h1/Lgals8/Lrp1/Ptgds/Vamp2/Stxbp1/Trem2/Prkce/Dock10/Cd160/Ywhaz/Rc3h2/Rasgrp1/Pms2/Kmt2a/Eif2ak4/Abr/Foxp1/Abl1/Zbtb7b/Phf14/Hspd1/Atp7a/Itgam/Sema4a/Grp/Ptprc/Lef1/Cd300a/Fer/Itgb2/Adora3/Loxl3/Itfg2/Supt6/Spi1/Paxip1/Ercc1/Brd4/Gab2/Stxbp2/Trp53/App/Msh6/Hmox1/Il27ra/Kit/Ifi35/Rnf168/Dll1/Lbp/Atad5/Cd40/Ada/Mfng/Pld2/Adora2b/Tnfsf13/Irf1/Tnfaip3/Havcr2/Chga/Gadd45g/Xrcc4/Cd1…	258
CC	GO:0000139	Golgi membrane	258	17608	0.0146524	281/28618	0.918149466192171	1.49225360196999	10.4866925281569	2.38149898815677e-31	5.64343093557149e-30	1.12428022407401e-30	Atp2c1/Mapk8ip3/Irgm2/Arf1/Cdc42/Slc35a5/Rab6a/Prkce/Gbp2b/Acer2/Pla2g4a/Entpd4/Gpsm1/Steap2/Actr3/Furin/Pgap2/Mgat1/Man2a2/Man1a/Plekhb1/Inpp5e/Naa60/Sec23a/Gba2/Rab1a/Tbc1d20/B3galt5/B4galt4/Mmd2/Asap1/Gnptab/Rac1/Chst2/H2-T22/Vapa/Zdhhc20/Pld3/Sgms2/Golga7/Rab11fip3/Cux1/Gnai3/Cfp/Bcap31/Kdelr1/Glg1/Ncstn/Abcb4/B4galnt1/Cav1/Man1a2/Sptbn2/Abcb1b/Hyal2/Stx5a/Gosr1/Chp1/Casd1/Vps45/Aph1a/Ift27/M…	258
BP	GO:0016236	macroautophagy	257	17579	0.0146197	275/28905	0.934545454545455	1.53666513246694	11.1402985931179	6.57753224015998e-36	3.76258127437116e-34	6.2681094379913e-35	Tsc1/Lgals8/Synpo2/Irgm2/Ambra1/Clec16a/Pink1/Pik3r4/Fbxw7/Mfn2/Nbr1/Gabarap/Atm/Rab7/Bnip3l/Vps41/Tecpr1/Gpsm1/Adcy10/Atp13a2/Sirt1/Lamp2/Scoc/Acbd5/Trp53inp1/Ogt/Lzts1/Ubxn2b/Rab1a/Rb1cc1/Vps39/Atp2a2/Wdr81/Vps13c/Atp6v0a1/Mtm1/Cttn/Uba5/Cers1/Ehmt2/Supt5/Arl8b/Pik3c2a/Hdac10/Snapin/Sesn1/Larp1/Gnai3/Chmp1a/Poldip2/Calm1/Tcirg1/Tmem39a/Phb2/Ralb/Mcoln1/Ulk2/Traf6/Chmp2b/Trp53/Hmox1/Chmp2a/Pip4k…	257
BP	GO:0006260	DNA replication	257	17579	0.0146197	271/28905	0.948339483394834	1.5593465366362	11.5255687912293	3.45445269817352e-39	2.65828360011829e-37	4.42845251908711e-38	Npm1/Pcna/Rny1/Cdc42/Mms22l/Jade3/Ino80d/Nucks1/Zfp365/Wapl/Rny3/Orc3/Carm1/Ssrp1/Nfib/Rrm2b/Ccdc88a/Rbbp7/Rnaseh2a/Fen1/Orc4/Ankrd17/Nfrkb/Atrx/Ing5/Rtel1/Rmi1/Tspyl2/Mcrs1/Wiz/Rac1/Smarca5/Met/Mcm8/Inppl1/Ruvbl1/Actl6a/Ehmt2/Gtpbp4/Cst3/Dtl/Polg/Nfia/Pds5a/Gins2/Rev3l/Tfpt/Cdc45/Pdgfb/Mcm7/Rpa1/Top1mt/Chaf1a/Brpf3/Trp53/Lrwd1/Pola1/Pole/Id3/Repin1/Cdk9/Rpa3/Cacybp/Endog/Actr8/Brca1/Atad5/Tnfaip…	257
MF	GO:0008017	microtubule binding	252	17358	0.0145178	274/28396	0.91970802919708	1.50455289763108	10.5240879242988	1.38294083193585e-31	5.75927940009412e-30	1.39468056735126e-30	Gapdh/Dnm1/Cript/Kif1a/Katna1/Dctn1/Pafah1b1/Map2/Gas2l2/Clasp1/Trpv4/Ccser2/Gabarap/Mtcl1/Rps3/Tbcb/Vps41/Fbxw11/Cep295/Zfp207/Arhgef2/Nf1/Map1a/Ccdc88a/Ckap5/Kif5c/Map4/Clasp2/Map6/Kif1b/Sybu/Krit1/Dst/Camsap2/Map4k4/Ogg1/Apc2/Camsap3/Hook3/Fmn1/Cryab/Vapa/Fgf13/Mast1/Eml2/Mid2/Akap1/Snca/Kifc3/Reep3/Cetn2/Tubgcp3/Tiam1/Ppp5c/Mast2/Kifc2/Ndrg1/Fsd1/Kif11/Enkd1/Clip3/Chp1/Fnta/Appbp2/Ndel1/Map1s…	252
BP	GO:0051924	regulation of calcium ion transport	255	17579	0.0145059	278/28905	0.91726618705036	1.50825298007228	10.6084562925713	6.18692377570349e-32	2.40917321000888e-30	4.01345784562122e-31	Trpc6/Ppp3ca/Dbi/Plp1/Ppp3r1/Nos1/Calm2/Ptgs2/Cacna1g/Atp1a2/Asph/Atp2b2/Cxcl12/Tspan13/Atp2b1/Stim2/Wfs1/Prkce/Cacna2d1/Ehd3/Ppp3cb/Pde4d/Cbarp/Homer1/Fkbp1a/Rapgef3/Homer3/Rgs4/Ank2/Homer2/Ywhae/Pacsin3/Cacna1b/Il16/Abl1/Cacna1d/Atp1b1/1810037I17Rik/Cacnb4/Akt1/Akap5/Camk2a/Capn3/Ace/Casq2/Snca/Npsr1/Diaph1/Pdgfb/Calm1/Prkd1/Sri/Cacnb3/Gstm7/G6pdx/Fbxo11/P2rx5/Inpp5k/Ctnnb1/Cav1/Rhoa/Nol3/Stc1/…	255
BP	GO:0002366	leukocyte activation involved in immune response	255	17579	0.0145059	336/28905	0.758928571428571	1.24789978708361	5.69424372179674	2.96809793703438e-09	1.26139283793493e-08	2.10136280811528e-09	Hmgb1/Il33/Tsc1/Rc3h1/Lgals8/Ptgds/Vamp2/Stxbp1/Trem2/Prkce/Dock10/Cd160/Ywhaz/Rc3h2/Rasgrp1/Pms2/Kmt2a/Eif2ak4/Abr/Foxp1/Abl1/Zbtb7b/Phf14/Hspd1/Atp7a/Itgam/Sema4a/Grp/Ptprc/Lef1/Cd300a/Fer/Itgb2/Adora3/Loxl3/Itfg2/Supt6/Spi1/Paxip1/Ercc1/Brd4/Gab2/Stxbp2/Trp53/Msh6/Hmox1/Il27ra/Kit/Ifi35/Rnf168/Dll1/Lbp/Atad5/Cd40/Ada/Mfng/Pld2/Adora2b/Tnfsf13/Irf1/Tnfaip3/Havcr2/Chga/Gadd45g/Xrcc4/Cd180/Ptk2b/…	255
BP	GO:0007548	sex differentiation	255	17579	0.0145059	336/28905	0.758928571428571	1.24789978708361	5.69424372179674	2.96809793703438e-09	1.26139283793493e-08	2.10136280811528e-09	Lhx9/Flna/Pdgfra/Hnrnpk/Patz1/2610005L07Rik/Ccnd1/Serpinb6a/Mfn2/Atm/Pla2g4a/Pde4d/Ubb/Sirt1/Ube3a/Lhfpl2/Jmjd1c/Tgfbr1/Msh4/H3f3b/Tbc1d20/Zfx/Ptprn/Atrx/Tcf7l2/Vgf/Schip1/Rac1/Atn1/Pcyt1b/Bmpr1b/Cntfr/Wdr19/Ace/Scaper/Lgr4/Eif2s2/Sox9/Axl/Shh/Eif2b5/Ercc1/Stat5b/Eif2b2/Kit/Crkl/Kmt2b/Ctnnb1/Bcl2l1/Adam21/Tex15/Dnajc19/Bmp5/Mertk/Myh9/Gdf9/Wnt9b/Arid5b/Kitl/Map7/Rhobtb3/Fgf10/Fst/Fgf9/Nkx3-1/Bcl2…	255
BP	GO:0006650	glycerophospholipid metabolic process	255	17579	0.0145059	279/28905	0.913978494623656	1.50284705541252	10.5146654280652	2.85947193516502e-31	1.05020605618788e-29	1.74954532875228e-30	Pla2g4e/Dbi/Enpp2/Fabp5/Prdx6/Pla2g6/Dgkb/Cds2/Pik3cd/Pigx/Chpt1/Itpka/Agpat1/Lrat/Acsl3/Plcb1/Bpnt1/Pik3r4/Cds1/Pigq/Pip5k1c/Pla2g4a/Mtmr12/Itpkb/Pla2g7/Naaa/Plch2/Far1/Mecp2/Plch1/Abca3/Pigt/Serinc5/Pgap2/Pnpla6/Smg1/Pip5k1a/Inpp5e/Pla2g4b/Inpp5f/Dgke/Mtmr2/Mtmr1/Dgkq/Crls1/Ttc7/Synj2/Mtm1/Socs2/Inppl1/Pcyt1b/Abhd12/Pi4ka/Pnpla7/Dgkg/Pik3c2a/Serinc1/Agpat5/Nr1h2/Chkb/Pdgfb/Ocrl/Nr1h3/Abhd3/Itpk…	255
MF	GO:0046982	protein heterodimerization activity	251	17358	0.0144602	313/28396	0.801916932907348	1.31185811884071	6.95717707640777	2.55940170143752e-13	3.08802579117368e-12	7.47803546804666e-13	Arnt2/Trmt112/Nfe2l1/Tuba1a/Sdcbp/Tubb2b/Tenm3/Bok/Atp1a2/Ralgapb/Arnt/Mef2c/Tcf4/Katna1/Tenm2/Nr4a2/Taf1/Tenm1/Zhx1/Add2/Ralgapa1/Ywhah/Tpm1/Sae1/Micu1/Smc1a/Tcf3/Kcnb1/Usf2/Rragd/Ralgapa2/Ywhae/Syt6/Mef2a/Mapk6/Atp1b1/Dr1/Gtf2a1/Vapa/Atf4/Supt5/Gabbr1/Add1/Gtf2a2/Tcf12/Sos2/Zhx3/Irak2/Cav2/Pdgfb/Bcl11a/Hip1r/Usf1/Mef2d/Itga3/Fxr1/Npas1/Abcd1/Qtrt1/Sri/Tpm4/Phb2/Sgta/Trp53/App/Pafah1b3/Ppp2r1a/C…	251
MF	GO:0003713	transcription coactivator activity	251	17358	0.0144602	268/28396	0.936567164179104	1.53213280297441	10.9759870389536	4.73411556689411e-35	2.91035390326681e-33	7.04778106951153e-34	Hmgb1/Lmo3/Slc30a9/Prdm16/Fus/Sub1/Npm1/Kmt2d/Prkcb/Hmga1/Bcl9/Ncoa2/Atxn7l3/Nucks1/Brd8/Camta2/Hcfc1/Carm1/Trim12a/Smarca2/Zmiz2/Sirt1/Sertad2/Ube3a/Nr3c1/Trim30d/Trrap/Helz2/Mms19/Smarca4/Dyrk1a/Atn1/Psip1/Maml1/Ruvbl1/Med14/Wwtr1/Kat2a/Crebbp/Mid2/Pkm/Ss18/Park7/Rere/Pparg/Kat2b/Smarcb1/Sra1/Jup/Prpf6/Brd4/Wwox/Kdm5a/Pkn1/Trim28/Rbm14/Ctnnb1/Ccdc124/Mta1/Elk1/Hyal2/Taf6l/Wdr77/Tsg101/Edf1/Cd27…	251
BP	GO:1903039	positive regulation of leukocyte cell-cell adhesion	254	17579	0.0144491	298/28905	0.852348993288591	1.40151019119442	8.67973219911764	1.56018570458819e-20	2.07938977205321e-19	3.46406939944378e-20	Hmgb1/Ppp3ca/Cyld/Smarcc2/Lgals8/Sirpa/Arid1a/B2m/Ambra1/Zbtb16/Il6st/Rps3/Cd160/Pbrm1/Smarca2/Itpkb/Tgfbr2/Cd59a/Rasgrp1/Fcho1/Smarca4/Bmi1/Smarcc1/Nfat5/Ap3b1/Abl1/Hsph1/Hsp90aa1/Zbtb7b/Hspd1/Chst2/H2-T22/Actl6a/Skap1/Ptprc/Igf2/Lef1/Itgb2/Smarcb1/Tyk2/Efnb2/Shh/Brd4/Il7r/Efnb3/Stat5b/Traf6/Cav1/Rhoa/Cd83/Nkap/Cd274/Ada/Irf1/Kitl/Vsir/Ap3d1/Havcr2/Smarcd2/Bcl6/Hes1/Tfrc/Smarcd1/Phf10/H2-K1/Brd2…	254
BP	GO:0051258	protein polymerization	254	17579	0.0144491	287/28905	0.885017421602787	1.45522660967225	9.65576589360287	8.91722597788152e-26	2.03678264031894e-24	3.39308989227182e-25	Capza1/Gas7/Myadm/Nefl/Tuba1a/Tmsb4x/Diaph2/Capza2/Stmn1/Nckap1/Cyfip2/Ambra1/Sptan1/Dctn1/Eps8/Map2/Mlst8/Haus2/Clasp1/Trpv4/Tenm1/Prkce/Ppp1r9a/Sptbn1/Rps3/Cyfip1/Add3/Dmtn/Mecp2/Twf2/Lats1/Actr3/Tmsb15b1/Add2/Pfn2/Tpm1/Ckap5/Map4/Clasp2/Gba2/Tmsb10/Orc4/Camsap2/Rdx/Abl1/Dyrk1a/Camsap3/Mtpn/Hsp90aa1/Cttn/Fmn1/Bag4/Rac1/Met/Mzt1/Fgf13/Eml2/Add1/Casq2/Prkcd/Cobl/Dlg1/Gda/Git1/Rasa1/Snca/Gsn/Diaph…	254
CC	GO:0016323	basolateral plasma membrane	254	17608	0.0144253	282/28618	0.900709219858156	1.46390824931285	9.90058335597577	1.59559410113901e-27	2.65479699381001e-26	5.28886734532079e-27	Car12/Slc4a5/Aqp4/Aqp1/Slc4a2/Lrp1/Lin7c/Slco2b1/Rapgef4/Ap2a1/Slc4a10/Folr1/Car2/Slc1a3/Slco1a4/Slc12a2/Atp2b1/Ank3/Ddr1/Slco1c1/Ide/Atp2b4/Hpgd/Cd38/Cadm1/Dlg2/Tgfbr1/Ank2/Llgl1/Hsp90aa1/Atp1b1/Slc38a1/Dlg3/Slc31a1/Stk39/Hcn1/Akap5/Kcnc2/Atp7a/Lrrc7/Adam9/Dlg4/Dlg1/Abcc10/Cldn1/Cdh1/Pdgfb/Slc7a7/Slc46a1/Itga3/Flot1/Scrib/Car11/Lin7b/Atp7b/Ctnnb1/Cav1/Slc16a12/Slc38a3/Slc3a2/Slc22a6/Slc22a8/Pdzd…	254
CC	GO:0005774	vacuolar membrane	254	17608	0.0144253	285/28618	0.891228070175439	1.44849868879377	9.62300549831984	8.06730186316498e-26	1.14702364672637e-24	2.28509220238931e-25	Hspa8/Pla2g4e/Atp6v0c/Spag9/Tsc1/Gfap/Myo7a/Irgm2/Ocln/B2m/Slc37a3/Clcn3/Clec16a/Slc29a3/Slc7a14/Gabarap/Rab7/Atp6v1a/Lamtor3/Plekhm2/Vps41/Entpd4/Lamp5/Tmem106b/Rpn2/Tecpr1/Ap1s2/Atp13a2/Lamp2/Mtmr2/Fnip1/Atp6ap2/Rb1cc1/Vps39/Slc17a5/Wdr81/Tm6sf1/Atp6v0a1/Rnf13/H2-T22/Sppl2a/Ostm1/Arl8b/Sbf2/Slc36a1/Slc11a2/Pld3/Uba1/Hps4/Snapin/Clcn4/Scarb2/Chmp1a/Itfg2/Tcirg1/Abcd1/Borcs8/Prkd1/Ap1m1/Ncstn/Cdi…	254
BP	GO:0002429	immune response-activating cell surface receptor signaling pathway	253	17579	0.0143922	303/28905	0.834983498349835	1.37295625574845	8.13052871455233	5.59088038273744e-18	5.94398861743664e-17	9.90213059477216e-18	Hmgb1/Cyld/Ecsit/Rc3h1/Prkcb/Dennd1b/Mef2c/Khdrbs1/Mapk1/Wdfy1/Traf3/Trem2/Prkce/Rps3/Cd160/Pde4d/Ermap/Fosl2/Wnk1/Rc3h2/Cd38/Rab11fip2/Rap1a/Fcho1/Tnfrsf21/Pja2/Foxp1/Abl1/Stoml2/Dab2ip/Cacnb4/Mog/Itgam/Prkd2/Usp9x/Usp12/Skap1/Ptprc/Vav3/Ptpn2/Cd300a/Braf/Tax1bp1/Irak2/Naglu/Nr1h3/Stk11/Irf3/Eif2b5/Cacnb3/Dusp3/Eif2b2/Traf6/Crkl/Ifi35/Pten/Sqstm1/Lbp/Plcg1/Cyba/Ada/Rnf31/Tnfaip3/Tbk1/Appl2/Grb2/…	253
BP	GO:0016197	endosomal transport	253	17579	0.0143922	277/28905	0.913357400722022	1.50182579599921	10.4552673150066	6.52797125640217e-31	2.30583640444719e-29	3.84130836658005e-30	Pla2g4e/Arhgap44/Spag9/Myo5b/Flna/Tmcc1/Eps15/Dennd1b/Emp2/Cdc42/Picalm/Clec16a/Snap25/Dctn1/Mapk1/Rab6a/Zdhhc2/Ankfy1/Vps50/Pik3r4/Ehd3/Rab7/Vps35/Rab10/Erc1/Ap1s2/Snx8/Aktip/Atp9a/Inpp5f/Usp7/Nsg2/Mtmr2/Lyst/Vps39/Tbc1d10a/Wdr81/Rdx/Rab14/Dennd5a/Sgsm2/Hook3/Evi5/Akap5/Vamp3/Arl8b/Lrrc7/Rab5a/Sorl1/Ube2o/Rab11fip3/Map2k1/Scarb2/Trappc10/Chmp1a/Snx9/Scrib/Ykt6/Rab8a/Coro1c/Mcoln1/Chmp2b/Chmp2a/S…	253
BP	GO:0045861	negative regulation of proteolysis	253	17579	0.0143922	357/28905	0.708683473389356	1.16528220025709	3.91480494577772	4.25468246596665e-05	0.000100969693979405	1.68206091943934e-05	Rps7/Epha4/Birc6/Serpina3n/Spink8/Gapdh/Aqp1/Ptgs2/Serpini1/Rpl5/Prmt6/Rffl/Ints1/Picalm/Clec16a/Svip/Rpl23/Serpinb6a/Dnajb6/Ide/Furin/Spock3/Map1a/Arl6ip1/Serpine2/Usp7/Ogt/Trim39/Fnip1/Naip2/Smarcc1/Usp19/Mtm1/Ddx3x/Usp25/Xiap/Akt1/Cryab/Serpinf1/Serpind1/Usp9x/Cst3/Nr1h2/Park7/Snca/Sco1/Prkcg/Wnt9a/Cdh1/Serpinb8/Nr1h3/Shh/Glg1/Sgta/Cstb/Trp53/App/Serpinb9/Itih3/Nol3/Tlk2/Ctsz/Serpinb1b/Vtn/Tim…	253
BP	GO:0007626	locomotory behavior	252	17579	0.0143353	273/28905	0.923076923076923	1.51780752383745	10.7093131041483	9.16034879024826e-33	3.82016094065579e-31	6.36403179111984e-32	Epha4/Btbd9/Tsc1/Psap/Grin2a/Atp1a3/Tuba1a/Adam22/Cntn1/Gigyf2/Adgrl3/Ncoa2/Myo6/Slc4a10/Atp1a2/Gmfb/Atp2b2/Clcn3/Cxcl12/Snap25/Eps8/Kalrn/Pafah1b1/Chl1/Sez6l/Nr4a2/Elavl4/Ncor1/Hexb/Prkce/Sptbn4/Grm1/Negr1/Sez6/Prex2/Ppp3cb/Vps35/Rcan2/Calb1/Grm5/Cnp/Astn1/Arrdc3/Mecp2/Glrb/Bahcc1/Reln/Ube3a/Agtpbp1/Ckap5/Atxn1/Inpp5f/Lsamp/Nlgn2/Cacna1b/Strn/Gng7/Ppp1r1b/Olfm2/Gpr37/Slc1a1/Cacnb4/Oxr1/Sez6l2/Ab…	252
CC	GO:0098798	mitochondrial protein-containing complex	252	17608	0.0143117	305/28618	0.826229508196721	1.34285756846739	7.61279478852921	7.08990826299173e-16	5.13361876079586e-15	1.02271581181557e-15	Ndufs5/mt-Rnr1/Ndufa12/Uqcr10/Mrpl55/Mrpl3/mt-Rnr2/Uqcrc2/Mrpl48/Bckdhb/Ndufa4/Chchd3/Micu1/Cox5b/Ndufc2/Ndufa3/Mrpl9/Micu3/Uqcrb/Polg/Tomm20/Dlat/Acacb/Cox5a/Sdhd/Dbt/Mrpl10/Afg3l1/Ndufa11/Ndufb2/Mrpl2/Mrpl4/Phb2/Etfb/Ndufs3/Tomm40l/Pdk1/Mrpl49/Sdhb/Mrpl52/Dnajc19/Pdhx/Ndufs2/Timm23/Ndufa2/Pam16/Cox6c/Mrps25/Clpx/Mrpl32/Slc25a5/Ndufa1/Mrps18c/Cox7c/Mrpl45/Mrpl24/Supv3l1/Mcu/Ndufs7/Uqcr11/Timm13/…	252
BP	GO:0006898	receptor-mediated endocytosis	251	17579	0.0142784	273/28905	0.919413919413919	1.51178447810793	10.5847442642058	6.89724992902998e-32	2.66969003241017e-30	4.44745457131905e-31	Ppp3r1/Gria2/Sdcbp/Trf/Dnm1/Lrp1/Eps15/Arf1/Sh3glb2/Hnrnpk/Ap2a1/Myo6/B2m/Picalm/Snap25/Pip5k1c/Fcho2/Tgfbr2/Pard3/Dnajc6/Tnk2/Hspg2/Inpp5f/Cbl/Vldlr/Gak/Mtmr2/Fcho1/Pacsin1/Ankrd13d/Gria1/Cd9/Sag/Magi2/Clu/Cttn/Cap1/Sh3gl2/Canx/Ptpn5/Akap5/Itgam/Rspo1/Itch/Rab5a/Sorl1/Dlg4/Nsf/Snca/Cd300a/Apoe/Scarb2/Cav2/Itgb2/Hip1r/Grk4/Efnb2/Flot1/Unc119/Cd320/Snx9/Scrib/Sfrp4/Ap2a2/Bicd1/Aak1/Ralb/App/Fcer2a…	251
BP	GO:0033500	carbohydrate homeostasis	251	17579	0.0142784	299/28905	0.839464882943144	1.38032495827246	8.23568319312294	1.82772212326844e-18	2.01955483842859e-17	3.36438998129306e-18	Ppp3ca/Gpi1/Fabp5/Pla2g6/Aqp4/Lrrc8d/Lrp1/Hmga1/Cyb5r4/Ano1/Gk/Trpv4/Wfs1/Trem2/Prkce/Mbd5/Nucks1/Ppp3cb/Hcfc1/Tbc1d1/Fosl2/Sirt1/Gpr68/Rab11fip2/Spop/Oxct1/Ogt/Aspscr1/Kcnb1/Smarca4/Sybu/Map4k4/Prcp/Ptprn/Tcf7l2/Epha5/Vgf/Cacna1d/Rmi1/Rac1/Met/Akt1/Ptprn2/Tra2b/Rab11fip5/Ncor2/Dmxl2/Pfkm/Nadk/Fbn2/Cacna1a/Park7/Ptpn2/Ngfr/Pparg/Raf1/Hk2/Smarcb1/Ern1/Rab34/Ppard/Tiam1/Stk11/Sri/Prkaca/Igf1r/Inpp5…	251
BP	GO:0070482	response to oxygen levels	251	17579	0.0142784	325/28905	0.772307692307692	1.26989896161066	6.09606460110795	1.94796511176715e-10	9.71577660683864e-10	1.61855775612232e-10	Eno1b/Eno1/Arnt2/Epha4/Ak4/Mt3/Tsc1/Lct/Aqp1/Hmox2/Gnb1/Zeb2/Camk2g/Arnt/Pink1/Nr4a2/Mlst8/Cat/Npepps/Dnmt3a/Trem2/Prkce/Cpeb4/Atm/Atp6v1a/Bnip3l/Rtn4/Rest/Mecp2/Fosl2/Sirt1/Nf1/Cd38/Vldlr/Ogt/Kcnk2/Ddah1/Usp19/Atp1b1/Slc1a1/Akt1/Cryab/Cbs/Rgcc/Map2k1/Hp1bp3/Sdhd/Th/Comt/Pparg/Raf1/Col6a1/Usf1/Ppard/Tgfb3/Fam162a/Pgf/Trp53/Tbl2/Hmox1/Cbfa2t3/Pdk1/Sod2/Cav1/Eng/Atp6v0d1/Ndufs2/Pten/Nol3/Cybb/Ada/P…	251
BP	GO:0042593	glucose homeostasis	251	17579	0.0142784	298/28905	0.842281879194631	1.38495692121968	8.32188835467375	7.37924019365591e-19	8.42745735190667e-18	1.40393578540264e-18	Ppp3ca/Gpi1/Fabp5/Pla2g6/Aqp4/Lrrc8d/Lrp1/Hmga1/Cyb5r4/Ano1/Gk/Trpv4/Wfs1/Trem2/Prkce/Mbd5/Nucks1/Ppp3cb/Hcfc1/Tbc1d1/Fosl2/Sirt1/Gpr68/Rab11fip2/Spop/Oxct1/Ogt/Aspscr1/Kcnb1/Smarca4/Sybu/Map4k4/Prcp/Ptprn/Tcf7l2/Epha5/Vgf/Cacna1d/Rmi1/Rac1/Met/Akt1/Ptprn2/Tra2b/Rab11fip5/Ncor2/Dmxl2/Pfkm/Nadk/Fbn2/Cacna1a/Park7/Ptpn2/Ngfr/Pparg/Raf1/Hk2/Smarcb1/Ern1/Rab34/Ppard/Tiam1/Stk11/Sri/Prkaca/Igf1r/Inpp5…	251
BP	GO:0048863	stem cell differentiation	250	17579	0.0142215	284/28905	0.880281690140845	1.44743968675813	9.44037071895586	1.35384529987355e-24	2.66806585926299e-23	4.44474885035507e-24	Rps7/Klhl12/Zfp281/Sema3e/Zeb2/Pdgfra/Cdc42/Folr1/Mef2c/Gpm6a/Mapk1/Nrp1/Mtch2/Hnrnpu/Ptn/Tgfbr2/Rest/Frzb/Fn1/Acvr1/Setd1a/Mtf2/Rbbp7/Gak/Msi2/N4bp2l2/Fgfr2/Sema3b/Sema6b/Sema4d/Sox6/Hdac2/Sema4a/Sema5a/Rbpj/Ptprc/Prickle1/Dhx36/Wnt3/Sox9/Sema4f/Smo/Pwp1/Shh/Ap2a2/Cdk12/Coro1c/Mapk14/Trp53/Kit/Wnt10a/Ctnnb1/Mta1/Bmp7/Srf/Lama5/Psmd11/Etv4/Med1/Tbx5/Sema6a/Kitl/Vsir/Hif1a/Edn1/Pdcd6/Nsun2/Ednrb/W…	250
BP	GO:0110053	regulation of actin filament organization	250	17579	0.0142215	283/28905	0.88339222614841	1.45255431462653	9.53129074459577	4.07678546743473e-25	8.47342162749135e-24	1.41159300497063e-24	Capza1/Shank1/Tsc1/Myadm/Flna/Tmsb4x/Sdc4/Synpo2/Arhgef10l/Capza2/Arf1/Stmn1/Cdc42/Gmfb/Nckap1/Cyfip2/Sptan1/Eps8/Phldb2/Nrp1/Mlst8/Clasp1/Tenm1/Prkce/Ppp1r9a/Synpo/Sptbn1/Cyfip1/Dstn/Abi2/Add3/Dmtn/Limch1/Twf2/Cgnl1/Lats1/Actr3/Tmsb15b1/Add2/Pfn2/Tpm1/Ccdc88a/Rapgef3/Myoc/Clasp2/Tgfbr1/Rgs4/Gba2/Tmsb10/Rdx/Abl1/Mtpn/Cttn/Fmn1/Bag4/Rac1/Met/S1pr1/Limk1/Arhgap35/Arhgef15/Ap1ar/Rgcc/Dlc1/Pxn/Add1/C…	250
BP	GO:0042113	B cell activation	250	17579	0.0142215	319/28905	0.783699059561129	1.2886296897784	6.45799089132018	1.39284225559884e-11	7.91849810043175e-11	1.31914792156424e-11	Cyld/Prlr/Gon4l/Pik3cd/Rc3h1/Lgals8/Prkcb/Hmga1/Atp11c/Mef2c/Akirin2/Dock10/Atm/Fosl2/Rasgrp1/Cd38/Sp3/Tcf3/Fnip1/Pms2/Tnfrsf21/Bmi1/Zbtb7a/Foxp1/Abl1/Phf14/Hspd1/Hmgb3/Prkcd/Rbpj/Ptprc/Vav3/Ptpn2/Lef1/Cd300a/Bcl11a/Itfg2/Tcirg1/Supt6/Spi1/Paxip1/Cd320/Ercc1/Il7r/Stat5b/Phb2/Trp53/Msh6/Il27ra/Pkn1/Kit/Hdac5/Tnfrsf13b/Pten/Rnf168/Dll1/Dnajb9/Slc25a5/Top2b/Atad5/Cd40/Ada/Mfng/Tnfsf13/Traf3ip2/Tnfai…	250
BP	GO:0099173	postsynapse organization	249	17579	0.0141646	255/28905	0.976470588235294	1.6056022727653	12.1013285492442	1.18370615643932e-45	2.06796664735778e-43	3.44503953922455e-44	Hspa8/Frrs1l/Epha4/Arhgap44/Shank1/Tanc1/Ngef/Myh10/Dgkb/Myo5b/Grin2a/Eef2k/Stau2/Dlg5/Ptprd/Rapgef4/Arf1/Zmynd8/Lrrtm4/Adgrb1/Nrxn1/Adgrl3/Hnrnpk/Cript/Itpka/Cdc42/Kif1a/Ptprs/Kalrn/Pafah1b1/Zdhhc2/Nrp1/Ppfia2/Trem2/Mfn2/Dock10/Ppp1r9a/Zfp365/Actr2/Vps35/Ptn/C1ql2/Mpp2/Abi2/Ptprf/Glrb/Nf1/Actr3/Homer1/Pdlim5/Myo9a/Cbln1/Reln/Ube3a/Ckap5/Cadm1/Marcks/Lzts1/Stk38l/Dlg2/Srcin1/Nlgn2/Mtmr2/Cntnap1/L…	249
BP	GO:0140014	mitotic nuclear division	249	17579	0.0141646	270/28905	0.922222222222222	1.51640214650056	10.620845857132	3.25318640309608e-32	1.30612403165299e-30	2.17588080442451e-31	Tom1l2/Nfe2l1/Flna/Cep85/Cdc42/Tpr/Eps8/Clasp1/Atm/Fgfr3/Wapl/Hnrnpu/Nudc/Stag1/Zfp207/Nfib/Sirt1/Ywhah/Phip/Cdc14b/Clasp2/Smc1a/Ubxn2b/Smc4/Fgfr2/Tom1l1/Anapc7/Smc2/Smarca5/Met/Mzt1/Brox/Rgcc/Cit/Cul9/Nfia/Prickle1/Cdk11b/Stag2/Igf2/Reep3/Lsm14a/Pdgfb/Kat2b/Chmp1a/Poldip2/Kpnb1/Akap8/Baz1b/Cdkn1b/Kifc2/Phb2/Chmp2b/Igf1r/Chmp2a/Cdc20/Ik/Ppp2r1a/Rhoa/Bmp7/Kif11/Fbxw5/Ndel1/Fbxo5/Zwint/Drg1/Ska2/Xr…	249
BP	GO:0001894	tissue homeostasis	249	17579	0.0141646	286/28905	0.870629370629371	1.43156845998305	9.13783403317957	6.14829554998201e-23	1.01384138865009e-21	1.68896518464866e-22	Spata7/Mbp/Crocc/Tuba1a/Slc4a2/Trf/Ptgs2/Gigyf2/Zeb2/Ctss/Ocln/Car2/Clcn3/Slc12a2/Akt3/Rab7/Abca4/Cdhr1/Nfib/Fosl2/Nf1/Map1a/Ildr2/Cd38/Creb1/Kmt2a/Ldb2/Xiap/Slc1a1/Rac1/Sh3gl2/S1pr1/Snx10/Stk39/Wwtr1/Add1/Ncdn/Prickle1/Dram2/Sox9/Rpa1/Def8/Tcirg1/Naglu/Smo/Stk11/Traf6/Vps54/Ctnnb1/Tex15/Csf1/Lrrk1/Ctsk/Srf/Cd34/Ada/Rac3/Slc22a5/Pdk4/Poc1b/Egfr/Tns3/Acaca/Itgb3/Gpr137b/Slc28a3/Cartpt/Bap1/Ptk2b/R…	249
BP	GO:0060249	anatomical structure homeostasis	249	17579	0.0141646	286/28905	0.870629370629371	1.43156845998305	9.13783403317957	6.14829554998201e-23	1.01384138865009e-21	1.68896518464866e-22	Spata7/Mbp/Crocc/Tuba1a/Slc4a2/Trf/Ptgs2/Gigyf2/Zeb2/Ctss/Ocln/Car2/Clcn3/Slc12a2/Akt3/Rab7/Abca4/Cdhr1/Nfib/Fosl2/Nf1/Map1a/Ildr2/Cd38/Creb1/Kmt2a/Ldb2/Xiap/Slc1a1/Rac1/Sh3gl2/S1pr1/Snx10/Stk39/Wwtr1/Add1/Ncdn/Prickle1/Dram2/Sox9/Rpa1/Def8/Tcirg1/Naglu/Smo/Stk11/Traf6/Vps54/Ctnnb1/Tex15/Csf1/Lrrk1/Ctsk/Srf/Cd34/Ada/Rac3/Slc22a5/Pdk4/Poc1b/Egfr/Tns3/Acaca/Itgb3/Gpr137b/Slc28a3/Cartpt/Bap1/Ptk2b/R…	249
BP	GO:0048738	cardiac muscle tissue development	248	17579	0.0141077	280/28905	0.885714285714286	1.45637245739641	9.56012284912758	2.56752953397206e-25	5.47739633914039e-24	9.12483138180794e-25	Tsc1/Myh10/Plec/Pdgfra/Arid1a/Prox1/Cdc42/Heg1/Mef2c/Mapk1/Ly6e/Hnrnpu/Tgfbr2/Ttn/Sirt1/Pdlim5/Fkbp1a/Acvr1/Tpm1/Hspg2/Nebl/Nr3c1/Creb1/Ube4b/Tgfbr1/Rgs4/Kcnk2/Mef2a/Foxp1/Fgfr2/Sorbs2/Met/S1pr1/Maml1/Sox6/Ncam1/Kat2a/Hdac2/Rbpj/Prickle1/Lrrc27/Tnni1/Gjc1/Ccnd2/Efnb2/Naglu/G6pdx/Sin3b/Mapk14/Epor/Ctnnb1/Tcap/Fhl2/Bmp7/Eng/Wnt2/Bmp5/Pten/Cacybp/Dll1/Srf/Gata5/Med1/Tbx5/Trip10/Hey2/Frs2/Nprl3/Id2/S…	248
BP	GO:0033002	muscle cell proliferation	248	17579	0.0141077	281/28905	0.882562277580071	1.45118963726332	9.46858088432817	8.69201633188636e-25	1.75578729904104e-23	2.92497786431571e-24	Myh10/Ptgs2/Pde1a/Ilk/Mef2c/Mapk1/Foxj2/Mfn2/Pde4d/Tgfbr2/Kpna1/Sirt1/Nf1/Hpgd/Tpm1/Pdcd4/Tgfbr1/Kcnk2/Foxp1/Fgfr2/Ndrg2/Tcf7l2/S1pr1/Akt1/Ncam1/Hdac2/Sugt1/Rbpj/Hdac4/Apod/Nampt/Park7/Apoe/Akirin1/Gnai3/Cav2/Gna12/Ccnd2/Comt/Pparg/Pdgfb/Ern1/Poldip2/Mef2d/Ppard/Shh/Cdkn1b/Tgfb3/Stat5b/Dnmt1/Traf6/Mapk14/Trp53/Hmox1/Igf1r/Sod2/Ctnnb1/Cav1/Rhoa/Wnt2/Vipr2/Pten/Nol3/Cyba/Tbx5/Vip/Hey2/Tnfaip3/Timp3…	248
BP	GO:0060541	respiratory system development	248	17579	0.0141077	281/28905	0.882562277580071	1.45118963726332	9.46858088432817	8.69201633188636e-25	1.75578729904104e-23	2.92497786431571e-24	Hmgb1/Mapk8ip3/Ppp3r1/Dlg5/Hmga1/Pdgfra/Bloc1s6/Eda/Cdc42/Ano1/Heg1/Meg3/Mapk1/Fbxw7/Hopx/Fgfr3/Ptges3/Tgfbr2/Hsd11b1/Ctsh/Nfib/Rxfp1/Ywhaz/Fosl2/Abca3/Rc3h2/Sp3/Atxn1/Fndc3b/Sparc/Sp1/Spry1/Creb1/Tshz3/Foxp1/Ap3b1/Fgfr2/Cic/Phf14/Ncor2/Atp7a/Sox11/Fuz/Ace/Rbpj/Lef1/Ccbe1/Map2k1/Rspo2/Cux1/Sox9/Loxl3/Sec24b/Col6a1/Itga3/Tulp3/Shh/Disp1/Tgfb3/Plod3/Ctnnb1/Clcn2/Man1a2/Elk1/Wnt2/Fgfrl1/Srf/Lama5/Ce…	248
BP	GO:1903522	regulation of blood circulation	248	17579	0.0141077	273/28905	0.908424908424908	1.49371534091939	10.211037744378	2.21767839766073e-29	7.02699664827399e-28	1.17063209535961e-28	Scn2b/Kcne2/Nos1/Flna/Calm2/Ptgs2/Cacna1g/Atp1a2/Atp2b1/Gpd1l/Scn3b/Cacna2d1/Hopx/Ehd3/Sptbn4/Pde4d/Slc4a3/Add3/Adcy10/Sirt1/Atp2b4/Cd38/Tpm1/Mgll/Rgs4/Ank2/Cacna1h/Adra2b/Cacna1b/Atp2a2/Mef2a/Abl1/Htr7/Glrx3/Cacna1d/Atp1b1/Slc1a1/Akt1/Fgf13/Chrm2/Ace/Casq2/Kcnip2/Dlg1/Hdac4/Chrm3/Map2k1/Gjc1/Th/Pdgfb/Calm1/Jup/Kcnh6/Tbxas1/Sri/App/Cav1/Rhoa/Stc1/Ada/Tbx5/Calm3/Hey2/Egfr/Mdm2/Smtn/Srebf1/Fkbp1b/A…	248
CC	GO:0008021	synaptic vesicle	248	17608	0.0140845	260/28618	0.953846153846154	1.55027085590466	11.2719432537209	4.82815862951908e-38	1.98716844646522e-36	3.95882258819293e-37	Hspa8/Gabra2/Dbi/Atp6v0c/Atp8a1/Mt3/Grin2a/Gria2/Synpr/Dnm1/Rnf112/Calm2/Syngr1/Syt2/Vamp2/Amph/Kif1a/Bsn/Picalm/Ptprs/Clcn3/Snap25/Atp2b1/Rab40c/Ppfia2/Anxa5/Wfs1/Rab7/Atp6v1a/Bdnf/Syt7/Rab10/Mctp1/Tmem230/Erc1/Syt9/Cttnbp2/Syn1/Cadm1/Dlg2/Mtmr2/Atp6ap2/Gria1/Slc6a17/Slc6a7/Doc2a/Htr7/Rab14/Atp6v0a1/Slc17a7/Kcnc4/Rph3a/Sh3gl2/Ptprn2/Brsk1/Rab3c/Ptpn5/Vamp3/Dmxl2/Gabbr1/Prrt2/Madd/Rab5a/Dlg4/Dlg1…	248
MF	GO:0008514	organic anion transmembrane transporter activity	243	17358	0.0139993	270/28396	0.9	1.47231247839613	9.77874000204728	7.73219777975668e-27	2.62691245622786e-25	6.36139263320702e-26	Slc7a2/Grin2a/Gria2/Slc4a5/Slc4a2/Slco2b1/Slc4a10/Slc1a3/Slco1a4/Slc38a6/Slc7a14/Slc1a2/Slc5a6/Slc25a25/Grik5/Slc4a3/Slco1c1/Slc37a2/Grik3/Slc7a10/Gria1/Slc17a5/Slc6a7/Slc17a7/Tmem241/Slc38a1/Slc1a1/Grik2/Slc25a12/Slc36a1/Slc7a7/Mfsd10/Slc46a1/Slc26a4/Abcd1/Grin2d/Grin2c/Slc25a1/Slc1a4/Slc1a6/Ctns/Abcb1b/Slc16a12/Slc38a3/Slc3a2/Slc22a6/Slc22a8/Slc25a11/Slc25a13/Slc25a5/Slc35b4/Slc25a22/Slc17a8/Sl…	243
BP	GO:0000209	protein polyubiquitination	246	17579	0.013994	272/28905	0.904411764705882	1.4871165628775	10.0559174780464	2.07961774957359e-28	6.00118264876951e-27	9.99741051604223e-28	Nfe2l1/Rc3h1/Trim2/Rffl/Ppia/Ambra1/Ube2d3/Traf3/Ube3b/Gabarap/Trim12a/Fbxw11/Tnks2/Rnf123/Rc3h2/Ube3a/Ppil2/Spop/Cbl/Ube4b/Trim30d/Ube2e3/Ankib1/Anapc7/Ddx3x/Nhlrc3/Cdc27/Ube2q2/Trim65/Itch/Trip12/Ube2o/Mycbp2/Dtl/Hectd2/Ube2e2/Zfp91/Mkrn2/Fbxo9/Pnkp/Nqo1/Traf6/Ctnnb1/Wdr77/Arih2/Birc3/Rnf170/Rnf168/Anapc1/Rnf166/Chfr/Sash1/Rnf5/Ube2a/Cul4b/Brca1/Wsb1/Rnf135/Pex12/Tmem129/Rnf31/Traf3ip2/Tnfaip3/…	246
BP	GO:0045444	fat cell differentiation	245	17579	0.0139371	270/28905	0.907407407407407	1.49204227266119	10.1198361946038	7.50354245325965e-29	2.26649058027432e-27	3.77576189359794e-28	Id4/Noct/Prdm16/Zfp423/Rreb1/Ptgs2/Pdgfra/Lpl/Plcb1/Ccnd1/Zbtb16/Nr4a2/Trpv4/Cds1/Hnrnpu/Arl6/Carm1/Dkkl1/Ap1s2/Fosl2/Sirt1/Frzb/Tbl1xr1/Vstm2a/Fndc3b/Lrp3/Slc7a10/Creb1/Insig1/Zbtb7a/Tcf7l2/Zbtb7b/Akt1/Ncor2/Wwtr1/Syap1/Ttc8/Pparg/E2f1/Mmp11/Fbxo9/Uchl3/Ppard/Grk5/Mapk14/Klf5/Runx1t1/Sod2/Bmp7/Rarres2/Clip3/Wdfy2/Med1/Stk4/Stk3/Lama4/Arid5b/Wif1/Srebf1/Trib2/Id2/Aloxe3/Sav1/Zfp36l1/Fgf10/Cby1/He…	245
CC	GO:0035770	ribonucleoprotein granule	245	17608	0.0139141	267/28618	0.917602996254682	1.49136543314496	10.2011573843878	9.95895293891945e-30	1.99689774313718e-28	3.97820522256431e-29	Noct/Kpna2/Stau2/Rbfox1/Tuba1a/Rc3h1/Pum2/Gigyf2/Hnrnpk/Cdc42/Eif4g1/Larp4b/Mbnl1/Tdrkh/Cnot7/Uhmk1/Hnrnpu/Trim12a/Ctsh/Rc3h2/Psmc3/Smg1/Ckap5/Pnrc2/Grb7/Eid1/Marcks/Trim30d/Cnot2/Pan3/Helz2/Ssb/Celf1/Syne1/Clock/Caprin1/Ddx3x/Dhx30/Cnot3/G3bp2/Rac1/Tbrg4/Cnot1/Larp4/Btbd1/Cnot8/Ddx3y/Pabpc1/Rock1/Dhx36/Lsm14a/Larp1/Dazap2/Kpnb1/Tubb5/Fxr1/Pan2/Khsrp/Snrpb2/Carhsp1/Cdk9/Sqstm1/Dyrk3/Serpinb1b/Rnf…	245
BP	GO:0005996	monosaccharide metabolic process	244	17579	0.0138802	281/28905	0.868327402135231	1.42778335279133	8.97738099979873	3.77883159443411e-22	5.82968196334656e-21	9.71170637132544e-22	Eno1b/Hmgb1/Eno1/Gpi1/Fabp5/Mdh2/Atp1a3/Nfe2l1/Gapdh/Ncoa2/Atp1a2/Gapdhs/Adcy10/Sirt1/Aldoc/Man2a2/Usp7/Ranbp2/Nr3c1/Ogt/Fpgt/Dgkq/H6pd/Nisch/Clstn3/Tcf7l2/Akt1/Arpp19/Inppl1/Kat2a/Pfkm/Atf4/Pkm/Slc25a12/Apod/Ptpn2/Gpd2/Dlat/Epm2aip1/Igf2/Acacb/Hk2/Kat2b/Usf1/Stk11/Dyrk2/G6pdx/Eno2/Mapk14/Ldha/Trp53/Prkaca/Pdk1/Dhdh/Pgam1/Slc25a11/Slc25a13/Igfbp4/Adora2b/Slc35b4/Pdk4/Cry1/Hkdc1/Pofut2/Pfkl/Igfbp3…	244
BP	GO:0090092	regulation of transmembrane receptor protein serine/threonine kinase signaling pathway	243	17579	0.0138233	266/28905	0.913533834586466	1.50211590470003	10.2495229050455	8.95394392316651e-30	2.92314613734082e-28	4.86968880031863e-29	Prdm16/Zfp423/Sdcbp/Lrp1/Zeb2/Nrep/Folr1/Ilk/Peg10/Ctdspl2/Sulf1/Tgfbr2/Sostdc1/Skil/Sirt1/Lats1/Furin/Acvr1/Fam89b/Spry1/Rbbp7/Ogt/Lats2/Tgfbr1/Zbtb7a/Zfp451/Abl1/Acvrl1/Magi2/Tcf7l2/Trim33/Htra1/Hspa5/Tet1/Crebbp/Sox11/Fbn2/Snx25/Hdac2/Sorl1/Ube2o/Ltbp1/Rbpj/Nrros/Cav2/Pparg/Acvr1b/Itga3/Sfrp4/Stk11/Glg1/Tgfb3/Trp53/Snx6/D130043K22Rik/Chrd/Cav1/Bmp7/Eng/Bmp5/Tmprss6/Gipc1/Vsir/Usp15/Sap30l/Snw1…	243
MF	GO:0030246	carbohydrate binding	239	17358	0.0137689	290/28396	0.824137931034483	1.34820951086849	7.47421679561465	2.4777139461717e-15	3.51508648846996e-14	8.51221563924806e-15	Gpi1/Enpp2/Lgals8/Phyh/Cntn1/Adgrl3/Hexb/Ptn/Frem1/Adgrl1/P4ha2/Mag/Man2a2/Rpe/H6pd/Fbxo2/Canx/Pfkm/Calr/C4b/Emc7/Galnt1/Hk2/Ncan/Gys1/G6pdx/Clec11a/Plod3/Fcer2a/Prg4/P4htm/Eng/P4ha1/Dgcr2/Siglecf/Cd34/Vtn/Plod1/Hkdc1/Pfkl/Galk1/Galnt16/Pfkp/Lman2/Galnt15/Tkt/Loxl2/Cln5/Krt1/P3h3/Ogfod2/Igf2r/Galnt14/Ogfod3/Fuom/Taldo1/Gusb/Gaa/Prps2/Uap1/Mrc1/Slc2a8/Galnt3/Atrn/Gpcpd1/Alpk1/Manba/Aldob/Fuca1/Slc…	239
MF	GO:0016791	phosphatase activity	239	17358	0.0137689	266/28396	0.898496240601504	1.46985247425512	9.65479493879145	3.70263847310745e-26	1.16587957775164e-24	2.82332124907038e-25	Ppp3ca/Ublcp1/Noct/Ppp3r1/Tns1/Ptprd/Pdp1/Hdhd2/Ptprs/Ptpn4/Nt5dc1/Bpnt1/Ctdspl2/Plppr4/Dusp12/Ppp1cb/Eya3/Ppp3cb/Inpp4a/Ptprf/Dnajc6/Phlpp2/Inpp5e/Cdc14b/Inpp5f/Pptc7/Mtmr2/Mtmr1/Ptp4a1/Synj2/Ptprn/Mtm1/Ptprn2/Acp1/Inppl1/Ptpn5/Plppr5/Ptprr/Nt5dc3/Ptprc/Ppm1e/Ptpn2/Ppp2r5a/Ppp6c/Ptpra/Ptp4a2/Hddc2/Ocrl/Acp2/Mdp1/Ppp2r5d/Pnkp/Ppp5c/Dusp3/Inpp5k/Ppp2r1a/Ppp2cb/Pten/Plpp1/Dusp14/Dusp6/Pald1/Ppp2ca/…	239
BP	GO:0002699	positive regulation of immune effector process	242	17579	0.0137664	315/28905	0.768253968253968	1.26323345767	5.8523065432245	1.00710694580392e-09	4.58947994598208e-09	7.64564549364849e-10	Gpi1/Il33/Dennd1b/Il1r1/Myo18a/B2m/Stxbp1/Trem2/Cd160/Rtn4/Sirt1/Rasgrp1/Cadm1/Rap1a/Rps19/Pms2/Ankrd17/Foxp1/Hspd1/H2-T22/Itgam/Ptprc/Cd300a/Dhx36/Fer/Itgb2/Adora3/Cfp/Spi1/Paxip1/Brd4/Stat5b/Phb2/Irf5/Gab2/Stxbp2/Traf6/Fcer2a/Kit/Vav1/Gprc5b/Dnajb9/Lbp/Mapkapk2/Atad5/Cd40/Dhx58/Pld2/Adora2b/Tnfsf13/Irf1/Stx7/Appl2/Rsad2/Pomc/Tfrc/Snx4/Msh2/C3/H2-K1/Brd2/Tap2/Anxa1/Casp1/Nppc/Cd55/Mr1/Card9/Traf…	242
BP	GO:0090257	regulation of muscle system process	242	17579	0.0137664	265/28905	0.913207547169811	1.50157939307944	10.2191293060936	1.35219298942187e-29	4.34854501672784e-28	7.24427037537874e-29	Eno1b/Eno1/Ppp3ca/Tnnt1/Calm2/Ptgs2/Npy2r/Atp1a2/Cald1/Camk2g/Mef2c/Atp2b1/Trpv4/Ehd3/Cmya5/Pde4d/Ttn/Adcy10/Sirt1/Atp2b4/Tead1/Nr3c1/Rgs4/Ank2/Cacna1h/Adra2b/Atp2a2/Mef2a/Foxp1/Htr7/Glrx3/Mtpn/Cttn/Atp1b1/Fgf13/Chrm2/Casq2/Akap1/Rock1/Dlg1/Hdac4/Acacb/Tnni1/Chrm3/Map2k1/Gsn/Pparg/Calm1/Jup/Prkd1/Sri/G6pdx/Grcc10/Kit/Cav1/Rhoa/Cdk9/Nol3/Stc1/Srf/Gata5/Gtf2ird2/Cacnb1/Ada/Adora2b/Calm3/Trip10/Smtn…	242
BP	GO:0090150	establishment of protein localization to membrane	242	17579	0.0137664	268/28905	0.902985074626866	1.48477066853004	9.9329385918239	1.03674211738429e-27	2.7692153085835e-26	4.61325439793011e-27	Atp2c1/Arhgap44/Myo5b/Mal/Irgm2/Vamp2/Folr1/Acsl3/Snap25/Zdhhc2/Ank3/Mtcl1/Rab7/Sptbn1/Mtch2/Vps35/Arl6/Rilpl2/Rab10/Pard3/Dmtn/Wnk1/Actr3/Arl6ip1/Krt18/Clstn1/Cplx1/Ogt/Kcnb1/Pex26/Rdx/Srp54a/Ap3b1/Hsp90aa1/Gdi1/Slc1a1/Hspa5/Pex3/Akap5/Vamp3/Itgam/Lrrc7/Sorl1/Stx1b/C2cd5/Zdhhc20/Cox18/Hspa4/Nsf/Golga7/Braf/Emc7/Scarb2/Oxa1l/Zdhhc4/Ccdc47/Rab34/Scrib/Rab8a/Cacnb3/Bid/Sgta/Inpp5k/Arpc2/Tmem147/Zdh…	242
BP	GO:0090068	positive regulation of cell cycle process	242	17579	0.0137664	275/28905	0.88	1.44697650605837	9.27850803108674	8.32568529314067e-24	1.51597830239046e-22	2.52547844473919e-23	Npm1/Cdc42/Eif4g1/Plcb1/Tpr/Ccnd1/Prkce/Hnrnpu/Cdc73/Cep295/Wnk1/Rrm2b/Phip/Cdc14b/Ubxn2b/Smc4/Fen1/Ankrd17/Rdx/Eif4g3/Usp19/Anapc7/Atrx/Ddx3x/Smc2/Wiz/Met/Akt1/Azin1/Rgcc/Crebbp/Cit/Dtl/Igf2/Ube2e2/Hyal1/Lef1/Poc1a/Ccnd2/Pdgfb/Kat2b/Poldip2/Camk2b/Paf1/Brd4/Phb2/App/Igf1r/Cdc20/Cdk4/Rad51c/Rhoa/Dazl/Dyrk3/Cul4a/Cul4b/Atad5/Med1/Cenpv/Dync1h1/Gipc1/Fbxo5/Egfr/Mdm2/Ube2b/Stxbp4/Rock2/Smc6/Rrm2/Xrc…	242
BP	GO:0045926	negative regulation of growth	242	17579	0.0137664	261/28905	0.9272030651341	1.52459210408448	10.6062766122279	2.38610868188949e-32	9.7197272877039e-31	1.61921590270341e-31	Eno1b/Eno1/Mt3/Spag9/Zmat3/Sema3e/Tro/Ptprs/Map2/Nrp1/Dcbld2/Fgfr3/Rtn4/Smarca2/Tgfbr2/Mecp2/Actr3/Sertad2/Mag/Frzb/Serpine2/Dip2b/Rbbp7/Rgs4/Kcnk2/Smarca4/Epha7/Foxp1/Acvrl1/Socs2/Cdkl3/Ddx3x/Sema3b/Tcf7l2/Ing5/Alox8/Sema6b/Dab2ip/Tspyl2/Sema4d/Cryab/St7l/Fgf13/Hdac2/Sema4a/Rai1/Sema5a/Hyal1/Sesn1/Wnt3/Cdh1/Pparg/Acvr1b/Sema4f/Bcl11a/Ifrd1/Bbc3/Ppard/Cdkn1b/Stk11/Plxna3/G6pdx/Ulk2/Trp53/Ndufs3/D…	242
BP	GO:0051259	protein complex oligomerization	242	17579	0.0137664	267/28905	0.906367041198502	1.49033160736348	10.0279452995754	2.52987575211211e-28	7.23589241666046e-27	1.2054321818401e-27	Kctd4/Fus/Gria2/Aqp4/Lrrc8d/Dnm1/Rnf112/Bok/Yme1l1/B2m/Peg10/Sycp1/Ehd3/Slc1a2/Farsb/Vps35/Mpp2/Abca3/Bend3/Homer1/Micu1/Kcnb1/Lzts3/Kcnc4/Stoml2/G3bp2/Kctd9/Slc31a1/Hcn1/Kcnc2/Trim65/Pkm/Kcna4/Farsa/Snca/Acacb/Cldn1/Glra3/Oxa1l/Kctd10/Col6a1/Shkbp1/Mcoln1/Mospd2/Sgta/Trp53/App/Letm1/Chmp2a/Acot13/Sod2/Kcnd1/Apip/Thg1l/Chp1/Nol3/Kctd5/Tnfaip1/Rnf135/Stk4/Stk3/Shmt1/Mcu/Appl2/Pnpt1/Acaca/Rrm2/Atl1…	242
MF	GO:1901681	sulfur compound binding	238	17358	0.0137113	298/28396	0.798657718120805	1.30652636039627	6.67058373477698	2.39045168020439e-12	2.44926438027291e-11	5.93119589825149e-12	Rpl29/Hmgb1/Dbi/Pcsk6/Atp1a3/Ccdc80/Thbs4/Lrrtm4/Lpl/Lancl1/Ppia/Eci2/Ptprs/Nrp1/Cfh/Ptn/Ptprf/Zfp207/Furin/Fn1/Serpine2/Acbd5/Gstm6/Pitpna/Fgfr2/Gstm5/Col25a1/Postn/Cbs/Itgam/Rspo1/Ncam1/Acadl/Serpind1/Lamc2/Sema5a/Lrtm2/Ptprc/Ogdh/Lgr4/Acacb/Apoe/Rspo2/Dbt/Adgre5/Gcdh/Gstm7/Gstm1/Col5a3/Hdgf/App/Aamp/Aplp1/Chrd/Mgst1/Bmp7/Gstm2/Fgfrl1/Pcolce2/Cd34/Vtn/Acadvl/Pank3/Acaca/Smoc1/Ryr2/Tpmt/Ptch1/Fg…	238
MF	GO:0019207	kinase regulator activity	238	17358	0.0137113	277/28396	0.859205776173285	1.40557709529995	8.50626587074803	6.65456541305218e-20	1.43184065804173e-18	3.46737882048508e-19	Hmgb1/Mt3/Npm1/Irgm2/Calm2/Ccnd1/Mlst8/Abi1/Il6st/Trem2/Ankrd54/Cab39/Lamtor3/Tgfbr2/Cab39l/Ltk/Pkia/Wnk1/Taok1/Ccdc88a/Ywhab/Dgkq/Wdr81/Prkar2a/Socs2/Tom1l1/Ccnh/Ddx3x/Dab2ip/Kidins220/Akt1/Fgf13/Rgcc/Cit/Parp8/Igf2/Map3k12/Map2k1/Ccnd2/Dazap2/Kat2b/Calm1/Smo/Prkd1/Prkar2b/Cdkn1b/Stk11/Mob3a/Hspb1/Mob1b/Strada/Cav1/Rplp1/Gprc5b/Hyal2/Ccnt1/Chp1/Calm3/Cdc37/Egfr/Ccng1/Trib2/Fam20a/Pik3r5/Mbip/Mna…	238
BP	GO:0032944	regulation of mononuclear cell proliferation	241	17579	0.0137095	285/28905	0.845614035087719	1.39043595677857	8.25230366735941	1.2875422466402e-18	1.43990883776509e-17	2.39875381226174e-18	Hmgb1/Ppp3ca/Prlr/Rc3h1/Sdc4/Dlg5/Slc4a2/Mef2c/Il6st/Atm/Rps3/Tgfbr2/Cd59a/Cd38/Tcf3/Tnfrsf21/Bmi1/Zbtb7b/H2-T22/Sox11/Itch/Dlg1/Ptprc/Sos2/Vav3/Igf2/Cd300a/Zfp335/Tyk2/Cd320/Scrib/Shh/Stat5b/Bid/Cnn2/Traf6/Pkn1/Ctnnb1/Bcl2l1/Tnfrsf13b/Pten/Csf1/Cd274/Atad5/Cd40/Ada/Irf1/Kitl/Vsir/Havcr2/Arg2/Fgf10/Bcl6/Hes1/Tfrc/St6gal1/Cdkn1a/Twsg1/H2-K1/Ndfip1/Csf1r/Anxa1/Slc39a10/Zap70/Cd55/Rassf5/Fcgr2b/Il2r…	241
BP	GO:0032886	regulation of microtubule-based process	241	17579	0.0137095	266/28905	0.906015037593985	1.48975281083418	9.99715923249681	3.79050054294766e-28	1.06994740216654e-26	1.78243256972441e-27	Cyld/Cep131/Ttc21b/Npm1/Stmn1/Cep70/Tpr/Dctn1/Pafah1b1/Map2/Phldb2/Gas2l2/Anxa5/Clasp1/Trpv4/Hnrnpu/Rps3/Cep295/Arhgef2/Mecp2/Sirt1/Map1a/Taok1/Ckap5/Clasp2/Map6/Gba2/Senp6/Camsap2/Abl1/Dyrk1a/Apc2/Camsap3/Dixdc1/Xpo1/Hsph1/Rac1/Met/Ttbk2/Azin1/Stmn4/Kat2a/Fgf13/Eml2/Rock1/Gda/Git1/Cdk11b/Snca/Poc1a/Diaph1/Kat2b/Chmp1a/Chordc1/Cdkn1b/Stk11/Ccdc65/Bicd1/Chmp2b/Chmp2a/Cav1/Rhoa/Mid1ip1/Fsd1/Clip3/F…	241
BP	GO:0045055	regulated exocytosis	241	17579	0.0137095	266/28905	0.906015037593985	1.48975281083418	9.99715923249681	3.79050054294766e-28	1.06994740216654e-26	1.78243256972441e-27	Prkcb/Ptgds/Syngr1/Rapgef4/Syt2/Arf1/Vamp2/Cacna1g/Snap25/Stxbp1/Ppfia3/Ppfia2/Pex5l/Pclo/Grik5/Ppp3cb/Cd160/Rims3/Vps41/Git2/Syt7/Rab10/Erc1/Steap2/Rest/Syt9/Cbarp/Erc2/Ywhaz/Rasgrp1/Pfn2/Rims1/Syn1/Rab11fip2/Cplx1/Rap1a/Syt17/Kcnb1/Cacna1h/Cacna1b/Syt6/Abr/Atp2a2/Doc2a/Rph3a/Cadps2/Cacnb4/Rab11fip5/Vamp3/Itgam/Arl8b/Camk2a/Rap1b/Prrt2/Cacna1a/Rab5a/Grp/Stx1b/Rims4/Git1/Sv2b/Snca/Cd300a/Snapin/B…	241
BP	GO:1901988	negative regulation of cell cycle phase transition	241	17579	0.0137095	271/28905	0.88929889298893	1.46226659661215	9.52519611756552	3.10086343565849e-25	6.50778611951184e-24	1.08413646434676e-24	Gigyf2/Prox1/Tpr/Ccnd1/Atm/Fancd2/Cdc73/Zfp207/Rint1/Acvr1/Taok1/Trim39/Trrap/Brcc3/Eif2ak4/Wdr76/Clock/Nabp1/Cacnb4/Apbb1/Tpra1/Brsk1/Rgcc/Dtl/Dlg1/Zfyve19/E2f1/Babam1/Ier3/Aven/Brd4/Mapk14/Trp53/Cdc20/Ik/Pten/Chfr/Cul4a/Brca1/Fbxo5/Zwint/Cry1/Mdm2/Prmt2/Fzr1/Ccng1/Rad50/Hus1/Zfp36l1/Xrcc3/Nsun2/Rad17/Rnaseh2b/Pinx1/Diaph3/Rb1/Fbxo4/Rad1/Rad21/Mtbp/Rpl24/Prkdc/Parp9/Donson/Cdkn1a/Fhl1/Pkmyt1/Cdc…	241
CC	GO:0005840	ribosome	241	17608	0.013687	270/28618	0.892592592592593	1.45071642519394	9.4101698461928	8.54334359314922e-25	1.11348244830712e-23	2.21827166980015e-24	Rps13/Rps7/Rpl29/Rpl14/Mt3/mt-Rnr1/Npm1/Rps2/Mrpl55/Mrpl3/Rpl41/Rpl5/Eef1a1/Rpl31/Rpl21/Eif4g1/mt-Rnr2/Mrpl48/Rpl23/Elavl4/Abce1/Rps3/Ubb/Rnf10/Rps26/Rpl30/Rps19/Etf1/Eif2ak4/Rpsa/Mcts1/Rpl7/Rpl27a/Ddx3x/Eif2a/Mrpl9/Canx/Larp4/Calr/Apod/Snca/Rpl13/Nhp2/Mrpl10/Fxr1/Mrpl2/Mrpl4/Rps11/Rpl8/Rps5/Rps9/Mrpl49/Rplp1/Rps18/Rpl10/Repin1/Mrpl52/Dazl/Mrps25/Mrpl32/Mrps18c/Rpl19/Fxr2/Mrpl45/Rps6kl1/Mrpl24/Hb…	241
BP	GO:0031348	negative regulation of defense response	240	17579	0.0136527	312/28905	0.769230769230769	1.26483960319787	5.85960231751592	9.52454450405022e-10	4.35100040100217e-09	7.24836081654706e-10	Cyld/Il33/Cx3cr1/Irgm2/Gigyf2/Sirpa/Arnt/Trem2/Cnot7/Vps35/Cd200/Ywhaz/Rps19/Abr/Htra1/H2-T22/Trim65/Itch/Git1/Ptpn2/Igf2/Apoe/Mkrn2/Pparg/Fxr1/Nr1h3/Ppard/Ier3/Lpcat3/Psmb4/Serpinb9/Pten/Tnfaip8l2/Ttll12/Ada/Crk/Dhx58/Ptgis/Tnfaip3/Usp15/Havcr2/Arg2/Ctla2a/Extl3/Pbk/Rb1/Mettl3/C1qtnf3/Sharpin/Sod1/Krt1/Tarbp2/Serping1/Wfdc1/H2-K1/Tap2/Ndfip1/Banf1/Parp1/Fcgr2b/Il2ra/Tyro3/Pdcd10/Adar/Slc39a8/Nfk…	240
BP	GO:0048762	mesenchymal cell differentiation	240	17579	0.0136527	254/28905	0.94488188976378	1.55366124487298	11.0415201553863	7.02211958720335e-36	3.98166500102478e-34	6.6330824909594e-35	Rps7/Epha4/Ppp3r1/Flna/Sdcbp/Usf3/Dlg5/Klhl12/Sema3e/Ddx5/Zeb2/Emp2/Cdc42/Folr1/Mef2c/Mapk1/Phldb2/Nrp1/Clasp1/Rtn4/Tgfbr2/Frzb/Fn1/Acvr1/Spry1/Clasp2/Pdcd4/Tgfbr1/Fgfr2/Sema3b/Tcf7l2/Sema6b/Dab2ip/Sema4d/Ncam1/Wwtr1/Rgcc/Fuz/Hdac2/Sema4a/Sema5a/Rock1/Rbpj/Lef1/Sox9/Sema4f/Loxl3/Col1a1/Smo/Tiam1/Shh/Tgfb3/Coro1c/Trim28/Wnt10a/Ctnnb1/Chrd/Bmp7/Eng/Wnt2/Pten/Notch4/Gata5/Lama5/Trip10/Sema6a/Hey2/Ki…	240
BP	GO:0060828	regulation of canonical Wnt signaling pathway	240	17579	0.0136527	253/28905	0.948616600790514	1.55980219841002	11.1417951072004	9.73513319528854e-37	6.10950494896554e-35	1.01778653641085e-35	Cyld/Ttc21b/Fam53b/Ctnnd1/Zeb2/Eda/Folr1/Csnk1a1/Pfdn5/Ilk/Fgfr3/Vps35/Wnk2/Dkkl1/Sostdc1/Tnks2/Kpna1/Wnk1/Lats1/Usp34/Frzb/Tbl1xr1/Tle3/Lats2/Atp6ap2/Ankrd6/Apc2/Fgfr2/Ddx3x/Tcf7l2/Csnk1e/Xiap/Ppp2r3a/Dab2ip/Ruvbl1/Rspo1/Wwtr1/Fuz/Hdac2/Sema5a/Rbpj/Prickle1/Lgr4/Cdk14/Apoe/Rspo2/Cdh1/Sox9/Col1a1/Emd/Shh/Sfrp4/Stk11/Mapk14/App/Tpbg/Ctnnb1/Cav1/Gprc5b/Lrrk1/Csnk1d/Stk4/Stk3/G3bp1/Sfrp5/Egfr/Lgr5/U…	240
BP	GO:0032868	response to insulin	240	17579	0.0136527	266/28905	0.902255639097744	1.48357126390126	9.87097739622248	2.30907686041024e-27	6.04286349218291e-26	1.00668469132737e-26	Tsc1/Prkcb/Hmga1/Acvr1c/Vamp2/Lpl/Ncoa2/Hnrnpk/Plcb1/Mapk1/Srsf3/Atp2b1/Trpv4/Mfn2/Nucks1/Akt3/Cyfip1/Rab10/Ptprf/Ide/Sirt1/Phip/Sp1/Dennd4c/Marcks/Srsf5/Ogt/Insig1/Tbc1d4/Smarcc1/Vps13c/Vgf/Zbtb7b/Ywhag/Grb14/Akt1/Inppl1/Pkm/Sorl1/C2cd5/Syap1/Prkcd/Sos2/Ptpn2/Epm2aip1/Igf2/Capn10/Ptpra/Sco1/Map2k1/Cav2/Fer/Pparg/Raf1/Kat2b/Col6a1/Usf1/Uchl3/Rab8a/Insig2/Mapk14/Igf1r/Inpp5k/Pip4k2a/Rarres2/Cad/Pt…	240
BP	GO:0034976	response to endoplasmic reticulum stress	239	17579	0.0135958	263/28905	0.908745247148289	1.49424207115429	10.0312185769534	2.02436017374154e-28	5.86792114935664e-27	9.77540928835306e-28	Apaf1/Pla2g6/Nfe2l1/Thbs4/Bok/Eif4g1/Ccnd1/Svip/Wfs1/Hsp90b1/Tmed2/Sirt1/Man1a/Spop/Tmem33/Marcks/Ube4b/Eif2ak4/Fbxo2/Abl1/Usp19/Ddx3x/Usp25/Clu/Dab2ip/Eif2a/Hspa5/Canx/Uba5/Qrich1/Atf4/Rnft2/Parp8/Nr1h2/Calr/Pdia4/Park7/Ptpn2/Ern1/Flot1/Ccdc47/Bcap31/Bbc3/Nr1h3/Clgn/Eif2b5/Lpcat3/Bid/Sgta/Trp53/App/Tbl2/Cav1/Bcl2l1/Herpud2/Man1a2/Derl3/Ppp2cb/Dnajb9/Atf6b/Rnf5/Foxred2/Serinc3/Pmp22/Brsk2/Fis1/Tm…	239
BP	GO:0051896	regulation of phosphatidylinositol 3-kinase/protein kinase B signal transduction	239	17579	0.0135958	278/28905	0.859712230215827	1.41361749896971	8.63318727425616	1.88189877817884e-20	2.4876469738544e-19	4.14418781633183e-20	Maz/Cx3cr1/Sema3e/Hmga1/Ntrk2/Pdgfra/Nrxn1/Cdc42/Lingo1/Ambra1/Ilk/Cxcl12/Prr5l/Cat/Ncor1/Trem2/Ppp1r16b/Fgfr3/Rtn4/Ltk/Sirt1/Rasgrp1/Fn1/Serpine2/Reln/Ube3a/Ccdc88a/Inpp5e/Rapgef3/Myoc/Inpp5f/Cbl/Tgfbr1/Nts/Magi2/Mtm1/Tcf7l2/Dab2ip/Bag4/Rac1/Sema4d/Hdac2/Sema5a/Dlg1/Vav3/Igf2/Sesn1/Sco1/Ngfr/Fer/Pdgfb/Adora3/Sox9/Ppard/Meis3/Axl/Prkd1/Stk11/Igf1r/Inpp5k/Tpbg/Ppp2r1a/Eng/Hyal2/Pten/Mertk/Pld2/Stk…	239
BP	GO:0007249	canonical NF-kappaB signal transduction	239	17579	0.0135958	264/28905	0.90530303030303	1.48858206330901	9.93535004107537	8.49891059017925e-28	2.31801510780248e-26	3.86159695036792e-27	Cx3cr1/Gapdh/Prkcb/Irgm2/Sirpa/Eda/Myo18a/Ilk/Pink1/Zmynd11/Traf3/Azi2/Trem2/Prkce/Otud7b/Trim12a/Fbxw11/Erc1/Sirt1/Zfand6/Trim30d/Trim39/Ankrd17/Nfat5/Abl1/Usp25/Dab2ip/Trim59/Akt1/Mid2/Capn3/Rock1/Dhx15/Dhx36/Irak2/S100a4/Flot1/Prkd1/Irf3/Brd4/Traf6/Hspb1/Cav1/Rhoa/Gprc5b/Sqstm1/Traf4/Nkiras2/Irf1/Rnf31/Traf3ip2/Tnfaip3/Lims1/Rock2/Per1/Map3k14/Nfkbia/Ppm1a/Edn1/Ripk1/Nkiras1/Ednrb/Mtdh/Angpt1/…	239
BP	GO:0071559	response to transforming growth factor beta	239	17579	0.0135958	255/28905	0.937254901960784	1.54112025377874	10.8128292612348	4.67867405278788e-34	2.20751453118401e-32	3.67751329696658e-33	Apaf1/Prdm16/Sdcbp/Lrp1/Acvr1c/Zeb2/Nrep/Folr1/Mef2c/Peg10/Tgfbr2/Skil/Sirt1/Lats1/Actr3/Furin/Acvr1/Hpgd/Itgb8/Fam89b/Spry1/Rbbp7/Nr3c1/Creb1/Ogt/Lats2/Tgfbr1/Col4a2/Kmt2a/Zbtb7a/Zfp451/Acvrl1/Trim33/Fut8/Htra1/Hspa5/Tet1/Sox6/Bmpr1b/Crebbp/Fbn2/Usp9x/Snx25/Pxn/Hdac2/Adam9/Rock1/Ltbp1/Nrros/Cav2/Pparg/Sox9/Itga3/Spi1/Stk11/Glg1/Tgfb3/Dnmt1/Wwox/Trp53/Igf1r/Snx6/Crkl/Cav1/Eng/Hyal2/Crk/Gipc1/Usp1…	239
BP	GO:1901888	regulation of cell junction assembly	238	17579	0.0135389	247/28905	0.963562753036437	1.58437802926891	11.4909833575977	4.24174411845197e-40	3.65581786422314e-38	6.09025155533525e-39	Enpp2/Tsc1/Eef2k/Stau2/Sdc4/Dlg5/Ptprd/Gpm6b/Lrp1/Lrrtm4/Adgrb1/Ntrk2/Nrxn1/Adgrl3/Cript/Eif4g1/Ptprs/Mef2c/Phldb2/Nrp1/Clasp1/Hopx/Ppp1r9a/Negr1/Vps35/Bdnf/Adgrl1/Dmtn/Limch1/Adgrb3/Actr3/Slitrk2/Setd5/Pdlim5/Cbln1/Clstn1/Myoc/Rap1a/Ogt/Clasp2/Lzts1/Srcin1/Nlgn2/Adgrb2/Slk/Lrfn1/Cux2/Epha7/Map4k4/Cbln2/Lzts3/Clstn3/Abl1/Camsap3/Acvrl1/Fmn1/Rac1/Sema4d/Arhgef15/Rap2a/Nphp1/Sipa1l1/Il1rap/Dlc1/Sem…	238
BP	GO:1901136	carbohydrate derivative catabolic process	238	17579	0.0135389	268/28905	0.888059701492537	1.46022900458739	9.43008052571471	9.837513661109e-25	1.98098717462332e-23	3.30013985089835e-24	Eno1b/Eno1/Gpi1/Nudt19/Upp2/Psap/Lct/Gapdh/Pde1a/Mlst8/Gpd1l/Ncor1/Hexb/Mtch2/Gapdhs/Entpd4/Aldoc/Mgat1/Man1a/Ogt/Gba2/Zbtb7a/Nagk/Fbxo2/Pfkm/Pde4a/Pkm/Dpyd/Cst3/Prkcd/Gda/Hdac4/Git1/Ogdh/Enpp4/Pnp2/Hyal1/Nudt3/Ovgp1/Gm2a/Hk2/Kat2b/Col6a1/Naglu/Abcd1/Gmpr2/Ier3/Eno2/Sgsh/App/Prkaca/Ampd3/Cbfa2t3/Neu1/Man1a2/Hyal2/Pgam1/Galns/Ada/Mlx/Nudt4/Hkdc1/Ddit4/Hint1/Pfkl/Hmmr/Ppp2ca/Pgam2/Nt5c/Galk1/Galc/H…	238
BP	GO:0050806	positive regulation of synaptic transmission	238	17579	0.0135389	349/28905	0.681948424068768	1.12132198633072	2.84080430660237	0.00241989847941516	0.00396105945073172	0.000659875556621051	Dbi/Epha4/Grin2a/Nos1/Gria2/Iqsec2/Cx3cr1/Gfap/Ptgs2/Vamp2/Ntrk2/Nrxn1/Hnrnpk/Car2/Pink1/Slc1a3/Snap25/Mapk1/Stxbp1/Zdhhc2/Prkce/Ppp1r9a/Rims3/Ptn/Mpp2/Calb1/Mecp2/Nf1/Rims1/Serpine2/Reln/Nptn/Ckap5/Slc24a2/Clstn1/Slc7a10/Creb1/Nlgn2/Lgi1/Gria1/Tshz3/Eif2ak4/Cacna1b/Clstn3/Abl1/Htr7/Slc1a1/Cpeb3/Ptpn5/Akap5/Grik2/Stx1b/Dlg4/Rims4/Snca/Braf/Nrgn/Apoe/Prkcg/Ngfr/Ncs1/Nalcn/Flot1/Fxr1/Camk2b/Grin2d/…	238
BP	GO:0002758	innate immune response-activating signaling pathway	237	17579	0.013482	278/28905	0.852517985611511	1.40178806383189	8.38627864696677	2.82047702695793e-19	3.31482972768292e-18	5.52219712646499e-19	Hspa8/Hmgb1/Slc15a2/Ecsit/Irgm2/Pum2/Csnk1a1/Ptprs/Wdfy1/Traf3/Trem2/Prkce/Rtn4/Lamp2/Rab11fip2/Brcc3/Ywhae/Ankrd17/Nagk/Pja2/Ap3b1/Ddx3x/Dab2ip/Akt1/Hspd1/Itch/Nek7/Ppp6c/Lgr4/Cd300a/Sec14l1/Lsm14a/Tax1bp1/Irak2/Flot1/Naglu/Clpb/Nr1h3/Prkd1/Irf3/Phb2/Traf6/App/Gpr108/Cav1/Ifi35/Rnf170/Sqstm1/Lbp/Cd274/Mapkapk2/Cyba/Rnf135/Dhx58/Irf1/Tnfaip3/Tbk1/Usp15/Hcfc2/Appl2/Ppp2ca/Havcr2/Rsad2/Nfkbia/Prkdc…	237
BP	GO:0031668	cellular response to extracellular stimulus	237	17579	0.013482	267/28905	0.887640449438202	1.45953963200473	9.3982077098986	1.44411874394677e-24	2.83732023126806e-23	4.72671084644872e-24	Tsc1/Plec/Lpl/Folr1/Csnk1a1/Eif4g1/Usp33/Clec16a/Mapk1/Pik3r4/Nr4a2/Mlst8/Cpeb4/Gabarap/Slc1a2/Vps41/Ywhaz/Sirt1/Lamp2/Ogt/Kcnb1/Fnip1/Usf2/Rragd/Eif2ak4/Prkab1/Tcf7l2/Cadps2/Ywhag/Arhgap35/Postn/Cbs/Hspa5/Crebbp/Ehmt2/Atf4/Pik3c2a/Ptprc/Sesn1/Comt/Plin2/Kat2b/Usf1/Itfg2/Ppard/Angptl4/Axl/Prkd1/Ppan/Ralb/Ldha/Trp53/Tbl2/Kptn/Ttc5/Nprl2/Slc38a3/Fads1/Srf/Mlx/Pick1/Med1/Wnt9b/Adora2b/Cd68/Pdk4/Plin…	237
BP	GO:0006520	amino acid metabolic process	237	17579	0.013482	282/28905	0.840425531914894	1.38190454519597	8.02896536896002	1.22097996704032e-17	1.25475588345765e-16	2.09030626103631e-17	Phgdh/Nos1/Bloc1s6/Carnmt1/Slc1a3/Iyd/Odc1/Adi1/Bckdhb/Qdpr/Farsb/Nat8l/Ctps2/Atcay/Mecp2/P4ha2/Atp2b4/Pcbd2/Icmt/Lars2/Vars2/Mthfr/Ddah1/Acadsb/Slc38a1/Thnsl2/Aspa/Cbs/Azin1/Atp7a/Adhfe1/Atf4/Oaz1/Slc25a12/Amt/Farsa/Blmh/Gclm/Park7/Th/Comt/Dbt/Slc7a7/Prodh/Wars2/Plod3/Ggt1/Gcat/P4htm/Tph2/Hmgcll1/P4ha1/Apip/Cad/Pipox/Shmt1/Dalrd3/Hars2/Ddo/Qrsl1/Pcbd1/Txnrd1/Gfpt2/Pfas/Mthfd1/Arg2/Fars2/Auh/Mccc…	237
BP	GO:0050670	regulation of lymphocyte proliferation	236	17579	0.0134251	280/28905	0.842857142857143	1.3859028223611	8.08391989876948	6.83161761467476e-18	7.20384604588216e-17	1.20009355538976e-17	Hmgb1/Ppp3ca/Prlr/Rc3h1/Sdc4/Dlg5/Slc4a2/Mef2c/Il6st/Atm/Rps3/Tgfbr2/Cd59a/Cd38/Tcf3/Tnfrsf21/Bmi1/Zbtb7b/H2-T22/Sox11/Itch/Dlg1/Ptprc/Sos2/Vav3/Igf2/Cd300a/Zfp335/Tyk2/Cd320/Scrib/Shh/Stat5b/Bid/Traf6/Pkn1/Ctnnb1/Tnfrsf13b/Pten/Cd274/Atad5/Cd40/Ada/Irf1/Kitl/Vsir/Havcr2/Arg2/Fgf10/Bcl6/Hes1/Tfrc/Cdkn1a/Twsg1/H2-K1/Ndfip1/Csf1r/Anxa1/Slc39a10/Zap70/Cd55/Rassf5/Fcgr2b/Il2ra/Prkcq/Chrnb2/Vcam1/Lapt…	236
MF	GO:0042393	histone binding	233	17358	0.0134232	295/28396	0.789830508474576	1.29208590382786	6.32391905555622	3.32316651639669e-11	2.87933420984438e-10	6.97266305453773e-11	Cbx7/Smarcc2/Npm1/Kmt2d/Prkcb/Chd5/Zmynd8/Prmt6/Hjurp/Dek/Cbx3/Srcap/Zmynd11/Gk/Taf1/Zzef1/Cbx6/Cbx5/Carm1/Smarca2/Ssrp1/Ptma/Kdm4a/Set/Sirt1/Setd5/Ipo7/Anp32a/Kdm7a/Phip/Tbl1xr1/Mtf2/Rbbp7/Baz2a/Bcas3/Smarca4/Kmt2a/Smarcc1/Yeats2/Phc1/Atrx/Ing5/Phf14/Tspyl2/Smarca5/Apbb1/Glyr1/Chd1/Tspyl4/Mllt6/Dpf2/Hdac2/Rnf169/Mllt10/Hdac4/Snca/Lef1/Scmh1/Pwp1/Supt6/Baz1b/Brd4/Hira/Kdm5a/Msh6/Pkn1/Lrwd1/Vps72/…	233
BP	GO:0030073	insulin secretion	235	17579	0.0133682	267/28905	0.880149812734082	1.44722284186124	9.14631267402789	3.51690424170044e-23	5.95111754407111e-22	9.91400672157495e-23	Ppp3ca/Pla2g6/Nos1/Prkcb/Rfx3/Lrp1/Hmga1/Rapgef4/Acvr1c/Cyb5r4/Ano1/Plcb1/Snap25/Prkce/Pclo/Ppp3cb/Hcfc1/Tbc1d1/Syt7/Rest/Syt9/Acsl4/Sirt1/Ildr2/Ptbp1/Cd38/Gpr68/Rab11fip2/Cplx1/Oxct1/Nlgn2/Kcnb1/Sybu/Clock/Map4k4/Ensa/Ptprn/Tcf7l2/Epha5/Vgf/Cacna1d/Rac1/Ptprn2/Rab11fip5/Pfkm/Nadk/Gnaz/Park7/Capn10/Chrm3/Tardbp/Raf1/Tcirg1/Ppard/Tiam1/Sri/Stx1a/Prkaca/Trh/Dynll1/Myh9/Pick1/Brsk2/Slc25a22/Mcu/Pfkl…	235
BP	GO:0090087	regulation of peptide transport	235	17579	0.0133682	272/28905	0.863970588235294	1.42061948079761	8.68316766642812	9.58670575954741e-21	1.32128925436491e-19	2.20114465088475e-20	Ppp3ca/Pla2g6/Nos1/Prkcb/Rfx3/Lrp1/Npy2r/Rapgef4/Acvr1c/Ano1/Plcb1/Car2/Kalrn/Anxa5/Prkce/Pex5l/Ppp3cb/Hcfc1/Tbc1d1/Syt7/Rest/Syt9/Acsl4/Sirt1/Ptbp1/Cd38/Gpr68/Oxct1/Nlgn2/Kcnb1/Sybu/Clock/Map4k4/Ensa/Tcf7l2/Epha5/Cacna1d/Rac1/Pfkm/Nadk/Gabbr1/Gnaz/Madd/Capn10/Chrm3/Tardbp/Pparg/Tcirg1/Ppard/Tiam1/Prkd1/Sri/Prkaca/Trh/Dynll1/Myh9/Pick1/Brsk2/Slc25a22/Mcu/Egfr/Pfkl/Srebf1/Stxbp4/Fkbp1b/Rasl10b/Doc…	235
BP	GO:0044843	cell cycle G1/S phase transition	235	17579	0.0133682	247/28905	0.951417004048583	1.56440687763947	11.0982783626939	1.21412584523526e-36	7.4038768524535e-35	1.23341682192221e-35	Ppp3ca/Id4/Smarcc2/Gigyf2/Arid1a/Eif4g1/Ambra1/Camk2g/Plcb1/Ccnd1/Cacul1/Pbrm1/Smarca2/Cdc73/Atp2b4/Lats1/Acvr1/Lats2/Trim39/Tcf3/Smarca4/Ankrd17/Smarcc1/Rdx/Ccnh/Ddx3x/Cacnb4/Apbb1/Akt1/Actl6a/Rgcc/Crebbp/Camk2a/Psme1/Dpf2/Dlg1/Ppp6c/Ube2e2/Hyal1/Ccnd2/Acvr1b/E2f1/Smarcb1/Camk2b/Cdkn1b/Paf1/Map3k11/Phb2/Bid/Trp53/Cdk4/Pole/Rassf1/Pten/Cul4a/Cul4b/Psme3/Egfr/Mdm2/Prmt2/Appl2/Ppp2ca/Rps6kb1/Stxbp4…	235
CC	GO:0099568	cytoplasmic region	235	17608	0.0133462	290/28618	0.810344827586207	1.31704045183224	6.86244896012424	4.57489768219829e-13	2.59244201991236e-12	5.16464421788976e-13	Spata7/Myo5b/Gria2/Iqsec2/Tuba1a/Ctnnd1/Nr3c2/Ambra1/Bsn/Dctn1/Mapk1/Stxbp1/Map2/Phldb2/Pik3r4/Ppfia3/Clasp1/Gabarap/Pclo/Uhmk1/Hnrnpu/Rims3/Arl6/Ctsh/Erc1/Erc2/Grik3/Rims1/Ckap5/Inpp5e/Dnah8/Map4/Clasp2/Prkar2a/Camsap3/Kifap3/Cntrl/Canx/Abhd12/Grik2/Cfap36/Efcab6/Camk2a/Madd/Dzip1l/Dlg4/Rims4/Zc3h14/Dync1i2/Abhd13/Map2k1/Hip1r/Tulp3/Ccdc65/Prkaca/Ctnnb1/Dynll1/Cfap161/Ada/Dnah17/Eif4ebp2/Wdpcp/K…	235
BP	GO:0003018	vascular process in circulatory system	234	17579	0.0133113	253/28905	0.924901185770751	1.52080714344977	10.3656729094042	7.20258741615411e-31	2.5303002748924e-29	4.21524423725724e-30	Pla2g6/Nos1/Plec/Lrp1/Ptgs2/Zeb2/Bloc1s6/Cacna1g/Atp1a2/Ocln/Atp2b1/Trpv4/Slc5a6/Add3/Plekha7/Sirt1/Cd38/Mgll/Nr3c1/Adra2b/Abr/Ddah1/Abl1/Htr7/Nts/Sh3gl2/Akt1/Arhgap35/Cbs/Ace/Rock1/Gclm/Apoe/Chrm3/Map2k1/Scpep1/Pdgfb/Kat2b/Ppard/Tbxas1/G6pdx/Plod3/Sod2/Cav1/Rhoa/Abcb1b/Adora2b/Slc22a5/Egfr/Kcnmb1/Rock2/Asic2/Hif1a/Chga/Edn1/Drd1/Hmgcr/Htr1a/Ednrb/Angpt1/Sod1/Vegfa/Capn1/Htr2b/Nppc/Rgs2/Avpr1b/Ex…	234
BP	GO:0051056	regulation of small GTPase mediated signal transduction	234	17579	0.0133113	241/28905	0.970954356846473	1.59653198046802	11.5854160304928	2.11232777411396e-41	2.27568112197878e-39	3.79107247880453e-40	Arhgap44/Iqsec2/Stmn1/Heg1/Csnk1a1/Ralgapb/Stard13/Eps8/Nrp1/Arhgap12/Mfn2/Gabarap/Eps8l1/Garnl3/Rtn4/Git2/Itpkb/Arhgef2/Cgnl1/Nf1/Rasgrp1/Chn1/Ralgapa1/Reln/Icmt/Myoc/Dennd4b/Cbl/Spry1/Dennd4c/Ogt/Arhgap25/Arhgap20/Arhgef28/Ralgapa2/Rdx/Map4k4/Abl1/Psd2/Mmd2/Dab2ip/Iqsec3/Sema4d/Met/Arhgap35/Cdc42bpa/Sipa1l1/Dlc1/Madd/Git1/Sos2/Cdc42se2/Apoe/Map2k1/Ngfr/Kctd10/Sh3bp1/Itga3/Flot1/Arhgef18/Crkl/Pp…	234
BP	GO:0071560	cellular response to transforming growth factor beta stimulus	234	17579	0.0133113	250/28905	0.936	1.53905682917117	10.6645400371673	4.16424332234054e-33	1.80655495541002e-31	3.00955204433372e-32	Apaf1/Prdm16/Sdcbp/Lrp1/Acvr1c/Zeb2/Nrep/Folr1/Mef2c/Peg10/Tgfbr2/Skil/Sirt1/Lats1/Actr3/Furin/Acvr1/Hpgd/Itgb8/Fam89b/Spry1/Rbbp7/Nr3c1/Creb1/Ogt/Lats2/Tgfbr1/Col4a2/Kmt2a/Zbtb7a/Zfp451/Acvrl1/Trim33/Fut8/Htra1/Hspa5/Tet1/Sox6/Bmpr1b/Crebbp/Fbn2/Usp9x/Snx25/Pxn/Hdac2/Adam9/Ltbp1/Nrros/Cav2/Pparg/Sox9/Itga3/Spi1/Stk11/Glg1/Tgfb3/Dnmt1/Wwox/Trp53/Igf1r/Snx6/Crkl/Cav1/Eng/Hyal2/Crk/Gipc1/Usp15/Appl…	234
BP	GO:0009141	nucleoside triphosphate metabolic process	234	17579	0.0133113	281/28905	0.832740213523132	1.36926764161136	7.74938128847514	1.88146533723167e-16	1.73739884855222e-15	2.89434442103458e-16	Eno1b/Hspa8/Eno1/Gpi1/Ndufs5/Ak4/Ndufa12/Gapdh/Bloc1s6/Atp1a2/Mlst8/Ncor1/Parg/Trem2/Cfh/Atp6v1a/Slc25a25/Mtch2/Gapdhs/Entpd4/Ola1/Ctps2/Adcy10/Aldoc/Bend3/Rrm2b/Ogt/Ndufc2/Zbtb7a/Ndufa3/Stoml2/Nme1/Atp1b1/Atp7a/Pfkm/Pkm/Slc25a12/Hdac4/Git1/Ogdh/Map2k1/Gnai3/Sdhd/Hk2/Kat2b/Col6a1/Ndufa11/Ndufb2/Uck1/Ier3/Eno2/App/Prkaca/Ndufs3/Ampd3/Ctns/Atp6v1b2/Cbfa2t3/Myh3/Bcl2l1/Rhoa/Sdhb/Pgam1/Ndufs2/Cad/Ndu…	234
BP	GO:0002703	regulation of leukocyte mediated immunity	233	17579	0.0132545	311/28905	0.7491961414791	1.23189683539754	5.12242182057784	9.41280769972936e-08	3.341262436631e-07	5.56623155398892e-08	Hmgb1/Cx3cr1/Dennd1b/Il1r1/B2m/Stxbp1/Trem2/Ppp3cb/Cd160/Rasgrp1/Cadm1/Pms2/Abr/Hspd1/H2-T22/Itgam/Ptprc/Igf2/Cd300a/Dhx36/Itgb2/Adora3/Supt6/Spi1/Paxip1/Il7r/Stat5b/Gab2/Stxbp2/Traf6/Hmox1/Il27ra/Fcer2a/Kit/Vav1/Serpinb9/Atad5/Cd40/Crk/Pld2/Adora2b/Tnfsf13/Stx7/Vsir/Havcr2/Rsad2/Pomc/Bcl6/Tfrc/Snx4/Msh2/C3/H2-K1/Tap2/Ndfip1/Dnase1l3/Smad7/Nppc/Cd55/Mr1/Fcgr2b/Traf2/Tlr2/Fcgr1/Exosc3/Tnfrsf1b/Mad…	233
BP	GO:0002791	regulation of peptide secretion	233	17579	0.0132545	270/28905	0.862962962962963	1.41896265114309	8.61680720701914	1.95426901654481e-20	2.57803978019299e-19	4.29477380005444e-20	Ppp3ca/Pla2g6/Nos1/Prkcb/Rfx3/Lrp1/Npy2r/Rapgef4/Acvr1c/Ano1/Plcb1/Kalrn/Anxa5/Prkce/Pex5l/Ppp3cb/Hcfc1/Tbc1d1/Syt7/Rest/Syt9/Acsl4/Sirt1/Ptbp1/Cd38/Gpr68/Oxct1/Nlgn2/Kcnb1/Sybu/Clock/Map4k4/Ensa/Tcf7l2/Epha5/Cacna1d/Rac1/Pfkm/Nadk/Gabbr1/Gnaz/Madd/Capn10/Chrm3/Tardbp/Pparg/Tcirg1/Ppard/Tiam1/Prkd1/Sri/Prkaca/Trh/Dynll1/Myh9/Pick1/Brsk2/Slc25a22/Mcu/Egfr/Pfkl/Srebf1/Stxbp4/Fkbp1b/Rasl10b/Doc2b/Hi…	233
BP	GO:0033044	regulation of chromosome organization	233	17579	0.0132545	247/28905	0.94331983805668	1.55109277655318	10.836475032758	1.58409179817097e-34	7.8164651781505e-33	1.30215018845231e-33	Hnrnpc/Smarcc2/Sub1/Arid1a/Tpr/Mapk1/Ino80d/Atm/Cct7/Wapl/Trappc12/Hnrnpu/Pbrm1/Smarca2/Tnks2/Zfp207/Sirt1/H3f3a/Smg1/Smc4/Fen1/Smarca4/Senp6/H3f3b/Smarcc1/Nfrkb/Anapc7/Atrx/Smc2/Rtel1/Cct6a/Mcrs1/Smarca5/Cdc27/Ruvbl1/Actl6a/Dpf2/Tcp1/Cit/Nek7/Mapkapk5/Cct2/Dhx36/Tfpt/Kat2b/Smarcb1/Smg5/Cct3/Baz1b/Pnkp/Ercc1/Trp53/Trim28/Cdc20/Ik/Ctnnb1/Tinf2/Anapc1/Chfr/Setdb1/Actr8/Exosc10/Uchl5/Cenpv/Fbxo5/Zwi…	233
CC	GO:0005770	late endosome	233	17608	0.0132326	257/28618	0.906614785992218	1.4735064712361	9.64284348050184	2.27918643964416e-26	3.36287508641836e-25	6.69949539359157e-26	Hspa8/Psap/Gapdh/Trf/Arf1/Ctss/Lrat/B2m/Clcn3/Clec16a/Mapk1/Pik3r4/Tpt1/Tmem30a/Slc29a3/Nbr1/Rab7/Lamtor3/Rnf128/Vps35/Parm1/Vps41/Lamp5/Tmem230/Atp13a2/Osbpl1a/Abca3/Lamp2/Atp9a/Rap1a/Nsg2/Slc9a6/Vps39/Wdr81/Vps13c/Rab14/Magi2/Mtm1/Ttpa/Kidins220/Slc31a1/Rnf13/Sppl2a/Atp7a/Cst3/Sorl1/Slc11a2/Pld3/Apoe/Map2k1/Chmp1a/Tcirg1/Smo/Tmem25/Rab34/Cdip1/Mcoln1/Chmp2b/Chmp2a/Slc30a4/Ctns/Snf8/Atp7b/M6pr/T…	233
CC	GO:0090575	RNA polymerase II transcription regulator complex	233	17608	0.0132326	249/28618	0.93574297188755	1.52084804460915	10.4390770957316	7.33642147914995e-32	1.85067148280492e-30	3.68689432568487e-31	Med23/Hmga1/Bcl9/Ncoa2/Arnt/Tcf4/Hltf/Cbx3/Taf1/Atxn7l3/Hnrnpu/Carm1/Fosl2/Tead1/Tle3/Creb1/Tcea1/Tcf3/Trrap/Crebzf/Clock/Ccnh/Tcf7l2/Dr1/Gtf2a1/Med14/Kat2a/Crebbp/Atf4/Gtf2a2/Nr1h2/Tcf12/Lef1/Pparg/E2f1/Gtf2h4/Nr1h3/Gtf2f1/Med25/Med29/Mxi1/Hlf/Wwox/Nfe2l3/Trp53/Trim28/Gtf2h1/Ctnnb1/Hyal2/Taf6l/Med15/Tbp/E2f4/Atf6b/Med22/Med28/Med24/Mlx/Med1/Med11/Med8/Ascl1/Med7/E2f6/Psmc5/Med31/Mnat1/Hif1a/Fos/…	233
CC	GO:0031514	motile cilium	233	17608	0.0132326	323/28618	0.721362229102167	1.17241846163368	3.94097413852548	3.70126436926707e-05	9.07627979860784e-05	1.80816988853676e-05	Crocc/Pde1a/Pafah1b1/Gabarap/Odf2/Gapdhs/Ctsh/Adcy10/Atp2b4/Rpgr/Rap1a/Dnah8/Marcks/Camsap3/Hsp90aa1/Atp1b1/Gstm5/Met/Hspd1/Pcdh11x/Spata6/Pfkm/Nphp1/Cfap36/Wdr19/Ace/Tomm20/Cetn2/Cd52/Pcnt/Calm1/Spa17/Ift46/Ccdc65/Ldha/Prkaca/Cfap161/Pgam1/Sqstm1/Ift27/Ttll1/Dnah17/Tpgs1/Cfap52/Ccdc103/Hif1a/Kif2a/Vdac2/Dnah12/Rabl2/Spag6l/Brwd1/Rsph3b/Rsph9/Rsph1/Tekt4/Dync2li1/Anxa1/Bbs4/Atg16l1/Slco6c1/Efcab2…	233
CC	GO:0031965	nuclear membrane	233	17608	0.0132326	265/28618	0.879245283018868	1.42902325701011	8.8731468811399	6.35132190676125e-22	6.89824129317681e-21	1.37426263479629e-21	Eno1b/Eno1/Cep131/Kpna2/Nos1/Stau2/Sdcbp/Gapdh/Aqp1/Nup205/Ptgs2/Pum2/Nrxn1/Myo6/Clmn/Tpr/Aen/Pcm1/Inpp4a/Tor1aip1/Hsd11b1/Rnf123/Sirt1/Ifi27/Smox/Ranbp2/Nsmf/Rb1cc1/Syne1/Ankrd17/Tbc1d20/Itgb4/Xpo1/Cnep1r1/Rtel1/Kpna4/Tra2b/Canx/Syne2/Lmnb2/Vapa/Gtpbp4/Cst3/Prickle1/Rasa1/Snca/Klhdc2/Brap/Dpy19l4/Akirin1/Cav2/Ccnd2/Zfp354c/Ern1/Mfsd10/Anxa4/Kpnb1/Emd/Grk5/Lbr/Stx1a/Smpd4/Tmem147/Cdk4/Wtap/Ctnnb1…	233
BP	GO:0001763	morphogenesis of a branching structure	232	17579	0.0131976	249/28905	0.931726907630522	1.53203061977702	10.5042801478684	5.80210616870197e-32	2.28687891917619e-30	3.80972696443011e-31	Ppp3r1/Dlg5/Sema3e/Pdgfra/Hnrnpk/Prox1/Ilk/Ermn/Cxcl12/Slc12a2/Nrp1/Sulf1/Ddr1/Tmed2/Rtn4/Tgfbr2/Ctsh/Mecp2/Cpe/Acvr1/Spry1/Epha7/Abl1/Fgfr2/Met/Fgf13/Pxn/Plxnd1/Sema5a/Dlg1/Lgr4/Lef1/Clic4/Rspo2/Rere/Cdh1/Pdgfb/Sox9/Bcl11a/Smo/Shh/Phb2/Pgf/Ctnnb1/Bmp7/Eng/Wnt2/Csf1/Notch4/Srf/Lama5/Celsr1/Ctsz/Etv4/Med1/Stk4/Wnt9b/Ntn4/Frs2/Gna13/Grb2/Edn1/Ptch1/Fgf10/Nkx3-1/Spry2/Angpt1/Snai2/Vegfa/Sox8/Smad4/L…	232
BP	GO:0097485	neuron projection guidance	232	17579	0.0131976	256/28905	0.90625	1.49013915751749	9.81346612336556	3.46415823612146e-27	8.85071890841468e-26	1.47444721262836e-26	Epha4/Mapk8ip3/Myh10/Diaph2/Tubb2b/Lrp1/Cntn1/Sema3e/Etv1/Cyfip2/Ablim1/Usp33/Mef2c/Cxcl12/Kalrn/Chl1/Nrp1/Tenm2/Ank3/Unc5c/Megf8/Cyfip1/Bdnf/Nfib/Chn1/Reln/Hspg2/Nptn/Kif5c/Lgi1/Nfasc/Epha7/Foxp1/Nova2/Sema3b/Epha5/Sema6b/Otx2/Rac1/Sema4d/Apbb1/Epha6/Arhgap35/Bcl11b/Ncam1/Bmpr1b/Unc5a/Lamc2/Sema4a/Mycbp2/Sema5a/Nrcam/Lrtm2/Ttc8/Fezf2/Lgr4/Diaph1/Ngfr/Wnt3/Lhx2/Cdh4/Sema4f/Efnb2/Flot1/Smo/Shh/Lam…	232
BP	GO:0050870	positive regulation of T cell activation	232	17579	0.0131976	272/28905	0.852941176470588	1.40248391295764	8.30878135416859	5.88514726241151e-19	6.76896653100143e-18	1.12764668466885e-18	Hmgb1/Ppp3ca/Cyld/Smarcc2/Lgals8/Sirpa/Arid1a/B2m/Ambra1/Zbtb16/Il6st/Rps3/Cd160/Pbrm1/Smarca2/Itpkb/Tgfbr2/Cd59a/Rasgrp1/Fcho1/Smarca4/Bmi1/Smarcc1/Ap3b1/Abl1/Hsph1/Hsp90aa1/Zbtb7b/Hspd1/H2-T22/Actl6a/Ptprc/Igf2/Lef1/Smarcb1/Tyk2/Efnb2/Shh/Brd4/Il7r/Efnb3/Stat5b/Traf6/Cav1/Rhoa/Cd83/Nkap/Cd274/Ada/Irf1/Kitl/Vsir/Ap3d1/Havcr2/Smarcd2/Bcl6/Hes1/Tfrc/Smarcd1/Phf10/H2-K1/Brd2/Anxa1/Dock8/Bad/Zap70/C…	232
BP	GO:0002221	pattern recognition receptor signaling pathway	231	17579	0.0131407	267/28905	0.865168539325843	1.42258926157424	8.64252260228648	1.37987804114701e-20	1.87385118865006e-19	3.12166129167048e-20	Hspa8/Hmgb1/Slc15a2/Ecsit/Irgm2/Pum2/Csnk1a1/Ptprs/Wdfy1/Traf3/Trem2/Prkce/Rtn4/Lamp2/Rab11fip2/Brcc3/Ywhae/Ankrd17/Nagk/Pja2/Ap3b1/Ddx3x/Dab2ip/Akt1/Hspd1/Itch/Nek7/Ppp6c/Lgr4/Cd300a/Sec14l1/Lsm14a/Tax1bp1/Irak2/Flot1/Naglu/Clpb/Nr1h3/Prkd1/Irf3/Phb2/Traf6/App/Gpr108/Cav1/Ifi35/Rnf170/Sqstm1/Lbp/Cd274/Mapkapk2/Cyba/Rnf135/Dhx58/Irf1/Tnfaip3/Tbk1/Usp15/Hcfc2/Appl2/Ppp2ca/Havcr2/Rsad2/Nfkbia/Prkdc…	231
BP	GO:0007411	axon guidance	231	17579	0.0131407	255/28905	0.905882352941176	1.48953463858949	9.78202983082735	5.18883654908334e-27	1.30508324720913e-25	2.17414695462308e-26	Epha4/Mapk8ip3/Myh10/Diaph2/Tubb2b/Lrp1/Cntn1/Sema3e/Etv1/Cyfip2/Ablim1/Usp33/Mef2c/Cxcl12/Kalrn/Chl1/Nrp1/Tenm2/Ank3/Unc5c/Megf8/Cyfip1/Bdnf/Nfib/Chn1/Reln/Hspg2/Nptn/Kif5c/Lgi1/Nfasc/Epha7/Foxp1/Nova2/Sema3b/Epha5/Sema6b/Otx2/Rac1/Sema4d/Apbb1/Epha6/Arhgap35/Bcl11b/Ncam1/Bmpr1b/Unc5a/Lamc2/Sema4a/Mycbp2/Sema5a/Nrcam/Lrtm2/Ttc8/Fezf2/Lgr4/Diaph1/Ngfr/Wnt3/Lhx2/Cdh4/Sema4f/Efnb2/Flot1/Smo/Shh/Lam…	231
MF	GO:0016757	glycosyltransferase activity	228	17358	0.0131352	269/28396	0.847583643122677	1.38656441583774	7.98843840258448	1.40754125886958e-17	2.35991657818263e-16	5.71482917135017e-17	Upp2/Tmem260/Ugt8a/Hexb/Pigq/Gtdc1/Fut9/Arl6/Tnks2/Alg1/Csgalnact1/Mgat1/St6galnac4/Mgat4a/Ogt/Ggta1/Gba2/B3galt5/B4galt4/Extl2/St6galnac6/Fut8/Mgat4c/Extl1/Parp8/Mgat5/Alg13/Nampt/St8sia1/Pnp2/Hyal1/Dpy19l4/Galntl6/Galnt1/Qtrt1/St8sia6/Has1/Gys1/Plod3/Aprt/B4galnt1/Mfng/Glt8d2/Pofut2/Galnt16/Arf4/Galnt15/Glt8d1/Extl3/Tymp/Umps/St6gal1/Parp9/Galnt14/St6gal2/St8sia3/Rfng/Hexa/Parp6/St8sia2/Parp1/D…	228
MF	GO:0005096	GTPase activator activity	228	17358	0.0131352	237/28396	0.962025316455696	1.57377986438967	11.1233716071592	1.31983350584665e-37	1.13593670403201e-35	2.75081088586985e-36	Arhgap44/Arhgap5/Tbc1d24/Arhgef10l/Rabep1/Srgap3/Ralgapb/Plcb1/Stard13/Arhgap32/Tbc1d9b/Nrp1/Arhgap12/Tbc1d30/Arhgap15/Rabgap1l/Prex2/Arhgap29/Tbc1d1/Garnl3/Iqgap2/Git2/Adgrb3/Nf1/Chn1/Myo9a/Ralgapa1/Ranbp2/Sec23a/Arhgap25/Tbc1d8b/Rgs4/Arhgap20/Ralgapa2/Tbc1d9/Tbc1d4/Tbc1d20/Abr/Tbc1d10a/Arhgef12/Rgs6/Llgl1/Arhgap26/Sgsm2/Asap1/Adap1/Arhgap39/Gdi1/Rabgap1/Dab2ip/Sgsm1/Evi5/Arhgap35/Arhgef15/Sipa1…	228
MF	GO:0140097	catalytic activity, acting on DNA	228	17358	0.0131352	238/28396	0.957983193277311	1.56716734395106	11.018548236003	1.23919198508518e-36	8.41998343549985e-35	2.03900287850582e-35	Chd5/Pcna/Hmga1/Btaf1/Chd9/Arid1a/Tdg/Hltf/Aen/Chtf8/Dnmt3a/Wapl/Ptges3/Rps3/Smarca2/Tdg-ps/Ptbp1/Smarca1/Pgbd5/Dclre1b/Fen1/Msh4/Smarca4/Pms2/Ep400/Ogg1/Top3b/Atrx/Ddx3x/Dhx30/Rtel1/Nme1/Hfm1/Smarca5/Mcm8/Chd1/Top3a/Ruvbl1/Polg/Smarcad1/Pld3/Rev3l/Dhx36/Zgrf1/Mcm7/Top1mt/Ercc1/Dnase2a/Dnmt1/Msh6/Tep1/Pola1/Pole/Rad51c/Vps72/Endog/Top2b/Atad5/G3bp1/Rad51d/Supv3l1/Helb/Mpg/Rad50/Polm/Lig3/Polg2/Re…	228
BP	GO:0032984	protein-containing complex disassembly	230	17579	0.0130838	254/28905	0.905511811023622	1.48892535966994	9.7505094735566	7.76889818498711e-27	1.88790067172018e-25	3.14506641996115e-26	Hspa8/Capza1/Smarcc2/Eef2k/Irgm2/Capza2/Stmn1/Arid1a/Asph/Sptan1/Clec16a/Eps8/Map2/Pik3r4/Gas2l2/Rpl23/Clasp1/Trpv4/Gabarap/Abce1/Sptbn1/Dstn/Ssrp1/Add3/Tecpr1/Arhgef2/Dmtn/Twf2/Wnk1/Dnajc6/Add2/Map1a/Taok1/Lamp2/Tpm1/Nes/Etf1/Clasp2/Gak/Smarca4/Smarcc1/Atp2a2/Camsap2/Rdx/Apc2/Camsap3/Mtpn/Sh3gl2/Nckap5/Ttbk2/Stmn4/Akap5/Fgf13/Add1/Sema5a/Mical3/Nsf/Snapin/Gsn/Scin/Chmp1a/Smarcb1/Calm1/Sh3bp1/Fli…	230
BP	GO:0002573	myeloid leukocyte differentiation	230	17579	0.0130838	287/28905	0.801393728222996	1.31772488277409	6.73923057540017	1.38045263877252e-12	8.78272230022202e-12	1.46311961196051e-12	Ppp3ca/Il33/Prdm16/Slc4a2/Trf/Glo1/Tspan2/Plcb1/Mef2c/Car2/Pafah1b1/Pias3/Fbxw7/Trem2/Rbp1/Fgfr3/Tgfbr2/Lrrc17/Fosl2/Sirt1/Nf1/Sp3/Itgb8/Gpr68/Nr3c1/C1qc/Creb1/Zbtb7a/Srp54a/Foxp1/Ap3b1/Nme1/Snx10/Itgam/Ostm1/Rbpj/Nrros/Ptpn2/Lef1/Pparg/Tcirg1/Naglu/Clpb/Spi1/Gmpr2/Efna2/Gab2/Traf6/Mapk14/Lbr/App/Kit/Vps54/Cbfa2t3/Ctnnb1/Csf1/Lrrk1/Nkap/Cul4a/Med1/Atp6ap1/Ccl9/Kitl/Id2/Itgb3/Nme2/Zfp36l1/Fos/Gpr1…	230
CC	GO:0042734	presynaptic membrane	230	17608	0.0130622	238/28618	0.966386554621849	1.57065256816039	11.1796309187739	2.10307950992821e-38	1.02788011047741e-36	2.04773531229852e-37	Gabra2/Epha4/Grin2a/Gria2/Atp1a3/Dnm1/Ptprd/Cntn1/Gabra5/Nrxn1/Cdh9/Ano1/Atp2b2/Picalm/Ptprs/Gpm6a/Snap25/Stxbp1/Atp2b1/Ppfia2/Cacna2d1/Slc1a2/Grm1/Pip5k1c/Kcnj3/Grik5/Fcho2/Rims3/Syt7/Adgrl1/Erc2/Atp2b4/Dnajc6/Grik3/Rims1/Nptn/Adam23/Cadm1/Marcks/Cacna1h/Gria1/Slc6a7/Htr7/Kcnc4/Kcnq5/Cacna1d/Cadps2/Apbb1/Grm7/Hcn1/Canx/Kcnc2/Ncam1/Cadm3/Grik2/Gabbr1/Chrm2/Prrt2/Cacna1a/Kcna4/Stx1b/Rims4/Syap1/Dl…	230
BP	GO:0010976	positive regulation of neuron projection development	229	17579	0.0130269	239/28905	0.9581589958159	1.57549267728873	11.1299440933353	2.64221364015466e-37	1.74278254795507e-35	2.90331316206038e-36	Eef2k/Stau2/Flna/Tubb2b/Lrp1/Cntn1/Serpini1/Pum2/Tenm3/Ntrk2/Nrxn1/Hnrnpk/Ap2a1/Itpka/Pcp4/Kalrn/Pafah1b1/Tmem30a/Elavl4/Mfn2/Ppp1r9a/Negr1/Ddr1/Actr2/Fut9/Cyfip1/Ptn/Bdnf/Acsl6/Tmem106b/Ltk/Twf2/Sirt1/Nf1/Actr3/Ptbp1/Serpine2/Reln/Nptn/Rap1a/Vldlr/Marcks/Pacsin1/Enc1/Cux2/Abl1/Htr7/Caprin1/Magi2/Zfp804a/Dab2ip/Nme1/Met/Kidins220/Apbb1/Arhgap35/Hspa5/Serpinf1/Ptpn5/Plppr5/Lrrc7/Cobl/Camk1d/Braf/D…	229
BP	GO:0051346	negative regulation of hydrolase activity	229	17579	0.0130269	329/28905	0.696048632218845	1.14450683851674	3.28415320630185	0.000528714578924023	0.00101412790449997	0.000168944249332899	Nos1/Birc6/Serpina3n/Spink8/Gapdh/Aqp1/Ptgs2/Serpini1/Rffl/Ints1/Picalm/Serpinb6a/Abce1/Cmya5/Dnajb6/Tmed2/Gpsm1/Wnk1/Spock3/Arl6ip1/Serpine2/Spry1/Fnip1/Naip2/Rdx/Abl1/Ppp1r1b/Ddx3x/Xiap/Dab2ip/Bag4/Akt1/Cryab/Serpinf1/Serpind1/Camk2a/Cst3/Uri1/Rock1/Mgat5/Ttc8/Park7/Snca/Ppp4r4/Wnt9a/Serpinb8/Plxnb3/Angptl4/Bicd1/Cstb/App/Serpinb9/Itih3/Chp1/Nol3/Serpinb1b/Vtn/Timp2/Wfdc2/Plin5/Mical1/Timp3/Roc…	229
CC	GO:0043292	contractile fiber	229	17608	0.0130055	245/28618	0.93469387755102	1.51914296840954	10.3202637439494	3.99830838340081e-31	9.19610928182186e-30	1.83204223140347e-30	Ppp3ca/Dbi/Nos1/Flna/Plec/Myl12b/Sdc4/Synpo2/Tnnt1/Calm2/Arf1/Dek/Ppp1r12b/Sptan1/Ilk/Mef2c/Anxa5/Scn3b/Ank3/Cab39/Cmya5/Dnajb6/Synpo/Ppp3cb/Sptbn1/Sphkap/Pde4d/Ank1/Pdlim2/Ttn/Twf2/Atp2b4/Homer1/Pdlim5/Fkbp1a/Ggps1/Tpm1/Synm/Nebl/Ank2/Syne1/Dst/Rpl7/Glrx3/Mtm1/Csrp1/Cacna1d/Cryab/Dnajb4/Syne2/Capn3/Cst3/Myl1/Casq2/Mybpc1/Hdac4/Ppp2r5a/Lrrc27/Scn1a/Sco1/Tnni1/Kat2b/Col6a1/Calm1/Jup/Fxr1/Prkd1/Stk…	229
CC	GO:0005802	trans-Golgi network	229	17608	0.0130055	256/28618	0.89453125	1.45386729398569	9.22473399439001	6.15372521938785e-24	7.2912320023656e-23	1.45255395928134e-23	Atp8a1/Atp2c1/Birc6/Rbfox1/Flna/Bok/Arf1/Vamp2/Arl5b/Myo18a/Bsn/Pcsk1/Snap25/Rab6a/Pclo/Golga1/Fut9/Rab10/Tmem230/Ap1s2/Furin/Lamp2/Scoc/Atp9a/Syt17/Nsg2/Clasp2/Cabp7/Ccdc91/Llgl1/Ap3b1/Rab14/Dennd5a/Asap1/Caln1/Rac1/Chst2/Postn/Atp8b2/Atp7a/Yipf4/Sorl1/Pik3c2a/Slc11a2/Ece2/Clvs2/Rab11fip3/Cdh1/Ocrl/Ap4e1/Trappc6a/Snx9/Rgs20/Prkd1/Ap1m1/Bicd1/Plod3/Gpr108/Smpd4/Vps54/Inpp5k/Atp7b/M6pr/Ap1b1/Tjap1…	229
BP	GO:0003015	heart process	228	17579	0.01297	252/28905	0.904761904761905	1.48769229518988	9.68721399583232	1.73933866430634e-26	4.10331573944387e-25	6.83574127385858e-26	Scn2b/Kcne2/Nos1/Atp1a3/Flna/Calm2/Cacna1g/Cdc42/Atp1a2/Gpd1l/Scn3b/Cacna2d1/Hopx/Ehd3/Sptbn4/Pde4d/Slc4a3/Ttn/Adcy10/Sirt1/Atp2b4/Tpm1/Rgs4/Ank2/Cacna1h/Cacna1b/Atp2a2/Mef2a/Glrx3/Cacna1d/Atp1b1/Slc1a1/Rac1/Met/Wwtr1/Fgf13/Srsf1/Chrm2/Myl1/Ace/Casq2/Kcnip2/Dlg1/Hdac4/Scn1a/Tnni1/Chrm3/Gsn/Gjc1/Th/Calm1/Jup/Kcnh6/Sri/Cav1/Tcap/Stc1/Ada/Tbx5/Map2k3/Calm3/Hey2/Mdm2/Smtn/Srebf1/Map2k6/Fkbp1b/Chga/Ry…	228
BP	GO:1901873	regulation of post-translational protein modification	228	17579	0.01297	252/28905	0.904761904761905	1.48769229518988	9.68721399583232	1.73933866430634e-26	4.10331573944387e-25	6.83574127385858e-26	Rps7/Npm1/Rps2/Adgrb1/Rpl5/Ppia/Arnt/Pink1/Pias3/Fbxw7/Rpl23/Wfs1/Prkce/Gabarap/Fgfr3/Rps3/Ubb/Dnaja1/Arrdc3/Wnk1/Ube3a/Sae1/Ogt/Tgfbr1/Bex4/Bex1/Sumo2/Fbxo2/Abl1/Bex2/Ddx3x/Xiap/Hsp90aa1/Akt1/Limk1/Hspa5/Gtpbp4/Capn3/Itch/Mapk9/Mycbp2/Hdac4/Prickle1/Park7/Prkcg/Tollip/Paxip1/U2af2/Pias4/Cdc20/Ctnnb1/Cav1/Mta1/Pttg1ip/Rassf1/Pten/Birc3/Chp1/Chfr/Sash1/Sqstm1/Phf23/Fbxo5/Tnfaip3/Ube2d1/Cry1/Hmg20b…	228
BP	GO:0090276	regulation of peptide hormone secretion	228	17579	0.01297	265/28905	0.860377358490566	1.41471116372773	8.44928453060089	1.14739323397045e-19	1.41541027946278e-18	2.35794149930045e-19	Ppp3ca/Pla2g6/Nos1/Prkcb/Rfx3/Lrp1/Rapgef4/Acvr1c/Ano1/Plcb1/Kalrn/Anxa5/Prkce/Pex5l/Ppp3cb/Hcfc1/Tbc1d1/Syt7/Rest/Syt9/Acsl4/Sirt1/Ptbp1/Cd38/Gpr68/Oxct1/Nlgn2/Kcnb1/Sybu/Clock/Map4k4/Ensa/Tcf7l2/Epha5/Cacna1d/Rac1/Pfkm/Nadk/Gabbr1/Gnaz/Madd/Capn10/Chrm3/Tardbp/Pparg/Tcirg1/Ppard/Tiam1/Prkd1/Sri/Prkaca/Trh/Dynll1/Myh9/Pick1/Brsk2/Slc25a22/Mcu/Egfr/Pfkl/Srebf1/Stxbp4/Fkbp1b/Rasl10b/Doc2b/Hif1a/Ch…	228
BP	GO:0031503	protein-containing complex localization	228	17579	0.01297	245/28905	0.930612244897959	1.53019778933816	10.3829470791694	3.25674800870921e-31	1.1893570128981e-29	1.98135784294352e-30	Cep112/Cep131/Anks1b/Arhgap44/Ttc21b/Npm1/Ppp3r1/Myo5b/Stau2/Iqsec2/Adam22/Eps15/Rapgef4/Vamp2/Sh3glb2/Nrxn1/Ap2a1/Myo6/Ralgapb/Snap25/Kalrn/Akirin2/Atm/Abce1/Pip5k1c/Zfp365/Hnrnpu/Vps35/Pcm1/C1ql2/Reln/Rpgr/Nptn/Clstn1/Cplx1/Rap1a/Kif5c/Ogt/Dlg2/Pacsin1/Lgi1/Ralgapa2/Rdx/Magi2/Xpo1/Dlg3/Slc1a1/Mzt1/Akap5/Lmnb2/Lrrc7/Camk2a/Fuz/C1ql3/Wdr19/Stx1b/Dlg4/Dlg1/Git1/Snapin/Map2k1/Efnb2/Fxr1/Ift46/Scrib…	228
BP	GO:0043583	ear development	227	17579	0.0129131	258/28905	0.87984496124031	1.44672157714609	8.97935181073774	2.16090019479138e-22	3.39030554833288e-21	5.64793280345319e-22	Epha4/Psap/Sdc4/Myo7a/Gabra5/Prox1/Myo6/Atp2b2/Gabrb3/Mapk1/Pafah1b1/Plppr4/C1qb/Fgfr3/Ddr1/Tsku/Bdnf/Rest/Frzb/Insig1/Abr/Fgfr2/Triobp/Otx2/Rac1/Wdr19/Rbpj/Ttc8/Cux1/Cdh1/Ccm2/Sox9/Sec24b/Naglu/Scrib/Shh/Prkra/Cdkn1b/Dvl3/Insig2/Gabrb2/Tcap/Bmp5/Dll1/Celsr1/Mapkapk2/Ift27/Dvl2/Hey2/Lin7a/Lgr5/Wdpcp/Ntn1/Foxg1/Trip11/Edn1/Cxcl14/Fgf10/Fgf9/Diaph3/Spry2/Lrp10/Fzd6/Hes1/Spag6l/Sod1/Clic5/Zeb1/H2-K1…	227
BP	GO:0016072	rRNA metabolic process	227	17579	0.0129131	256/28905	0.88671875	1.45802408946755	9.17046478889969	1.91706843000547e-23	3.35824670231852e-22	5.59452575637026e-23	Rps7/Rpl14/Npm1/Trmt112/Rpl5/Pop4/Exosc9/Ubtf/Utp6/Rps19/Utp14b/Wbp11/Smarca4/Eri2/Rpl7/Trmt2b/Gtpbp4/C1d/Pes1/Pih1d2/Kat2b/Smarcb1/Nsun5/Nhp2/Rrp15/Ddx18/Pwp1/Nob1/Ppan/Emg1/Utp20/Ddx56/Polr2e/Trp53/Ddx49/Mettl16/Exosc10/Ddx27/Rrp7a/Mrm1/Nol11/Pelp1/Nop9/Ftsj3/Fcf1/Ippk/Nol8/Riok1/Dimt1/Ngdn/Brix1/Dcaf13/Bop1/Prkdc/Rrp36/Bysl/Wdr46/Ercc3/Riok3/Srfbp1/Rbfa/Rpp30/Tsr2/Sbds/Pa2g4/Exosc7/Wdr75/Wdr12…	227
BP	GO:0010632	regulation of epithelial cell migration	227	17579	0.0129131	250/28905	0.908	1.49301666761477	9.75369516949199	6.25494746749643e-27	1.53733765893144e-25	2.56106114038377e-26	Hmgb1/Gpi1/Enpp2/Pik3cd/Aqp1/Arhgap5/Rreb1/Ptgs2/Adgrb1/Emp2/Prox1/Patz1/Mef2c/Stard13/Nrp1/Fbxw7/Clasp1/Prkce/Akt3/Rtn4/Tgfbr2/Ctsh/Mecp2/Sirt1/Nf1/Atp2b4/Pfn2/Sparc/Sp1/Clasp2/Bcas3/Dnaja4/Krit1/Map4k4/Foxp1/Abl1/Prcp/Acvrl1/Dab2ip/Rac1/Met/Akt1/Serpinf1/Rgcc/Prkd2/Sema4a/Pik3c2a/Adam9/Sema5a/Calr/Ptprr/Igf2/Hyal1/Ccbe1/Apoe/Pparg/Pdgfb/Sox9/Sh3bp1/Itga3/Jup/Map3k3/Shh/Prkd1/Gab2/Coro1c/Hspb1/H…	227
BP	GO:0036293	response to decreased oxygen levels	227	17579	0.0129131	266/28905	0.853383458646617	1.40321115377328	8.23061352465617	1.22744904361001e-18	1.37508329599569e-17	2.29076050645451e-18	Eno1b/Eno1/Arnt2/Epha4/Ak4/Mt3/Tsc1/Lct/Aqp1/Hmox2/Gnb1/Zeb2/Camk2g/Arnt/Pink1/Nr4a2/Mlst8/Cat/Npepps/Dnmt3a/Trem2/Prkce/Cpeb4/Atm/Bnip3l/Rtn4/Rest/Mecp2/Fosl2/Sirt1/Nf1/Cd38/Vldlr/Ogt/Kcnk2/Ddah1/Usp19/Atp1b1/Slc1a1/Akt1/Cryab/Cbs/Rgcc/Map2k1/Hp1bp3/Sdhd/Th/Comt/Pparg/Raf1/Col6a1/Usf1/Ppard/Tgfb3/Fam162a/Pgf/Trp53/Tbl2/Hmox1/Cbfa2t3/Pdk1/Cav1/Eng/Pten/Nol3/Cybb/Ada/Ptgis/Pick1/Pld2/Ddit4/Prmt2/R…	227
CC	GO:0036464	cytoplasmic ribonucleoprotein granule	227	17608	0.0128919	249/28618	0.911646586345382	1.48168457564926	9.65414476078272	1.3789569626743e-26	2.1566886896226e-25	4.29653958896413e-26	Noct/Kpna2/Stau2/Rbfox1/Tuba1a/Rc3h1/Pum2/Gigyf2/Hnrnpk/Cdc42/Eif4g1/Larp4b/Mbnl1/Tdrkh/Cnot7/Uhmk1/Hnrnpu/Trim12a/Ctsh/Rc3h2/Psmc3/Smg1/Ckap5/Pnrc2/Grb7/Eid1/Marcks/Trim30d/Cnot2/Pan3/Helz2/Ssb/Celf1/Syne1/Clock/Caprin1/Ddx3x/Cnot3/G3bp2/Rac1/Cnot1/Larp4/Btbd1/Cnot8/Ddx3y/Pabpc1/Rock1/Dhx36/Lsm14a/Larp1/Dazap2/Kpnb1/Tubb5/Fxr1/Pan2/Khsrp/Snrpb2/Carhsp1/Cdk9/Sqstm1/Dyrk3/Serpinb1b/Rnf135/Myh1/G3b…	227
BP	GO:2001234	negative regulation of apoptotic signaling pathway	226	17579	0.0128562	253/28905	0.893280632411067	1.46881373683611	9.33084331234261	2.22794496623143e-24	4.2734232230623e-23	7.11912447432376e-24	Eno1b/Eno1/Birc6/Faim2/Maz/Cx3cr1/Ptgs2/Sgk3/Bok/Rffl/Ppia/Cxcl12/Pink1/Nrp1/Tpt1/Zmynd11/Nr4a2/Prdx2/Wfs1/Mfn2/Eya3/Bdnf/Dnaja1/Sirt1/Acvr1/Rrm2b/Ghitm/Phip/Mpv17l/Tgfbr1/Rb1cc1/Bmi1/Ddx3x/Tcf7l2/Clu/Cttn/Akt1/Scg2/Atf4/Madd/Hdac2/Uri1/Gclm/Park7/Cdk11b/Map2k1/Gnai3/Mnt/Raf1/Tmem161a/Meis3/Ier3/Bid/Hspb1/Hmox1/Ndufs3/Trap1/Sod2/Ctnnb1/Bcl2l1/Pttg1ip/Pea15a/Pam16/Nol3/Tmbim1/Slc25a5/Brca1/Atad5/A…	226
BP	GO:1903828	negative regulation of protein localization	226	17579	0.0128562	246/28905	0.91869918699187	1.51060924967291	10.0199024585784	1.04049944926785e-28	3.08522405507678e-27	5.13969549300343e-28	Ppp3ca/Nos1/Dclk1/Gpm6b/Acvr1c/Lypd1/Picalm/Svip/Anxa5/Vps35/Otud7b/Tbc1d1/Tmed2/Dnaja1/Rest/Dmtn/Cd200/Pkia/Ywhaz/Sirt1/Nf1/Wnk1/Lats1/Frmd4a/Map1a/Inpp5e/Cyp51/Ogt/Srcin1/Lats2/Kcnb1/Ubxn2b/Insig1/Map4k4/Gdi1/Mdfic/Bag4/Akt1/Ttbk2/Rab11fip5/Gnaz/Gdi2/Madd/Akap1/Astn2/Apod/Park7/Ppp2r5a/Rab11fip3/Apoe/Cdh1/Nr1h3/Spi1/Abhd17a/Pias4/App/Inpp5k/Ap2m1/Bcl2l1/Derl3/Cdk9/Chp1/Nol3/Tmbim1/Snx3/Gopc/Pfk…	226
BP	GO:0016485	protein processing	226	17579	0.0128562	279/28905	0.810035842293907	1.331935037346	6.94084975536404	2.55087315773183e-13	1.7430067750083e-12	2.90368670341567e-13	Eno1b/Scg5/Eno1/Pcsk6/Lonp2/Rfx4/Ctnnd1/Spcs2/C2cd3/Yme1l1/Ctss/Asph/Cyfip2/Pcsk1/Metap2/Vps35/Hsp90b1/Ctsh/Furin/Cpe/Serpine2/Sec11c/Ogt/Atp6ap2/Tbc1d10a/Stoml2/Xiap/Fuz/Adam9/Ace/Ece2/Ccbe1/Gsn/Cdh1/Afg3l1/Naglu/Shh/Disp1/Glg1/Ncstn/Prkacb/Prkaca/Adam19/Timm23/Nol3/Tmem208/Notch4/Aph1a/Ctsz/Myh9/Ift52/Perp/Srgn/Tysnd1/Vsir/Cpm/Mdm2/Cpd/Lgmn/Pitrm1/Ctla2a/Ptch1/Nkd2/Plau/Bmp1/Cln5/Rps6ka2/Bak1/Y…	226
BP	GO:0002274	myeloid leukocyte activation	226	17579	0.0128562	281/28905	0.804270462633452	1.32245507266738	6.76698151941626	1.0700360388411e-12	6.87193408272175e-12	1.14480011832731e-12	Hmgb1/Il33/Slc7a2/Cx3cr1/Ptgds/Vamp2/Myo18a/Stxbp1/Trem2/Prkce/Atm/Pla2g4a/Tgfbr2/Cd200/Ywhaz/Rasgrp1/Fn1/Itgb8/Pja2/Abr/Il16/Foxp1/Clu/Stk39/Hspd1/Itgam/Grp/Adam9/Prkcd/Rbpj/Hspa4/Nampt/Snca/Cd300a/Fer/Itgb2/Pparg/Adora3/Naglu/Nr1h3/Spi1/Gab2/Stxbp2/Traf6/Ndrg1/App/Hmox1/Fcer2a/Kit/Shpk/Hyal2/Ifi35/Lbp/Pld2/Adora2b/Traf3ip2/Ifngr1/Havcr2/Chga/Gpr137b/Snx4/Ifngr2/Csf1r/Anxa1/Slc18a2/Dnase1l3/Cplx…	226
BP	GO:0007416	synapse assembly	225	17579	0.0127994	231/28905	0.974025974025974	1.60158261443886	11.4365466280055	1.12615921354083e-40	1.07051369945999e-38	1.78337596819237e-39	Gabra2/Eef2k/Stau2/Sdcbp/Dlg5/Ptprd/Gabra5/Lrrtm4/Adgrb1/Ntrk2/Nrxn1/Cdh9/Adgrl3/Cript/Myo6/Eif4g1/Bsn/Ptprs/Mef2c/Gabrb3/Gpm6a/Zdhhc2/Gabra4/Ppp1r9a/Pclo/Negr1/Vps35/Bdnf/C1ql2/Adgrl1/Gabrg2/Mecp2/Adgrb3/Gabrg1/Actr3/Gabra1/Slitrk2/Add2/Setd5/Pdlim5/Cbln1/Reln/Nptn/Clstn1/Cadm1/Ogt/Lzts1/Srcin1/Nlgn2/Adgrb2/Gria1/Lrfn1/Cux2/Epha7/Cbln2/Lzts3/Clstn3/Caprin1/Magi2/Sema4d/Arhgef15/Rap2a/Akap5/Arhge…	225
BP	GO:0050730	regulation of peptidyl-tyrosine phosphorylation	225	17579	0.0127994	256/28905	0.87890625	1.44517806224757	8.91326425511335	4.56719590151909e-22	6.97927997811333e-21	1.1626829432012e-21	Enpp2/Epha4/Thbs4/Cntn1/Ctnnd1/Pdgfra/Ifnar1/Nrp1/Fbxw7/Mlst8/Abi1/Il6st/Trem2/Prkce/Cnot7/Zzef1/Fgfr3/Grm5/Abi2/Arhgef2/Dmtn/Tnk2/Acvr1/Ggnbp2/Reln/Inpp5f/Cbl/Srcin1/Dgkq/Epha7/Abl1/Sema4d/Hdac2/Prkcd/Ptprc/Rasa1/Ptpn2/Cd300a/Cav2/Itgb2/Pdgfb/Unc119/Trp53/App/Kit/Vps25/Cav1/Crlf1/Gprc5b/Hyal2/Tsg101/Lrrk1/Ptk6/Vtn/Suz12/Cd40/Irf1/Dvl2/Kitl/Egfr/Prmt2/Itgb3/Fgf10/Ptk2b/Pibf1/Angpt1/Itga5/Hes1/Pak…	225
BP	GO:0006813	potassium ion transport	224	17579	0.0127425	238/28905	0.941176470588235	1.5475684556774	10.5675316047295	8.54163439145896e-33	3.58526783807732e-31	5.97272179252393e-32	Kcne2/Tsc1/Nos1/Atp1a3/Flna/Aqp1/Slc12a5/Kcnj13/Atp1a2/Nr3c2/Slc1a3/Slc12a2/Kcnk13/Ank3/Trem2/Kcnj3/Wnk2/Kcnt1/Wnk1/Kcnt2/Ghitm/Slc24a2/Slc9a6/Kcnb1/Rgs4/Ank2/Kcnk2/Ywhae/Slc17a7/Kcnc4/Slc24a3/Kcnq5/Cacna1d/Atp1b1/Stk39/Hcn1/Akap5/Kcnc2/Atf4/Kcna4/Casq2/Kcnip4/Kcnip2/Dlg1/Kcnab2/Nsf/Kcnh5/Nalcn/Kcnn3/Kcnh6/Cdkn1b/Letm1/Cav1/Kcnd1/Crbn/Kcnq2/Slc12a7/Kcnab3/Vip/Kcnmb1/Ptk2b/Kcnv1/Klhl24/Fhl1/Kif5b/…	224
BP	GO:0048705	skeletal system morphogenesis	224	17579	0.0127425	265/28905	0.845283018867925	1.38989166962725	7.94361459474583	2.32037009898956e-17	2.29691766001049e-16	3.82645057026891e-17	Nab1/Pdgfra/Mef2c/2610005L07Rik/Trpv4/Megf8/Fgfr3/Carm1/Tgfbr2/Frem1/Fosl2/Csgalnact1/Hspg2/Tgfbr1/Insig1/Bmi1/Fgfr2/Schip1/Fmn1/Cbs/Inppl1/Sox6/Bmpr1b/Sox11/Fbn2/Fuz/Wdr19/Dlg1/Hyal1/Poc1a/Wnt9a/Sox9/Mef2d/Col1a1/Tulp3/Hoxc9/Prkra/Sfrp4/Glg1/Tgfb3/Insig2/Wwox/Mapk14/Por/Ctnnb1/Bmp7/Hyal2/Stc1/Slc39a1/Lama5/Wnt9b/Hoxb1/Arid5b/Pex7/Trip11/Vegfa/Ift140/Zeb1/Smad2/Pdgfrb/Zfand5/Lrp5/Nab2/Eif4a3/Rdh1…	224
BP	GO:0019318	hexose metabolic process	224	17579	0.0127425	260/28905	0.861538461538462	1.41662035558162	8.40698988028842	1.66684443462598e-19	2.01016463160865e-18	3.3487467726284e-19	Eno1b/Hmgb1/Eno1/Gpi1/Fabp5/Mdh2/Nfe2l1/Gapdh/Ncoa2/Gapdhs/Adcy10/Sirt1/Aldoc/Man2a2/Usp7/Ranbp2/Nr3c1/Ogt/Fpgt/Dgkq/H6pd/Nisch/Tcf7l2/Akt1/Arpp19/Inppl1/Kat2a/Pfkm/Atf4/Pkm/Slc25a12/Apod/Ptpn2/Gpd2/Dlat/Epm2aip1/Igf2/Acacb/Hk2/Kat2b/Usf1/Stk11/Dyrk2/G6pdx/Eno2/Mapk14/Ldha/Trp53/Prkaca/Pdk1/Pgam1/Slc25a11/Slc25a13/Igfbp4/Adora2b/Slc35b4/Pdk4/Cry1/Hkdc1/Pofut2/Pfkl/Igfbp3/Pgam2/Cox11/Galk1/Hif1a/P…	224
BP	GO:0099504	synaptic vesicle cycle	224	17579	0.0127425	231/28905	0.96969696969697	1.5944644694858	11.3012252362187	2.37826839874844e-39	1.92164086618874e-37	3.20127443673639e-38	Btbd9/Ppp3r1/Myo5b/Tbc1d24/Prkcb/Dnm1/Rapgef4/Syt2/Vamp2/Nrxn1/Amph/Bsn/Picalm/Clcn3/Snap25/Stxbp1/Ppfia3/Ppfia2/Pls3/Pclo/Pip5k1c/Atp6v1a/Grik5/Ppp3cb/Fcho2/Cyfip1/Rims3/Git2/Syt7/Erc1/Ap1s2/Syt9/Erc2/Dnajc6/Pfn2/Rims1/Syn1/Cplx1/Rap1a/Nlgn2/Pacsin1/Atp6ap2/Dgkq/Cacna1b/Atp2a2/Doc2a/Synj2/Atp6v0a1/Slc17a7/Magi2/Rph3a/Cadps2/Sh3gl2/Cacnb4/Brsk1/Canx/Camk2a/Rap1b/Prrt2/Cacna1a/Rab5a/Stx1b/Rims4/Ro…	224
BP	GO:1903320	regulation of protein modification by small protein conjugation or removal	223	17579	0.0126856	247/28905	0.902834008097166	1.48452227112171	9.52745838307859	1.29462910857274e-25	2.9185083807662e-24	4.86196273046479e-25	Rps7/Npm1/Rps2/Adgrb1/Rpl5/Ppia/Arnt/Pink1/Pias3/Fbxw7/Rpl23/Wfs1/Prkce/Gabarap/Fgfr3/Rps3/Ubb/Dnaja1/Arrdc3/Wnk1/Ube3a/Sae1/Ogt/Tgfbr1/Bex4/Bex1/Sumo2/Fbxo2/Abl1/Bex2/Ddx3x/Xiap/Hsp90aa1/Akt1/Limk1/Hspa5/Gtpbp4/Capn3/Itch/Mapk9/Mycbp2/Hdac4/Prickle1/Park7/Prkcg/Tollip/Paxip1/U2af2/Pias4/Cdc20/Ctnnb1/Cav1/Mta1/Pttg1ip/Rassf1/Pten/Birc3/Chp1/Chfr/Sash1/Sqstm1/Phf23/Fbxo5/Tnfaip3/Ube2d1/Cry1/Hmg20b…	223
BP	GO:0042098	T cell proliferation	223	17579	0.0126856	265/28905	0.841509433962264	1.38368679610212	7.81719711078206	8.13665746844078e-17	7.80346496676575e-16	1.29998447449866e-16	Hmgb1/Ppp3ca/Rc3h1/Sdc4/Dlg5/Slc4a2/Cxcl12/Prdx2/Il6st/Rps3/Tgfbr2/Cd59a/Rc3h2/Rasgrp1/Fkbp1a/Tnfrsf21/Bmi1/Abl1/Zbtb7b/H2-T22/Itgam/Satb1/Itch/Dlg1/Ptprc/Sos2/Igf2/Itgb2/Tyk2/Scrib/Shh/Ncstn/Stat5b/Bid/Traf6/Trp53/Ctnnb1/Pten/Cd274/Irf1/Kitl/Vsir/Havcr2/Fkbp1b/Arg2/Bcl6/Hes1/Tfrc/Ifnar2/Lmbr1l/Twsg1/H2-K1/Ndfip1/Anxa1/Dock8/Zap70/Slc11a1/Cd55/Il2ra/Prkcq/Vcam1/Laptm5/Tnfrsf1b/Pla2g2f/Pla2g2d/P2r…	223
CC	GO:0000775	chromosome, centromeric region	223	17608	0.0126647	267/28618	0.835205992509363	1.35744690445439	7.42089671543045	2.95895038054316e-15	2.02973613823224e-14	4.04362563546065e-15	Smarcc2/Nup37/Hjurp/Csnk1a1/Tpr/Dctn1/Pafah1b1/Cbx3/Sycp1/Clasp1/Dnmt3a/Mtcl1/Dynlt3/Trappc12/Hnrnpu/Cbx5/Pbrm1/Fbxw11/Zfp207/Kdm4a/H3f3a/Bod1/Ckap5/Clasp2/Smc1a/Smc4/Smarca4/Smarcc1/Xpo1/Atrx/Smarca5/Actl6a/Crebbp/Sugt1/Ppp2r5a/Stag2/Gpatch11/Dctn6/Kat2b/Chmp1a/Smarcb1/Zfp276/Baz1b/Dnmt1/Chmp2b/Chmp2a/Ctcf/Lrwd1/Cdc20/Ppp2r1a/Dynll1/Ppp2cb/Kansl1/Cenpv/Cbx1/Ndel1/Zwint/Sycp3/Anapc16/Nudcd2/Ppp2c…	223
BP	GO:0051091	positive regulation of DNA-binding transcription factor activity	222	17579	0.0126287	238/28905	0.932773109243697	1.53375088018028	10.3008660138749	7.6738307328054e-31	2.68127793820833e-29	4.46675894148502e-30	Ppp3ca/Npm1/Eda/Ppia/Pink1/Cat/Rps3/Carm1/Bdnf/Trim12a/Erc1/Arhgef2/Cd200/Reln/Trim30d/Tcf3/Smarca4/Zbtb7a/Clock/Nts/Clu/Ankrd42/Akt1/Rgcc/Crebbp/Prkd2/Camk2a/Mid2/Il1rap/Capn3/Hdac2/Hdac4/Park7/Camk1d/Irak2/Fer/Pparg/Smarcb1/Jup/Ifrd1/Prkd1/Phb2/Traf6/App/Kit/Hdac5/Wnt2/Pten/Srf/Cd40/Stk3/Dvl2/Ripk4/Rnf31/Rwdd1/Arid5b/Adcy1/Psma6/Sav1/Prkch/Trim27/Edn1/Ripk1/Nkx3-1/Mtdh/Adcy8/Nfam1/Trappc9/Tfrc/…	222
MF	GO:0019902	phosphatase binding	219	17358	0.0126167	243/28396	0.901234567901235	1.47433211142548	9.31212735559859	1.62359160855737e-24	4.80103882911878e-23	1.16263078987996e-23	Ppp3r1/Ctnnd1/Sirpa/Amph/Ambra1/Sfi1/Mapk1/Traf3/Sptbn4/Ppp1r9a/Ppp3cb/Ank1/Hsp90b1/Pard3/Wnk1/Atp2b4/Sytl2/Bod1/Chchd3/Dlg2/Ywhae/Cacna1b/Strn/Ap3b1/Magi2/Anapc7/Hsp90aa1/Dab2ip/Dlg3/Kifap3/Met/Akt1/Cdc27/Akap5/Ccdc191/Ncam1/Kat2a/Phactr1/Sbf2/Pxn/Dlg4/Akap1/Skap1/Dlg1/Git1/Cd300a/Fer/Gna12/Cdh1/Pparg/Smg5/Jup/Cabin1/Vrk3/Gtf2f1/Cdkn1b/Sh3gl1/Mast2/Gab2/Mapk14/Trp53/Ctnnb1/Strn3/Nol3/Pdlim4/Strn…	219
BP	GO:0007163	establishment or maintenance of cell polarity	221	17579	0.0125718	240/28905	0.920833333333333	1.51411840832812	9.96392800454622	1.74547203933379e-28	5.08231137939353e-27	8.4666566915053e-28	Aqp1/Dlg5/Lin7c/Myo18a/Cdc42/Nckap1/Ilk/Dctn1/Pafah1b1/Map2/Phldb2/Clasp1/Ank3/Mtcl1/Pard3b/Actr2/Rab10/Fbxw11/Pard3/Gpsm1/Arhgef2/Actr3/Frmd4a/Myo9a/Ckap5/Rab11fip2/Fam89b/Spry1/Map4/Clasp2/Dlg2/Slc9a6/Ubxn2b/Krit1/Dst/Frmd4b/Llgl1/Abl1/Fscn1/Camsap3/Dlg3/Rac1/Atn1/Arhgap35/Brsk1/Fgf13/Lrrc7/Dlg4/Dlg1/Dock7/Ttc8/Prickle1/Gsn/Lhx2/Sh3bp1/Tcirg1/Scrib/Shh/Stk11/Lin7b/Wdr1/Igf1r/Crkl/Rhoa/Amotl1/En…	221
BP	GO:0006814	sodium ion transport	221	17579	0.0125718	248/28905	0.891129032258065	1.46527587902721	9.16766627527138	1.55485551018059e-23	2.74606175349927e-22	4.57468273487127e-23	Scn2b/Nos1/Atp1a3/Slc4a5/Cntn1/Arf1/Cacna1g/Slc4a10/Atp1a2/Plcb1/Slc12a2/Gpd1l/Scn3b/Ank3/Sptbn4/Akt3/Slc5a6/Wnk2/Scn3a/Wnk1/Atp2b4/Ywhah/Serpine2/Slc24a2/Slc9a6/Cacna1h/Ahcyl1/Slc6a17/Slc6a7/Slc17a7/Slc24a3/Atp1b1/Slc38a1/Stk39/Akt1/Hcn1/Asic1/Fgf13/Mllt6/Hecw1/Scn1a/Nkain3/Nalcn/Slc5a5/Slc38a3/Fgf11/Chp1/Cnksr3/Kcnq2/Slc22a5/Slc17a8/Sgk1/Slc22a4/Asic2/Slc13a5/Per1/Edn1/Slc28a3/Ednrb/Slc38a2/Slc…	221
BP	GO:0009144	purine nucleoside triphosphate metabolic process	221	17579	0.0125718	266/28905	0.830827067669173	1.36612187217575	7.47352250701018	2.16478494513491e-15	1.82202732882188e-14	3.03532757520972e-15	Eno1b/Hspa8/Eno1/Gpi1/Ndufs5/Ak4/Ndufa12/Gapdh/Bloc1s6/Atp1a2/Mlst8/Ncor1/Parg/Trem2/Cfh/Atp6v1a/Slc25a25/Mtch2/Gapdhs/Ola1/Adcy10/Aldoc/Bend3/Ogt/Ndufc2/Zbtb7a/Ndufa3/Stoml2/Nme1/Atp1b1/Atp7a/Pfkm/Pkm/Slc25a12/Hdac4/Git1/Ogdh/Map2k1/Gnai3/Sdhd/Hk2/Kat2b/Col6a1/Ndufa11/Ndufb2/Ier3/Eno2/App/Prkaca/Ndufs3/Ampd3/Ctns/Atp6v1b2/Cbfa2t3/Myh3/Bcl2l1/Rhoa/Sdhb/Pgam1/Ndufs2/Ndufa2/Dguok/Slc25a13/Clpx/Nduf…	221
BP	GO:0030323	respiratory tube development	221	17579	0.0125718	251/28905	0.880478087649402	1.44776262150896	8.87625658267077	6.2701022167703e-22	9.4696123199073e-21	1.57754908208461e-21	Hmgb1/Mapk8ip3/Ppp3r1/Dlg5/Hmga1/Pdgfra/Bloc1s6/Cdc42/Heg1/Meg3/Mapk1/Fbxw7/Hopx/Fgfr3/Ptges3/Tgfbr2/Hsd11b1/Ctsh/Nfib/Rxfp1/Ywhaz/Fosl2/Abca3/Rc3h2/Sp3/Atxn1/Fndc3b/Sparc/Sp1/Spry1/Creb1/Tshz3/Foxp1/Ap3b1/Fgfr2/Cic/Phf14/Ncor2/Atp7a/Sox11/Ace/Rbpj/Ccbe1/Map2k1/Rspo2/Cux1/Sox9/Loxl3/Sec24b/Col6a1/Itga3/Tulp3/Shh/Tgfb3/Plod3/Ctnnb1/Clcn2/Man1a2/Elk1/Wnt2/Srf/Lama5/Celsr1/Ctsz/Srsf6/Traf4/Ada/Nkira…	221
BP	GO:0048545	response to steroid hormone	221	17579	0.0125718	255/28905	0.866666666666667	1.42505261960294	8.49353054281798	5.81726416242064e-20	7.38758262198173e-19	1.23070235511453e-19	Hmgb1/Lmo3/Mbp/Kmt2d/Aqp1/Ddx5/Paqr7/Ntrk2/Ncoa2/Arid1a/Atp1a2/Nr3c2/Mapk1/Ncor1/Ptges3/Hnrnpu/Carm1/Bdnf/Padi2/Dnaja1/Rest/Fosl2/Sirt1/Lats1/Maob/Ywhah/Ube3a/Nr3c1/Cnot2/Smarca4/Zbtb7a/Clock/Foxp1/Htr7/Paqr8/Sstr2/Cyp7b1/Stk39/Cnot1/Uba5/Ncor2/Adam9/Uri1/Calr/Park7/Map2k1/Comt/Nr1h3/Ppp5c/Tgfb3/Phb2/Por/Tfap4/Vps54/Cav1/Rhoa/Strn3/Brca1/Med1/Rwdd1/Sgk1/Cry1/Ddit4/Prmt2/Rps6kb1/Per1/Zfp36l1/Akr1c…	221
BP	GO:0045664	regulation of neuron differentiation	220	17579	0.0125149	245/28905	0.897959183673469	1.47650663883507	9.33150479573551	1.67326360144547e-24	3.2578240722119e-23	5.42723102180949e-24	Trpc6/Id4/Mapk8ip3/Spag9/Rnf112/Nrep/Prox1/Pcp4/B2m/Eif4g1/Mef2c/Tcf4/Cxcl12/Cntn4/Fgfr3/Mib1/Bdnf/Rtn4/Rest/Arhgef2/Ltk/Kdm4a/Nf1/Actr3/Mag/Ptbp1/Reln/Mmd/Tcf3/Adra2b/Eif2ak4/Bex1/Rgs6/Dixdc1/Mmd2/Socs2/Bend6/Rac1/Ywhag/Apbb1/Atn1/Bcl11b/Sox11/Cit/Calr/Rock1/Tcf12/Fezf2/Zfhx2/Ngfr/Sox9/Bcl11a/Tiam1/Shh/Brinp2/App/Cav1/Rhoa/Gprc5b/Bmp7/Pten/Dll1/Timp2/Rac3/Med1/Hey2/Nr2e1/Ascl1/Hmg20b/Eif4enif1/I…	220
BP	GO:0072593	reactive oxygen species metabolic process	220	17579	0.0125149	262/28905	0.83969465648855	1.38070277295646	7.7119678963145	2.18549401165181e-16	2.00383450940671e-15	3.33820137949951e-16	Mt3/Prdx6/Adgrb1/Cyb5r4/Acox1/Clcn3/Pink1/Cat/Prdx2/Mfn2/Tgfbr2/Adcy10/Sirt1/Mpv17l/Ogt/Ndufc2/Abcb7/Cycs/Prcp/Slc1a1/Met/Akt1/Hspd1/Nnt/Cryab/Cbs/Atp7a/Itgam/Prkcd/Hdac4/Nrros/Park7/Snca/Sesn1/Gnai3/Ngfr/Itgb2/Pdgfb/Hk2/Col6a1/Naglu/Abcd1/Ier3/Nqo1/G6pdx/Mapk14/Trp53/App/Ndufs3/Vav1/Ctns/Sod2/Rhoa/Tusc2/Birc3/Cybb/Brca1/Cyba/Aatf/Noxo1/Pdk4/Plin5/Ddit4/Egfr/Txnrd1/Vdac1/Grb2/Hif1a/Arg2/Fbln5/Akr…	220
BP	GO:0046434	organophosphate catabolic process	220	17579	0.0125149	246/28905	0.894308943089431	1.47050457932761	9.23291145665124	6.29495021771566e-24	1.14945079681678e-22	1.91487780931404e-23	Eno1b/Eno1/Pla2g4e/Gpi1/Enpp2/Nudt19/Upp2/Prdx6/Pla2g6/Gapdh/Pde1a/Plcb1/Mlst8/Gpd1l/Ncor1/Pla2g4a/Mtch2/Gapdhs/Entpd4/Cnp/Pla2g7/Aldoc/Pla2g4b/Inpp5f/Ogt/Zbtb7a/Synj2/Abhd12/Pfkm/Pde4a/Pkm/Dpyd/Pnpla7/Prkcd/Gda/Hdac4/Git1/Ogdh/Nudt3/Hk2/Kat2b/Col6a1/Abcd1/Gmpr2/Ier3/Eno2/App/Prkaca/Ampd3/Smpd4/Cbfa2t3/Abhd16a/Pgam1/Pten/Plcg1/Cant1/Ada/Mlx/Pld2/Smpd2/Smpdl3a/Nudt4/Hkdc1/Ddit4/Hint1/Pfkl/Ppp2ca/P…	220
BP	GO:0045930	negative regulation of mitotic cell cycle	220	17579	0.0125149	244/28905	0.901639344262295	1.4825578955516	9.43053753996279	4.29416299155127e-25	8.89662486454726e-24	1.48209471671962e-24	Tom1l2/Btg3/Gigyf2/Tpr/Ccnd1/Atm/Fgfr3/Fancd2/Cdc73/Zfp207/Rint1/Acvr1/Taok1/Trim39/Trrap/Brcc3/Abl1/Fgfr2/Tom1l1/Nabp1/Cacnb4/Tpra1/Brsk1/Rgcc/Dtl/Dlg1/Zfyve19/Angel2/Babam1/Scrib/Cdkn1b/Ier3/Aven/Brinp2/Trp53/Cdc20/Ik/Ctnnb1/Bmp7/Pten/Chfr/Brca1/Timp2/Fbxo5/Zwint/Egfr/Mdm2/Prmt2/Fzr1/Ccng1/Rad50/Hus1/Btg2/Zfp36l1/Xrcc3/Rad17/Pinx1/Trim35/Rb1/Rad21/Mtbp/Rpl24/Prkdc/Donson/Cdkn1a/Fhl1/Pkmyt1/Msh2…	220
BP	GO:0006402	mRNA catabolic process	219	17579	0.012458	252/28905	0.869047619047619	1.42896759932712	8.52074345431757	4.03083115319545e-20	5.15946387609017e-19	8.59518555439071e-20	Hnrnpc/Noct/Fus/Npm1/Rc3h1/Eif3e/Pum2/Ddx5/Gigyf2/Csde1/Larp4b/Exosc9/Prr5l/Elavl4/Atm/Cnot7/Hnrnpu/Rc3h2/Rnps1/Ptbp1/Smg1/Pnrc2/Etf1/Paip1/Cnot2/Pan3/Ssb/Celf1/Syncrip/Taf15/Caprin1/Cnot3/Cpeb3/Tbrg4/Cnot1/Srsf1/Cnot8/Pabpc1/Zc3h14/Rock1/Angel2/Dhx36/Tardbp/Larp1/E2f1/Smg5/Snd1/Fxr1/Smg9/Pias4/Pan2/Ttc5/Khsrp/Hnrnpa0/Carhsp1/Mettl16/Dazl/Brf1/Mapkapk2/Exosc10/Fxr2/Traf3ip2/Hbs1l/Supv3l1/Cnot6/Bt…	219
BP	GO:1901293	nucleoside phosphate biosynthetic process	219	17579	0.012458	269/28905	0.814126394052045	1.33866109676741	6.95221272650579	2.17182945586105e-13	1.49030845039128e-12	2.48271486573455e-13	Eno1b/Eno1/Ndufs5/Adcy7/Ak4/Ndufa12/Nos1/Mapk1/Trem2/Acsl6/Ctps2/Acsl4/Adcy10/Rrm2b/Ndufc2/Ndufa3/Stoml2/Nme1/Dip2a/Dctd/Nadk/Slc25a12/Nampt/Dlat/Snca/Pnp2/Acacb/Map2k1/Sdhd/Gmpr/Coasy/Gmpr2/Ndufa11/Ndufb2/Uck1/Gcdh/G6pdx/Prpsap2/Ndufs3/Adcy9/Ampd3/Pdk1/Aprt/Acly/Bcl2l1/Sdhb/Pdhx/Ndufs2/Cad/Ndufa2/Dguok/Slc25a13/Ndufa1/Ada/Adora2b/Shmt1/Pank3/Pdk4/Ndufs7/Vdac1/Adcy1/Cox11/Cmpk2/Rrm2/Adcy3/Nme2/Gu…	219
BP	GO:0016054	organic acid catabolic process	218	17579	0.0124012	241/28905	0.904564315352697	1.48736740060696	9.4652999011076	2.37669420634091e-25	5.0870699833734e-24	8.47458408186391e-25	Dbi/Nudt19/Idnk/Lonp2/Nos1/Phyh/Acox1/Abhd1/Eci2/Hexb/Bckdhb/Qdpr/Atp2b4/Decr2/Nagk/Acad11/Ddah1/Abcd3/Acadsb/Thnsl2/Akt1/Cbs/Adhfe1/Acadl/Oaz1/Echdc1/Amt/Blmh/Acacb/Dbt/Abcd1/Ppard/Abhd3/Lipe/Prodh/Crot/Gcdh/Etfb/Ldha/Gcat/Acat2/Hmgcll1/Cyp4f15/Acsf3/Pipox/Acadvl/Shmt1/Plin5/Aig1/Ddo/Pex7/Tysnd1/Aldh1l2/Pex13/Arg2/Acot2/Acot4/Abcd4/Auh/Mccc2/Glud1/Hacl1/Cryl1/Slc25a17/Ehhadh/Csad/Eci1/Hsd17b4/Gl…	218
BP	GO:0046395	carboxylic acid catabolic process	218	17579	0.0124012	241/28905	0.904564315352697	1.48736740060696	9.4652999011076	2.37669420634091e-25	5.0870699833734e-24	8.47458408186391e-25	Dbi/Nudt19/Idnk/Lonp2/Nos1/Phyh/Acox1/Abhd1/Eci2/Hexb/Bckdhb/Qdpr/Atp2b4/Decr2/Nagk/Acad11/Ddah1/Abcd3/Acadsb/Thnsl2/Akt1/Cbs/Adhfe1/Acadl/Oaz1/Echdc1/Amt/Blmh/Acacb/Dbt/Abcd1/Ppard/Abhd3/Lipe/Prodh/Crot/Gcdh/Etfb/Ldha/Gcat/Acat2/Hmgcll1/Cyp4f15/Acsf3/Pipox/Acadvl/Shmt1/Plin5/Aig1/Ddo/Pex7/Tysnd1/Aldh1l2/Pex13/Arg2/Acot2/Acot4/Abcd4/Auh/Mccc2/Glud1/Hacl1/Cryl1/Slc25a17/Ehhadh/Csad/Eci1/Hsd17b4/Gl…	218
BP	GO:0030324	lung development	218	17579	0.0124012	248/28905	0.879032258064516	1.44538525623499	8.77574698612259	1.92867935662035e-21	2.77044074693199e-20	4.61529586391257e-21	Hmgb1/Mapk8ip3/Ppp3r1/Dlg5/Hmga1/Pdgfra/Bloc1s6/Cdc42/Heg1/Meg3/Mapk1/Fbxw7/Hopx/Fgfr3/Ptges3/Tgfbr2/Hsd11b1/Ctsh/Nfib/Rxfp1/Ywhaz/Fosl2/Abca3/Rc3h2/Sp3/Atxn1/Fndc3b/Sparc/Sp1/Spry1/Creb1/Tshz3/Foxp1/Ap3b1/Fgfr2/Cic/Phf14/Ncor2/Atp7a/Sox11/Ace/Rbpj/Ccbe1/Map2k1/Rspo2/Cux1/Sox9/Loxl3/Sec24b/Col6a1/Itga3/Shh/Tgfb3/Plod3/Ctnnb1/Clcn2/Man1a2/Elk1/Wnt2/Srf/Lama5/Celsr1/Ctsz/Srsf6/Ada/Nkiras2/Tbx5/Rcn3…	218
BP	GO:0009199	ribonucleoside triphosphate metabolic process	218	17579	0.0124012	264/28905	0.825757575757576	1.3577861497965	7.27560609573309	1.27786026323654e-14	9.95191414645901e-14	1.65789606758526e-14	Eno1b/Hspa8/Eno1/Gpi1/Ndufs5/Ak4/Ndufa12/Gapdh/Bloc1s6/Atp1a2/Mlst8/Ncor1/Parg/Trem2/Cfh/Atp6v1a/Slc25a25/Mtch2/Gapdhs/Entpd4/Ola1/Ctps2/Adcy10/Aldoc/Bend3/Ogt/Ndufc2/Zbtb7a/Ndufa3/Stoml2/Nme1/Atp1b1/Atp7a/Pfkm/Pkm/Slc25a12/Hdac4/Git1/Ogdh/Map2k1/Gnai3/Sdhd/Hk2/Kat2b/Col6a1/Ndufa11/Ndufb2/Uck1/Ier3/Eno2/App/Prkaca/Ndufs3/Ampd3/Ctns/Atp6v1b2/Cbfa2t3/Myh3/Bcl2l1/Rhoa/Sdhb/Pgam1/Ndufs2/Cad/Ndufa2/Sl…	218
BP	GO:0009165	nucleotide biosynthetic process	218	17579	0.0124012	267/28905	0.816479400749064	1.34253012564149	7.0052048691269	1.37063464735704e-13	9.58850904817741e-13	1.59735616797249e-13	Eno1b/Eno1/Ndufs5/Adcy7/Ndufa12/Nos1/Mapk1/Trem2/Acsl6/Ctps2/Acsl4/Adcy10/Rrm2b/Ndufc2/Ndufa3/Stoml2/Nme1/Dip2a/Dctd/Nadk/Slc25a12/Nampt/Dlat/Snca/Pnp2/Acacb/Map2k1/Sdhd/Gmpr/Coasy/Gmpr2/Ndufa11/Ndufb2/Uck1/Gcdh/G6pdx/Prpsap2/Ndufs3/Adcy9/Ampd3/Pdk1/Aprt/Acly/Bcl2l1/Sdhb/Pdhx/Ndufs2/Cad/Ndufa2/Dguok/Slc25a13/Ndufa1/Ada/Adora2b/Shmt1/Pank3/Pdk4/Ndufs7/Vdac1/Adcy1/Cox11/Cmpk2/Rrm2/Adcy3/Nme2/Gucy2e…	218
BP	GO:0007160	cell-matrix adhesion	218	17579	0.0124012	238/28905	0.915966386554622	1.50611572918604	9.76753483216571	2.90646400537835e-27	7.54513386777737e-26	1.25694892306153e-26	Enpp2/Tsc1/Sdc4/Gpm6b/Lrp1/Plekha2/Sema3e/Sirpa/Emp2/Eda/Ilk/Phldb2/Nrp1/Clasp1/Ccl28/Acer2/Ddr1/Frem1/Dmtn/Limch1/Nf1/Fn1/Itgb8/Pip5k1a/Myoc/Mink1/Clasp2/Slk/Itgb4/Map4k4/Abl1/Camsap3/Acvrl1/Cttn/Fmn1/Rac1/Postn/Itgam/Dlc1/Pxn/Adam9/Skap1/Rock1/Apod/Rasa1/Ptpra/Itgb2/Poldip2/Itgb7/Itga3/Jup/Tiam1/Epdr1/Bcam/Dusp3/Col5a3/Coro1c/Nid1/Ctnnb1/Rhoa/Pten/Csf1/Srf/Cd34/Myh9/Vtn/Lims1/Wdpcp/Itgb3/Actn1/…	218
BP	GO:0097191	extrinsic apoptotic signaling pathway	218	17579	0.0124012	243/28905	0.897119341563786	1.47512569360608	9.26608300528299	3.68277205680937e-24	6.96065455415666e-23	1.15958012130378e-23	Cyld/Il33/Birc6/Faim2/Mal/Sgk3/Bok/Rffl/Trps1/Dapk1/Nrp1/Zmynd11/Prdx2/Gabarap/Fgfr3/Eya3/Skil/Nf1/Acvr1/Phip/Krt18/Tgfbr1/Rb1cc1/Fgfr2/Ddx3x/Tcf7l2/Dab2ip/Cttn/Itm2c/Scg2/Bmpr1b/Madd/Ptprc/Gclm/Park7/Mllt11/Raf1/Acvr1b/Spi1/Mknk2/Bid/Zfp110/Wwox/App/Hmox1/Ppp2r1a/Cav1/Bcl2l1/G0s2/Hyal2/Pea15a/Nol3/Tmbim1/Brca1/Stk4/Stk3/Psme3/Mknk1/Tnfaip3/Kitl/Rps6kb1/Rock2/Sgpp1/Siva1/Ripk1/Fgf10/Tnfrsf10b/Bcl…	218
CC	GO:0000228	nuclear chromosome	217	17608	0.0123239	286/28618	0.758741258741259	1.23316999901507	5.01176245008876	1.64458718830794e-07	5.51960163629532e-07	1.09961104074803e-07	Gon4l/Pcna/Mms22l/Exosc9/Srcap/Sycp1/Mlh3/Ino80d/Brd8/Morf4l1/Hnrnpu/Orc3/Hcfc1/Carm1/Add3/Ttn/Zmiz2/Setd5/H3f3a/Srsf2/Syn1/Smc1a/Trrap/Smc4/Msh4/Smarca4/Orc4/Ep400/Nfrkb/Clock/Atrx/Smc2/Mcrs1/Kifap3/Smarca5/Chd1/Ruvbl1/Actl6a/Hdac2/Smarcad1/Gins2/Csnk2a1/Tardbp/Tfpt/Cdc45/Mcm7/Chmp1a/Rpa1/E2f1/Smarcb1/Baz1b/Brd4/Syce2/Bcas2/Lrwd1/Pola1/Ik/Pole/Rpa3/Anp32e/Actr8/Brca1/Uchl5/Psmc3ip/Actr6/Sycp3/He…	217
BP	GO:0031345	negative regulation of cell projection organization	216	17579	0.0122874	226/28905	0.955752212389381	1.57153522379629	10.746152452412	1.02346636476851e-34	5.168505142081e-33	8.61024746018248e-34	Trpc6/Ppp3ca/Epha4/Mt3/Arhgap44/Mbp/Ngef/Tsc1/Flna/Diaph2/Gfap/Lrp1/Sema3e/Trak2/Nrxn1/B2m/Ptprs/Katna1/Pafah1b1/Map2/Nrp1/Tbc1d30/Trpv4/Ccp110/Zfp365/Tsku/Carm1/Rtn4/Ptprf/Actr3/Mag/Pfn2/Cd38/Ywhah/Ube3a/Dip2b/Inpp5f/Map4/Gak/Epha7/Map4k4/Dennd5a/Cdkl3/Sema3b/Gdi1/Sema6b/Itm2c/Cers2/Sema4d/Akt1/Thoc2/Inppl1/Fgf13/Gdi2/Hdac2/Sema4a/Cit/Sema5a/Prkcd/Dync1i2/Snapin/Apoe/Diaph1/Ngfr/Wnt3/Cdh1/Rtca/S…	216
BP	GO:0060047	heart contraction	216	17579	0.0122874	240/28905	0.9	1.47986233574151	9.3000244456726	2.11052417953831e-24	4.06024651682608e-23	6.76399196637747e-24	Scn2b/Kcne2/Nos1/Atp1a3/Flna/Calm2/Cacna1g/Cdc42/Atp1a2/Gpd1l/Scn3b/Cacna2d1/Hopx/Ehd3/Sptbn4/Pde4d/Slc4a3/Ttn/Adcy10/Sirt1/Atp2b4/Tpm1/Rgs4/Ank2/Cacna1h/Cacna1b/Atp2a2/Mef2a/Glrx3/Cacna1d/Atp1b1/Slc1a1/Met/Fgf13/Srsf1/Chrm2/Myl1/Ace/Casq2/Kcnip2/Dlg1/Hdac4/Scn1a/Tnni1/Chrm3/Gsn/Gjc1/Th/Calm1/Jup/Kcnh6/Sri/Cav1/Tcap/Stc1/Ada/Tbx5/Map2k3/Calm3/Hey2/Mdm2/Smtn/Srebf1/Map2k6/Fkbp1b/Chga/Ryr2/Edn1/Thr…	216
BP	GO:0006836	neurotransmitter transport	216	17579	0.0122874	229/28905	0.943231441048035	1.55094742610464	10.4281289419394	4.44233239688703e-32	1.76167095788207e-30	2.93477949113041e-31	Nos1/Gfap/Prkcb/Gpm6b/Lin7c/Syt2/Vamp2/Ntrk2/Nrxn1/Atp1a2/Mef2c/Snap25/Stxbp1/Ppfia3/Ppfia2/Slc1a2/Ppp1r9a/Pclo/Grik5/Rims3/Nat8l/Git2/Syt7/Mctp1/Erc1/Syt9/Erc2/Nf1/Pfn2/Rims1/Syn1/Cplx1/Rap1a/Cacna1b/Slc6a17/Atp2a2/Slc6a7/Doc2a/Slc17a7/Kcnc4/Rph3a/Cadps2/Cacnb4/Ptprn2/Brsk1/Asic1/Camk2a/Rap1b/Prrt2/Cacna1a/Rab5a/Stx1b/Rims4/Git1/Sv2b/Park7/Snca/Snapin/Braf/Pnkd/Prkcg/Ncs1/Th/Flot1/Scrib/Rab3b/Li…	216
BP	GO:0002064	epithelial cell development	216	17579	0.0122874	243/28905	0.888888888888889	1.46159243036198	9.00215212922291	1.07154882372291e-22	1.73596280615161e-21	2.89195210834597e-22	Myadm/Psap/Flna/Plec/Slc4a5/Rfx3/Prox1/Heg1/Ptprs/Plcb1/Il6st/Ppp1r16b/Fgfr3/Pde4d/Rilpl2/Pard3/Abi2/Fosl2/Frzb/Rapgef3/Rap1a/Jmjd1c/Gak/Smarca4/Tbc1d20/Clock/Rdx/Fgfr2/Atrx/Rac1/Met/Bcl11b/Atf4/Add1/Rock1/Clic4/Cldn1/Cdh1/Ccm2/Pdgfb/Sox9/Smo/Scrib/Plod3/Hapln2/Klf5/Abcb1b/Bmp5/Dll1/Stc1/E2f4/Notch4/Adamtsl4/Vezf1/Map7/Frs2/Rock2/Hif1a/Marveld2/Vcl/Akap11/Ednrb/Krt2/Vegfa/Epas1/Sox8/Cdh2/Hsd17b4/…	216
BP	GO:0032409	regulation of transporter activity	216	17579	0.0122874	236/28905	0.915254237288136	1.5049447482117	9.70356607468885	6.65562920134149e-27	1.62347121348949e-25	2.70455160793341e-26	Trpc6/Scn2b/Shank1/Kcne2/Calm2/Nrxn1/Ctss/Asph/Nr3c2/Plcb1/Dapk1/Mef2c/Stim2/Gpd1l/Scn3b/Ank3/Trem2/Ehd3/Ndufa4/Wnk2/Grm5/Cbarp/Homer1/Fkbp1a/Ywhah/Reln/Nlgn2/Ank2/Ywhae/Ahcyl1/Cacna1d/Atp1b1/1810037I17Rik/Cacnb4/Stk39/Atp7a/Fgf13/Hecw1/Casq2/Prkcd/Dlg1/Park7/Snca/Sco1/Chrm3/Calm1/Taco1/Sri/Cacnb3/Gstm7/Phb2/App/Syngr3/Cav1/Abcb1b/Fgf11/Crbn/Chp1/Cnksr3/Prrt1/Stac2/Cacnb1/Vmp1/Cacng2/Calm3/Gopc/J…	216
CC	GO:0030016	myofibril	216	17608	0.0122672	232/28618	0.931034482758621	1.51319541274342	9.92540109388281	9.55731121567667e-29	1.78094051726119e-27	3.54797680111261e-28	Ppp3ca/Nos1/Flna/Plec/Myl12b/Sdc4/Synpo2/Tnnt1/Calm2/Arf1/Ppp1r12b/Sptan1/Ilk/Mef2c/Anxa5/Scn3b/Ank3/Cab39/Cmya5/Dnajb6/Synpo/Ppp3cb/Sptbn1/Sphkap/Pde4d/Ank1/Pdlim2/Ttn/Twf2/Atp2b4/Homer1/Pdlim5/Fkbp1a/Ggps1/Tpm1/Synm/Nebl/Ank2/Syne1/Dst/Rpl7/Glrx3/Mtm1/Csrp1/Cacna1d/Cryab/Dnajb4/Syne2/Capn3/Myl1/Casq2/Mybpc1/Hdac4/Ppp2r5a/Lrrc27/Scn1a/Sco1/Tnni1/Kat2b/Col6a1/Calm1/Jup/Fxr1/Prkd1/Stk11/Sri/Hspb1/…	216
BP	GO:0043270	positive regulation of monoatomic ion transport	215	17579	0.0122305	241/28905	0.892116182572614	1.46689904188301	9.06777812684788	4.41619994496574e-23	7.33838469004075e-22	1.2225064385604e-22	Trpc6/Ppp3ca/Dbi/Plp1/Ppp3r1/Nos1/Flna/Calm2/Cntn1/Arf1/Ctss/Asph/Atp2b2/Plcb1/Cxcl12/Atp2b1/Stim2/Gpd1l/Scn3b/Wfs1/Ank3/Trem2/Ehd3/Akt3/Ndufa4/Ppp3cb/Wnk2/Wnk1/Homer1/Reln/Rapgef3/Ank2/Ahcyl1/Abl1/Cacna1d/Atp1b1/Stk39/Akt1/Akap5/Kcnc2/Atp7a/Fgf13/Mllt6/Camk2a/Capn3/Kcnip2/Dlg1/Snca/Npsr1/Pdgfb/Calm1/Sri/Gstm7/G6pdx/P2rx5/Cav1/Abcb1b/Chp1/Stc1/Cnksr3/Plcg1/Stac2/Vmp1/Trpv2/Calm3/Sgk1/Kcnmb1/Ryr2/…	215
CC	GO:0030427	site of polarized growth	215	17608	0.0122104	219/28618	0.981735159817352	1.59559841002118	11.1891596445159	5.84014004420767e-40	3.66538915888279e-38	7.3021617379816e-39	Eno1b/Eno1/Epha4/Tsc1/Myh10/Nefl/Gria2/Flna/Olfm1/Dclk1/Pcdh9/Lrp1/Calm2/Ctnnd1/Rapgef4/Trak2/Ntrk2/Nrxn1/Nrsn1/Gpm6a/Pink1/Katna1/Snap25/Pafah1b1/Map2/Nrp1/Trpv4/Elavl4/Unc5c/Ppp1r9a/Pclo/Copa/Cyfip1/Lamp5/Pard3/Slc2a13/Ptprf/Adgrl1/Cbarp/Erc2/Adcy10/Twf2/Sirt1/Tnk2/Myo9a/Rapgef3/Cbl/Kif5c/Marcks/Clasp2/Ptbp2/Ywhae/Tshz3/Abl1/Fscn1/Zfp804a/Csnk1e/Hsp90aa1/Clu/Otx2/Cttn/Dlg3/Apbb1/Limk1/Ppp1r2/Nc…	215
BP	GO:0034599	cellular response to oxidative stress	214	17579	0.0121736	238/28905	0.899159663865546	1.4784805781918	9.23420365045653	4.66570188878512e-24	8.66640718652501e-23	1.44374259897979e-23	Trpc6/Mt3/Tsc1/Psap/Nfe2l1/Aqp1/Tbc1d24/Pdgfra/Sirpa/Ppia/Arnt/Dapk1/Pink1/Prr5l/Mapk1/Nr4a2/Cat/Prdx2/Atm/Rps3/Fancd2/Atp13a2/Sirt1/Trp53inp1/Atp2a2/Foxp1/Abl1/Fut8/Gpr37/Slc1a1/Met/Oxr1/Akt1/Atp7a/Atf4/Cst3/Mapk9/Hdac2/Slc11a2/Prkcd/Park7/Snca/Ngfr/Fer/Naglu/Abcd1/Tmem161a/Axl/Prkd1/Prkra/Nqo1/G6pdx/Hspb1/Trp53/Trap1/Sod2/Mgst1/Endog/Pex12/Rwdd1/Tnfaip3/Egfr/Pex13/Pnpt1/Ngb/Hif1a/Fbln5/Fos/Edn1…	214
BP	GO:0006470	protein dephosphorylation	214	17579	0.0121736	230/28905	0.930434782608696	1.52990598960716	10.0519151010586	2.42299456495257e-29	7.64011554529436e-28	1.27277198456816e-28	Ppp3ca/Ublcp1/Tsc1/Ppp3r1/Ptprd/Calm2/Camta1/Ppia/Pdp1/Ambra1/Ptprs/Ptpn4/Pink1/Ctdspl2/Dusp12/Ppp1r16b/Cmya5/Ppp1cb/Eya3/Ppp3cb/Hsp90b1/Fbxw11/Ptprf/Ptbp1/Phlpp2/Cdc14b/Pptc7/Nsmf/Ywhab/Ptp4a1/Ywhae/Ensa/Ppp1r1b/Ptprn/Magi2/Mtm1/Cnep1r1/Ppp2r3a/Ptprn2/Arpp19/Acp1/Ppp1r2/Ptpn5/Dlc1/Akap1/Prkcd/Rock1/Mgat5/Ptprr/Ptprc/Ppm1e/Ptpn2/Ppp2r5a/Ppp6c/Ptpra/Cd300a/Ppp4r4/Ptp4a2/Gna12/Calm1/Vrk3/Ppp2r5d/St…	214
BP	GO:0055001	muscle cell development	213	17579	0.0121167	242/28905	0.880165289256198	1.44724828977475	8.70428952829402	3.85143182533301e-21	5.4357326023914e-20	9.05542348268369e-21	Ppp3ca/Myh10/Plec/Tnnt1/Pdgfra/Prox1/Mef2c/Mfn2/Ppp3cb/Hnrnpu/Pbrm1/Ttn/Sirt1/Homer1/Pdlim5/Tpm1/Nebl/Nr3c1/Rgs4/Ank2/Cntnap1/Atp2a2/Mef2a/Foxp1/Flnc/Sorbs2/Csrp1/Met/Cacnb4/Cacna2d2/Maml1/Capn3/Hdac2/Casq2/Mybpc1/Hdac4/Prickle1/Lrrc27/Cav2/Col6a1/Naglu/Smo/Prkd1/Flii/G6pdx/Wdr1/Tcap/Fhl2/Hdac5/Eng/Xk/Srf/Pmp22/Tbx5/Trip10/Hey2/Csrp2/Actn1/Asb2/Yy1/Edn1/Ptcd2/Ldb3/Bin3/Hes1/Gsk3b/Cxadr/Rcan1/Krt8…	213
BP	GO:1902115	regulation of organelle assembly	213	17579	0.0121167	231/28905	0.922077922077922	1.51616487500212	9.81268992656423	1.02241356457823e-27	2.74227439063638e-26	4.56837334161839e-27	Cyld/Npm1/Crocc/Sdcbp/Sdc4/Ptprd/Nrxn1/Cript/Ptprs/Tpr/Pink1/Tbc1d30/Ubap2l/Mfn2/Ccp110/Odf2/Trappc12/Hnrnpu/Cep295/Arhgef2/Cbln1/Ccdc88a/Map4/Cnot2/Pan3/Senp6/Syne1/Lrfn1/Rdx/Caprin1/Fscn1/Mtm1/G3bp2/Cnot1/Akt1/Ttbk2/Arhgap35/Syne2/Kat2a/Arhgef9/Ehmt2/Sipa1l1/Gdi2/Il1rap/Fuz/Mapk9/Rab11fip3/Gsn/Kat2b/Chmp1a/Ift46/Tmem39a/Dzip1/Ralb/Chmp2b/Chmp2a/Arpc2/Pip4k2a/Rhoa/Sptbn2/Dynll1/Zmynd10/Pip4k2c/T…	213
BP	GO:0034764	positive regulation of transmembrane transport	213	17579	0.0121167	243/28905	0.876543209876543	1.44129253549585	8.60625581513279	1.2406569899405e-20	1.69190016518468e-19	2.81854785855904e-20	Trpc6/Ppp3ca/Dbi/Plp1/Ppp3r1/Nos1/Flna/Calm2/Arf1/Ctss/Ocln/Asph/Plcb1/Car2/Stim2/Trem2/Mfn2/Ehd3/Slc1a2/Ndufa4/Ppp3cb/Wnk2/Acsl6/Wnk1/Arl6ip1/Reln/Rapgef3/Rap1a/Arhgef11/Ank2/Mef2a/Abl1/Cacna1d/Atp1b1/Slc38a1/Met/Akt1/Azin1/Akap5/Kcnc2/Atp7a/Fgf13/Capn3/C2cd5/Kcnip2/Prkcd/Rasa1/Snca/Capn10/Braf/Npsr1/Calm1/Sri/Gstm7/G6pdx/Mapk14/P2rx5/Cav1/Abcb1b/Repin1/Clip3/Chp1/Cnksr3/Plcg1/Stac2/Vmp1/Calm3/S…	213
BP	GO:0061138	morphogenesis of a branching epithelium	213	17579	0.0121167	229/28905	0.930131004366812	1.52940648963096	10.020410069985	3.72492111860511e-29	1.15759087070497e-27	1.928438413124e-28	Ppp3r1/Dlg5/Sema3e/Pdgfra/Prox1/Ilk/Cxcl12/Slc12a2/Nrp1/Sulf1/Ddr1/Tmed2/Tgfbr2/Ctsh/Acvr1/Spry1/Abl1/Fgfr2/Met/Pxn/Plxnd1/Sema5a/Dlg1/Lgr4/Lef1/Clic4/Rspo2/Cdh1/Pdgfb/Sox9/Smo/Shh/Phb2/Pgf/Ctnnb1/Bmp7/Eng/Wnt2/Csf1/Notch4/Srf/Lama5/Celsr1/Ctsz/Etv4/Med1/Stk4/Wnt9b/Ntn4/Frs2/Gna13/Grb2/Edn1/Ptch1/Fgf10/Nkx3-1/Spry2/Angpt1/Snai2/Vegfa/Sox8/Smad4/Lrp5/Maged1/Rdh10/Eya1/Vangl2/Notch1/Bmp2/Gzf1/Src/W…	213
BP	GO:1901617	organic hydroxy compound biosynthetic process	213	17579	0.0121167	247/28905	0.862348178137652	1.41795176569025	8.21844173339917	1.01305762734523e-18	1.14083702145637e-17	1.90052806303717e-18	Sc5d/Kl/Zeb2/Prox1/Itpka/Nr4a2/Acer2/Qdpr/Idi1/Dhdds/Msmo1/Vps35/Dkkl1/Itpkb/Rest/Sirt1/Pcbd2/Cyp51/Creb1/Cacna1h/Insig1/Dgkq/H6pd/Cyp7b1/Alox8/Abcd3/Gpr37/Ppip5k1/Ppip5k2/Atp7a/Park7/Snca/Apoe/Th/Ddt/Sec14l2/Insig2/Itpkc/G6pdx/Lpcat3/Lbr/Ldha/Por/Ctns/Mvd/Tph2/Clcn2/Plcd1/Bmp5/Myh9/Plcg1/Cyb5r3/Pnpo/Isyna1/Gipc1/Pcbd1/Plek/Srebf1/Sptlc2/Akr1c18/Ippk/Sptlc1/Hmgcr/Dhfr/Sqle/Cyp2d22/Srebf2/Snai2/So…	213
BP	GO:0009205	purine ribonucleoside triphosphate metabolic process	213	17579	0.0121167	257/28905	0.828793774319066	1.36277854523537	7.27777762256867	1.17586120651559e-14	9.19077005914965e-14	1.53109656242022e-14	Eno1b/Hspa8/Eno1/Gpi1/Ndufs5/Ak4/Ndufa12/Gapdh/Bloc1s6/Atp1a2/Mlst8/Ncor1/Parg/Trem2/Cfh/Atp6v1a/Slc25a25/Mtch2/Gapdhs/Ola1/Adcy10/Aldoc/Bend3/Ogt/Ndufc2/Zbtb7a/Ndufa3/Stoml2/Nme1/Atp1b1/Atp7a/Pfkm/Pkm/Slc25a12/Hdac4/Git1/Ogdh/Map2k1/Gnai3/Sdhd/Hk2/Kat2b/Col6a1/Ndufa11/Ndufb2/Ier3/Eno2/App/Prkaca/Ndufs3/Ampd3/Ctns/Atp6v1b2/Cbfa2t3/Myh3/Bcl2l1/Rhoa/Sdhb/Pgam1/Ndufs2/Ndufa2/Slc25a13/Clpx/Ndufa1/Mlx…	213
MF	GO:0051015	actin filament binding	210	17358	0.0120982	219/28396	0.958904109589041	1.56867387348142	10.5940871454631	4.92501446264964e-34	2.7644320309916e-32	6.69441325129036e-33	Capza1/Gas7/Myh10/Myo5b/Flna/Plec/Myo7a/Capza2/Bloc1s6/Myo6/Myo18a/Clmn/Sptan1/Ablim1/Ermn/Gas2l2/Trpv4/Sptbn4/Pls3/Eps8l1/Ppp1r9a/Sptbn1/Actr2/Dstn/Iqgap2/Add3/Fgd4/Dmtn/Ttn/Twf2/Actr3/Add2/Myo9a/Tpm1/Nebl/Marcks/Clasp2/Ctnnal1/Syne1/Flnc/Abl1/Tln2/Fscn1/Camsap3/Triobp/Coro2a/Fmnl1/Cttn/Sipa1l1/Antxr1/Add1/Gsn/Scin/Hip1r/Aif1l/Flii/Tpm4/Coro1c/Cnn2/Wdr1/Kptn/Arpc2/Myh3/Coro1b/Sptbn2/Myh9/Pick1/M…	210
BP	GO:0032259	methylation	212	17579	0.0120598	245/28905	0.86530612244898	1.42281548833197	8.28006251230157	5.01697127945363e-19	5.7968062020891e-18	9.65693841964753e-19	Prdm16/Trmt112/Kmt2d/Prmt6/Meg3/Carnmt1/Rab6a/Dnmt3a/Carm1/Prdm5/Trmt1/Mecp2/Bend3/Setd5/Setd1a/Icmt/Baz2a/Etf1/Hemk1/Nsun6/Rsl1/Bmi1/Kmt2a/Wdr4/Trmt2b/Smarca5/Akt1/Rnmt/Ehmt2/Inmt/Comt/Nsun5/Rab3b/As3mt/Dnmt1/Emg1/Ctcf/Kmt2b/Mettl1/Wtap/Gtpbp3/Tex15/Mettl16/Setdb1/Mrm1/Dalrd3/Trmt11/Snrpd3/Prmt2/Btg2/Ppm1d/Mettl2/Ftsj3/Tpmt/Nsun2/Dimt1/Comtd1/Zc3h13/Mettl3/Prmt5/Cmtr1/Ndufaf7/Thumpd2/Hells/Hsd17…	212
BP	GO:0043122	regulation of canonical NF-kappaB signal transduction	212	17579	0.0120598	235/28905	0.902127659574468	1.48336082826099	9.26892387790981	2.63276633401688e-24	5.02011846108706e-23	8.36304909082214e-24	Cx3cr1/Gapdh/Prkcb/Irgm2/Eda/Ilk/Pink1/Zmynd11/Traf3/Azi2/Trem2/Prkce/Otud7b/Trim12a/Fbxw11/Sirt1/Zfand6/Trim30d/Trim39/Ankrd17/Nfat5/Abl1/Dab2ip/Trim59/Mid2/Capn3/Dhx15/Dhx36/S100a4/Flot1/Prkd1/Irf3/Brd4/Traf6/Hspb1/Cav1/Rhoa/Gprc5b/Sqstm1/Traf4/Nkiras2/Rnf31/Traf3ip2/Tnfaip3/Lims1/Per1/Nfkbia/Ppm1a/Edn1/Ripk1/Ednrb/Mtdh/Angpt1/Rbx1/Sharpin/Tfrc/Riok3/Rela/Trim8/Chuk/Jmjd8/Casp1/Casp8/Parp1/Abl2…	212
BP	GO:0051651	maintenance of location in cell	212	17579	0.0120598	247/28905	0.8582995951417	1.4112947151471	8.08754006843123	4.05273675082522e-18	4.34442626158113e-17	7.23740891349254e-18	Dbi/Flna/Tmsb4x/Calm2/Asph/Plcb1/Pink1/Pafah1b1/Ank3/Hexb/Prkce/Grik5/Hnrnpu/Pde4d/Fth1/Tmed2/Plch2/Plch1/Twf2/Sirt1/Tmsb15b1/Fkbp1a/Ghitm/Ccdc88a/Ank2/Tmsb10/Insig1/Syne1/Vps13c/Abl1/Slc17a7/Akt1/Hspa5/Capn3/Sorl1/Casq2/Ptprc/Park7/Snca/Apoe/Gsn/Npsr1/Diaph1/Scin/Gm2a/Hk2/Calm1/Naglu/Prkd1/Kdelr1/Sri/Insig2/Dzip1/Gstm7/Tbccd1/Mcoln1/Letm1/Atp7b/Cav1/Plcd1/Nol3/Plcg1/Cyba/Pfn1/Calm3/Srgn/Jsrp1/Vp…	212
BP	GO:0051348	negative regulation of transferase activity	212	17579	0.0120598	233/28905	0.909871244635193	1.49609353923319	9.47218815705677	1.53220563392285e-25	3.3802652620059e-24	5.63120662296775e-25	Rps7/Dbndd2/Npm1/Plec/Cep85/Rpl5/Ppia/Heg1/Rpl23/Hnrnpu/Dnaja1/Pkia/Sirt1/Nf1/Lats1/Ggnbp2/Adarb1/Cbl/Spry1/Eif4a2/Srcin1/Lats2/Abl1/Prkar2a/Dab2ip/Mcrs1/Akt1/Limk1/Wwtr1/Cers1/Prkcd/Ptprc/Ppm1e/Park7/Ptpn2/Ppp2r5a/Cd300a/Apoe/Pparg/Kat2b/Chordc1/Pnkp/Prkar2b/Cdkn1b/Dusp3/Coro1c/Hspb1/Pkn1/Tfap4/Inpp5k/Vps25/Tinf2/Cav1/Stk38/Hyal2/Nprl2/Pten/Tsg101/Gadd45b/Ptk6/Sfrp5/Fbxo5/Tnfaip3/Cox11/Prkch/Tri…	212
BP	GO:0000819	sister chromatid segregation	212	17579	0.0120598	222/28905	0.954954954954955	1.57022430018619	10.6254590127443	6.35611230101549e-34	2.95582085710533e-32	4.92412183562199e-33	Smarcc2/Flna/Arid1a/Tpr/Clasp1/Atm/Wapl/Hnrnpu/Pbrm1/Smarca2/Nudc/Stag1/Zfp207/Sirt1/Lats1/Clasp2/Smc1a/Smc4/Smarca4/Smarcc1/Anapc7/Smc2/Smarca5/Cdc27/Mzt1/Actl6a/Dpf2/Cit/Prickle1/Stag2/Lsm14a/Kat2b/Chmp1a/Smarcb1/Poldip2/Kpnb1/Akap8/Baz1b/Kifc2/Chmp2b/Chmp2a/Cdc20/Ik/Ppp2r1a/Rhoa/Kif11/Anapc1/Chfr/Top2b/Fbxo5/Zwint/Drg1/Ska2/Smarcd2/Xrcc3/Kif2a/Pinx1/Ska3/Pibf1/Rb1/Rad21/Cep97/Racgap1/Smarcd1/P…	212
BP	GO:0043542	endothelial cell migration	211	17579	0.012003	232/28905	0.90948275862069	1.49545475498783	9.43950464655355	2.3034693829129e-25	4.96320869704966e-24	8.26824273235052e-25	Hmgb1/Gpi1/Pik3cd/Lgals8/Ptgs2/Zeb2/Adgrb1/Emp2/Prox1/Patz1/Mef2c/Cxcl12/Stard13/Nrp1/Fbxw7/Akt3/Mecp2/Sirt1/Nf1/Atp2b4/Sparc/Sp1/Bcas3/Tgfbr1/Dnaja4/Krit1/Foxp1/Abl1/Prcp/Acvrl1/Dab2ip/Rac1/Met/Akt1/Serpinf1/Rgcc/Prkd2/Pxn/Sema4a/Pik3c2a/Plxnd1/Sema5a/Calr/Igf2/Ccbe1/Apoe/Itgb2/Pparg/Pdgfb/Sh3bp1/Efnb2/Jup/Map3k3/Paxip1/Shh/Prkd1/Hspb1/Hmox1/Rhoa/Coro1b/Hdac5/Amotl1/Pten/Stc1/Sash1/Srf/Myh9/Plcg…	211
BP	GO:0002685	regulation of leukocyte migration	211	17579	0.012003	253/28905	0.83399209486166	1.37132609943548	7.39053781785211	4.0690251458011e-15	3.32098213919928e-14	5.53244647016817e-15	Hmgb1/Med23/Il33/Cx3cr1/Thbs4/Il1r1/Plcb1/Cxcl12/Mapk1/Trpv4/Ccl28/Trem2/Fut9/Ptn/Rtn4/Padi2/Pla2g7/Cd200/Nf1/Wnk1/Cd9/Abr/Abl1/Rac1/Stk39/Akt1/Chst2/Calr/Apod/Camk1d/Cd300a/Akirin1/Adora3/Spi1/Mospd2/Cnn2/Pgf/Trp53/App/Il27ra/Crkl/Rhoa/Rarres2/Csf1/Lbp/Ada/Crk/Rac3/Kitl/Mcu/Itgb3/Lgmn/Edn1/Cxcl14/Ptk2b/Dnm1l/Ccl25/Vegfa/Dusp1/Csf1r/Anxa1/Dock8/Capn1/Vegfb/Abl2/Edn3/Tlr2/Emilin1/P2rx4/Wasl/Coro1a…	211
BP	GO:0031032	actomyosin structure organization	211	17579	0.012003	223/28905	0.946188340807175	1.5558094311981	10.380335878331	5.94513068768367e-32	2.32904998576892e-30	3.87998002775145e-31	Tsc1/Myh10/Plec/Sdc4/Arhgef10l/Tnnt1/Zeb2/Pdgfra/Stmn1/Prox1/Myo18a/Epb41l1/Cdc42/Mef2c/Phldb2/Nrp1/Clasp1/Mfn2/Epb41l3/Ppp1r9a/Synpo/Iqgap2/Epb41l2/Limch1/Ttn/Cgnl1/Pfn2/Tpm1/Ccdc88a/Rapgef3/Myoc/Nebl/Clasp2/Tgfbr1/Mef2a/Flnc/Abl1/Csrp1/Fam171a1/Bag4/Rac1/Met/S1pr1/Limk1/Anln/Arhgef15/Cdc42bpa/Rgcc/Phactr1/Dlc1/Capn3/Pxn/Hdac2/Casq2/Rock1/Mybpc1/Ttc8/Ppm1e/Braf/Rhoc/Prkd1/Flii/Tgfb3/Arhgef18/Cnn…	211
BP	GO:0060348	bone development	211	17579	0.012003	242/28905	0.871900826446281	1.43365910395527	8.43981851626148	8.07729969182004e-20	1.00794720478619e-18	1.6791460241276e-19	Nab1/Mef2c/Zbtb16/Pafah1b1/Fbxw7/Sulf1/Trpv4/Megf8/Pls3/Cfh/Fgfr3/Carm1/Tgfbr2/Frem1/Lrrc17/Fosl2/Csgalnact1/Hspg2/Gpr68/Myoc/Cadm1/Sparc/Ppib/Bbx/Insig1/Foxp1/Fgfr2/Sema4d/Snx10/Cbs/Inppl1/Kat2a/Bmpr1b/Ptprc/Poc1a/Sox9/Rpl13/Col6a1/Mef2d/Col1a1/Tulp3/Sfrp4/Glg1/Insig2/Prpsap2/Mapk14/Trp53/Por/Rhoa/Stc1/Lrrk1/Setdb1/Atp6ap1/Pex7/Timp3/Map2k6/Ctc1/Fbln5/Trip11/Ogn/Papss2/Lrp5/Sbds/Nab2/Fam20c/Nppc…	211
BP	GO:0019058	viral life cycle	211	17579	0.012003	254/28905	0.830708661417323	1.36592717778416	7.29758917808015	9.5637657733591e-15	7.56672973794287e-14	1.26054659358969e-14	Hspa8/Hmgb1/Kpna2/Eps15/Ddx5/Eef1a1/Prox1/Ppia/Nrp1/Ppih/Ly6e/Cnot7/Nucks1/Rab7/Trim12a/Furin/Adarb1/Trim30d/Ppib/Rab1a/Eif2ak4/Tbc1d20/Ppid/Ddx3x/Trim59/Vapa/Arl8b/Mid2/Apoe/Gsn/Larp1/Cav2/Chmp1a/Smarcb1/Axl/Tmem39a/Kpna6/Rad23a/Ddx56/Chmp2b/Srpk1/Trim28/Chmp2a/Ctsb/Inpp5k/Cav1/Hyal2/Slc3a2/Tsg101/Setdb1/Top2b/Snx3/Rad50/Smc6/Rsad2/Itgb3/Ciita/Tarbp2/Eif2ak2/Csnk2b/Npc1/Fam111a/Ddb1/Banf1/Trim8/…	211
BP	GO:0043547	positive regulation of GTPase activity	210	17579	0.0119461	226/28905	0.929203539823009	1.52788146757973	9.92536328685952	1.3505520266067e-28	3.96816740908442e-27	6.61059676181176e-28	Arhgap44/Ngef/Tsc1/Ralgps2/Rapgef4/Dennd1b/Ralgapb/Picalm/Kalrn/Tbc1d9b/Tbc1d30/Dock10/Prex2/Arhgap29/Tbc1d1/Nf1/Rasgrp1/Chn1/Myo9a/Ralgapa1/Pip5k1a/Rapgef3/Rab11fip2/Arhgap25/Tbc1d8b/Ralgapa2/Tbc1d9/Tbc1d4/Tbc1d20/Abr/Tbc1d10a/Map4k4/Rgs6/Apc2/Sgsm2/Asap1/Zc3h15/Sgsm1/Evi5/Sema4d/Arhgef15/Rgs8/Rapgefl1/Dock7/Sos2/Chn2/Cav2/Sh3bp1/Snx9/Tiam1/Scrib/Dvl3/Coro1c/Vav1/Crkl/Arhgef19/Cd40/Crk/Ndel1/Ccl…	210
BP	GO:0007188	adenylate cyclase-modulating G protein-coupled receptor signaling pathway	210	17579	0.0119461	244/28905	0.860655737704918	1.41516890029926	8.11356717150333	2.92670741392761e-18	3.18488833731112e-17	5.30572689074596e-18	Adcy7/Psap/Nos1/Flna/Npy2r/Rapgef4/Pde10a/Adgrb1/Adgrl3/Adgrl1/Rxfp1/Arrdc3/Adgrb3/Atp2b4/Gnal/Adgrb2/Adra2b/Gpr26/Htr7/Sstr2/Cacna1d/Gpr37/S1pr1/Adgrf4/Grm7/Gpr161/Akap5/Pde4a/Gabbr1/Gnaz/Chrm2/Chrm3/Gnai3/Gna12/Adgre5/Grk5/Prkacb/App/Prkaca/Adcy9/Aplp1/Vipr2/Adora2b/Ptger1/Vip/Lgr5/Adcy1/Gna13/Adcy3/Itgb3/Nme2/Chga/Edn1/Drd1/Adcy2/Htr1a/Adcy8/Prmt5/Gnaq/Gna14/Pth2r/Htr4/Rgs2/Gpr37l1/P2ry1/Ptgfr…	210
BP	GO:0001666	response to hypoxia	210	17579	0.0119461	232/28905	0.905172413793103	1.48836729169405	9.30447285602089	1.45147444214641e-24	2.84313054364679e-23	4.73639028489882e-24	Eno1b/Eno1/Arnt2/Epha4/Ak4/Mt3/Lct/Aqp1/Hmox2/Gnb1/Camk2g/Arnt/Pink1/Nr4a2/Mlst8/Cat/Npepps/Dnmt3a/Trem2/Prkce/Atm/Bnip3l/Rtn4/Rest/Mecp2/Fosl2/Sirt1/Nf1/Cd38/Vldlr/Ogt/Kcnk2/Ddah1/Usp19/Atp1b1/Akt1/Cryab/Cbs/Rgcc/Map2k1/Hp1bp3/Sdhd/Th/Comt/Pparg/Raf1/Usf1/Ppard/Tgfb3/Fam162a/Pgf/Trp53/Tbl2/Hmox1/Cbfa2t3/Pdk1/Cav1/Eng/Pten/Nol3/Cybb/Ada/Ptgis/Pld2/Ddit4/Prmt2/Rock2/Ngb/Hif1a/Zfp36l1/Acot2/Ryr2/Ed…	210
BP	GO:0010810	regulation of cell-substrate adhesion	210	17579	0.0119461	230/28905	0.91304347826087	1.50130961596965	9.50946356127589	7.91376856616034e-26	1.82044839899147e-24	3.03269722539128e-25	Enpp2/Tsc1/Myadm/Flna/Ccdc80/Sdc4/Gpm6b/Lrp1/Rreb1/Plekha2/Sema3e/Npy2r/Emp2/Cdc42/Ilk/Phldb2/Nrp1/Clasp1/Ccl28/Prkce/Acer2/Ddr1/Ptn/Col8a1/Dmtn/Limch1/Nf1/Fn1/Myoc/Mink1/Clasp2/Edil3/Slk/Map4k4/Abl1/Camsap3/Acvrl1/Triobp/Fmn1/Rac1/Rell2/Postn/Ap1ar/Dlc1/Skap1/Calr/Rock1/Apod/Rasa1/Ptpra/Braf/Egfl6/Pdgfb/Poldip2/Col1a1/Itga3/Jup/Dusp3/Coro1c/Nid1/Crkl/Arpc2/Rhoa/Pten/Csf1/Myh9/Vtn/Crk/Rac3/Stk4/L…	210
BP	GO:0000082	G1/S transition of mitotic cell cycle	210	17579	0.0119461	219/28905	0.958904109589041	1.57671786152063	10.6730425600671	1.8084424957887e-34	8.85588810058951e-33	1.47530835182762e-33	Ppp3ca/Id4/Smarcc2/Gigyf2/Arid1a/Eif4g1/Ambra1/Camk2g/Plcb1/Ccnd1/Cacul1/Pbrm1/Smarca2/Cdc73/Lats1/Acvr1/Lats2/Tcf3/Smarca4/Ankrd17/Smarcc1/Rdx/Ccnh/Ddx3x/Cacnb4/Akt1/Actl6a/Rgcc/Crebbp/Camk2a/Psme1/Dpf2/Dlg1/Ppp6c/Ube2e2/Hyal1/Ccnd2/Acvr1b/E2f1/Smarcb1/Camk2b/Cdkn1b/Bid/Trp53/Cdk4/Pole/Pten/Cul4a/Cul4b/Psme3/Egfr/Mdm2/Prmt2/Appl2/Ppp2ca/Rps6kb1/Id2/Rrm2/Klf11/Smarcd2/Mnat1/Plk2/Fgf10/Ecd/Rb1/Mtb…	210
BP	GO:0061351	neural precursor cell proliferation	209	17579	0.0118892	222/28905	0.941441441441441	1.54800414499487	10.2114125609094	9.86129283575523e-31	3.40873780162149e-29	5.67863921811292e-30	Id4/Zfp423/Flna/Cx3cr1/Trf/Zeb2/Prox1/Kif1a/Ilk/Pafah1b1/Zzef1/Fgfr3/Orc3/Pcm1/Ptn/Bdnf/Kdm2b/Rab10/Acsl6/Nfib/Arhgef2/Nf1/Smarca1/Setd1a/Nes/Gak/Ptbp2/Bex1/Dixdc1/Fgfr2/Hook3/Kifap3/Ncor2/Fgf13/Dock7/Nfia/Lef1/Rere/Zfp335/Ngfr/Lhx2/Pcnt/Smo/Ncan/Shh/Hapln2/Trp53/Ctnnb1/Hapln4/Rhoa/Hdac5/Wnt2/Ndufs2/Lnx2/Nr2e1/Fabp7/Lims1/Ascl1/Frs2/Appl2/Btg2/Id2/Foxg1/Hif1a/Dbn1/Hapln1/Fzd6/Shcbp1/Wnt7b/Nde1/Ps…	209
BP	GO:0008361	regulation of cell size	209	17579	0.0118892	223/28905	0.937219730941704	1.54106242237158	10.1049197082779	6.24529638621206e-30	2.05967325716708e-28	3.43122352475561e-29	Mt3/Npm1/Tsc1/Myo5b/Olfm1/Aqp4/Aqp1/Arhgap5/Slc12a5/Lrp1/Sema3e/Pum2/Atp2b2/Ilk/Ptprs/Clcn3/Cxcl12/Slc12a2/Pafah1b1/Map2/Arhgap32/Nrp1/Mfn2/Megf8/Akt3/Cyfip1/Bdnf/Rtn4/Adcy10/Twf2/Wnk1/Actr3/Mag/Fn1/Eif4g2/Dip2b/Mgll/Rapgef3/Creb1/Ogt/Clasp2/Rb1cc1/Rdx/Epha7/Abl1/Cdkl3/Mtpn/Sema3b/Hsp90aa1/Gdi1/Sema6b/Cttn/Rac1/Sema4d/Stk39/Akt1/Limk1/Arhgap35/Atp7a/Fgf13/Add1/Sema4a/Sema5a/Apoe/Wnt3/Cdh1/Cdh4/Se…	209
BP	GO:0051648	vesicle localization	209	17579	0.0118892	219/28905	0.954337899543379	1.56920968122768	10.5340922462966	2.49448407157828e-33	1.0968942203185e-31	1.82732345522705e-32	Myo5b/Sdcbp/Sdc4/Myo7a/Klhl12/Dnm1/Arf1/Trak2/Nrxn1/Bloc1s6/Kif1a/Bsn/Picalm/Snap25/Dctn1/Stxbp1/Pafah1b1/Map2/Ppfia2/Clasp1/Pclo/Rab7/Trappc12/Fbxw11/Tmem230/Ap1s2/Mecp2/Atp13a2/Rasgrp1/Rims1/Syn1/Atp9a/Kif5c/Clasp2/Nlgn2/Kif1b/Cep19/Rab1a/Sybu/Syt6/Ap3b1/Fgfr2/Magi2/Tcf7l2/Cadps2/Ap1ar/Trappc2/Madd/Exoc7/Snca/Snapin/Map2k1/Trappc10/Tcirg1/Naglu/Trappc6a/Scrib/Ykt6/Stk11/Chmp2a/Snf8/Ctnnb1/Bcl2l…	209
BP	GO:0044403	biological process involved in symbiotic interaction	209	17579	0.0118892	246/28905	0.849593495934959	1.39697935036123	7.79009461978487	8.26615251785455e-17	7.90420264429169e-16	1.3167664319161e-16	Hspa8/Hmgb1/Cx3cr1/Gapdh/Eps15/Eef1a1/Cdc42/Nrp1/Ly6e/Gbp2b/Nucks1/Rab7/Trim12a/Rest/Furin/Fn1/Psmc3/Sp1/Paip1/Trim30d/Ppib/Smarca4/Eif2ak4/Tbc1d20/Trim59/Hspd1/Chd1/Pi4ka/Vapa/Arl8b/Mid2/Rab5a/Zdhhc20/Exoc7/Lef1/Apoe/Gsn/Tardbp/Cav2/Chmp1a/Smarcb1/Axl/Brd4/Kpna6/Ddx56/Chmp2b/Chmp2a/Tfap4/Ctsb/Inpp5k/Cav1/Cdk9/Hyal2/Tusc2/Slc3a2/Ccnt1/Tsg101/Snx3/Rad50/Rock2/Smc6/Pomc/Itgb3/Sap30bp/Snw1/Exoc2/Cii…	209
BP	GO:0050920	regulation of chemotaxis	209	17579	0.0118892	246/28905	0.849593495934959	1.39697935036123	7.79009461978487	8.26615251785455e-17	7.90420264429169e-16	1.3167664319161e-16	Hmgb1/Cx3cr1/Tubb2b/Thbs4/Sema3e/Pdgfra/Cxcl12/Mapk1/Nrp1/Trpv4/Trem2/Megf8/Ptn/Padi2/Pla2g7/Wnk1/Fn1/Il16/Nova2/Sema3b/Sema6b/Cttn/Rac1/Sema4d/Met/S1pr1/Stk39/Scg2/Prkd2/Sema4a/Mycbp2/Sema5a/Calr/Fezf2/Ptpn2/Camk1d/Akirin1/Wnt3/Pdgfb/Sema4f/Efnb2/Spi1/Tiam1/Shh/Prkd1/Dusp3/Plxna3/Mospd2/Pgf/Hspb1/App/Tpbg/Coro1b/Rarres2/Csf1/Lbp/Sema6a/Mcu/Lgmn/Edn1/Cxcl14/Fgf10/Ptk2b/Snai2/Dnm1l/Robo1/St6gal1/S…	209
BP	GO:0050679	positive regulation of epithelial cell proliferation	209	17579	0.0118892	235/28905	0.88936170212766	1.46236987314409	8.8664014687126	4.49738435388371e-22	6.88888447002472e-21	1.14762389474259e-21	Hmgb1/Pik3cd/Rreb1/Thbs4/Prox1/Cdc42/Cxcl12/Ccnd1/Ppp1r16b/Akt3/Fgfr3/Ptn/Rtn4/Sirt1/Nf1/Phip/Hspg2/Sp1/Foxp1/Acvrl1/Fgfr2/Ptprn/Cyp7b1/Tcf7l2/Nme1/Akt1/Scg2/Azin1/Htra1/Atp7a/Prkd2/Sox11/Sema5a/Rbpj/Igf2/St8sia1/Hyal1/Cldn1/Cav2/Ccnd2/Pdgfb/Sox9/Smo/Plxnb3/Shh/Prkd1/Pgf/Hmox1/Cdk4/Ctnnb1/Cav1/Wnt2/Bmp5/Srsf6/Plcg1/Cyba/Med1/Adora2b/Mydgf/Vip/Tnfaip3/Egfr/Stxbp4/Itgb3/Pdcd6/Aggf1/Fgf10/Fgf9/Cxadr…	209
MF	GO:0022853	active monoatomic ion transmembrane transporter activity	206	17358	0.0118677	234/28396	0.88034188034188	1.4401537063134	8.4782482413915	3.74257638361504e-20	8.18926459533394e-19	1.98313146464526e-19	Atp6v0c/Atp2c1/Slc15a2/Atp1a3/Slc4a5/Slc12a5/Slc4a2/Slc4a10/Atp1a2/Atp2b2/Slc1a3/Slc12a2/Atp2b1/Anxa5/Slc1a2/Slc5a6/Atp6v1a/Slc4a3/Slc2a13/Atp13a2/Atp2b4/Ghitm/Slc24a2/Slc9a6/Atp2a2/Slc6a7/Atp6v0a1/Slc17a7/Slc24a3/Atp1b1/Slc38a1/Slc1a1/Atp7a/Slc25a12/Slc36a1/Slc11a2/Cox5a/Slc5a5/Slc46a1/Slc26a4/Atp6v1f/Letm1/Slc1a6/Ctns/Atp6v1b2/Atp7b/Slc38a3/Atp6v0d1/Chp1/Slc25a13/Atp6v0e/Surf1/Slc12a7/Slc25a22/…	206
BP	GO:0048639	positive regulation of developmental growth	208	17579	0.0118323	221/28905	0.941176470588235	1.5475684556774	10.1801102164568	1.53376502422145e-30	5.27354101945077e-29	8.78522743437034e-30	Myo5b/Lrp1/Pum2/Syt2/Hnrnpk/Prox1/Picalm/Ilk/Plcb1/Mef2c/Cxcl12/Mapk1/Pafah1b1/Arhgap32/Nrp1/Hopx/Megf8/Sptbn4/Cyfip1/Bdnf/Mecp2/Adcy10/Twf2/Sirt1/Fn1/Rims1/Eif4g2/Syt17/Nr3c1/Creb1/Ppib/Celf1/Cpne5/Fgfr2/Mtm1/Gdi1/Sema4d/Akt1/Limk1/Cacna2d2/Ncam1/Rnf157/Capn3/Sema5a/Rbpj/Dlg1/Igf2/Acacb/Apoe/Wnt3/Ccnd2/Cdh4/Bcl11a/Rnd2/Smo/Ppard/Stat5b/Eif2b2/Mapk14/Crabp2/Igf1r/Wnt2/Csf1/Dll1/Srf/Tbx5/Trpv2/Nde…	208
BP	GO:0031669	cellular response to nutrient levels	208	17579	0.0118323	235/28905	0.885106382978723	1.45537288810513	8.73222733231353	2.28766405572106e-21	3.26434005655208e-20	5.43808604392388e-21	Tsc1/Lpl/Folr1/Csnk1a1/Eif4g1/Usp33/Clec16a/Mapk1/Pik3r4/Mlst8/Cpeb4/Gabarap/Vps41/Ywhaz/Sirt1/Lamp2/Ogt/Kcnb1/Fnip1/Usf2/Rragd/Eif2ak4/Prkab1/Tcf7l2/Cadps2/Ywhag/Postn/Hspa5/Crebbp/Ehmt2/Atf4/Pik3c2a/Sesn1/Comt/Plin2/Kat2b/Usf1/Itfg2/Ppard/Angptl4/Prkd1/Ralb/Trp53/Tbl2/Kptn/Ttc5/Nprl2/Slc38a3/Fads1/Srf/Mlx/Pick1/Med1/Wnt9b/Cd68/Pdk4/Plin3/Nprl3/Rps6kb1/Srebf1/Snw1/Prkch/Atxn3/Tbc1d7/Cartpt/Rnase…	208
BP	GO:0099111	microtubule-based transport	208	17579	0.0118323	229/28905	0.908296943231441	1.4935049288415	9.34087861672746	7.80588682086368e-25	1.59674849398933e-23	2.66003404988126e-24	Cep131/Ttc21b/Mapk8ip3/Nefl/Stau2/Tuba1a/Aqp4/Rfx3/Cfap54/Trak2/Bloc1s6/Cdc42/Kif1a/Bsn/Pafah1b1/Map2/Ank3/Hnrnpu/Ubb/Pcm1/Fbxw11/Mecp2/Adcy10/Rasgrp1/Map1a/Rpgr/Agtpbp1/Kif5c/Map6/Dlg2/Kif1b/Rab1a/Sybu/Dst/Ap3b1/Camsap3/Syne2/Arl8b/Fuz/Agbl4/Madd/Wdr19/Dync1i2/Snapin/Map2k1/Ift46/Borcs8/Stk11/Bicd1/Hspb1/App/Dynll1/Clip3/Ift27/Ttll1/Rhot1/Ift52/Dync1h1/Ndel1/Wasf1/Rab21/Ap3d1/Wdpcp/Ccdc103/Dnaaf…	208
BP	GO:0008654	phospholipid biosynthetic process	208	17579	0.0118323	220/28905	0.945454545454545	1.55460285774866	10.2873566151461	2.26917943793359e-31	8.38170050674443e-30	1.39631312180816e-30	Fabp5/Pla2g6/Dgkb/Agpat3/Cds2/Pik3cd/Pigx/Chpt1/Itpka/Agpat1/Acsl3/Bpnt1/Pik3r4/Hexb/Cds1/Pigq/Pip5k1c/Pla2g4a/Idi1/Dhdds/Itpkb/Acsl6/Far1/Pigt/Serinc5/Pgap2/Smg1/Pip5k1a/Dgke/Dgkq/Crls1/Ttc7/Socs2/Samd8/Inppl1/Pcyt1b/Pi4ka/Vapa/Dgkg/Pik3c2a/Serinc1/Agpat5/Chkb/Sgms2/Pdgfb/Ppard/Itpkc/Lpcat3/Mvd/Pip4k2a/Pip4k2c/Chp1/Pigl/Pgs1/Pld2/Pip4k2b/Isyna1/Plscr3/Abca8b/Sh3yl1/Sptlc2/Sptlc1/Ptdss1/Lpcat1/Gp…	208
BP	GO:0007623	circadian rhythm	208	17579	0.0118323	232/28905	0.896551724137931	1.47419236510648	9.03440927495558	4.98211735220361e-23	8.25754014478055e-22	1.37562916364488e-22	Id4/Noct/Btbd9/Atp1a3/Ptgds/Npy2r/Ddx5/Ntrk2/Ncoa2/Bloc1s6/Prox1/Gabrb3/Fbxw7/Ncor1/Ppp1cb/Hnrnpu/Bdnf/Fbxw11/Sirt1/Rorb/Ube3a/Usp7/Creb1/Ogt/Kmt2a/Clock/Htr7/Dyrk1a/Cyp7b1/Csnk1e/Atf4/Dpyd/Usp9x/Mapk9/Hdac2/Per3/Mycbp2/Rai1/Nampt/Cipc/Lgr4/Tardbp/Prkcg/Ngfr/Pparg/Col6a1/Fxr1/Naglu/Nr2f6/Kdm5a/Trp53/Id3/Mta1/Pten/Ada/Csnk1d/Cry1/Adcy1/Srebf1/Rock2/Id2/Per1/Drd1/Cartpt/Pspc1/Fbxl3/Mettl3/Prkdc/Gsk…	208
CC	GO:0098858	actin-based cell projection	208	17608	0.0118128	234/28618	0.888888888888889	1.44469685496492	8.63790840731654	4.69160110707682e-21	4.89177608764543e-20	9.74536089610343e-21	Epha4/Calml4/Myo7a/Pdgfra/Ap2a1/Myo6/Cdc42/Ermn/Car2/Gpm6a/Snap25/Eps8/Pafah1b1/Map2/Abi1/Trpv4/Unc5c/Pls3/Ppp1r9a/Atp6v1a/Cyfip1/Iqgap2/Calb1/Ttyh1/Abi2/Cnp/Fgd4/Twf2/Rapgef3/Srcin1/Homer2/Nfasc/Rdx/Fscn1/Triobp/Mtm1/Apbb1/Spata13/Akap5/Atp7a/Syne2/Fgf13/Lrrc7/Antxr1/Dlg1/Clic4/Cdh1/Kcnn3/Icam2/Itga3/Rhoc/Calb2/Wwox/App/Pvalb/Atp6v1b2/Ctnnb1/Hyal2/Myo1b/Dync1h1/Atp6v1e1/Kitl/Itgb3/Ctsl/Dbn1/Slc7…	208
CC	GO:0044306	neuron projection terminus	208	17608	0.0118128	224/28618	0.928571428571429	1.50919225027585	9.67533280371822	2.70372211454961e-27	4.40481394495374e-26	8.77523844195927e-27	Hspa8/Epha4/Tanc1/Grin2a/Nos1/Gria2/Atp1a3/Aqp1/Prkcb/Rapgef4/Vamp2/Ntrk2/Hnrnpk/Amph/Slc4a10/Bsn/Pcsk1/Ilk/Gabrb3/Clcn3/Anxa5/Slc1a2/Pclo/Grik5/Cyfip1/Bdnf/Blvrb/Git2/Calb1/Syt7/Atcay/Erc2/Grik3/Fkbp1a/Ptbp1/Rapgef3/Cplx1/Marcks/Slc9a6/Pacsin1/Kcnk2/Cacna1b/Htr7/Nts/Synj2/Dixdc1/Ptprn/Kcnc4/Kcnq5/Slc1a1/Ptprn2/Grm7/Hcn1/Srsf10/Kcnc2/Grik2/Chrm2/Prrt2/Rab5a/Dlg4/Polg/Git1/Kcnab2/Snca/Chrm3/Prkcg/…	208
BP	GO:0045137	development of primary sexual characteristics	207	17579	0.0117754	264/28905	0.784090909090909	1.28927400462329	5.88240688626808	7.14005349785286e-10	3.33477643136711e-09	5.55542647421925e-10	Lhx9/Flna/Pdgfra/Hnrnpk/Patz1/2610005L07Rik/Ccnd1/Serpinb6a/Mfn2/Atm/Pla2g4a/Pde4d/Ubb/Sirt1/Ube3a/Lhfpl2/Jmjd1c/Tgfbr1/Msh4/H3f3b/Tbc1d20/Zfx/Ptprn/Atrx/Vgf/Schip1/Rac1/Atn1/Pcyt1b/Bmpr1b/Wdr19/Ace/Scaper/Eif2s2/Sox9/Eif2b5/Ercc1/Stat5b/Eif2b2/Kit/Crkl/Kmt2b/Bcl2l1/Adam21/Myh9/Gdf9/Arid5b/Kitl/Map7/Rhobtb3/Fst/Fgf9/Nkx3-1/Bcl2l2/Angpt1/Adamts1/Sod1/Cd2ap/Vegfa/Msh2/Sox8/Hsd17b4/Smad4/Prdx4/Cbx2/…	207
BP	GO:0035264	multicellular organism growth	207	17579	0.0117754	233/28905	0.888412017167382	1.46080831425128	8.79846785279844	9.70692172563025e-22	1.4391179365705e-20	2.39743624464504e-21	Rpl29/Atp1a3/Plec/Slc12a5/Hmga1/Gigyf2/Bloc1s6/Slc4a10/Heg1/Meg3/Slc12a2/Ncor1/Mbd5/Atm/Slc1a2/Sptbn4/Slc25a25/Pde4d/Tmed2/Tnks2/Fosl2/Rc3h2/H3f3a/Adarb1/Tbl1xr1/Icmt/Creb1/Ppib/Celf1/H3f3b/Zfx/Socs2/Atrx/Tcf7l2/Rmi1/Atn1/Rasal2/Cacna2d2/Wwtr1/Kat2a/Add1/Rai1/Dlg1/Ttc8/Prickle1/Gpd2/Igf2/Clic4/Comt/Ccm2/Pcnt/Smo/Plag1/Ercc1/Stat5b/G6pdx/Trp53/App/Sptbn2/Csf1/Pmp22/Arid5b/Stc2/Ctc1/Zfp36l1/Lgmn/Pt…	207
BP	GO:1903050	regulation of proteolysis involved in protein catabolic process	207	17579	0.0117754	224/28905	0.924107142857143	1.51950150544887	9.72414561389851	2.55737920672603e-27	6.66568515817624e-26	1.11044097134157e-26	Rps7/Dlgap1/Epha4/Il33/Kcne2/Nfe2l1/Rad23b/Rpl5/Prmt6/Csnk1a1/Clec16a/Svip/Fbxw7/Rpl23/Wfs1/Trem2/Gabarap/Ubb/Desi1/Lats1/Map1a/Ube3a/Agtpbp1/Usp7/Ogt/Trim39/Smarcc1/Sumo2/Usp19/Mtm1/Xpo1/Usp25/Csnk1e/Clu/Dab2ip/Eif2a/Akt1/Rnft2/Psme1/Usp9x/Oaz1/Agbl4/Mapk9/Prickle1/Park7/Psmd14/Sco1/Apoe/Prkcg/Gna12/Ern1/Araf/Bcap31/Shh/Rad23a/Sgta/Prkaca/Cbfa2t3/Cdc20/Cav1/Ubqln4/Pten/Chfr/Tlk2/Csnk1d/Uchl5/Psm…	207
CC	GO:0044309	neuron spine	207	17608	0.011756	214/28618	0.967289719626168	1.5721204677568	10.6237545137139	6.9598925380827e-35	2.17705438591227e-33	4.33711198162627e-34	Hspa8/Ppp3ca/Epha4/Mt3/Arhgap44/Shank1/Fus/Myh10/Myo5b/Grin2a/Eef2k/Gria2/Atp1a3/Ctnnd1/Rapgef4/Zmynd8/Ntrk2/Ncoa2/Hnrnpk/Cript/Itpka/Cdc42/Mob4/Atp1a2/Cald1/Atp2b2/Slc1a3/Atp2b1/Tenm2/Ppfia2/Dock10/Slc1a2/Grm1/Ppp1r9a/Sez6/Synpo/Cyfip1/Mpp2/Calb1/Grm5/Abi2/Homer1/Clstn1/Nr3c1/Marcks/Lzts1/Slc9a6/Mtmr2/Nsmf/Gria1/Frmpd4/Strn/Fbxo2/Lzts3/Ppp1r1b/Zfp804a/Asap1/Rph3a/Dip2a/Slc1a1/Rac1/Apbb1/Cryab/Pp…	207
CC	GO:0030426	growth cone	207	17608	0.011756	211/28618	0.981042654028436	1.59447289146898	10.9605918097057	2.5404034310465e-38	1.16858557828139e-36	2.3280477262841e-37	Eno1b/Eno1/Epha4/Tsc1/Myh10/Nefl/Gria2/Flna/Olfm1/Dclk1/Pcdh9/Lrp1/Calm2/Ctnnd1/Rapgef4/Trak2/Ntrk2/Nrxn1/Nrsn1/Gpm6a/Pink1/Katna1/Snap25/Pafah1b1/Map2/Nrp1/Trpv4/Elavl4/Unc5c/Ppp1r9a/Pclo/Copa/Cyfip1/Lamp5/Pard3/Slc2a13/Ptprf/Adgrl1/Cbarp/Erc2/Adcy10/Twf2/Sirt1/Tnk2/Myo9a/Rapgef3/Cbl/Kif5c/Marcks/Clasp2/Ptbp2/Ywhae/Tshz3/Abl1/Fscn1/Zfp804a/Csnk1e/Hsp90aa1/Clu/Otx2/Cttn/Dlg3/Apbb1/Limk1/Ppp1r2/Nc…	207
MF	GO:0000287	magnesium ion binding	204	17358	0.0117525	218/28396	0.935779816513762	1.5308447787605	9.86657219864066	1.40767737208002e-28	5.19231853530088e-27	1.2573839985196e-27	Atp8a1/Nudt19/Arf1/Atp11c/Csnk1a1/Pdp1/Tdg/Pink1/Bpnt1/Idi1/Farsb/Cerk/Tdg-ps/Adcy10/Wnk1/Lats1/Atp9a/Stk38l/Fen1/Abl1/Mast4/Nme1/Pgm3/Cdc42bpa/Rap2a/Brsk1/Atp8b2/Mast1/Pkm/Rps6ka6/Snca/Nudt3/Dhx36/Ncs1/Comt/Ern1/Adprh/Stk11/Mast2/Dyrk2/Eno2/Prpsap2/Srpk1/Prkacb/Msh6/Prkaca/Mthfd2/Stk38/Thg1l/Endog/Dyrk3/Stk4/Stk3/Brsk2/Plscr3/Ppa1/Rnaseh1/Ppm1a/Adcy2/Tppp/Pdcd6/Hacl1/Tkt/Extl3/Rps6ka2/Sik1/Msh2/…	204
MF	GO:0016747	acyltransferase activity, transferring groups other than amino-acyl groups	203	17358	0.0116949	234/28396	0.867521367521368	1.41918059408554	8.07426379388625	3.26598297630326e-18	5.7758685238459e-17	1.39869782835194e-17	Pla2g4e/Prdx6/Agpat3/Agpat1/Lrat/Zdhhc2/Taf1/Elovl7/Pla2g4a/Nat8l/Tmem68/Sirt1/Naa60/Ogt/Clock/Cers2/Kat2a/Cers1/Crebbp/Agpat5/Zdhhc20/Naa50/Dlat/Nmt2/Dbt/Kat2b/Zdhhc4/Naa20/Ykt6/Crot/Lpcat3/Brpf3/Pafah1b3/Osgep/Gcat/Elovl1/Zdhhc24/Acat2/Cers4/Casd1/Med24/Tada2a/Jade2/Nmt1/Sptlc2/Elovl2/Sptlc1/Lpcat1/Oxsm/Elp3/Cln5/Dgat1/Cers5/Agpat4/Phf10/Esco1/Naa40/Cpt1a/Zdhhc16/Sat1/Pnpla2/Nat1/Hadhb/Hadha/Ja…	203
BP	GO:0022898	regulation of transmembrane transporter activity	205	17579	0.0116616	224/28905	0.915178571428571	1.50482033148318	9.4493401091445	1.37607374712545e-25	3.07783415274011e-24	5.12738460502399e-25	Trpc6/Scn2b/Shank1/Kcne2/Calm2/Nrxn1/Ctss/Asph/Nr3c2/Plcb1/Dapk1/Mef2c/Stim2/Gpd1l/Scn3b/Ank3/Trem2/Ehd3/Ndufa4/Wnk2/Grm5/Cbarp/Homer1/Fkbp1a/Ywhah/Reln/Nlgn2/Ank2/Ywhae/Ahcyl1/Cacna1d/Atp1b1/1810037I17Rik/Cacnb4/Stk39/Atp7a/Fgf13/Hecw1/Casq2/Dlg1/Park7/Snca/Sco1/Chrm3/Calm1/Taco1/Sri/Cacnb3/Gstm7/Phb2/App/Cav1/Abcb1b/Fgf11/Crbn/Chp1/Cnksr3/Prrt1/Stac2/Cacnb1/Vmp1/Cacng2/Calm3/Gopc/Jsrp1/Fkbp1b/C…	205
BP	GO:0045017	glycerolipid biosynthetic process	205	17579	0.0116616	221/28905	0.927601809954751	1.52524775679743	9.76513529898229	1.14751647814018e-27	3.05248827765354e-26	5.08516074133593e-27	Fabp5/Pla2g6/Dgkb/Cds2/Pik3cd/Pigx/Chpt1/Lpl/Itpka/Agpat1/Acsl3/Bpnt1/Pik3r4/Gk/Cds1/Pigq/Pip5k1c/Pla2g4a/Itpkb/Acsl6/Tmem68/Acsl4/Far1/Sirt1/Pigt/Pgap2/Smg1/Pip5k1a/Dgke/Dgkq/Crls1/Ttc7/Socs2/Tcf7l2/Cnep1r1/Inppl1/Pcyt1b/Pi4ka/Dgkg/Pik3c2a/Nr1h2/Chkb/Pdgfb/Nr1h3/Itpkc/Lpcat3/Pip4k2a/Pip4k2c/Pigl/Plpp1/Pgs1/Pld2/Pip4k2b/Plscr3/Plin5/Srebf1/Sh3yl1/Tmx1/Gpld1/Ptdss1/Lpcat1/Dgat1/Gpaa1/Sik1/Pigf/C3/…	205
BP	GO:0042180	cellular ketone metabolic process	205	17579	0.0116616	257/28905	0.797665369649806	1.31159437452231	6.25096107804672	5.06089780597363e-11	2.69914549651927e-10	4.49652462698543e-11	Dbi/Fabp5/Lonp2/Nfe2l1/Ptgs2/Glo1/Prox1/Gk/Ncor1/Prkce/Pla2g4a/Dkkl1/Slc37a2/Atcay/Rest/Acsl4/Sirt1/Atp2b4/Fmo2/Ubr4/Oxct1/Creb1/Pptc7/Cacna1h/Insig1/Dgkq/H6pd/Akt1/Ncor2/Acadl/Oaz1/Coq9/Mapk9/Nr1h2/Park7/Snca/Acacb/Pnkd/Comt/Pparg/Sox9/Kat2b/Slc7a7/Abcd1/Nr1h3/Ppard/Insig2/Nqo1/Stat5b/Pdk1/Clcn2/Cav1/Mid1ip1/Kdsr/Bmp5/Brca1/Stard3/Acadvl/Pdk4/Plin5/Tysnd1/Appl2/Srebf1/Fdxr/Nmt1/Akr1c18/Coq6/Cyp4…	205
BP	GO:0007033	vacuole organization	205	17579	0.0116616	222/28905	0.923423423423423	1.51837727140645	9.65935062512958	5.95853349800196e-27	1.48563441705708e-25	2.4749283621831e-26	Atp6v0c/Synpo2/Myo7a/Irgm2/Arf1/Ambra1/Pink1/Hexb/Mfn2/Gabarap/Rab7/Ppp3cb/Vps35/Syt7/Tmem106b/Aktip/Atp13a2/Lamp2/Trp53inp1/Ubxn2b/Fnip1/Rab1a/Lyst/Atp6ap2/Rb1cc1/Atp2a2/Ap3b1/Rab14/Mtm1/Hook3/Gnptab/Ehmt2/Arl8b/Pik3c2a/Hps4/Snapin/Clvs2/Chmp1a/Tcirg1/Naglu/Rab34/Acp2/Tmem39a/Ralb/Mcoln1/Ulk2/Traf6/Chmp2b/Chmp2a/Vps54/Pip4k2a/B4galnt1/Pip4k2c/Rnf5/Vmp1/Pip4k2b/Phf23/Ap4m1/Ubxn2a/Scfd1/Zfyve26/At…	205
BP	GO:0017157	regulation of exocytosis	205	17579	0.0116616	225/28905	0.911111111111111	1.49813224112103	9.34510351071153	6.15594005457421e-25	1.27130979274018e-23	2.11788352978961e-24	Pla2g6/Myo5b/Sdcbp/Sdc4/Prkcb/Rapgef4/Syt2/Arf1/Vamp2/Cacna1g/Stxbp1/Ppfia2/Clasp1/Pclo/Rab7/Cd160/Rims3/Git2/Syt7/Rest/Syt9/Cbarp/Atp13a2/Pfn2/Rims1/Syn1/Atp9a/Cplx1/Rap1a/Syt17/Clasp2/Kcnb1/Cacna1h/Syt6/Abr/Atp2a2/Doc2a/Rph3a/Cadps2/Cacnb4/Rab3c/Itgam/Rap1b/Cacna1a/Rab5a/Stx1b/Rims4/Git1/Nsf/Sv2b/Snca/Cd300a/Snapin/Braf/Prkcg/Ncs1/Itgb2/Adora3/Spi1/Rab8a/Rab3b/Gab2/Stxbp2/Stx1a/Hmox1/Chmp2a/Snf…	205
BP	GO:0097529	myeloid leukocyte migration	205	17579	0.0116616	255/28905	0.803921568627451	1.32188138922444	6.43193168200298	1.28645678321907e-11	7.33950277734160e-11	1.22269270147545e-11	Hmgb1/Cx3cr1/Thbs4/Il1r1/Sirpa/Emp2/Ppia/Plcb1/Cxcl12/Mapk1/Pafah1b1/Trpv4/Trem2/Pde4d/Rtn4/Pla2g7/Cd200/Nf1/Rps19/Ppib/Lyst/Cd9/Abr/Rac1/Scg2/Itgam/Vav3/Camk1d/Cd300a/Akirin1/Itgb2/Pdgfb/Spi1/Il17ra/Stat5b/Mospd2/Cnn2/Pgf/Wdr1/App/Kit/Vav1/Rarres2/Csf1/Lbp/Rac3/Ccl6/Ccl9/Kitl/Mcu/Nup85/Lgmn/Chga/Edn1/Ptk2b/Ednrb/Dnm1l/Cxadr/Ccl25/Vegfa/Dusp1/Csf1r/Anxa1/Vegfb/Gbf1/Edn3/Tlr2/B4galt1/Emilin1/Spp1/…	205
BP	GO:0050866	negative regulation of cell activation	204	17579	0.0116048	241/28905	0.846473029045643	1.39184839322853	7.61019828789554	4.47944201954592e-16	3.99380871921997e-15	6.6533127927339e-16	Hmgb1/Rc3h1/Sdc4/Dlg5/Slc4a2/Pdgfra/Prdx2/Trem2/Atm/Cd200/Rc3h2/Ildr2/Fn1/Serpine2/Tnfrsf21/Cd9/Zbtb7b/H2-T22/Hmgb3/Sox11/Itch/Prkcd/Dlg1/Ptpn2/Cd300a/Apoe/Fer/Pparg/Pdgfb/Loxl3/Nr1h3/Scrib/Axl/Shh/Dusp3/Hspb1/Pkn1/Tnfrsf13b/Pten/Tnfaip8l2/Mertk/Cd274/Irf1/Tnfaip3/Vsir/Havcr2/Id2/Cygb/Tmx1/Arg2/Pibf1/Bcl6/Twsg1/H2-K1/Ndfip1/Anxa1/Fas/Smad7/Rassf5/Fcgr2b/Il2ra/Tyro3/Zc3h8/Zbtb46/Laptm5/Pla2g2f/Pla…	204
BP	GO:0002520	immune system development	204	17579	0.0116048	256/28905	0.796875	1.3102947764378	6.2126586503567	6.6762617150686e-11	3.52288618173089e-10	5.86879977187126e-11	Hmgb1/Rc3h1/Mapk1/Prdx2/Atm/Tgfbr2/Lrrc17/Rc3h2/Tgfbr1/Tcf3/Pms2/Kmt2a/Foxp1/Abl1/Cacnb4/Hspd1/Bcl11b/H2-T22/Itch/Ptprc/Lef1/Braf/Map2k1/Raf1/Supt6/Paxip1/Shh/Ercc1/Il7r/Stat5b/Trp53/Msh6/Il27ra/Pkn1/Ephb3/Crkl/Ctnnb1/Rnf168/Srf/Cd274/Atad5/Cd40/Ada/Tnfsf13/Traf3ip2/Tnfaip3/Havcr2/Polm/Id2/Ctc1/Ppp2r3c/Yy1/Xrcc4/Msh3/Fgf10/Bcl6/Hes1/Prkdc/Tfrc/Cd2ap/Rnf8/Msh2/H2-K1/Ndfip1/Fas/Lrp5/Sbds/Slc40a1/Tn…	204
BP	GO:1903046	meiotic cell cycle process	204	17579	0.0116048	242/28905	0.84297520661157	1.38609695358709	7.51416997414759	1.1350745263823e-15	9.70518748483486e-15	1.61679370716944e-15	Pttg1/Zscan21/Plcb1/Tdrkh/Sycp1/Foxj2/Mlh3/Atm/Actr2/Ubb/Fancd2/Actr3/Smc4/Msh4/Orc4/Eif4g3/Atrx/Smc2/Rmi1/Hfm1/Grb14/Rspo1/Ehmt2/Calr/Mcm7/Camk2b/Syce2/Cdc20/Ppp2r1a/Rad51c/Tex15/Spire2/Dazl/Pten/Chfr/Myh9/Top2b/Rad51d/Psmc3ip/Fbxo5/Zwint/Sycp3/Fzr1/Rad50/Ube2b/Hus1/Edn1/Nsun2/Rad1/Dcaf13/Ercc4/Mcm4/Gsk3b/Rps6ka2/Pkmyt1/Bag6/Incenp/Ddb1/Psmd13/Terf1/Nppc/Mcm6/Suv39h2/Nuf2/Mastl/BC005624/Kif18a/R…	204
CC	GO:0030139	endocytic vesicle	204	17608	0.0115856	218/28618	0.935779816513762	1.52090792758921	9.7634532422162	4.65717792111864e-28	8.09314029847727e-27	1.61230954929955e-27	Slc15a2/Trf/Dnm1/Eps15/Nrxn1/Ctss/Ap2a1/Myo6/Myo18a/Cdc42/Ocln/Rabep1/B2m/Ambra1/Clcn3/Epn2/Stxbp1/Ehd3/Rab7/Fth1/Syt7/Lamp2/Inpp5f/Rap1a/Rab14/Fmnl1/Dab2ip/Rab11fip5/Vamp3/Rab5a/Calr/Vps9d1/Rab11fip3/Gsn/Scarb2/Ngfr/Rab5b/Tcirg1/Smo/Rab34/Ap2a2/Rab8a/Stxbp2/Ap2m1/Rala/Hyal2/Cybb/Myh9/Rab11fip4/Ap2b1/Rab5c/Gipc1/Snx3/Rab32/Stx7/Egfr/Appl2/Stxbp4/Stx8/Evl/Amn/Anxa11/Scara5/Igf2r/Cd2ap/Tbc1d5/Kif5b…	204
BP	GO:0070085	glycosylation	203	17579	0.0115479	225/28905	0.902222222222222	1.48351631681741	9.07090458471015	2.40524526474279e-23	4.134974838111e-22	6.88848237914857e-23	Cds2/Trak2/Slc4a10/Slc35c2/Acer2/Dhdds/Fut9/Rpn2/Alg1/Tusc3/Mgat1/St6galnac4/Mgat4a/Ogt/Dolpp1/Ggta1/Gba2/B3galt5/B4galt4/St6galnac6/Fut8/Grm7/Pgm3/Mgat4c/Extl1/Tet1/Mgat5/Alg13/St8sia1/Dpy19l4/Galntl6/Galnt1/St8sia6/Plod3/B4galnt1/Derl3/Chp1/Cog1/Pofut2/Gfpt2/Galnt16/Trip11/Galnt15/Extl3/Cln5/Dad1/Pmm1/Pmm2/St6gal1/Nus1/Galnt14/St6gal2/Npc1/St8sia3/Vegfb/Fuom/St8sia2/Galnt3/Ext2/Slc39a8/Nans/B4g…	203
BP	GO:0008406	gonad development	203	17579	0.0115479	260/28905	0.780769230769231	1.28381219724584	5.7270515906916	2.00851574560898e-09	8.74868313990325e-09	1.45744900536103e-09	Lhx9/Flna/Pdgfra/Hnrnpk/Patz1/2610005L07Rik/Ccnd1/Serpinb6a/Mfn2/Atm/Pla2g4a/Pde4d/Ubb/Sirt1/Ube3a/Jmjd1c/Tgfbr1/Msh4/H3f3b/Tbc1d20/Zfx/Ptprn/Atrx/Vgf/Schip1/Rac1/Atn1/Pcyt1b/Bmpr1b/Wdr19/Ace/Scaper/Eif2s2/Sox9/Eif2b5/Ercc1/Stat5b/Eif2b2/Kit/Crkl/Kmt2b/Bcl2l1/Adam21/Myh9/Gdf9/Arid5b/Kitl/Map7/Rhobtb3/Fst/Fgf9/Nkx3-1/Bcl2l2/Angpt1/Adamts1/Sod1/Cd2ap/Vegfa/Msh2/Sox8/Hsd17b4/Smad4/Prdx4/Rdh10/Nppc/I…	203
CC	GO:0005765	lysosomal membrane	203	17608	0.0115289	231/28618	0.878787878787879	1.4282798452494	8.26508425533156	3.22616724675461e-19	3.07666193531964e-18	6.12930362669683e-19	Hspa8/Pla2g4e/Spag9/Tsc1/Gfap/Myo7a/Ocln/B2m/Slc37a3/Clcn3/Clec16a/Slc29a3/Slc7a14/Rab7/Lamtor3/Plekhm2/Vps41/Lamp5/Tmem106b/Tecpr1/Ap1s2/Atp13a2/Lamp2/Fnip1/Atp6ap2/Vps39/Slc17a5/Wdr81/Tm6sf1/Rnf13/H2-T22/Sppl2a/Ostm1/Arl8b/Slc11a2/Pld3/Uba1/Hps4/Snapin/Clcn4/Scarb2/Chmp1a/Itfg2/Abcd1/Borcs8/Ap1m1/Ncstn/Cdip1/Mcoln1/Chmp2b/Chmp2a/Ctns/Ap1b1/Nprl2/Atraid/Tmbim1/Cd68/Ubxn6/Cyb561/Stx7/Nprl3/Laptm4…	203
CC	GO:0098852	lytic vacuole membrane	203	17608	0.0115289	231/28618	0.878787878787879	1.4282798452494	8.26508425533156	3.22616724675461e-19	3.07666193531964e-18	6.12930362669683e-19	Hspa8/Pla2g4e/Spag9/Tsc1/Gfap/Myo7a/Ocln/B2m/Slc37a3/Clcn3/Clec16a/Slc29a3/Slc7a14/Rab7/Lamtor3/Plekhm2/Vps41/Lamp5/Tmem106b/Tecpr1/Ap1s2/Atp13a2/Lamp2/Fnip1/Atp6ap2/Vps39/Slc17a5/Wdr81/Tm6sf1/Rnf13/H2-T22/Sppl2a/Ostm1/Arl8b/Slc11a2/Pld3/Uba1/Hps4/Snapin/Clcn4/Scarb2/Chmp1a/Itfg2/Abcd1/Borcs8/Ap1m1/Ncstn/Cdip1/Mcoln1/Chmp2b/Chmp2a/Ctns/Ap1b1/Nprl2/Atraid/Tmbim1/Cd68/Ubxn6/Cyb561/Stx7/Nprl3/Laptm4…	203
MF	GO:0005539	glycosaminoglycan binding	200	17358	0.0115221	243/28396	0.823045267489712	1.34642201956665	6.80098582255716	5.95068475455573e-13	6.85922680190308e-12	1.66104640235249e-12	Rpl29/Hmgb1/Pcsk6/Ccdc80/Thbs4/Lpl/Ppia/Ptprs/Nrp1/Sulf1/Trem2/Cfh/Ptn/Tgfbr2/Ptprf/Zfp207/Furin/Spock3/Fn1/Serpine2/Fgfr2/Extl2/Mamdc2/Col25a1/Postn/Itgam/Rspo1/Ncam1/Serpind1/Lamc2/Sema5a/Lrtm2/Ptprc/Lgr4/Apoe/Rspo2/Ncan/Shh/Adgre5/Col5a3/Hapln2/Hdgf/App/Aamp/Aplp1/Chrd/Hapln4/Bmp7/Eng/Hyal2/Fgfrl1/Pcolce2/Vtn/Hmmr/Smoc1/Ptch1/Habp4/Hapln1/Fgf10/Fgf9/Adamts1/Adamts5/Smoc2/Vegfa/Vit/Twsg1/Hbegf/…	200
BP	GO:0045619	regulation of lymphocyte differentiation	202	17579	0.011491	227/28905	0.889867841409692	1.46320211365534	8.72864457328702	1.88642329061356e-21	2.7171852696184e-20	4.52657720625915e-21	Hmgb1/Cyld/Smarcc2/Rc3h1/Slc4a2/Atp11c/Arid1a/Ambra1/Zbtb16/Prdx2/Pbrm1/Smarca2/Fancd2/Itpkb/Tgfbr2/Rc3h2/Rasgrp1/Smarca4/Smarcc1/Ap3b1/Abl1/Hsp90aa1/Zbtb7b/Kat2a/Actl6a/Hmgb3/Ptprc/Sos2/Ptpn2/Lef1/Braf/Loxl3/Smarcb1/Spi1/Axl/Shh/Brd4/Il7r/Stat5b/Hspb1/Rhoa/Cd83/Nkap/Ada/Irf1/Vsir/Ap3d1/Id2/Smarcd2/Ppp2r3c/Zfp36l1/Ctla2a/Prelid1/Mettl3/Nfam1/Bcl6/Prkdc/Smarcd1/Phf10/Zeb1/Brd2/Ndfip1/Anxa1/Fas/Bad…	202
BP	GO:0044242	cellular lipid catabolic process	202	17579	0.011491	232/28905	0.870689655172414	1.4316675853438	8.22421853175964	7.06815672277367e-19	8.08647169132903e-18	1.34713075498788e-18	Pla2g4e/Dbi/Enpp2/Nudt19/Prdx6/Pla2g6/Lonp2/Psap/Lct/Lrp1/Phyh/Lpl/Acox1/Abhd1/Eci2/Plcb1/Hexb/Acer2/Pla2g4a/Pla2g7/Mgll/Pla2g4b/Inpp5f/Decr2/Gba2/Acad11/Abcd3/Akt1/Abhd12/Acadl/Pnpla7/Sorl1/Echdc1/Prkcd/Acacb/Gm2a/Naglu/Abcd1/Ppard/Abhd3/Lipe/Crot/Gcdh/Etfb/Smpd4/Vps54/Acat2/Abhd16a/Neu1/Cyp4f15/Plcg1/Pld2/Acadvl/Plin5/Aig1/Smpd2/Smpdl3a/Pex7/Tysnd1/Aldh1l2/Pex13/Gdpd1/Galc/Akr1c18/Acot2/Abcd4/G…	202
BP	GO:1905475	regulation of protein localization to membrane	202	17579	0.011491	215/28905	0.93953488372093	1.54486920837098	9.99042583914202	2.15744859408145e-29	6.8698264591835e-28	1.14444900790528e-28	Frrs1l/Atp2c1/Arhgap44/Myo5b/Iqsec2/Lrp1/Rapgef4/Zmynd8/Nrxn1/Cript/Lypd1/Camk2g/Picalm/Acsl3/Kalrn/Zdhhc2/Ank3/Trem2/Mtcl1/Sptbn1/Ptn/Tmed2/Dmtn/Wnk1/Atp2b4/Actr3/Rab11fip2/Cplx1/Rap1a/Ogt/Clasp2/Nlgn2/Kcnb1/Magi2/Sorbs2/Gdi1/Slc1a1/Rac1/Akt1/Akap5/Itgam/Camk2a/C2cd5/Dlg4/Dlg1/Ppp2r5a/Csnk2a1/Map2k1/Gsn/Cdh1/Itga3/Camk2b/Cacnb3/Inpp5k/Crkl/Arpc2/Ap2m1/Bcl2l1/Clip3/Sqstm1/Fnta/Tmbim1/Stac2/Crk/Ap…	202
MF	GO:0019887	protein kinase regulator activity	199	17358	0.0114645	235/28396	0.846808510638298	1.38529637447201	7.43755860726958	1.95999165450336e-15	2.84308901793689e-14	6.88489085023651e-15	Hmgb1/Mt3/Npm1/Irgm2/Calm2/Ccnd1/Mlst8/Abi1/Il6st/Ankrd54/Cab39/Cab39l/Ltk/Pkia/Wnk1/Taok1/Ccdc88a/Ywhab/Dgkq/Prkar2a/Tom1l1/Ccnh/Ddx3x/Dab2ip/Kidins220/Akt1/Fgf13/Rgcc/Cit/Parp8/Igf2/Map3k12/Map2k1/Ccnd2/Dazap2/Kat2b/Calm1/Smo/Prkar2b/Cdkn1b/Stk11/Mob3a/Hspb1/Mob1b/Strada/Cav1/Rplp1/Gprc5b/Hyal2/Ccnt1/Chp1/Calm3/Cdc37/Egfr/Ccng1/Trib2/Fam20a/Mbip/Mnat1/Prkch/Elp3/Spry2/Dnajc3/Tab1/Deptor/Mapk8ip…	199
BP	GO:0045333	cellular respiration	201	17579	0.0114341	255/28905	0.788235294117647	1.29608858162982	5.91653196679924	5.47240357372881e-10	2.58768227509752e-09	4.31083729713516e-10	Ndufs5/Ak4/Prdm16/Mdh2/Ndufa12/Uqcr10/Plec/Pum2/Ifnar1/Pink1/Uqcrc2/Slc1a3/Cat/Trpv4/Mfn2/Slc25a25/Mtch2/Bdnf/Slc37a2/Ide/Ogdhl/Ndufaf1/Cox5b/Ndufc2/Lyrm7/Cycs/Ndufa3/Stoml2/Akt1/Atp7a/Uqcrb/Coq9/Slc25a12/Park7/Dlat/Snca/Ogdh/Cox5a/Sdhd/Oxa1l/Col6a1/Abcd1/Ndufa11/Ndufb2/Bid/Etfb/Prkaca/Ndufs3/Cs/Trap1/Vps54/Cbfa2t3/Sod2/Acly/Rhoa/Sdhb/Ndufs2/Ndufa2/Dguok/Slc25a13/Ndufa1/Cox7c/Slc25a22/Ndufs7/Uqcr…	201
CC	GO:0043197	dendritic spine	201	17608	0.0114153	208/28618	0.966346153846154	1.5705869054276	10.4445866768204	1.07707161258249e-33	3.00810714656967e-32	5.99272927301535e-33	Hspa8/Ppp3ca/Epha4/Mt3/Arhgap44/Shank1/Fus/Myh10/Myo5b/Grin2a/Eef2k/Gria2/Atp1a3/Ctnnd1/Rapgef4/Zmynd8/Ntrk2/Ncoa2/Hnrnpk/Cript/Itpka/Cdc42/Mob4/Atp1a2/Cald1/Atp2b2/Slc1a3/Atp2b1/Tenm2/Ppfia2/Dock10/Slc1a2/Grm1/Ppp1r9a/Sez6/Synpo/Cyfip1/Mpp2/Calb1/Grm5/Abi2/Homer1/Clstn1/Nr3c1/Marcks/Lzts1/Mtmr2/Nsmf/Gria1/Frmpd4/Strn/Fbxo2/Lzts3/Ppp1r1b/Zfp804a/Asap1/Rph3a/Dip2a/Slc1a1/Rac1/Apbb1/Cryab/Ppp1r2/Ca…	201
BP	GO:0040029	epigenetic regulation of gene expression	200	17579	0.0113772	238/28905	0.840336134453782	1.38175754971196	7.36754451447442	4.25723376344618e-15	3.46583867089623e-14	5.77376394008411e-15	Hmgb1/Trmt112/Kmt2d/Meg3/Tdg/Tpr/Cbx3/Ndn/Zdbf2/Dnmt3a/Hnrnpu/Padi2/Mecp2/Sirt1/Bend3/H3f3a/Setd1a/Usp7/Mtf2/Nr3c1/Baz2a/Smarca4/H3f3b/Kmt2a/Dyrk1a/Atrx/Smarca5/Glyr1/Rnf2/Tet1/Lmnb2/Ehmt2/Hdac2/Trip12/Hdac4/Zfp335/Lhx2/Smarcb1/Spi1/Dnmt1/Kdm5a/Trp53/Trim28/Ctr9/Ctcf/Kmt2b/Mta1/Vps72/Tex15/Rnf168/Setdb1/Brca1/Suz12/Cenpv/Ppm1d/Nrde2/Trim27/Rb1/Mettl3/Dcaf13/Bcl6/Gsk3b/Smarcd1/Rnf8/Lmnb1/Ddb1/Hell…	200
BP	GO:0032869	cellular response to insulin stimulus	200	17579	0.0113772	221/28905	0.904977375565611	1.4880465919975	9.0735104365248	1.98191120434145e-23	3.4624524391522e-22	5.76812279385861e-23	Prkcb/Hmga1/Vamp2/Lpl/Ncoa2/Hnrnpk/Plcb1/Mapk1/Srsf3/Atp2b1/Mfn2/Nucks1/Akt3/Cyfip1/Rab10/Ptprf/Ide/Sirt1/Phip/Sp1/Dennd4c/Marcks/Ogt/Insig1/Tbc1d4/Smarcc1/Zbtb7b/Ywhag/Grb14/Akt1/Inppl1/Pkm/Sorl1/C2cd5/Syap1/Prkcd/Sos2/Ptpn2/Igf2/Capn10/Ptpra/Sco1/Map2k1/Cav2/Fer/Pparg/Raf1/Kat2b/Col6a1/Usf1/Uchl3/Rab8a/Insig2/Igf1r/Inpp5k/Pip4k2a/Rarres2/Pten/Pip4k2c/Pip4k2b/Ndel1/Pdk4/Sgk1/Eif4ebp2/Appl2/Rps6k…	200
BP	GO:0006364	rRNA processing	200	17579	0.0113772	216/28905	0.925925925925926	1.5224921149604	9.60255249057943	9.66084642063347e-27	2.31287819492499e-25	3.8530393326737e-26	Rps7/Rpl14/Npm1/Trmt112/Rpl5/Pop4/Exosc9/Utp6/Rps19/Utp14b/Wbp11/Eri2/Rpl7/Trmt2b/Gtpbp4/C1d/Pes1/Pih1d2/Kat2b/Nsun5/Nhp2/Rrp15/Ddx18/Pwp1/Nob1/Ppan/Emg1/Utp20/Ddx56/Ddx49/Mettl16/Exosc10/Ddx27/Rrp7a/Mrm1/Nol11/Pelp1/Nop9/Ftsj3/Fcf1/Nol8/Riok1/Dimt1/Ngdn/Brix1/Dcaf13/Bop1/Prkdc/Rrp36/Bysl/Wdr46/Riok3/Srfbp1/Rbfa/Rpp30/Tsr2/Sbds/Pa2g4/Exosc7/Wdr75/Wdr12/Imp4/Ncl/Mrpl44/Mterf4/Nifk/Tfb2m/Nvl/Nop10/…	200
BP	GO:0035265	organ growth	200	17579	0.0113772	222/28905	0.900900900900901	1.48134367942093	8.96927320540476	7.95371305945027e-23	1.30489343188545e-21	2.17383073999937e-22	Prlr/Myh10/Psap/Pdgfra/Prox1/Heg1/Mef2c/Mapk1/Ly6e/Carm1/Tgfbr2/Ttn/Fosl2/Sirt1/Lats1/Pdlim5/Ube3a/Nr3c1/Lats2/Tgfbr1/Rgs4/Kcnk2/Foxp1/Fgfr2/Sorbs2/Tcf7l2/S1pr1/Akt1/Cacna2d2/Ncam1/Ehmt2/Hdac2/Rbpj/Igf2/Acacb/Rspo2/Poc1a/Ccnd2/Sox9/Smo/Shh/Plag1/G6pdx/Mapk14/Por/Ctnnb1/Wnt2/Pten/Dll1/Stc1/Stk4/Tbx5/Stk3/Wwc1/Trip10/Hey2/Dusp6/Map7/Sav1/Fbln5/Yy1/Edn1/Fgf10/Fgf9/Spry2/Gsk3b/Cxadr/Pim1/Smad2/Pdgfrb…	200
BP	GO:1990138	neuron projection extension	200	17579	0.0113772	208/28905	0.961538461538462	1.58104950399734	10.4776607389853	1.93054173439349e-33	8.60622191111693e-32	1.4337162934915e-32	Mt3/Spag9/Myo5b/Olfm1/Dclk1/Lrp1/Sema3e/Syt2/Hnrnpk/Cyfip2/Nrn1/Picalm/Ilk/Ptprs/Cxcl12/Pafah1b1/Map2/Arhgap32/Nrp1/Ndn/Megf8/Ddr1/Cyfip1/Bdnf/Rtn4/Mecp2/Adcy10/Twf2/Actr3/Mag/Fn1/Rims1/Eif4g2/Dip2b/Mgll/Syt17/Clasp2/Slc9a6/Eif2ak4/Cpne5/Clstn3/Abl1/Cdkl3/Sema3b/Gdi1/Sema6b/Cttn/Sh3gl2/Sema4d/Limk1/Postn/Rnf157/Usp9x/Sema4a/Sema5a/Prickle1/Apoe/Wnt3/Lhx2/Cdh1/Cdh4/Sema4f/Bcl11a/Ifrd1/Smo/Tiam1/St…	200
BP	GO:0006909	phagocytosis	199	17579	0.0113203	239/28905	0.832635983263598	1.36909625668322	7.1382675472038	3.41518537280219e-14	2.56694863369691e-13	4.27629698454914e-14	Hmgb1/Gulp1/Myo7a/Lrp1/Adgrb1/Sirpa/Myo18a/Cdc42/Clcn3/Arhgap12/Trem2/Rab7/Pip5k1c/Syt7/Rab11fip2/Rap1a/Arhgap25/Lyst/Abr/Abl1/Rab14/Rac1/Met/Mfge8/Itgam/Arl8b/Rab5a/Calr/Ptprc/Cdc42se2/Camk1d/Cd300a/Gsn/Prkcg/Itgb2/Pparg/Cfp/Sh3bp1/Rab34/Nr1h3/Axl/Coro1c/Cnn2/Vav1/Tusc2/Pten/Mertk/Lbp/Myh9/Cyba/Rac3/Icam5/Snx3/Appl2/Itgb3/Lman2/Anxa11/Atg3/Pros1/Sod1/C3/C2/Anxa1/Slc11a1/Ncf2/Abl2/Fcgr2b/Itgav/Ty…	199
BP	GO:0071241	cellular response to inorganic substance	199	17579	0.0113203	256/28905	0.77734375	1.27817970838785	5.56965731589083	5.55565519920429e-09	2.30056087172688e-08	3.83251982115782e-09	Adcy7/Mt3/Fus/Grin2a/Nfe2l1/Tuba1a/Aqp1/Trf/Syt2/Nrxn1/Itpka/Asph/B2m/Mef2c/Gabrb3/Mapk1/Slc12a2/Ank3/Syt7/Itpkb/Syt9/Dmtn/Mecp2/Adcy10/Atp13a2/Wnk1/Fn1/Hnrnpa1/Syt17/Creb1/Dlg2/Kcnb1/Cpne5/Syt6/Mef2a/Atrx/Slc1a1/Stk39/Akt1/Akap5/Kcnc2/Atp7a/Carf/Mt2/Capn3/Add1/Mapk9/Dlg4/Nek7/Mt1/Snca/Braf/Clic4/Gsn/Glra3/Cdh1/Pparg/Shh/Cdkn1b/Ncstn/Fosb/Itpkc/Mcoln1/Hmox1/Atp7b/Cpne8/Kcnq2/Crk/Egfr/Id2/Slc13a5/…	199
CC	GO:0019867	outer membrane	199	17608	0.0113017	231/28618	0.861471861471861	1.40013640002282	7.7219628625945	1.02189724856442e-16	7.75848202308133e-16	1.54563917003101e-16	Eno1b/Eno1/Epha4/Mt3/Nos1/Plec/Ptgs2/Bok/Clmn/Acsl3/Pink1/Gk/Tomm34/Mfn2/Mtch2/Cyb5b/Ubb/Cisd2/Bnip3l/Acsl6/Cnp/Acsl4/Maob/Armcx1/Myoc/Ptrh2/Vps13c/Nme1/Armcx2/Armc1/Rab11fip5/Syne2/Snn/Akap1/Slc11a2/Tomm20/Snca/Capn10/Slc25a46/Hk2/Coasy/Emd/Qtrt1/Phb2/Bid/Tomm40l/Smpd4/Bcl2l1/Nutf2/Mgst1/Vdac3/Bnip1/Rhot1/Cyb5r3/Mief2/Fis1/Rab32/Wasf1/Vdac1/Rps6kb1/Rsad2/Vdac2/Bcl2l2/Mief1/Tomm22/Samm50/Dnm1l/Co…	199
CC	GO:0031968	organelle outer membrane	199	17608	0.0113017	231/28618	0.861471861471861	1.40013640002282	7.7219628625945	1.02189724856442e-16	7.75848202308133e-16	1.54563917003101e-16	Eno1b/Eno1/Epha4/Mt3/Nos1/Plec/Ptgs2/Bok/Clmn/Acsl3/Pink1/Gk/Tomm34/Mfn2/Mtch2/Cyb5b/Ubb/Cisd2/Bnip3l/Acsl6/Cnp/Acsl4/Maob/Armcx1/Myoc/Ptrh2/Vps13c/Nme1/Armcx2/Armc1/Rab11fip5/Syne2/Snn/Akap1/Slc11a2/Tomm20/Snca/Capn10/Slc25a46/Hk2/Coasy/Emd/Qtrt1/Phb2/Bid/Tomm40l/Smpd4/Bcl2l1/Nutf2/Mgst1/Vdac3/Bnip1/Rhot1/Cyb5r3/Mief2/Fis1/Rab32/Wasf1/Vdac1/Rps6kb1/Rsad2/Vdac2/Bcl2l2/Mief1/Tomm22/Samm50/Dnm1l/Co…	199
MF	GO:0005085	guanyl-nucleotide exchange factor activity	196	17358	0.0112916	202/28396	0.97029702970297	1.58731158286931	10.5048894573531	2.72370623565433e-34	1.59832034101352e-32	3.87052991382458e-33	Ngef/Iqsec2/Plekhg1/Arhgef10l/Ralgps2/Rapgef4/Dennd1b/Kalrn/Arhgef4/Dock10/Eps8l1/Dennd5b/Prex2/Lamtor3/Fgd4/Arhgef2/Rasgrp1/Rpgr/Ccdc88a/Rapgef3/Dennd4b/Rap1a/Dennd4c/Arhgef11/Arhgef28/Kndc1/Abr/Tbc1d10a/Arhgef12/Psd2/Dennd5a/Iqsec3/Spata13/Arhgef15/Arhgef9/Dock3/Sbf2/Madd/Mycbp2/Rapgefl1/Dock7/Vps9d1/Sos2/Vav3/Hps4/Tiam1/Eif2b5/Arhgef18/Eif2b2/Vav1/Arhgef19/Thg1l/Plcg1/Cyth1/Arhgef25/Arfgef3/Fg…	196
BP	GO:0046777	protein autophosphorylation	198	17579	0.0112634	206/28905	0.961165048543689	1.58043550418996	10.4157842715405	4.8686079045982e-33	2.08415109240548e-31	3.47200131502542e-32	Prlr/Epha4/Eef2k/Ctnnd1/Pdgfra/Camk2g/Dapk1/Pink1/Atm/Ddr1/Uhmk1/Wnk2/Ltk/Atp13a2/Smg1/Mink1/Map3k9/Slk/Eif2ak4/Epha7/Tnks1bp1/Abl1/Dyrk1a/Fgfr2/Tom1l1/Ddx3x/Met/Stk39/Rap2a/Prkd2/Camk2a/Ptprc/Mapkapk5/Clk1/Map3k12/Csnk2a1/Fer/Pdgfb/Acvr1b/Ern1/Map3k3/Prkd1/Camk2b/Ppp2r5d/Stk11/Cdk12/Grk5/Mknk2/Brd4/Map3k11/Ulk2/Prkaca/Igf1r/Trim28/Kit/Ephb3/Mob1b/Cav1/Cad/Chp1/Ptk6/Mapkapk2/Stk4/Mknk1/Egfr/Ppp2c…	198
BP	GO:0048839	inner ear development	198	17579	0.0112634	225/28905	0.88	1.44697650605837	8.38540726970668	9.97881995077942e-20	1.23806318928672e-18	2.06249778960447e-19	Epha4/Psap/Sdc4/Myo7a/Gabra5/Prox1/Myo6/Atp2b2/Gabrb3/Pafah1b1/Plppr4/C1qb/Fgfr3/Tsku/Bdnf/Rest/Frzb/Insig1/Abr/Fgfr2/Triobp/Otx2/Rac1/Rbpj/Ttc8/Cux1/Cdh1/Ccm2/Sox9/Sec24b/Naglu/Scrib/Shh/Cdkn1b/Dvl3/Insig2/Gabrb2/Tcap/Dll1/Celsr1/Mapkapk2/Ift27/Dvl2/Hey2/Lin7a/Lgr5/Wdpcp/Ntn1/Foxg1/Trip11/Cxcl14/Fgf10/Fgf9/Diaph3/Spry2/Lrp10/Fzd6/Hes1/Sod1/Clic5/Zeb1/H2-K1/Ttc39c/Atp8b1/Eya1/Atg4b/Vangl2/Prrx1/I…	198
BP	GO:0043524	negative regulation of neuron apoptotic process	198	17579	0.0112634	213/28905	0.929577464788732	1.52849630921658	9.64470898722798	4.24774843469023e-27	1.07676258360148e-25	1.79378602629024e-26	Gpi1/Mt3/Npm1/Nefl/Nos1/Faim2/Cx3cr1/Lrp1/Sema3e/Bok/Ntrk2/Pcp4/Ambra1/Ilk/Mef2c/Pink1/Ccnd1/Stxbp1/Chl1/Nrp1/Nr4a2/Prdx2/Il6st/Wfs1/Cpeb4/Bdnf/Kdm2b/Mecp2/Set/Sirt1/Mag/Nes/Bag1/Hsph1/Xiap/Clu/Slc1a1/Oxr1/Hspd1/Grm7/Atp7a/Grik2/Atf4/Cntfr/Cacna1a/Plxnd1/Rock1/Mt1/Gclm/Park7/Snca/Braf/Map3k12/Apoe/Prkcg/Ngfr/Smo/Axl/Tgfb3/Hdgf/Hmox1/Il27ra/Snx6/Vps54/Epor/Sod2/Ctnnb1/Bcl2l1/Rhoa/Crlf1/Nrbp2/Tmbim…	198
BP	GO:0032412	regulation of monoatomic ion transmembrane transporter activity	197	17579	0.0112066	214/28905	0.920560747663551	1.51367019803259	9.39628524620226	1.72849258113946e-25	3.80033198792022e-24	6.33099860546245e-25	Trpc6/Scn2b/Shank1/Kcne2/Calm2/Nrxn1/Ctss/Asph/Nr3c2/Plcb1/Dapk1/Mef2c/Stim2/Gpd1l/Scn3b/Ank3/Trem2/Ehd3/Ndufa4/Wnk2/Grm5/Cbarp/Homer1/Fkbp1a/Ywhah/Reln/Nlgn2/Ank2/Ywhae/Ahcyl1/Cacna1d/Atp1b1/1810037I17Rik/Cacnb4/Stk39/Atp7a/Fgf13/Hecw1/Casq2/Dlg1/Sco1/Chrm3/Calm1/Taco1/Sri/Cacnb3/Gstm7/Phb2/App/Cav1/Abcb1b/Fgf11/Crbn/Chp1/Cnksr3/Prrt1/Stac2/Cacnb1/Vmp1/Cacng2/Calm3/Gopc/Jsrp1/Fkbp1b/Cacng4/Ryr2/…	197
BP	GO:0001649	osteoblast differentiation	197	17579	0.0112066	231/28905	0.852813852813853	1.40227455575314	7.6475476579759	2.70365037079111e-16	2.45800224990067e-15	4.09480247141803e-16	Ppp3ca/Id4/Noct/Ddx5/Ilk/Mef2c/Il6st/Nbr1/Rest/Fosl2/Nf1/Rorb/H3f3a/Ipo7/Acvr1/Fndc3b/Myoc/Lrp3/H3f3b/Zfp932/Sema4d/Akt1/Wwtr1/Bmpr1b/Atf4/Sox11/Gabbr1/Fbn2/Hdac4/Zhx3/Igf2/Lgr4/Rspo2/Wnt3/Pparg/Sox9/Mef2d/Col1a1/Tcirg1/Smo/Shh/Prkd1/Hira/Wwox/Mapk14/Prkaca/Ctnnb1/Chrd/Clic1/Id3/Fhl2/Hdac5/Bmp7/Atraid/Gdpd2/Fbxo5/Asf1a/Igfbp3/Map2k6/Id2/Erh/Smoc1/Ptch1/Fgf9/Wnt7b/Snai2/Gsk3b/Vegfa/Twsg1/Sox8/Bamb…	197
BP	GO:0048469	cell maturation	197	17579	0.0112066	245/28905	0.804081632653061	1.32214458113867	6.30860823086294	3.10405321805472e-11	1.69321519000048e-10	2.8207385672396e-11	Rfx3/Nrxn1/Plcb1/Tdrkh/Nr4a2/Ank3/Sptbn4/Mecp2/Adgrb3/H3f3a/Myoc/Dlg2/Kcnb1/Nfasc/Zbtb7a/Ptbp3/Rnd1/Rac1/Grb14/Akap5/Kcnip2/Nrcam/Pparg/Pdgfb/Bcl11a/G6pdx/App/Prkaca/Ctnnb1/Ppp2r1a/Tusc2/Wdr77/Dazl/Kcnq2/Rac3/Pmp22/Fbxo5/Ntn4/Ascl1/Id2/Hif1a/Edn1/Bap1/Diaph3/Ptk2b/Rb1/Ednrb/Hes1/Gsk3b/Rps6ka2/Vegfa/Epas1/C3/Sox8/Gnaq/Gdf11/Sclt1/Fam20c/Nppc/Tfcp2l1/Abl2/Cdc25b/Fam210b/Npr2/Epha8/Tal1/Ret/Calca/Hd…	197
BP	GO:0007179	transforming growth factor beta receptor signaling pathway	197	17579	0.0112066	208/28905	0.947115384615385	1.55733376143738	10.0500112822576	4.3530636844797e-30	1.45042286889056e-28	2.41626920739161e-29	Prdm16/Sdcbp/Lrp1/Acvr1c/Zeb2/Nrep/Folr1/Peg10/Tgfbr2/Skil/Sirt1/Lats1/Furin/Acvr1/Hpgd/Itgb8/Fam89b/Spry1/Rbbp7/Creb1/Ogt/Lats2/Tgfbr1/Zbtb7a/Zfp451/Acvrl1/Trim33/Fut8/Htra1/Hspa5/Tet1/Bmpr1b/Crebbp/Fbn2/Usp9x/Snx25/Pxn/Hdac2/Adam9/Ltbp1/Nrros/Cav2/Pparg/Itga3/Spi1/Stk11/Glg1/Tgfb3/Trp53/Snx6/Eng/Gipc1/Usp15/Appl2/Sap30l/Snw1/Ppm1a/Fos/Aspn/Dcp1a/Tsc22d1/Spry2/Tab1/Twsg1/Bambi/Zeb1/Sap130/Smad4/…	197
BP	GO:0002819	regulation of adaptive immune response	196	17579	0.0111497	253/28905	0.774703557312253	1.27383846203485	5.45023232336162	1.17810780531353e-08	4.71827066514665e-08	7.86019881846831e-09	Hmgb1/Adcy7/Il33/Rc3h1/Dennd1b/Il1r1/B2m/Mef2c/Akirin2/Trem2/Pla2g4a/Ppp3cb/Cd160/Sirt1/Rc3h2/Pms2/Eif2ak4/Zbtb7b/Hspd1/H2-T22/Skap1/Ptprc/Loxl3/Tyk2/Supt6/Paxip1/Brd4/Il7r/Traf6/Il27ra/Pkn1/Fcer2a/Cd274/Atad5/Cd40/Ada/Tnfsf13/Irf1/Tnfaip3/Stx7/Vsir/Havcr2/Rsad2/Trim27/Bcl6/Tfrc/Msh2/C3/H2-K1/Brd2/Tap2/Ndfip1/Anxa1/Smad7/Slc11a1/Cd55/Mr1/Fcgr2b/Prkcq/Card9/Traf2/Fcgr1/Exosc3/Tnfrsf1b/Mad2l2/Prkcz…	196
BP	GO:0048771	tissue remodeling	196	17579	0.0111497	216/28905	0.907407407407407	1.49204227266119	9.04293407599307	2.40212650674976e-23	4.134974838111e-22	6.88848237914857e-23	Ppp3ca/Flna/Slc4a2/Trf/Lrp1/Thbs4/Ctss/Mef2c/Car2/Rab7/Fgfr3/Pbrm1/Ptn/Syt7/Fosl2/Nf1/Cd38/Abr/Acvrl1/Rac1/S1pr1/Snx10/Cbs/Atp7a/Cst3/Ncdn/Rock1/Rbpj/Lgr4/Klf6/Pparg/Col6a1/Def8/Tcirg1/Axl/Efna2/Traf6/Trp53/Ctnnb1/Cav1/Abcb1b/Nol3/Eln/Lrrk1/Ctsk/Tmbim1/Pdk4/Egfr/Mdm2/Tns3/Rock2/Itgb3/Hif1a/Gpr137b/Cartpt/Fgf10/Ptk2b/Tfrc/Gsk3b/Cela1/Vegfa/Epas1/Bak1/Csf1r/Lrp5/Capn1/Igfbp5/Nppc/Tnfrsf11a/Itgav/Ja…	196
BP	GO:0098727	maintenance of cell number	196	17579	0.0111497	219/28905	0.894977168949772	1.47160333741926	8.72773816727946	1.4735210412581e-21	2.15494117888968e-20	3.58993099596818e-21	Prdm16/Bcl9/Arid1a/Prox1/Zfp322a/Tpt1/Fgfr3/Pcm1/Ptn/Smarca2/Kdm2b/Fancd2/Cdc73/Rest/Nfib/Miat/Tead1/Setd1a/Mtf2/Rbbp7/Jmjd1c/Ogt/Smc1a/Cnot2/Smarca4/Smarcc1/Hook3/Tcf7l2/Ldb2/Cnot3/Cnot1/Tet1/Med14/Kat2a/Actl6a/Crebbp/Dpf2/Ss18/Hdac2/Srrt/Rbpj/Stag2/Braf/Raf1/Sox9/Smarcb1/Smo/Spi1/Paf1/Ctr9/Kit/Vps72/Bmp7/Taf6l/Med15/Dll1/Med28/Nkap/Cul4a/Med24/Wnt9b/Nr2e1/Med7/Eif4enif1/Sap30l/Sav1/Med10/Fgf10/…	196
BP	GO:0009952	anterior/posterior pattern specification	196	17579	0.0111497	240/28905	0.816666666666667	1.34283804539507	6.6444102101781	2.21574259500136e-12	1.37320806654734e-11	2.28763654911075e-12	Pcsk6/Zeb2/Nckap1/Celsr2/Zbtb16/Tdrkh/Abi1/Atm/Mib1/Tmed2/Kdm2b/Ttn/Tgfbr1/Atp6ap2/Bmi1/Kmt2a/Sf3b1/Ppp2r3a/Otx2/Rnf2/Kat2a/Fuz/Rbpj/Cobl/Prickle1/Pds5a/Fezf2/Lef1/Scmh1/Wnt3/Tulp3/Hoxc9/Smo/Shh/Trp53/Crkl/Ctnnb1/Tcap/Wnt2/Dll1/Srf/Celsr1/Hoxb1/Hey2/Frs2/Wif1/Btg2/Yy1/Nkx3-1/Hes1/Arc/Prkdc/Ets2/Hes7/Ring1/Smad4/Smad2/Lrp5/Ldb1/Gdf11/Ddit3/Sox17/Vangl2/Plxna2/Notch1/Bmp2/Wnt2b/Ssbp3/Sema3c/Xrcc2/C…	196
BP	GO:0031330	negative regulation of cellular catabolic process	196	17579	0.0111497	215/28905	0.911627906976744	1.49898200416194	9.14906298807072	5.59252246687923e-24	1.02408116787273e-22	1.70602370169001e-23	Hnrnpc/Dbi/Noct/Mt3/Fus/Tsc1/Csde1/Eif4g1/Larp4b/Clec16a/Pink1/Mlst8/Elavl4/Ncor1/Trem2/Mtch2/Hnrnpu/Kdm4a/Wnk1/Atp2b4/Furin/Ptbp1/Eif4g2/Lzts1/Paip1/Stk38l/Mtmr2/Rragd/Syncrip/Taf15/Mtm1/Akt1/Ehmt2/Srsf1/Ctsa/Oaz1/Sorl1/Hdac4/Git1/Nampt/Snca/Angel2/Acacb/Dhx36/Tardbp/Larp1/E2f1/Poldip2/Tmem39a/Ier3/Trp53/Hmox1/Prkaca/Cbfa2t3/Mettl1/Hnrnpa0/Phax/Ubqln4/Mettl16/Dazl/Rnf5/Mapkapk2/Timp2/Phf23/Nrbp2…	196
BP	GO:0050796	regulation of insulin secretion	196	17579	0.0111497	222/28905	0.882882882882883	1.45171680583251	8.41721126962491	6.41650146209322e-20	8.05364377688749e-19	1.34166193065332e-19	Ppp3ca/Pla2g6/Nos1/Prkcb/Rfx3/Lrp1/Rapgef4/Acvr1c/Ano1/Plcb1/Prkce/Ppp3cb/Hcfc1/Tbc1d1/Syt7/Rest/Syt9/Acsl4/Sirt1/Ptbp1/Cd38/Gpr68/Oxct1/Nlgn2/Kcnb1/Sybu/Clock/Map4k4/Ensa/Tcf7l2/Epha5/Cacna1d/Rac1/Pfkm/Nadk/Gnaz/Capn10/Chrm3/Tardbp/Tcirg1/Ppard/Tiam1/Sri/Prkaca/Trh/Dynll1/Myh9/Pick1/Brsk2/Slc25a22/Mcu/Pfkl/Srebf1/Stxbp4/Fkbp1b/Doc2b/Hif1a/Chga/Gpld1/Cartpt/Hmgcr/F2rl2/Glud1/Adcy8/Stxbp5l/Abcg1/U…	196
BP	GO:0045637	regulation of myeloid cell differentiation	196	17579	0.0111497	239/28905	0.820083682008368	1.34845661462267	6.73909989259065	1.02021025794368e-12	6.56182995756016e-12	1.09313966365686e-12	Hmgb1/Ppp3ca/Prdm16/B2m/Mef2c/Car2/Zbtb16/Pias3/Fbxw7/Trem2/Rbp1/Ankrd54/Fgfr3/Itpkb/Cdc73/Lrrc17/Nf1/Setd1a/Gpr68/C1qc/Creb1/Zbtb7a/Foxp1/Meis2/Nme1/Itgam/Hmgb3/Mturn/Ptpn2/Lef1/Scin/Acvr1b/Spi1/Paf1/Stat5b/Traf6/Mapk14/Ctr9/P4htm/Ctnnb1/Gabpa/Csf1/Dll1/Cul4a/Med1/Ccl9/Kitl/Id2/Itgb3/Nme2/Nfkbia/Hif1a/Zfp36l1/Fos/Gpr137b/Ripk1/Cartpt/Ptk2b/Rb1/Prkdc/Gsk3b/Hcls1/Tmem178/Hspa9/Ndfip1/Csf1r/Fas/Esr…	196
BP	GO:0022408	negative regulation of cell-cell adhesion	196	17579	0.0111497	236/28905	0.830508474576271	1.36559801226618	7.02572802542026	8.88057511357719e-14	6.35703627177884e-13	1.05902294587509e-13	Hmgb1/Mbp/Myadm/Rc3h1/Sdc4/Dlg5/Slc4a2/Cxcl12/Prdx2/Trpv4/Ccl28/Wnk1/Rc3h2/Ildr2/Serpine2/Tnfrsf21/Cd9/Rdx/Abl1/Zbtb7b/Akt1/H2-T22/Rgcc/Gtpbp4/Itch/Prkcd/Dlg1/Ptpn2/Cd300a/Map2k1/Cdh1/Loxl3/Spi1/Scrib/Shh/Dusp3/Hspb1/Pten/Tnfaip8l2/Notch4/Cd274/Irf1/Tnfaip3/Vsir/Havcr2/Tmx1/Arg2/Bcl6/Ccl25/Vegfa/Twsg1/H2-K1/Ndfip1/Anxa1/Podxl/Smad7/Ppm1f/Abl2/Il2ra/Notch1/Jag1/Bmp2/Zc3h8/Laptm5/Pla2g2f/Pla2g2d/Ma…	196
CC	GO:0032838	plasma membrane bounded cell projection cytoplasm	196	17608	0.0111313	247/28618	0.793522267206478	1.28969901425006	5.78271221082949	1.22743619273156e-09	5.01825291234518e-09	9.99732711033903e-10	Spata7/Gria2/Tuba1a/Ambra1/Bsn/Mapk1/Map2/Pik3r4/Gabarap/Uhmk1/Hnrnpu/Arl6/Ctsh/Grik3/Ckap5/Inpp5e/Dnah8/Map4/Prkar2a/Camsap3/Kifap3/Cntrl/Canx/Abhd12/Grik2/Cfap36/Efcab6/Camk2a/Madd/Dzip1l/Dlg4/Zc3h14/Dync1i2/Abhd13/Map2k1/Hip1r/Tulp3/Ccdc65/Prkaca/Dynll1/Cfap161/Ada/Dnah17/Eif4ebp2/Wdpcp/Kif3c/Cfap52/Ccdc103/Dnah12/Chrna2/Arc/Spag6l/Brwd1/Sod1/Rsph3b/Efhb/Rsph9/Rsph1/Ift140/Tekt4/Dync2li1/Arl3/…	196
BP	GO:0070374	positive regulation of ERK1 and ERK2 cascade	195	17579	0.0110928	240/28905	0.8125	1.33598683087775	6.51162949840337	6.35379929900032e-12	3.75420097520458e-11	6.25414864127521e-12	Hmgb1/Atp6v0c/Mt3/Lrp1/Pdgfra/Nrxn1/Cxcl12/Nrp1/Fbxw7/Trpv4/Trem2/Fgfr3/Rasgrp1/Nptn/Rap1a/Abl1/Fgfr2/Prkd2/Rap1b/Mturn/Ptprc/Braf/Map3k12/Apoe/Map2k1/Npsr1/Pdgfb/Phb2/App/Crkl/Epor/Tpbg/Pten/Myh9/Ccl6/Ccl9/Egfr/Havcr2/Dnajc27/Itgb3/Nqo2/Hmgcr/Fgf10/Ptk2b/Spry2/C1qtnf3/Angpt1/Ccl25/Vegfa/C3/Pdgfrb/Csf1r/Vegfb/Hras/Pde8a/Htr2b/Abl2/Notch1/Card9/Bmp2/Src/P2ry1/Tlr2/Pdgfc/Glipr2/Hcrtr1/Prkcz/Gpnmb/N…	195
BP	GO:0072522	purine-containing compound biosynthetic process	195	17579	0.0110928	240/28905	0.8125	1.33598683087775	6.51162949840337	6.35379929900032e-12	3.75420097520458e-11	6.25414864127521e-12	Eno1b/Eno1/Ndufs5/Adcy7/Ndufa12/Nos1/Trem2/Acsl6/Acsl4/Adcy10/Ndufc2/Ndufa3/Stoml2/Nme1/Dip2a/Nadk/Slc25a12/Nampt/Dlat/Snca/Pnp2/Acacb/Map2k1/Sdhd/Gmpr/Coasy/Gmpr2/Ndufa11/Ndufb2/Gcdh/G6pdx/Prpsap2/Ndufs3/Adcy9/Ampd3/Pdk1/Aprt/Acly/Bcl2l1/Sdhb/Pdhx/Ndufs2/Ndufa2/Dguok/Slc25a13/Ndufa1/Ada/Adora2b/Shmt1/Pank3/Pdk4/Ndufs7/Vdac1/Adcy1/Cox11/Adcy3/Nme2/Gucy2e/Pfas/Dcakd/Mthfd1/Adcy2/Sdha/Ndufs6/Pdhb/N…	195
BP	GO:0009743	response to carbohydrate	195	17579	0.0110928	224/28905	0.870535714285714	1.43141446165473	8.07531258537449	2.98067746338611e-18	3.23273475223621e-17	5.38543455500528e-18	Ppp3ca/Pla2g6/Aqp4/Prkcb/Lrp1/Hmga1/Acvr1c/Vamp2/Ano1/Plcb1/Trem2/Prkce/Ppp3cb/Hcfc1/Tbc1d1/Sirt1/Ildr2/Gpr68/Rab11fip2/Oxct1/Ogt/Kcnb1/Smarca4/Sybu/Map4k4/Ptprn/Tcf7l2/Epha5/Cacna1d/Rmi1/Rac1/Ptprn2/Rasal2/Tra2b/Rab11fip5/Nadk/Raf1/Smarcb1/Ern1/Naglu/Rab34/Ppard/Tiam1/Sri/Eif2b5/Eif2b2/Prkaca/Igf1r/Dynll1/Myh9/Slc12a7/Brsk2/Pfkl/Srebf1/Stxbp4/Fkbp1b/Hif1a/Zfp36l1/Gpld1/Hmgcr/Extl3/Adcy8/Rps6ka2/…	195
BP	GO:0030595	leukocyte chemotaxis	195	17579	0.0110928	242/28905	0.805785123966942	1.32494561739942	6.32405042000116	2.71875884783816e-11	1.49821459440971e-10	2.49588576420194e-11	Hmgb1/Plec/Cx3cr1/Thbs4/Ppia/Cxcl12/Mapk1/Slc12a2/Trpv4/Pde4d/Ptn/Padi2/Pla2g7/Wnk1/Rps19/Ppib/Lyst/Il16/Cyp7b1/Rac1/S1pr1/Stk39/Scg2/Itgam/Calr/Vav3/Camk1d/Akirin1/Itgb2/Pdgfb/Spi1/Il17ra/Mospd2/Pgf/App/Kit/Vav1/Rarres2/Csf1/Lbp/Cxcl16/Ccl6/Ccl9/Mcu/Nup85/Lgmn/Chga/Edn1/Cxcl14/Ptk2b/Ednrb/Dnm1l/Cxadr/Ccl25/Vegfa/Dusp1/Csf1r/Anxa1/Vegfb/Gbf1/Sbds/Edn3/Spp1/Cxcl5/Cxcl15/Flt1/Arhgef5/Coro1a/Swap70/…	195
BP	GO:0060491	regulation of cell projection assembly	195	17579	0.0110928	217/28905	0.898617511520737	1.47758912170811	8.79775645926258	5.77882996417974e-22	8.7480929481166e-21	1.45735068491455e-21	Cyld/Arhgap44/Crocc/Stau2/Aqp1/Zmynd8/Nrxn1/Cdc42/Nckap1/Gpm6a/Eps8/Nrp1/Tbc1d30/Tenm1/Ccp110/Eps8l1/Ppp1r9a/Odf2/Actr2/Cyfip1/Abi2/Dmtn/Twf2/Actr3/Pfn2/Ccdc88a/Map4/Tgfbr1/Syne1/Rdx/Fscn1/Hsp90aa1/Cttn/Rac1/Akt1/Ttbk2/Arhgap35/Anln/Atp7a/Syne2/Plppr5/Gdi2/Fuz/Rab5a/Prkcd/Cobl/Hdac4/Rab11fip3/Akirin1/Fer/Def8/Plxnb3/Ift46/Mien1/Tgfb3/Dzip1/Coro1c/Klf5/Kit/Arpc2/Cav1/Rala/Dynll1/Zmynd10/Srf/Pfn1/N…	195
CC	GO:0030135	coated vesicle	195	17608	0.0110745	209/28618	0.933014354066986	1.51641326582741	9.47580176769752	2.0874520812439e-26	3.13920678371679e-25	6.25390502073072e-26	Klhl12/Trf/Dnm1/Lrp1/Eps15/Arf1/Vamp2/Ap2a1/Myo6/Picalm/Epn2/Copa/Fcho2/Vps41/Tmed2/Tmed5/Steap2/Ap1s2/Furin/Tnk2/Ccdc88a/Syn1/Synrg/Tmed7/Inpp5f/Sec23a/Gak/Fcho1/Pacsin1/Rab14/Hspd1/Atp7a/Vamp3/Pik3c2a/Pacs1/Clvs2/Nrgn/Use1/Ngfr/Hip1r/Sec24b/Ocrl/Cideb/Ergic1/Bcap31/Snx9/Rgs19/Kdelr1/Ap2a2/Ap1m1/Rab8a/Tmed4/App/Ergic3/Ap2m1/Ap1b1/Tex261/Bnip1/Plcg1/Copz2/Ap2b1/Dvl2/Snx3/Gopc/Slc17a8/Sar1a/Sar1b/…	195
BP	GO:0002262	myeloid cell homeostasis	194	17579	0.0110359	221/28905	0.877828054298643	1.44340519423757	8.24356060157582	4.44270632283931e-19	5.14653291591995e-18	8.57364378091798e-19	Hmgb1/Gpi1/Nfe2l1/Pik3cd/Hmga1/B2m/Plcb1/Ncor1/Cfh/Ankrd54/Ank1/Itpkb/Dmtn/Nf1/Sp3/Setd1a/Sp1/Rps19/Tcea1/Tcf3/Smarca4/Zbtb7a/Ptbp3/Rac1/Pknox1/Adgrf4/Uba5/Itgam/Sox6/Add1/Slc11a2/Ptpn2/Acvr1b/Spi1/Axl/Ncstn/Dnase2a/Stat5b/G6pdx/Mapk14/Hmox1/Kit/Ampd3/P4htm/Mertk/Csf1/Srf/Slc25a5/Dyrk3/Med1/Traf3ip2/Kitl/Id2/Mthfd1/Hif1a/Zfp36l1/Tmem14c/Sfxn1/Bap1/Diaph3/Rb1/Bcl6/Prkdc/Hcls1/Sod1/Racgap1/Vegfa/Ep…	194
BP	GO:0071706	tumor necrosis factor superfamily cytokine production	194	17579	0.0110359	226/28905	0.858407079646018	1.41147145100223	7.73659217871951	1.03367306598671e-16	9.82597455667368e-16	1.63691570666317e-16	Hmgb1/Il33/Cx3cr1/Lpl/Sirpa/Azi2/Trem2/Arhgef2/Sirt1/Rasgrp1/Foxp1/Clu/Hspd1/H2-T22/Hdac2/Ptprc/Fxr1/Axl/Akap8/Mapk14/Hspb1/App/Il27ra/Pten/Cybb/Lbp/Cd274/Mapkapk2/Cyba/Tnfaip3/Ifngr1/Vsir/Havcr2/Pomc/Arg2/Trim27/Ripk1/Angpt1/Rad21/Tbc1d23/H2-K1/Cidea/Csf1r/Frmd8/Ncl/Fcgr2b/Ifih1/Card9/Tlr2/Cyp2j6/Errfi1/Gpnmb/Tnfrsf1a/Chrna7/Pycard/Abcc8/Fadd/Sash3/Elf4/Gas6/Tlr3/Cx3cl1/Myd88/Pik3r1/Zc3h12a/Ripk…	194
BP	GO:0006282	regulation of DNA repair	193	17579	0.010979	212/28905	0.910377358490566	1.49692573793559	9.04709647126976	1.90714014300272e-23	3.3499331207526e-22	5.5806761049536e-23	Hmgb1/Fus/Smarcc2/Pcna/Arid1a/Dek/Parg/Ino80d/Atxn7l3/Brd8/Zfp365/Morf4l1/Eya3/Actr2/Rps3/Pbrm1/Morf4l2/Smarca2/Sirt1/Trrap/Brcc3/Smarca4/Smarcc1/Ep400/Nfrkb/Ogg1/Abl1/Rtel1/Mcrs1/Otub2/Apbb1/Ruvbl1/Usp1/Kat2a/Actl6a/Dpf2/Hdac10/Rnf169/Prkcg/Tfpt/Kat2b/Smarcb1/Tmem161a/Babam1/Pnkp/Ier3/Pias4/Senp3/Trim28/Ubqln4/Vps72/Cdk9/Tex15/Taf6l/Spire2/Rnf168/Actr8/Cul4a/Brca1/Uchl5/Egfr/Yeats4/Helb/Ccdc117/…	193
BP	GO:0072330	monocarboxylic acid biosynthetic process	193	17579	0.010979	228/28905	0.846491228070175	1.39187831772959	7.40098593839142	2.75263996171044e-15	2.29292071037324e-14	3.81979202499971e-15	Fabp5/Plp1/Ptgds/Ptgs2/Gatm/Lpl/Abhd1/Prox1/Acsl3/Elovl7/Rbp1/Pla2g4a/Ptges3/Sirt1/Ubr4/Mgll/Decr2/Insig1/Prkab1/Cyp7b1/Alox8/Abcd3/Thnsl2/Acadl/Alox12b/Pkm/Mapk9/Nr1h2/Park7/Sco1/Acacb/Kat2b/Abcd1/Nr1h3/Abhd3/Tbxas1/Insig2/Gstm7/Ldha/Elovl1/Acly/Mid1ip1/Fads1/Acsf3/Brca1/Ptgis/Acadvl/Tecr/Pdk4/Acaca/Srebf1/Aloxe3/Akr1c18/Elovl2/Edn1/Oxsm/Pibf1/Stard4/Anxa1/Fads2/Scd3/Scd2/Hsd17b10/Rdh10/Cyp27a1/…	193
BP	GO:1902107	positive regulation of leukocyte differentiation	193	17579	0.010979	217/28905	0.889400921658986	1.46243436148547	8.51858785265672	1.71006626535838e-20	2.26978816001572e-19	3.78125535385631e-20	Hmgb1/Ppp3ca/Cyld/Smarcc2/Atp11c/Arid1a/Ambra1/Car2/Zbtb16/Trem2/Pbrm1/Smarca2/Itpkb/Tgfbr2/Rasgrp1/Gpr68/Creb1/Smarca4/Smarcc1/Ap3b1/Hsp90aa1/Zbtb7b/Itgam/Actl6a/Ptprc/Lef1/Smarcb1/Spi1/Axl/Shh/Brd4/Il7r/Stat5b/Traf6/Rhoa/Csf1/Cd83/Nkap/Ada/Irf1/Ccl9/Kitl/Vsir/Ap3d1/Id2/Itgb3/Smarcd2/Ppp2r3c/Zfp36l1/Fos/Ripk1/Rb1/Bcl6/Prkdc/Gsk3b/Hcls1/Smarcd1/Phf10/Brd2/Csf1r/Anxa1/Bad/Rptor/Casp8/Zap70/Tnfrsf1…	193
BP	GO:1903708	positive regulation of hemopoiesis	193	17579	0.010979	217/28905	0.889400921658986	1.46243436148547	8.51858785265672	1.71006626535838e-20	2.26978816001572e-19	3.78125535385631e-20	Hmgb1/Ppp3ca/Cyld/Smarcc2/Atp11c/Arid1a/Ambra1/Car2/Zbtb16/Trem2/Pbrm1/Smarca2/Itpkb/Tgfbr2/Rasgrp1/Gpr68/Creb1/Smarca4/Smarcc1/Ap3b1/Hsp90aa1/Zbtb7b/Itgam/Actl6a/Ptprc/Lef1/Smarcb1/Spi1/Axl/Shh/Brd4/Il7r/Stat5b/Traf6/Rhoa/Csf1/Cd83/Nkap/Ada/Irf1/Ccl9/Kitl/Vsir/Ap3d1/Id2/Itgb3/Smarcd2/Ppp2r3c/Zfp36l1/Fos/Ripk1/Rb1/Bcl6/Prkdc/Gsk3b/Hcls1/Smarcd1/Phf10/Brd2/Csf1r/Anxa1/Bad/Rptor/Casp8/Zap70/Tnfrsf1…	193
BP	GO:0019722	calcium-mediated signaling	193	17579	0.010979	223/28905	0.865470852017937	1.4230863517594	7.90159034785248	1.82262235713852e-17	1.82941473859369e-16	3.04763431080861e-17	Ppp3ca/Ppp3r1/Atp1a3/Ncald/Cx3cr1/Irgm2/Calm2/Camta1/Ntrk2/Pdgfra/Tenm2/Trem2/Grm1/Ppp1r9a/Cmya5/Ppp3cb/Rcan2/Grm5/Adgrl1/Dmtn/Atp2b4/Ptbp1/Homer3/Ank2/Adgrb2/Homer2/Atp2a2/Nfat5/Cacna1d/Atp1b1/Akap5/Ncam1/Casq2/Hdac4/Ptprc/Chrm3/Ncs1/Adora3/Bcap31/Prkd1/Dyrk2/App/Fhl2/Chp1/Plcg1/Ada/Fis1/Mcu/Tmbim4/Hint1/Fkbp1b/Pomc/Ryr2/Edn1/Drd1/Ednrb/Gsk3b/Rcan1/Efhb/Pdgfrb/Zap70/Htr2b/Vcam1/Ptgfr/Tmem38b/Rca…	193
BP	GO:2000116	regulation of cysteine-type endopeptidase activity	192	17579	0.0109221	220/28905	0.872727272727273	1.43501802253722	8.06917142479676	2.91935544831021e-18	3.18224512949025e-17	5.30132355306887e-18	Hmgb1/Apaf1/Aqp1/Ptgs2/Bok/Acvr1c/St18/Rffl/Ints1/Asph/Cyfip2/Dapk1/Acer2/Dnajb6/Mtch2/Rps3/Rest/Sirt1/Arl6ip1/Fnip1/Naip2/Cycs/Tbc1d10a/Epha7/Ddx3x/Xiap/Slc1a1/Akt1/Hspd1/Cryab/Dlc1/Cst3/Slc11a2/Rnf7/Park7/Snca/Gsn/Ngfr/Wnt9a/Cdh1/Pparg/Hip1r/Bcap31/Bbc3/Fam162a/Bid/App/Tfap4/Nol3/Fis1/Mical1/Perp/Atp2a3/Lgmn/Pdcd6/Nkx3-1/Pak2/Robo1/Nr4a1/Vegfa/Xdh/Bak1/Pmaip1/Fas/Bad/Casp1/Casp8/Ppm1f/Card9/Src…	192
BP	GO:0019827	stem cell population maintenance	192	17579	0.0109221	214/28905	0.897196261682243	1.47525217270182	8.69352552608143	1.88740127793728e-21	2.7171852696184e-20	4.52657720625915e-21	Prdm16/Bcl9/Arid1a/Prox1/Zfp322a/Tpt1/Fgfr3/Pcm1/Ptn/Smarca2/Kdm2b/Fancd2/Cdc73/Rest/Nfib/Miat/Tead1/Setd1a/Mtf2/Rbbp7/Jmjd1c/Ogt/Smc1a/Cnot2/Smarca4/Smarcc1/Hook3/Tcf7l2/Ldb2/Cnot3/Cnot1/Tet1/Med14/Kat2a/Actl6a/Crebbp/Dpf2/Ss18/Hdac2/Srrt/Rbpj/Stag2/Braf/Raf1/Sox9/Smarcb1/Smo/Spi1/Paf1/Ctr9/Kit/Vps72/Bmp7/Taf6l/Med15/Dll1/Med28/Nkap/Cul4a/Med24/Wnt9b/Nr2e1/Med7/Eif4enif1/Sap30l/Sav1/Med10/Fgf10/…	192
BP	GO:0120032	regulation of plasma membrane bounded cell projection assembly	192	17579	0.0109221	214/28905	0.897196261682243	1.47525217270182	8.69352552608143	1.88740127793728e-21	2.7171852696184e-20	4.52657720625915e-21	Cyld/Arhgap44/Crocc/Stau2/Aqp1/Zmynd8/Nrxn1/Cdc42/Nckap1/Gpm6a/Eps8/Nrp1/Tbc1d30/Tenm1/Ccp110/Eps8l1/Ppp1r9a/Odf2/Actr2/Cyfip1/Abi2/Dmtn/Twf2/Actr3/Pfn2/Ccdc88a/Map4/Tgfbr1/Syne1/Rdx/Fscn1/Hsp90aa1/Rac1/Akt1/Ttbk2/Arhgap35/Anln/Atp7a/Syne2/Plppr5/Gdi2/Fuz/Rab5a/Prkcd/Cobl/Hdac4/Rab11fip3/Akirin1/Fer/Def8/Plxnb3/Ift46/Mien1/Tgfb3/Dzip1/Coro1c/Klf5/Kit/Arpc2/Cav1/Rala/Dynll1/Zmynd10/Srf/Pfn1/Ndel1/…	192
BP	GO:0001764	neuron migration	192	17579	0.0109221	208/28905	0.923076923076923	1.51780752383745	9.33726218771137	2.86200147348132e-25	6.02605131093917e-24	1.00388393875241e-24	Mapk8ip3/Myh10/Flna/Tuba1a/Dclk1/Tbc1d24/Tubb2b/Sema3e/Il1r1/Ntrk2/Adgrl3/Celsr2/Mef2c/Gpm6a/Cxcl12/Katna1/Igsf10/Pafah1b1/Chl1/Arhgap32/Nrp1/Ndn/Nr4a2/Abi1/Unc5c/Pcm1/Abi2/Astn1/Arhgef2/Nav1/Reln/Nsmf/Ywhae/Hsp90aa1/Dab2ip/Rac1/Met/Apbb1/Fgf13/Phactr1/Camk2a/Usp9x/Unk/Astn2/Fezf2/Cdh1/Pcnt/Itga3/Axl/Camk2b/Plxna3/Crkl/Ctnnb1/Rhoa/Srf/Celsr1/Top2b/Crk/Ndel1/Sema6a/Pex7/Ascl1/Ddit4/Pex13/Ntn1/Foxg…	192
CC	GO:0043209	myelin sheath	192	17608	0.0109041	208/28618	0.923076923076923	1.50026211861741	9.15729227104093	2.0168249817581e-24	2.58550350120464e-23	5.15082135116822e-24	Hspa8/Eno1/Mobp/Gpi1/Phgdh/Plp1/Mbp/Mdh2/Nefl/Atp1a3/Tuba1a/Plec/Mal/Gapdh/Gfap/Dnm1/Gpm6b/Calm2/Cntn1/Gnb1/Tspan2/Eef1a1/Cdc42/Ppia/Atp1a2/Tuba1b/Sptan1/Plcb1/Ermn/Car2/Uqcrc2/Snap25/Stxbp1/Cldn11/Prdx2/Ehd3/Atp6v1a/Ubb/Mpdz/Pard3/Cnp/Cd59a/Serinc5/Mag/Syn1/Myoc/Rap1a/Cox5b/Ckmt1/Pacsin1/Slc25a3/Nfasc/Cntnap1/Pitpna/Cycs/Rdx/Llgl1/Fscn1/Hsp90aa1/Gdi1/Nme1/Atp1b1/Ywhag/Hspd1/Cryab/Mog/Hspa5/Canx/…	192
CC	GO:0044391	ribosomal subunit	192	17608	0.0109041	216/28618	0.888888888888889	1.44469685496492	8.29640374885842	1.53364893443735e-19	1.51811831231647e-18	3.02438430775121e-19	Rps13/Rps7/Rpl29/Rpl14/mt-Rnr1/Npm1/Rps2/Mrpl55/Mrpl3/Rpl41/Rpl5/Rpl31/Rpl21/mt-Rnr2/Mrpl48/Rpl23/Rps3/Ubb/Rps26/Rpl30/Rps19/Rpsa/Mcts1/Rpl7/Rpl27a/Ddx3x/Eif2a/Mrpl9/Larp4/Rpl13/Nhp2/Mrpl10/Mrpl2/Mrpl4/Rps11/Rpl8/Rps5/Rps9/Mrpl49/Rplp1/Rps18/Rpl10/Mrpl52/Mrps25/Mrpl32/Mrps18c/Rpl19/Mrpl45/Mrpl24/Mrps24/Mrpl22/Mrpl36/Mrps30/Mrpl57/Rpl24/Mrpl40/Mrps23/Mrpl14/Mrps18a/Mrpl28/Mrpl27/Mrps18b/Rps14/Mrpl…	192
MF	GO:0043177	organic acid binding	189	17358	0.0108884	238/28396	0.794117647058823	1.29909924564364	5.81070031733166	1.02486018964467e-09	7.73739476509516e-09	1.87370560987669e-09	Fabp5/Psap/Grin2a/Ptgds/Phyh/Acox1/Ppia/Folr1/Lrat/Slc1a3/Rbp1/Ptn/P4ha2/Glrb/Furin/Mag/Pitpna/Ddah1/Slc1a1/Thnsl2/Grm7/Snca/Sesn1/Acacb/Th/Glra3/Dbt/Pparg/Slc46a1/Ppard/Grin2d/Epdr1/Prodh/Gstm7/Plod3/Crabp2/Adh5/P4htm/Id3/Cyp4f15/P4ha1/Siglecf/Cad/Shmt1/Plod1/Fabp7/Acaca/Nme2/Akr1c18/Ryr2/Dhfr/Glud1/Dgat1/Grik1/P3h3/Ogfod2/Igf2r/Gldc/Ogfod3/Got1/Shmt2/Tyms/Scly/Gad2/Grin1/Ubr1/Hdc/Tdo2/Scp2/Hmgc…	189
BP	GO:0006006	glucose metabolic process	191	17579	0.0108652	226/28905	0.845132743362832	1.38964457289394	7.32619759594326	5.38252295919677e-15	4.34364898979375e-14	7.23611405119692e-15	Eno1b/Hmgb1/Eno1/Gpi1/Fabp5/Mdh2/Nfe2l1/Gapdh/Ncoa2/Gapdhs/Adcy10/Sirt1/Aldoc/Usp7/Ranbp2/Nr3c1/Ogt/Dgkq/H6pd/Nisch/Tcf7l2/Akt1/Arpp19/Inppl1/Kat2a/Pfkm/Atf4/Pkm/Slc25a12/Apod/Ptpn2/Gpd2/Dlat/Epm2aip1/Igf2/Acacb/Hk2/Kat2b/Usf1/Stk11/Dyrk2/G6pdx/Eno2/Mapk14/Ldha/Trp53/Prkaca/Pdk1/Pgam1/Slc25a11/Slc25a13/Igfbp4/Adora2b/Slc35b4/Pdk4/Cry1/Hkdc1/Pfkl/Igfbp3/Pgam2/Cox11/Hif1a/Pfkp/Gpld1/Pdhb/C1qtnf3/Gp…	191
BP	GO:0032640	tumor necrosis factor production	191	17579	0.0108652	223/28905	0.856502242152466	1.40833934293288	7.62617417779931	2.94348635238063e-16	2.66854078285953e-15	4.44554002876709e-16	Hmgb1/Il33/Cx3cr1/Lpl/Sirpa/Azi2/Trem2/Arhgef2/Sirt1/Rasgrp1/Foxp1/Clu/Hspd1/H2-T22/Hdac2/Ptprc/Fxr1/Axl/Akap8/Mapk14/Hspb1/App/Il27ra/Pten/Cybb/Lbp/Mapkapk2/Cyba/Tnfaip3/Ifngr1/Vsir/Havcr2/Pomc/Arg2/Trim27/Ripk1/Angpt1/Rad21/Tbc1d23/H2-K1/Cidea/Csf1r/Frmd8/Ncl/Fcgr2b/Ifih1/Card9/Tlr2/Cyp2j6/Errfi1/Gpnmb/Tnfrsf1a/Chrna7/Pycard/Abcc8/Fadd/Sash3/Elf4/Gas6/Tlr3/Cx3cl1/Myd88/Pik3r1/Zc3h12a/Ripk2/Mif/…	191
BP	GO:0098739	import across plasma membrane	191	17579	0.0108652	209/28905	0.913875598086124	1.50267786351211	9.08636127632782	9.80565714263842e-24	1.77049630642499e-22	2.94948169859427e-23	Ppp3ca/Slc15a2/Kcne2/Slc7a2/Ppp3r1/Atp1a3/Slc12a5/Gfap/Kcnj13/Atp1a2/Slc1a3/Slc12a2/Trpv4/Slc1a2/Grm1/Slc5a6/Kcnj3/Ppp3cb/Wnk2/Acsl6/Steap2/Wnk1/Arl6ip1/Slc24a2/Slc9a6/Rgs4/Arhgef11/Cacna1b/Slc6a7/Cacna1d/Atp1b1/Slc38a1/Slc1a1/Slc31a1/Akt1/Akap5/Cacna1a/Slc36a1/Slc11a2/Prkcd/Dlg1/Slc46a1/Slc1a4/Slc1a6/P2rx5/Cav1/Slc38a3/Slc3a2/Slc12a7/Trpv2/Slc17a8/Slc22a4/Arg2/Slc7a8/Slc38a2/Slc38a4/Shoc2/Iscu/S…	191
BP	GO:0060538	skeletal muscle organ development	191	17579	0.0108652	230/28905	0.830434782608696	1.36547684119144	6.93281874730816	1.86666381678984e-13	1.2877390514119e-12	2.14525314225244e-13	Ppp3ca/Rbfox1/Plec/Zbtb18/Ddx5/Bcl9/Meg3/Mef2c/Mbnl1/Ppp3cb/Skil/Nf1/Homer1/Cops2/Cntnap1/Foxp1/Usp19/Mtm1/Tcf7l2/Foxn2/Met/Sox11/Cntfr/Hdac4/Igf2/Akirin1/Cav2/Col6a1/Mef2d/Flot1/Fxr1/Smo/Emd/Srpk3/Vrk3/Shh/Disp1/Hlf/Sin3b/Mapk14/Ldha/Klf5/Vps54/Ctnnb1/Cav1/Rhoa/Hdac5/Fgfrl1/Dll1/Eln/Xk/Pmp22/Popdc3/Hmg20b/Btg2/Rps6kb1/Psma6/Snw1/Asb2/Fos/Hmgcr/Ppif/Bin3/Rb1/Rcan1/Nr4a1/Med20/Sox8/Uqcc2/Tll2/Myl6…	191
BP	GO:2000241	regulation of reproductive process	191	17579	0.0108652	230/28905	0.830434782608696	1.36547684119144	6.93281874730816	1.86666381678984e-13	1.2877390514119e-12	2.14525314225244e-13	Ptgds/Acvr1c/Plcb1/Stxbp1/Sulf1/Anxa5/Unc5c/Mfn2/Lhfpl2/Cyp51/Cacna1h/Eif4g3/Rac1/Grb14/Serpinf1/Rspo1/Fbn2/Hdac2/Calr/Rbpj/Hdac4/Park7/Acvr1b/Ovgp1/Sox9/Shh/Camk2b/Cdkn1b/Stk11/Prkacb/Prkaca/Igf1r/Kit/Cdc20/Ctnnb1/Ppp2r1a/Bcl2l1/Bmp7/Wdr77/Dazl/Chfr/Myh9/Ada/Stk4/Gdf9/Stk3/Vip/Fbxo5/Zwint/Fzr1/Ube2b/Itgb3/Fgf9/Nkx3-1/Ednrb/Mettl3/Rad1/Sod1/Rps6ka2/Pkmyt1/Vegfa/Ddb1/Prdx4/Tac2/Nppc/BC005624/Notch…	191
BP	GO:0051216	cartilage development	191	17579	0.0108652	224/28905	0.852678571428571	1.40205211372335	7.52570157586649	7.95156879607324e-16	6.93642924396996e-15	1.15554441059492e-15	Trps1/Mef2c/Zbtb16/Sulf1/Trpv4/Cfh/Fgfr3/Carm1/Tgfbr2/Nfib/Fosl2/Frzb/Csgalnact1/Itgb8/Hspg2/Tgfbr1/Zbtb7a/Cbs/Atp7a/Sox6/Kat2a/Bmpr1b/Nfia/Rspo2/Poc1a/Wnt9a/Sox9/Col6a1/Mef2d/Col1a1/Glg1/Mapk14/Por/Ctnnb1/Bmp7/Bmp5/Stc1/Ctsk/Srf/Efemp1/Hif1a/Trip11/Gpld1/Edn1/Ogn/Thrb/Fgf9/Loxl2/Bmp1/Rb1/Wnt7b/Snai2/Twsg1/Zeb1/Rela/Esrra/Smad7/Nppc/Prrx1/Ext2/Mkks/Bmp2/Smad9/Shox2/Thbs3/Npr2/Errfi1/Bmp3/Wnt7a/Lr…	191
BP	GO:0046034	ATP metabolic process	191	17579	0.0108652	232/28905	0.823275862068966	1.3537054891122	6.73886883590042	9.67071984561363e-13	6.23867595629207e-12	1.03930522135337e-12	Eno1b/Hspa8/Eno1/Gpi1/Ndufs5/Ak4/Ndufa12/Gapdh/Bloc1s6/Atp1a2/Mlst8/Ncor1/Parg/Trem2/Cfh/Atp6v1a/Slc25a25/Mtch2/Gapdhs/Ola1/Adcy10/Aldoc/Bend3/Ogt/Ndufc2/Zbtb7a/Ndufa3/Stoml2/Atp1b1/Atp7a/Pfkm/Pkm/Slc25a12/Hdac4/Git1/Ogdh/Map2k1/Sdhd/Hk2/Kat2b/Col6a1/Ndufa11/Ndufb2/Ier3/Eno2/App/Prkaca/Ndufs3/Ampd3/Ctns/Atp6v1b2/Cbfa2t3/Myh3/Bcl2l1/Sdhb/Pgam1/Ndufs2/Ndufa2/Slc25a13/Clpx/Ndufa1/Mlx/Fis1/Myh8/Hkdc1…	191
CC	GO:0030017	sarcomere	191	17608	0.0108473	205/28618	0.931707317073171	1.51428895956383	9.3454236372904	1.12108809082087e-25	1.53805418775775e-24	3.06410041443192e-25	Ppp3ca/Nos1/Flna/Plec/Myl12b/Synpo2/Tnnt1/Calm2/Arf1/Ppp1r12b/Sptan1/Mef2c/Anxa5/Scn3b/Ank3/Cab39/Dnajb6/Synpo/Ppp3cb/Sptbn1/Sphkap/Ank1/Pdlim2/Ttn/Atp2b4/Homer1/Pdlim5/Fkbp1a/Ggps1/Tpm1/Synm/Nebl/Ank2/Syne1/Dst/Rpl7/Glrx3/Mtm1/Csrp1/Cacna1d/Cryab/Dnajb4/Syne2/Capn3/Casq2/Mybpc1/Hdac4/Ppp2r5a/Lrrc27/Scn1a/Tnni1/Kat2b/Calm1/Jup/Prkd1/Stk11/Sri/Hspb1/Ctnnb1/Tcap/Fhl2/Myh1/Pdlim4/Calm3/Csrp2/Fkbp1b/…	191
BP	GO:0098742	cell-cell adhesion via plasma-membrane adhesion molecules	190	17579	0.0108084	212/28905	0.89622641509434	1.47365746221639	8.62347113033593	4.14353569632017e-21	5.82256842195948e-20	9.6998558749097e-21	Pcdh20/Atp2c1/Mbp/Myadm/Ptprd/Tenm3/Nrxn1/Cdh9/Adgrl3/Celsr2/Ptprs/Tenm2/Cldn2/Tenm1/Pcdh1/Cdhr1/Tgfbr2/Ptprf/Cadm2/Adgrl1/Wnk1/Slitrk2/Pcdh19/Mag/Cdh22/Acvr1/Cbln1/Nptn/Clstn1/Cadm1/Igsf9b/Clstn3/Magi2/Mcam/Kifap3/Cadm3/Cdh12/Il1rap/Nrcam/Arvcf/Cldn1/Cdh1/Cdh4/Itga3/Esam/Plxnb3/Mapk14/Scarf2/Fgfrl1/Gata5/Celsr1/Cd164/Tnfaip3/Emb/Itga5/Alcam/Igsf11/Cxadr/Robo1/Celsr3/Cdh2/Bmp2/Mmp24/Vcam1/Sparcl1…	190
BP	GO:0030308	negative regulation of cell growth	190	17579	0.0108084	205/28905	0.926829268292683	1.52397747312134	9.37964447042939	1.29869933766433e-25	2.9185083807662e-24	4.86196273046479e-25	Eno1b/Eno1/Mt3/Spag9/Zmat3/Sema3e/Tro/Ptprs/Map2/Nrp1/Dcbld2/Rtn4/Smarca2/Mecp2/Actr3/Sertad2/Mag/Frzb/Serpine2/Dip2b/Rbbp7/Rgs4/Smarca4/Epha7/Foxp1/Acvrl1/Cdkl3/Ddx3x/Sema3b/Sema6b/Dab2ip/Tspyl2/Sema4d/Cryab/St7l/Fgf13/Sema4a/Sema5a/Hyal1/Sesn1/Wnt3/Cdh1/Pparg/Acvr1b/Sema4f/Bcl11a/Ifrd1/Bbc3/Ppard/Cdkn1b/Stk11/Plxna3/G6pdx/Ulk2/Trp53/Ndufs3/D130043K22Rik/Sertad1/Hyal2/Pten/Brca1/Gdf9/Sema6a/Ntn1…	190
BP	GO:0031334	positive regulation of protein-containing complex assembly	190	17579	0.0108084	215/28905	0.883720930232558	1.4530947999529	8.30770013699942	1.85257280087531e-19	2.21759825645518e-18	3.69431184268117e-19	Nckap1/Eif4g1/Ambra1/Dctn1/Mlst8/Tenm1/Prkce/Atm/Rps3/Mecp2/Abca3/Actr3/Pfn2/Rims1/Ckap5/Creb1/Fnip1/Brcc3/Fscn1/Ddx3x/Hsp90aa1/Clu/Dab2ip/Cttn/Fmn1/Bag4/Rac1/Met/Trim65/Mapk9/Nek7/Nr1h2/Skap1/Dlg1/Gda/Git1/Park7/Snca/Fer/Hip1r/Bbc3/Rhoc/Snx9/Prkd1/Med25/Cdkn1b/Bid/Trp53/Arpc2/Cav1/Rhoa/Crbn/Tppp3/Pfn1/Cand1/Plek/Ppp2ca/Drg1/Grb2/Evl/Tppp/Psmc6/Ptk2b/Tfrc/Gsk3b/Vegfa/Bak1/Bin1/Fas/Ppp2r5b/Arl2/Gn…	190
BP	GO:0031396	regulation of protein ubiquitination	190	17579	0.0108084	211/28905	0.900473933649289	1.48064162080509	8.72981086976849	1.08095554541632e-21	1.59163932700936e-20	2.65152265426422e-21	Rps7/Npm1/Rps2/Adgrb1/Rpl5/Ppia/Pink1/Fbxw7/Rpl23/Wfs1/Prkce/Gabarap/Fgfr3/Rps3/Ubb/Dnaja1/Arrdc3/Wnk1/Ube3a/Ogt/Tgfbr1/Bex4/Bex1/Fbxo2/Abl1/Bex2/Ddx3x/Xiap/Hsp90aa1/Akt1/Limk1/Hspa5/Gtpbp4/Mapk9/Mycbp2/Prickle1/Park7/Prkcg/Paxip1/U2af2/Cdc20/Ctnnb1/Cav1/Mta1/Pttg1ip/Rassf1/Pten/Birc3/Chp1/Chfr/Sash1/Sqstm1/Phf23/Fbxo5/Tnfaip3/Ube2d1/Cry1/Fzr1/Trib2/Ubxn2a/Nxn/Tbc1d7/Caml/Pdcd6/Pinx1/Spry2/Fbxo4/…	190
BP	GO:0046631	alpha-beta T cell activation	190	17579	0.0108084	223/28905	0.852017937219731	1.40096583851962	7.48846609277272	1.1203985555899e-15	9.59239240176568e-15	1.59800309845725e-15	Hmgb1/Psap/Rc3h1/Slc4a2/Zbtb16/Ncor1/Cd160/Itpkb/Tgfbr2/Fosl2/Rc3h2/Kmt2a/Foxp1/Ap3b1/Abl1/Hsph1/Stoml2/Zbtb7b/Bcl11b/H2-T22/Atp7a/Satb1/Itch/Sema4a/Ptprc/Lef1/Cd300a/Braf/Loxl3/Tyk2/Tcirg1/Shh/Brd4/Rhoa/Cd83/Nkap/Cd274/Ada/Irf1/Vsir/Ap3d1/Rsad2/Arg2/Gadd45g/Ctsl/Bcl6/Twsg1/H2-K1/Brd2/Ndfip1/Anxa1/Smad7/Zap70/Cd55/Abl2/Il2ra/Prkcq/Il6ra/Rorc/Pla2g2d/Prkcz/Il4ra/Sash3/Elf4/Otud5/Sh3rf1/Il15/Rora/I…	190
BP	GO:0030705	cytoskeleton-dependent intracellular transport	189	17579	0.0107515	202/28905	0.935643564356436	1.53847074507781	9.56779653354928	6.37377048687571e-27	1.56060804648351e-25	2.59982743543615e-26	Cep131/Ttc21b/Mapk8ip3/Nefl/Myo5b/Stau2/Tuba1a/Trak2/Bloc1s6/Cdc42/Kif1a/Bsn/Pafah1b1/Map2/Ppfia2/Ank3/Hnrnpu/Ubb/Pcm1/Fbxw11/Mecp2/Rasgrp1/Map1a/Rpgr/Ccdc88a/Agtpbp1/Kif5c/Map6/Dlg2/Kif1b/Rab1a/Sybu/Dst/Ap3b1/Camsap3/Hook3/Syne2/Arl8b/Fuz/Agbl4/Madd/Wdr19/Dync1i2/Prickle1/Snapin/Map2k1/Ift46/Borcs8/Stk11/Bicd1/Hspb1/App/Dynll1/Clip3/Ift27/Rhot1/Ift52/Dync1h1/Ndel1/Wasf1/Rab21/Ap3d1/Wdpcp/Actr10/…	189
BP	GO:0016051	carbohydrate biosynthetic process	189	17579	0.0107515	215/28905	0.87906976744186	1.44544693258473	8.16747299515421	8.89818496406801e-19	1.01442447279957e-17	1.68993654845291e-18	Eno1/Gpi1/Mdh2/Gapdh/Ap2a1/Ppp1cb/Ptges3/Fut9/Sirt1/Ndst4/Aldoc/Csgalnact1/Ndst3/Usp7/Ranbp2/Nr3c1/Ogt/Dgkq/Tcf7l2/St6galnac6/Akt1/Arpp19/Kat2a/Atf4/Ptpn2/Gpd2/Epm2aip1/Snca/Igf2/Pdgfb/Kat2b/Stk11/St8sia6/Has1/Gys1/Dyrk2/G6pdx/Eno2/Prkaca/Inpp5k/Plcd1/Pgam1/Slc25a11/Slc25a13/Myh9/Mpdu1/Slc35b4/Cry1/Plek/Pgam2/Hif1a/C1qtnf3/Gpt/Gpd1/Sik1/Ddb1/Gsto1/Got1/Phkg1/Slc25a10/Chst10/Pask/Avpr1b/Parp1/Atf3…	189
BP	GO:0046890	regulation of lipid biosynthetic process	189	17579	0.0107515	224/28905	0.84375	1.38737093975767	7.25089607111248	1.04911455906208e-14	8.26002010935111e-14	1.37604230260979e-14	Dbi/Fabp5/Pla2g6/Ptgs2/Prox1/Acsl3/Mlst8/Pla2g4a/Dkkl1/Rest/Sirt1/Abca3/Ubr4/Nr3c1/Creb1/Ogt/Insig1/Dgkq/H6pd/Tcf7l2/Cnep1r1/Akt1/Samd8/Acadl/Mapk9/Nr1h2/Prkcd/Igf2/Apoe/Pdgfb/Kat2b/Abcd1/Nr1h3/Sec14l2/Insig2/Lpcat3/Por/Igf1r/Clcn2/Mid1ip1/Bmp5/Chp1/Brca1/Mlx/Adora2b/Acadvl/Pdk4/Plin5/Srebf1/Tmx1/Akr1c18/Gpld1/Lpcat1/Pibf1/Srebf2/Dgat1/Snai2/Sod1/Abcg1/Sik1/C3/Stard4/Anxa1/Abhd6/Ormdl2/Avil/Sirt3…	189
BP	GO:0015931	nucleobase-containing compound transport	189	17579	0.0107515	209/28905	0.904306220095694	1.48694301677377	8.80193955723053	4.04202520832671e-22	6.20609286143084e-21	1.03387718167726e-21	Nup37/Tpr/Khdrbs1/Slc35a5/Peg10/Slc35c2/Srsf3/Slc29a3/Slc25a25/Tgfbr2/Adcy10/Wnk1/Srsf7/Hnrnpa1/Ranbp2/Kif5c/Nxt2/Ssb/Xpo1/Tmem241/G3bp2/Thoc2/Srsf1/Tomm20/Slc25a51/Cetn2/Chtop/Kpnb1/Flot1/Fxr1/Supt6/Khsrp/Phax/Nxf1/Slc25a5/Fxr2/Slc35b4/Gle1/Pnpt1/Nup85/Ncbp3/Slc35b1/Zfp36l1/Nrde2/Nup153/Ripk1/Cetn3/Slc28a3/Nsun2/Pabpn1/Ank/Slc25a32/Slc25a17/Arc/Ncbp2/Fyttd1/Senp2/Thoc1/Iws1/Seh1l/Slc29a2/Shoc2/A…	189
CC	GO:0098562	cytoplasmic side of membrane	189	17608	0.0107338	199/28618	0.949748743718593	1.54361140093927	9.73159677194377	1.62316231011938e-28	2.95189052677525e-27	5.88073493017549e-28	Ppp3ca/Cyld/Myh10/Gfap/Gnb1/Gng2/Ap2a1/Ptpn4/Atp2b1/Traf3/Fgfr3/Ank1/Gnal/Aspscr1/Ank2/Ptp4a1/Syt6/Dst/Atp2a2/Gng7/Acp1/Akap5/Sppl2a/Gnaz/Rgs8/Rab5a/Syap1/Dlg1/Ptprc/Kcnab2/Epm2aip1/Snapin/Gnai3/Fer/Gna12/Th/Cdh1/Gm2a/S100a6/Cfp/Jup/Borcs8/Mien1/Ap2a2/Cdip1/G6pdx/Traf6/Kit/Ap2m1/Rhoa/Pten/Myh9/Cyth1/Stac2/Ap2b1/Rnf31/Rab21/Gna13/Gng4/Ryr2/Litaf/Racgap1/Gnaq/Gna14/Chuk/Bloc1s1/Farp1/Rgs2/Traf2/Snx…	189
MF	GO:0140993	histone modifying activity	186	17358	0.0107155	201/28396	0.925373134328358	1.51382045871575	9.1674585588417	1.63629518575698e-24	4.80103882911878e-23	1.16263078987996e-23	Prdm16/Kmt2d/Prkcb/Prmt6/Mier1/Taf1/Atm/Eya3/Carm1/Kdm2b/Padi2/Kdm4a/Sirt1/Setd5/Kdm7a/Setd1a/Naa60/Jmjd1c/Hr/Slk/Kmt2a/Clock/Dyrk1a/Rnf2/Kat2a/Crebbp/Ehmt2/Hdac2/Hdac10/Hdac4/Naa50/Kat2b/Baz1b/Brpf3/Kdm5a/Pkn1/Kmt2b/Hdac5/Rnf168/Setdb1/Ube2a/Med24/Suz12/Tada2a/Prmt2/Jade2/Atxn3/Bap1/Prkdc/Prmt5/Phf10/Usp49/Kdm4b/Setbp1/Naa40/Rps6ka4/Huwe1/Cdk2/Sirt3/Usp16/Jade1/Eya1/Smyd2/Suv39h2/Hat1/Gtf2b/Rnf2…	186
BP	GO:0050905	neuromuscular process	188	17579	0.0106946	206/28905	0.912621359223301	1.50061552923087	8.98343281520793	3.36782071697108e-23	5.71380396706064e-22	9.51866443835174e-23	Shank1/Myh10/Nefl/Psap/Grin2a/Atp1a3/Rbfox1/Tuba1a/Tnnt1/Myo7a/Gigyf2/Camta1/Nrxn1/Atp2b2/Slc1a3/Dctn1/Pafah1b1/Hexb/Sptbn4/Cfh/Vps35/Ap1s2/Rest/Mecp2/Glrb/Homer1/Map1a/Adarb1/Synm/Agtpbp1/Icmt/Nlgn2/Cntnap1/Tshz3/Abr/Abl1/Uba5/Prrt2/Cacna1a/Dlg4/Mycbp2/Kcnab2/Scn1a/Tnni1/Pnkd/Comt/Gm2a/Npas1/Prkd1/Camk2b/Grin2d/Grin2c/Grcc10/App/Vps54/Myh3/Tcap/Zfp212/Pten/Stac2/Rac3/Pmp22/Myh8/Fabp7/Ascl1/Jsrp1…	188
BP	GO:0006164	purine nucleotide biosynthetic process	188	17579	0.0106946	233/28905	0.8068669527897	1.32672445932	6.23833069661678	4.91547220387137e-11	2.62374998561722e-10	4.37092273854614e-11	Eno1b/Eno1/Ndufs5/Adcy7/Ndufa12/Nos1/Trem2/Acsl6/Acsl4/Adcy10/Ndufc2/Ndufa3/Stoml2/Nme1/Dip2a/Nadk/Slc25a12/Nampt/Dlat/Snca/Acacb/Map2k1/Sdhd/Gmpr/Coasy/Gmpr2/Ndufa11/Ndufb2/Gcdh/G6pdx/Prpsap2/Ndufs3/Adcy9/Ampd3/Pdk1/Aprt/Acly/Bcl2l1/Sdhb/Pdhx/Ndufs2/Ndufa2/Dguok/Slc25a13/Ndufa1/Ada/Adora2b/Pank3/Pdk4/Ndufs7/Vdac1/Adcy1/Cox11/Adcy3/Nme2/Gucy2e/Pfas/Dcakd/Mthfd1/Adcy2/Sdha/Ndufs6/Pdhb/Ndufs4/Ndufb…	188
BP	GO:0021915	neural tube development	188	17579	0.0106946	196/28905	0.959183673469388	1.57717754602837	10.1010427489524	4.9012687602998e-31	1.75037576058442e-29	2.91596274602309e-30	Rps7/Phgdh/Apaf1/Tsc1/Sdc4/Zeb2/C2cd3/Arid1a/Folr1/Nckap1/Ambra1/Mib1/Tmed2/Kdm2b/Nf1/Marcks/Atp6ap2/Bmi1/Mthfr/Abl1/Tcf7l2/Ttbk2/Arhgap35/Gpr161/Kat2a/Tbc1d32/Dlc1/Fuz/Dzip1l/Wdr19/Cobl/Prickle1/Lhx2/Sec24b/Luzp1/Tulp3/Smo/Scrib/Shh/Dvl3/Traf6/Plod3/Prkacb/Prkaca/Rala/Bmp7/Bmp5/Celsr1/Ift52/Stk4/Pfn1/Stk3/Sfrp5/Dvl2/Wdpcp/Rock2/Mthfd1/Hif1a/Zfp36l1/Ptch1/Cdk20/Fzd6/Cby1/Hes1/Ift140/Brd2/Bbs4/Sox…	188
BP	GO:0045216	cell-cell junction organization	188	17579	0.0106946	231/28905	0.813852813852814	1.33821125117558	6.42965513189497	1.13452695783088e-11	6.50140270870463e-11	1.0830730476493e-11	Epha4/Flna/Plec/Dlg5/Cdh9/Ugt8a/Cdc42/Ocln/Heg1/Cldn11/Cldn2/Trpv4/Hopx/Epb41l3/Grhl1/Mpdz/Pard3/Abi2/Cldn34c1/Plekha7/Cdh22/Tgfbr1/Nfasc/Cntnap1/Cd9/Rdx/Fscn1/Camsap3/Acvrl1/Rac1/Cdh12/Nphp1/Add1/Ace/Rock1/Dlg1/Kifc3/Cldn1/Gjc1/Cdh1/Cdh4/Ccm2/Efnb2/Jup/Esam/Rhoc/Ocel1/Tgfb3/Wdr1/Prkaca/Ctnnb1/Cav1/Rhoa/Srf/Pmp22/Tbx5/Perp/Lims1/Rock2/Prkch/Marveld2/Vcl/Snai2/Pak2/Cxadr/Cd2ap/Vegfa/Cdh2/Lims2/Csf…	188
CC	GO:0005681	spliceosomal complex	188	17608	0.010677	223/28618	0.84304932735426	1.37019455078511	7.01834840646708	6.99875562978748e-14	4.17788313167467e-13	8.32314851915265e-14	Hspa8/Hnrnpc/Slu7/Aqr/Ddx5/Mfap1b/Hnrnpk/Cript/Srrm2/Prpf3/Hnrnpu/Api5/Gpatch1/Srsf2/Ppil2/Hnrnpa1/Ptbp2/Dhx35/Syncrip/Sf3b1/Snrpd1/Snrpa/Tra2b/Rbm5/Srsf1/Pabpc1/Dhx15/Zmat2/Crnkl1/Sf3a1/Prpf6/Ddx23/Cwc15/U2af2/Bcas2/Ik/Rbm28/Snrpb2/Prpf31/Zmat5/Sugp1/U2af1/Prpf8/Cwc25/Xab2/Ccdc12/Snrpf/Snrpd3/Ddx42/Luc7l3/Eftud2/Gemin2/Pnn/Snw1/Ddx41/Ppwd1/Cwc27/Wbp4/Phf5a/Prpf40b/Cdc5l/Ppil1/Luc7l/Dhx16/Rbm22/P…	188
BP	GO:0051048	negative regulation of secretion	187	17579	0.0106377	211/28905	0.886255924170616	1.45726306889764	8.30519026321503	1.70533185105073e-19	2.04893403070481e-18	3.41333297520034e-19	Ppp3ca/Nos1/Npy2r/Acvr1c/Kalrn/Anxa5/Ppp1r9a/Rab7/Tbc1d1/Rest/Acsl4/Cbarp/Cd200/Sirt1/Nf1/Wnk1/Maob/Frmd4a/Atp9a/Cyp51/Rap1a/Srcin1/Kcnb1/Abr/Map4k4/Htr7/Stk39/Grm7/Rab11fip5/Asic1/Vamp3/Gabbr1/Gnaz/Rap1b/Madd/Snca/Cd300a/Rab11fip3/Braf/Apoe/Pnkd/Npsr1/Pparg/Nr1h3/Spi1/Hmox1/Trh/Ada/Cry1/Pfkl/Rhbdf1/Igfbp3/Srebf1/Fkbp1b/Rsad2/Chga/Edn1/Cartpt/Hmgcr/Htr1a/Stxbp5l/Syt4/Anxa1/Rptor/Nmb/Notch1/Fbn1/E…	187
BP	GO:0051650	establishment of vesicle localization	187	17579	0.0106377	197/28905	0.949238578680203	1.56082491135737	9.8400367265532	5.26707406682411e-29	1.61357188473702e-27	2.68806024961889e-28	Myo5b/Sdcbp/Sdc4/Myo7a/Klhl12/Dnm1/Arf1/Trak2/Bloc1s6/Kif1a/Picalm/Snap25/Dctn1/Stxbp1/Pafah1b1/Map2/Ppfia2/Clasp1/Pclo/Rab7/Trappc12/Fbxw11/Tmem230/Ap1s2/Mecp2/Atp13a2/Rasgrp1/Rims1/Atp9a/Kif5c/Clasp2/Kif1b/Cep19/Rab1a/Sybu/Syt6/Ap3b1/Fgfr2/Cadps2/Ap1ar/Trappc2/Madd/Exoc7/Snca/Snapin/Map2k1/Trappc10/Tcirg1/Naglu/Trappc6a/Scrib/Ykt6/Stk11/Chmp2a/Snf8/Ctnnb1/Chp1/Tsg101/Trappc2l/Stard3/Ndel1/Lin7a…	187
BP	GO:1903555	regulation of tumor necrosis factor superfamily cytokine production	187	17579	0.0106377	219/28905	0.853881278538813	1.40402971478266	7.47718534334455	1.17560931780261e-15	1.00384922460714e-14	1.67231917139966e-15	Hmgb1/Il33/Cx3cr1/Lpl/Sirpa/Trem2/Arhgef2/Sirt1/Rasgrp1/Foxp1/Clu/Hspd1/H2-T22/Hdac2/Ptprc/Fxr1/Axl/Akap8/Hspb1/App/Il27ra/Pten/Cybb/Lbp/Cd274/Mapkapk2/Cyba/Tnfaip3/Ifngr1/Vsir/Havcr2/Pomc/Arg2/Trim27/Ripk1/Angpt1/Rad21/Tbc1d23/H2-K1/Cidea/Csf1r/Ncl/Fcgr2b/Ifih1/Card9/Tlr2/Cyp2j6/Errfi1/Gpnmb/Tnfrsf1a/Chrna7/Pycard/Abcc8/Fadd/Sash3/Elf4/Gas6/Tlr3/Cx3cl1/Myd88/Pik3r1/Zc3h12a/Ripk2/Mif/Thbs1/Mavs/P…	187
BP	GO:0021953	central nervous system neuron differentiation	187	17579	0.0106377	210/28905	0.89047619047619	1.46420241684477	8.41107893677838	4.87547196988949e-20	6.21598635372104e-19	1.03552534520854e-19	Id4/Epha4/Ttc21b/Psap/Nfe2l1/Faim2/Dclk1/Chd5/Sema3e/Gigyf2/Zeb2/Ntrk2/Nrxn1/Prox1/Slc4a10/B2m/Lingo1/Atp2b2/Pafah1b1/Nrp1/Bhlhe22/Nr4a2/Elavl4/Sptbn4/Ubb/Tsku/Nfib/Taok1/Cbln1/Adarb1/Agtpbp1/Arhgef28/Gba2/Kndc1/Fgfr2/Nova2/Rac1/Arhgap35/Bcl11b/Atp7a/Bmpr1b/Agbl4/Cacna1a/Mycbp2/Fezf2/Ogdh/Slc25a46/Zfp335/Tulp3/Smo/Shh/Brinp2/Plxna3/Grcc10/Ephb3/Pten/Ttll1/Rac3/Ndel1/Nr2e1/Ascl1/Btg2/Foxg1/Nin/Ptc…	187
CC	GO:0043679	axon terminus	187	17608	0.0106202	202/28618	0.925742574257426	1.50459455872893	9.10144151561912	3.14863367971829e-24	3.9083040278408e-23	7.78609498075702e-24	Hspa8/Epha4/Tanc1/Grin2a/Nos1/Gria2/Atp1a3/Aqp1/Prkcb/Rapgef4/Ntrk2/Hnrnpk/Amph/Slc4a10/Pcsk1/Ilk/Gabrb3/Clcn3/Anxa5/Pclo/Grik5/Cyfip1/Bdnf/Blvrb/Git2/Calb1/Syt7/Erc2/Grik3/Fkbp1a/Rapgef3/Cplx1/Marcks/Slc9a6/Pacsin1/Kcnk2/Cacna1b/Htr7/Nts/Synj2/Dixdc1/Ptprn/Kcnc4/Kcnq5/Slc1a1/Ptprn2/Grm7/Hcn1/Srsf10/Kcnc2/Grik2/Chrm2/Prrt2/Rab5a/Polg/Git1/Kcnab2/Snca/Chrm3/Prkcg/Ncs1/Th/Cdh1/Sri/Aak1/Calb2/Arpc2/…	187
MF	GO:0016741	transferase activity, transferring one-carbon groups	184	17358	0.0106003	215/28396	0.855813953488372	1.40002840322939	7.38341776729468	2.46609160121756e-15	3.51508648846996e-14	8.51221563924806e-15	Prdm16/Trmt112/Kmt2d/Pcmtd1/Gatm/Prmt6/Carnmt1/Dnmt3a/Carm1/Prdm5/Trmt1/Setd5/Setd1a/Icmt/Hemk1/Nsun6/Kmt2a/Trmt2b/Rnmt/Ehmt2/Inmt/Amt/Comt/Nsun5/As3mt/Dnmt1/Emg1/Fbxo11/Kmt2b/Srm/Mettl1/Mettl16/Cad/Setdb1/Suz12/Mrm1/Shmt1/Trmt11/Prmt2/Mettl2/Ftsj3/2700097O09Rik/Tpmt/Nsun2/Dimt1/Comtd1/Mettl3/Gart/Prmt5/Cmtr1/Ndufaf7/Thumpd2/Setbp1/Shmt2/Tyms/Atic/Tfb2m/Smyd2/Suv39h2/Mettl13/Trdmt1/Fam98b/Pcmtd2/…	184
BP	GO:0048813	dendrite morphogenesis	186	17579	0.0105808	193/28905	0.963730569948187	1.5846539691878	10.1527481455294	1.27489067376893e-31	4.81923585686689e-30	8.02839741006845e-31	Trpc6/Ppp3ca/Epha4/Arhgap44/Shank1/Ngef/Myo5b/Eef2k/Cc2d1a/Stau2/Dclk1/Tbc1d24/Ptprd/Trak2/Itpka/Cdc42/Kif1a/Celsr2/Picalm/Ilk/Kalrn/Pafah1b1/Nrp1/Ppfia2/Abi1/Elavl4/Mfn2/Dock10/Ppp1r9a/Zfp365/Prex2/Actr2/Ptn/Abi2/Tmem106b/Ptprf/Adgrb3/Actr3/Pdlim5/Ywhah/Reln/Ube3a/Btbd3/Mink1/Vldlr/Marcks/Lzts1/Map6/Srcin1/Nsmf/Kndc1/Cux2/Mef2a/Lzts3/Caprin1/Cdkl3/Epha5/Dip2a/Rac1/Sema4d/Met/Kidins220/Rap2a/Tet1…	186
BP	GO:0008217	regulation of blood pressure	186	17579	0.0105808	226/28905	0.823008849557522	1.35326644271347	6.64220662464951	2.02851354177572e-12	1.26322847148731e-11	2.10442080238978e-12	Nos1/Ncald/Slc4a5/Kl/Ptgs2/Emp2/Atp1a2/Nr3c2/Atp2b1/Mecp2/Wnk1/Tpm1/Atp6ap2/Adra2b/Cacna1b/Nisch/Arhgef12/Ddah1/Prcp/Acvrl1/Stk39/Postn/Ace/Nampt/Chrm3/Gna12/Scpep1/Comt/Pparg/Pdgfb/Ier3/G6pdx/Pgf/Hmox1/Adh5/Sod2/Rhoa/Rarres2/Eng/Dll1/Cyba/Smtn/Gna13/Id2/Pomc/Rasl10b/Asic2/Edn1/Cartpt/Ednrb/Sod1/Rps6ka2/Gnaq/Plcb3/Bbs4/Tac2/Gpr37l1/Avpr1b/Ncf2/Ext2/Mkks/Snx5/Edn3/Ntsr1/Npr1/Enpep/Tacr3/Cyp2j5/Slc…	186
BP	GO:0071805	potassium ion transmembrane transport	186	17579	0.0105808	198/28905	0.939393939393939	1.54463745481437	9.58040731593639	3.85871194429232e-27	9.81996614484471e-26	1.63591476129757e-26	Kcne2/Atp1a3/Flna/Slc12a5/Kcnj13/Atp1a2/Nr3c2/Slc1a3/Slc12a2/Kcnk13/Ank3/Trem2/Kcnj3/Wnk2/Kcnt1/Wnk1/Kcnt2/Ghitm/Slc24a2/Slc9a6/Kcnb1/Rgs4/Ank2/Kcnk2/Ywhae/Kcnc4/Slc24a3/Kcnq5/Cacna1d/Atp1b1/Stk39/Hcn1/Kcnc2/Kcna4/Casq2/Kcnip4/Kcnip2/Dlg1/Kcnab2/Kcnh5/Nalcn/Kcnn3/Kcnh6/Letm1/Cav1/Kcnd1/Crbn/Kcnq2/Slc12a7/Kcnab3/Kcnmb1/Kcnv1/Klhl24/Fhl1/Kcnc1/Bin1/Kcnk4/Cd63/Ccdc51/Slc9a2/Slc9a4/Rgs7/Lrrc26/Slc12a…	186
MF	GO:0005516	calmodulin binding	183	17358	0.0105427	195/28396	0.938461538461538	1.53523181507972	9.40486477986165	3.33702843721174e-26	1.07702592811009e-24	2.60815117329444e-25	Ppp3ca/Mbp/Pla2g6/Myh10/Myo5b/Eef2k/Nos1/Phka1/Myo7a/Ddx5/Vamp2/Eef1a1/Myo6/Itpka/Pcp4/Pde1a/Atp2b2/Sptan1/Camk2g/Plcb1/Dapk1/Map2/Atp2b1/Trpv4/Wfs1/Ppp3cb/Sptbn1/Scn3a/Iqgap2/Syt7/Arpp21/Add3/Ttn/Atp2b4/Add2/Ubr4/Marcks/Map6/Camsap2/Strn/Camsap3/Akt1/Grm7/Akap5/Camk2a/Add1/Cacna1a/Ace/Mapkapk5/Camk1d/Nrgn/Kcnh5/Ngfr/Kcnn3/Pcnt/Spa17/Pnck/Camk2b/Mknk2/Itpkc/Cnn2/Myh3/Strn3/Edf1/Camk1g/Kcnq2/Mapka…	183
BP	GO:1901605	alpha-amino acid metabolic process	185	17579	0.0105239	209/28905	0.885167464114832	1.45547332329707	8.23309611903596	3.65290024201946e-19	4.26215652787252e-18	7.10035521106955e-19	Phgdh/Nos1/Bloc1s6/Iyd/Odc1/Adi1/Qdpr/Nat8l/Ctps2/Atcay/Mecp2/P4ha2/Atp2b4/Pcbd2/Icmt/Mthfr/Ddah1/Acadsb/Slc38a1/Thnsl2/Aspa/Cbs/Azin1/Atp7a/Adhfe1/Atf4/Oaz1/Slc25a12/Amt/Blmh/Gclm/Park7/Th/Comt/Slc7a7/Prodh/Plod3/Ggt1/Gcat/P4htm/Tph2/Hmgcll1/P4ha1/Apip/Cad/Pipox/Shmt1/Ddo/Pcbd1/Txnrd1/Gfpt2/Pfas/Mthfd1/Arg2/Mccc2/Dhfr/Glud1/Cyp2d22/Nit2/Gart/Csad/Psat1/Gldc/Aldh18a1/P4hb/Pycr1/Got1/Hsd17b10/Prdx…	185
BP	GO:1902806	regulation of cell cycle G1/S phase transition	185	17579	0.0105239	195/28905	0.948717948717949	1.55996884394404	9.77467558012098	1.29387073832922e-28	3.8189865080183e-27	6.36207529589422e-28	Smarcc2/Gigyf2/Arid1a/Eif4g1/Ambra1/Plcb1/Ccnd1/Pbrm1/Smarca2/Cdc73/Atp2b4/Acvr1/Trim39/Tcf3/Smarca4/Ankrd17/Smarcc1/Rdx/Ccnh/Ddx3x/Cacnb4/Apbb1/Akt1/Actl6a/Rgcc/Crebbp/Psme1/Dpf2/Dlg1/Ube2e2/Hyal1/Ccnd2/E2f1/Smarcb1/Cdkn1b/Paf1/Phb2/Bid/Trp53/Rassf1/Pten/Cul4a/Cul4b/Psme3/Egfr/Mdm2/Prmt2/Appl2/Ppp2ca/Stxbp4/Id2/Rrm2/Klf11/Smarcd2/Mnat1/Fgf10/Ecd/Rb1/Mtbp/Prkdc/Senp2/Adamts1/Smarcd1/Cdkn1a/Fhl1/P…	185
BP	GO:0032271	regulation of protein polymerization	185	17579	0.0105239	208/28905	0.889423076923077	1.46247079119754	8.33941345534667	1.05427759618521e-19	1.30552689305387e-18	2.17488602721812e-19	Capza1/Myadm/Tmsb4x/Capza2/Stmn1/Nckap1/Cyfip2/Ambra1/Sptan1/Dctn1/Eps8/Map2/Mlst8/Tenm1/Prkce/Ppp1r9a/Sptbn1/Rps3/Cyfip1/Add3/Dmtn/Mecp2/Twf2/Lats1/Actr3/Tmsb15b1/Add2/Pfn2/Tpm1/Ckap5/Clasp2/Gba2/Tmsb10/Camsap2/Rdx/Abl1/Dyrk1a/Camsap3/Mtpn/Hsp90aa1/Cttn/Fmn1/Bag4/Rac1/Met/Eml2/Add1/Prkcd/Dlg1/Gda/Git1/Rasa1/Snca/Gsn/Scin/Fer/Hip1r/Esam/Snx9/Flii/Cdkn1b/Arpc2/Cav1/Rhoa/Clip3/Tppp3/Eln/Pfn1/Sgk1/D…	185
BP	GO:0050821	protein stabilization	185	17579	0.0105239	204/28905	0.906862745098039	1.49114668906416	8.7703226083396	4.91924168669641e-22	7.46431414619849e-21	1.24348511131466e-21	Rps7/Epha4/Mt3/Mapk8ip3/Npm1/Tsc1/Flna/Gapdh/Irgm2/Ctnnd1/Rpl5/Nckap1/Usp33/Pink1/Stxbp1/Fbxw7/Rpl23/Ncor1/Wfs1/Cct7/Ptges3/Hcfc1/Rtn4/Zfp207/Pfn2/Lamp2/Usp7/Creb1/Ppib/Trim39/Tcf3/Ank2/Bag1/Wdr81/Usp19/Ccnh/Hsp90aa1/Clu/Cct6a/Atp1b1/Wiz/Bag4/Apbb1/Hspd1/Mcm8/Cryab/Ncor2/Gtpbp4/Tcp1/Usp9x/Per3/Calr/Park7/Hps4/Golga7/Cct2/Hip1r/Cct3/Flot1/Smo/Prkra/Pex6/Dvl3/Aak1/Phb2/Trp53/Rassf1/Pten/Chp1/Stk4/P…	185
BP	GO:0097305	response to alcohol	185	17579	0.0105239	264/28905	0.700757575757576	1.15224971427685	3.09600846733808	0.00103685489169699	0.00182061529982167	0.000303297526660626	Adcy7/Grin2a/Nfe2l1/Lct/Hnrnpk/Nr3c2/Eps8/Gk/Prkce/Tgfbr2/Sirt1/Hpgd/Gramd1b/Trp53inp1/Creb1/Tgfbr1/Htr7/Epha5/Stk39/Akt1/Larp1/Th/Glra3/Cdh1/Comt/Slc5a5/Gramd1a/Jup/Smo/Akap8/Shh/Prkd1/G6pdx/Igf1r/Arpc2/Cdk4/Ctnnb1/Bcl2l1/Zfp212/Pten/Brca1/Sgk1/Kcnmb1/Acaca/Adcy3/Recql5/Akr1c18/Gpld1/Ptch1/Adcy2/Adcy8/Arsa/Sod1/Smad2/Casp8/Grin1/Rad51/Chrnb2/Ptgfr/Adam15/Alad/Prkaa2/Tgfbr3/Aldh2/Aacs/Lrp6/Chrna7…	185
BP	GO:0032680	regulation of tumor necrosis factor production	184	17579	0.010467	216/28905	0.851851851851852	1.40069274576357	7.36407883223401	3.29441403548399e-15	2.72664434383719e-14	4.54233514158652e-15	Hmgb1/Il33/Cx3cr1/Lpl/Sirpa/Trem2/Arhgef2/Sirt1/Rasgrp1/Foxp1/Clu/Hspd1/H2-T22/Hdac2/Ptprc/Fxr1/Axl/Akap8/Hspb1/App/Il27ra/Pten/Cybb/Lbp/Mapkapk2/Cyba/Tnfaip3/Ifngr1/Vsir/Havcr2/Pomc/Arg2/Trim27/Ripk1/Angpt1/Rad21/Tbc1d23/H2-K1/Cidea/Csf1r/Ncl/Fcgr2b/Ifih1/Card9/Tlr2/Cyp2j6/Errfi1/Gpnmb/Tnfrsf1a/Chrna7/Pycard/Abcc8/Fadd/Sash3/Elf4/Gas6/Tlr3/Cx3cl1/Myd88/Pik3r1/Zc3h12a/Ripk2/Mif/Thbs1/Mavs/Psen1/D…	184
BP	GO:0002695	negative regulation of leukocyte activation	184	17579	0.010467	221/28905	0.832579185520362	1.3690028646377	6.86031087666086	3.17409031098795e-13	2.14168264824907e-12	3.56784352064682e-13	Hmgb1/Rc3h1/Sdc4/Dlg5/Slc4a2/Prdx2/Atm/Cd200/Rc3h2/Ildr2/Fn1/Tnfrsf21/Zbtb7b/H2-T22/Hmgb3/Sox11/Itch/Dlg1/Ptpn2/Cd300a/Fer/Pparg/Loxl3/Nr1h3/Scrib/Axl/Shh/Dusp3/Hspb1/Pkn1/Tnfrsf13b/Pten/Tnfaip8l2/Mertk/Cd274/Irf1/Tnfaip3/Vsir/Havcr2/Id2/Arg2/Pibf1/Bcl6/Twsg1/H2-K1/Ndfip1/Anxa1/Fas/Smad7/Rassf5/Fcgr2b/Il2ra/Tyro3/Zc3h8/Zbtb46/Laptm5/Pla2g2f/Pla2g2d/Mad1l1/Dtx1/Gpnmb/Lag3/Il4ra/Sfrp1/Ldlr/Fgl2/Zc3…	184
BP	GO:0002700	regulation of production of molecular mediator of immune response	184	17579	0.010467	233/28905	0.789699570815451	1.29849627933447	5.69935445321011	2.20707388498142e-09	9.5364475885828e-09	1.58868321442161e-09	Gpi1/Il33/Dennd1b/Il1r1/B2m/Cd160/Rtn4/Sirt1/Pms2/Foxp1/H2-T22/Ptprc/Dhx36/Supt6/Paxip1/Axl/Tgfb3/Phb2/Irf5/Traf6/Hmox1/Il27ra/Pkn1/Kit/Gprc5b/Dnajb9/Mapkapk2/Atad5/Cd40/Tnfsf13/Tnfaip3/Vsir/Rsad2/Angpt1/Litaf/Bcl6/Prkdc/Tfrc/Tmbim6/Msh2/H2-K1/Ndfip1/Smad7/Casp1/Cd55/Fcgr2b/Card9/Traf2/Tlr2/Exosc3/Nr4a3/Laptm5/Tnfrsf1b/Mad2l2/Prkcz/Slc15a4/P2rx7/Aplf/Hmces/Il4ra/Pycard/Stx4a/Sash3/Tlr3/Mlh1/Myd88…	184
BP	GO:0050777	negative regulation of immune response	184	17579	0.010467	241/28905	0.763485477178423	1.2553926684022	4.96005312616403	2.14923492469133e-07	7.24708114408177e-07	1.20729611946255e-07	Il33/Rc3h1/Gigyf2/Trem2/Cnot7/Ppp3cb/Cd160/Cd59a/Ywhaz/Rc3h2/Rps19/Abr/Zbtb7b/H2-T22/Ptprc/Ptpn2/Igf2/Cd300a/Fer/Mkrn2/Pparg/Loxl3/Spi1/Il7r/Il27ra/Psmb4/Serpinb9/Ttll12/Crk/Dhx58/Irf1/Tnfaip3/Vsir/Usp15/Havcr2/Arg2/Trim27/Mettl3/Bcl6/Serping1/H2-K1/Tap2/Ndfip1/Anxa1/Banf1/Smad7/Cd55/Parp1/Fcgr2b/Tyro3/Adar/Smpdl3b/Npy/A2m/Clec2d/Il4ra/Psma1/Trim21/Atg12/Fgl2/Zc3h12a/Foxj1/Atg5/Mavs/Socs5/Inpp5d/…	184
CC	GO:0098862	cluster of actin-based cell projections	184	17608	0.0104498	212/28618	0.867924528301887	1.41062381593272	7.58892796953384	2.76948629223297e-16	2.04314932125112e-15	4.07034728153406e-16	Capza1/Myh10/Myo5b/Flna/Plec/Lct/Aqp1/Prkcb/Myo7a/Rapgef4/Capza2/Myo6/Myo18a/Folr1/Eps8/Pafah1b1/Pls3/Slc5a6/Ddr1/Calb1/Add3/Twf2/Actr3/Rapgef3/Homer2/Rdx/Triobp/Coro2a/Hsp90aa1/Rac1/Atp7a/Vezt/Ace/Slc11a2/Diaph1/Scin/Gna12/Mfsd10/Slc46a1/Slc26a4/Rhoc/Rgs19/Tiam1/Flii/Calb2/Pvalb/Myh9/Pld2/Myo1b/Slc22a5/Gipc1/Gna13/Actn1/Amn/Slc28a3/Diaph3/Slc38a2/Dnm1l/Hsp90ab1/Clic5/Slc23a1/Atp8b1/Dcxr/Eps8l2/S…	184
CC	GO:0030658	transport vesicle membrane	184	17608	0.0104498	191/28618	0.963350785340314	1.56571858103527	9.920304875336	2.43542908747894e-30	5.29029318446814e-29	1.05392837703767e-29	Gabra2/Atp6v0c/Atp8a1/Gria2/Synpr/Klhl12/Calm2/Lin7c/Syngr1/Syt2/Vamp2/Amph/Ptprs/Clcn3/Atp2b1/Anxa5/Wfs1/Rab7/Atp6v1a/Rab10/Mctp1/Ap1s2/Syt9/Furin/Syn1/Synrg/Sec23a/Dlg2/Atp6ap2/Gria1/Slc6a17/Slc6a7/Doc2a/Rab14/Atp6v0a1/Slc17a7/Rph3a/Sh3gl2/Ptprn2/Rab3c/Vamp3/Rab5a/Dlg1/Sv2b/Snca/Nrgn/Rab5b/Sec24b/Calm1/Cideb/Ap1m1/Rab3b/Lin7b/Atp6v1f/Sgta/Stx1a/Atp6v1b2/Syngr3/Bcl2l1/Ap1b1/Syn2/Snap47/Atp6v0d1/…	184
MF	GO:0031406	carboxylic acid binding	181	17358	0.0104275	222/28396	0.815315315315315	1.33377656951801	6.26085524189018	3.70479416064551e-11	3.16747633204858e-10	7.67043475574567e-11	Fabp5/Psap/Grin2a/Ptgds/Phyh/Acox1/Ppia/Folr1/Lrat/Slc1a3/Rbp1/Ptn/P4ha2/Glrb/Furin/Mag/Pitpna/Ddah1/Slc1a1/Thnsl2/Grm7/Snca/Sesn1/Acacb/Th/Glra3/Dbt/Pparg/Slc46a1/Ppard/Grin2d/Epdr1/Prodh/Gstm7/Plod3/Crabp2/Adh5/P4htm/Id3/Cyp4f15/P4ha1/Siglecf/Cad/Shmt1/Plod1/Fabp7/Acaca/Nme2/Akr1c18/Dhfr/Glud1/Dgat1/Grik1/P3h3/Ogfod2/Igf2r/Gldc/Ogfod3/Got1/Shmt2/Tyms/Scly/Gad2/Grin1/Ubr1/Hdc/Tdo2/Scp2/Hmgcl/Ses…	181
BP	GO:0048736	appendage development	183	17579	0.0104101	213/28905	0.859154929577465	1.41270113427593	7.53152343616286	6.30952490878639e-16	5.56408854166374e-15	9.26925250475835e-16	C2cd3/Asph/Mbnl1/Zbtb16/Megf8/Rc3h2/Smarca4/Prkab1/Itgb4/Fgfr2/B9d1/Atrx/Fmn1/Ttbk2/Atp7a/Tbc1d32/Fbn2/Fuz/Hdac2/Wdr19/Nfia/Prickle1/Lef1/Rspo2/Wnt3/Wnt9a/Gna12/Sox9/Col6a1/Pcnt/Tulp3/Naglu/Shh/Crabp2/Pias4/Vps54/B4galnt1/Ctnnb1/Bmp7/Slc39a1/Ift52/Med1/Tbx5/Wdpcp/Kremen1/Med31/Smoc1/Ptch1/Fgf10/Fgf9/Fzd6/Ift140/Bak1/Smad4/Gnaq/Lrp5/Rdh10/Prrx1/Plxna2/Notch1/Itga6/Lrp4/Slc7a11/Shox2/Npr2/Reck/Sema…	183
BP	GO:0060173	limb development	183	17579	0.0104101	213/28905	0.859154929577465	1.41270113427593	7.53152343616286	6.30952490878639e-16	5.56408854166374e-15	9.26925250475835e-16	C2cd3/Asph/Mbnl1/Zbtb16/Megf8/Rc3h2/Smarca4/Prkab1/Itgb4/Fgfr2/B9d1/Atrx/Fmn1/Ttbk2/Atp7a/Tbc1d32/Fbn2/Fuz/Hdac2/Wdr19/Nfia/Prickle1/Lef1/Rspo2/Wnt3/Wnt9a/Gna12/Sox9/Col6a1/Pcnt/Tulp3/Naglu/Shh/Crabp2/Pias4/Vps54/B4galnt1/Ctnnb1/Bmp7/Slc39a1/Ift52/Med1/Tbx5/Wdpcp/Kremen1/Med31/Smoc1/Ptch1/Fgf10/Fgf9/Fzd6/Ift140/Bak1/Smad4/Gnaq/Lrp5/Rdh10/Prrx1/Plxna2/Notch1/Itga6/Lrp4/Slc7a11/Shox2/Npr2/Reck/Sema…	183
BP	GO:0007051	spindle organization	183	17579	0.0104101	195/28905	0.938461538461538	1.5431043159014	9.4802926118337	1.43914784107276e-26	3.42009251643174e-25	5.69755511384457e-26	Flna/Stmn1/Tpr/Dctn1/Haus2/Clasp1/Ncor1/Hnrnpu/Rps3/Nudc/Stag1/Zfp207/Ckap5/Map4/Clasp2/Smc1a/Senp6/Atrx/Mzt1/Sugt1/Dlg1/Prickle1/Stag2/Lsm14a/Poc1a/Dctn6/Chmp1a/Tubgcp3/Poldip2/Pcnt/Kpnb1/Tubb5/Kifc2/Chmp2b/Chmp2a/Cdc20/Ppp2r1a/Rhoa/Fsd1/Kif11/Pten/Myh9/Csnk1d/Dync1h1/Map1s/Haus5/Fbxo5/Drg1/Tppp/Kif2a/Plk2/Pibf1/Bora/Haus4/Dcaf13/Cep97/Racgap1/Spast/Mapre2/Cep192/Incenp/Ddb1/Smc3/Sbds/Chmp6/Dctn…	183
BP	GO:0045732	positive regulation of protein catabolic process	183	17579	0.0104101	199/28905	0.919597989949749	1.51208714372248	9.03070902733289	1.25459191546899e-23	2.23407221531448e-22	3.72175592148696e-23	Il33/Kcne2/Lrp1/Csnk1a1/Fbxw7/Wfs1/Trem2/Gabarap/Rab7/Vps35/Pacsin3/Sumo2/Rdx/Apc2/Csnk1e/Hsp90aa1/Ppp2r3a/Clu/Dab2ip/Eif2a/Akt1/Rnft2/Oaz1/Itch/Mapk9/Sorl1/Adam9/Dtl/Prickle1/Nsf/Apoe/Sox9/Ern1/Bcap31/Snx9/Ier3/Rad23a/Sgta/App/Fbxo11/Snf8/Cbfa2t3/Cdc20/Cav1/Pttg1ip/Stx5a/Chfr/Cul4a/Cul4b/Csnk1d/Gga3/Vip/Tnfaip3/Mdm2/Fzr1/Rnft1/Trib2/Ubxn2a/Tmx1/Atxn3/Gpld1/Nkd2/Lpcat1/Plk2/Rbx1/Gsk3b/Bag6/Ndfip1…	183
BP	GO:0000075	cell cycle checkpoint signaling	183	17579	0.0104101	205/28905	0.892682926829268	1.46783093463792	8.37457345834451	6.38192464224347e-20	8.04249658362249e-19	1.33980491223388e-19	Gigyf2/Prox1/Tpr/Ccnd1/Atm/Fancd2/Zfp207/Rint1/Taok1/Trim39/Trrap/Brcc3/Eif2ak4/Wdr76/Clock/Nabp1/Brsk1/Dtl/Zfyve19/E2f1/Babam1/Ier3/Brd4/Mapk14/Trp53/Cdc20/Ik/Chfr/Cul4a/Brca1/Zwint/Cry1/Mdm2/Fzr1/Ccng1/Rad50/Hus1/Xrcc3/Nsun2/Rad17/Rnaseh2b/Diaph3/Fbxo4/Rad1/Mtbp/Rpl24/Prkdc/Parp9/Donson/Cdkn1a/Cdc5l/Msh2/Psmg2/Cep192/Incenp/Prpf19/Rad9a/Nabp2/Uimc1/Bard1/Nuf2/Dgkz/Rad51/Chmp4c/Ints3/Nbn/Stil/Sy…	183
CC	GO:0019898	extrinsic component of membrane	183	17608	0.010393	195/28618	0.938461538461538	1.52526648726104	9.30755150790072	9.80900169179093e-26	1.3697570219608e-24	2.72882001952078e-25	Dgkb/Olfm1/Pik3cd/Gnb1/Gng2/Ctnnd1/Cdh9/Amph/Bsn/Picalm/Snap25/Stxbp1/Kalrn/Pik3r4/Tenm2/Atp6v1a/Rnf10/Dnajc6/Cdh22/Rims1/Syn1/Gnal/Ank2/Atp2a2/Doc2a/Fbxo2/Apc2/Gng7/Magi2/Socs2/Olfm2/Rph3a/Snx10/Cdh12/Pde4a/Gnaz/Pik3c2a/Apoe/Gnai3/Gna12/Cdh1/Cdh4/Jup/Tiam1/Scrib/Atp6v1f/Traf6/Sgta/Crkl/Atp6v1b2/Ctnnb1/Ap2m1/Syn2/Cyth1/Ap2b1/Atp6v1e1/Arhgef25/Gna13/Doc2b/Pik3r5/Atp6v1d/Gng4/Ryr2/Atp6v1c1/Emc2/Ars…	183
MF	GO:1901981	phosphatidylinositol phosphate binding	180	17358	0.0103699	200/28396	0.9	1.47231247839613	8.40574576068053	3.15013351460205e-20	7.01176270232973e-19	1.69798485269838e-19	Pla2g4e/Npm1/Sdcbp/Dnm1/Dennd1b/Picalm/Plcb1/Arhgap32/Ankfy1/Pla2g4a/Fcho2/Iqgap2/Syt7/Pard3/Tecpr1/Syt9/Twf2/Atp13a2/Sytl2/Pfn2/Ogt/Krit1/Frmpd4/Asap1/Adap1/Ttpa/Dab2ip/Rph3a/Snx10/Akt1/Hcn1/Inppl1/Exoc7/Plekha5/Zfyve19/Clvs2/Nrgn/Gsn/Scin/Hip1r/Flii/Gab2/Plcd1/Pfn1/Myo1b/Snx3/Sap30l/Adap2/Snx11/Zfyve26/Zfyve16/Anxa8/Amer2/Laptm4b/Myo10/Twf1/Gsdmd/Snx4/Racgap1/Fgd2/Osbp/Apba1/Wdr45b/Gbf1/Avil/Pl…	180
BP	GO:0050770	regulation of axonogenesis	182	17579	0.0103533	186/28905	0.978494623655914	1.60893037697106	10.3795191311918	4.10409611529218e-34	1.95065274185652e-32	3.24960551543646e-33	Epha4/Mt3/Mbp/Nefl/Myo5b/Lrp1/Sema3e/Zeb2/Trak2/Ntrk2/Picalm/Ilk/Ptprs/Cxcl12/Pafah1b1/Map2/Arhgap32/Nrp1/Megf8/Cyfip1/Bdnf/Rtn4/Skil/Adcy10/Twf2/Actr3/Mag/Chn1/Fn1/Eif4g2/Dip2b/Map6/Epha7/Dixdc1/Cdkl3/Sema3b/Gdi1/Sema6b/Sema4d/Limk1/Arhgap35/Brsk1/Fgf13/Sipa1l1/Cacna1a/Sema4a/Plxnd1/Sema5a/Braf/Apoe/Map2k1/Wnt3/Cdh1/Cdh4/Sema4f/Bcl11a/Rnd2/Ifrd1/Plxnb3/Metrn/Tiam1/Stk11/Efnb3/Plxna3/Eif2b2/Ulk2/…	182
BP	GO:0006486	protein glycosylation	182	17579	0.0103533	199/28905	0.914572864321608	1.50382437244531	8.8849942128169	8.87232591838595e-23	1.44460238630848e-21	2.40657282633139e-22	Trak2/Slc4a10/Slc35c2/Acer2/Dhdds/Fut9/Rpn2/Alg1/Tusc3/Mgat1/St6galnac4/Mgat4a/Ogt/Dolpp1/B3galt5/St6galnac6/Fut8/Pgm3/Mgat4c/Extl1/Tet1/Mgat5/Alg13/St8sia1/Dpy19l4/Galntl6/Galnt1/St8sia6/Plod3/Derl3/Chp1/Pofut2/Gfpt2/Galnt16/Trip11/Galnt15/Extl3/Dad1/Pmm1/Pmm2/St6gal1/Nus1/Galnt14/St6gal2/Npc1/St8sia3/Vegfb/St8sia2/Galnt3/Ext2/Slc39a8/B4galt1/St3gal3/Tmem59/Ddost/Srd5a3/Tmem165/Gfpt1/Mogs/Rpn1/G…	182
BP	GO:0043413	macromolecule glycosylation	182	17579	0.0103533	199/28905	0.914572864321608	1.50382437244531	8.8849942128169	8.87232591838595e-23	1.44460238630848e-21	2.40657282633139e-22	Trak2/Slc4a10/Slc35c2/Acer2/Dhdds/Fut9/Rpn2/Alg1/Tusc3/Mgat1/St6galnac4/Mgat4a/Ogt/Dolpp1/B3galt5/St6galnac6/Fut8/Pgm3/Mgat4c/Extl1/Tet1/Mgat5/Alg13/St8sia1/Dpy19l4/Galntl6/Galnt1/St8sia6/Plod3/Derl3/Chp1/Pofut2/Gfpt2/Galnt16/Trip11/Galnt15/Extl3/Dad1/Pmm1/Pmm2/St6gal1/Nus1/Galnt14/St6gal2/Npc1/St8sia3/Vegfb/St8sia2/Galnt3/Ext2/Slc39a8/B4galt1/St3gal3/Tmem59/Ddost/Srd5a3/Tmem165/Gfpt1/Mogs/Rpn1/G…	182
CC	GO:0098802	plasma membrane signaling receptor complex	182	17608	0.0103362	198/28618	0.919191919191919	1.49394788411145	8.82013220436651	1.19457101292209e-22	1.33450647443582e-21	2.65859413402209e-22	Plp1/Grin2a/Gria2/Flna/Olfm1/Sdcbp/Trf/Acvr1c/Lrrtm4/B2m/Nrn1/Eps8/Traf3/Il6st/Grm1/Grik5/Tgfbr2/Grik3/Acvr1/Itgb8/Tgfbr1/Gria1/Itgb4/Olfm3/Acvrl1/Olfm2/Dlg3/Abhd12/Itgam/Grik2/Gabbr1/Cntfr/Dlg4/Skap1/Trbc2/Itgb2/Acvr1b/Tyk2/Itgb7/Itga3/Grin2d/Grin2c/Htr3a/Traf6/Igf1r/Traf4/Cd40/Pmp22/Cacng2/Rnf31/Itgb3/Cacng4/Drd1/Chrna2/Ptk2b/Osmr/Itga5/Shisa9/Alcam/Tfrc/Grik1/Cnih2/Chuk/Sacm1l/Abhd6/Gria4/Zap7…	182
MF	GO:0003714	transcription corepressor activity	179	17358	0.0103122	204/28396	0.877450980392157	1.43542447512477	7.82691398324986	2.35884555749199e-17	3.8065870184027e-16	9.21812013914633e-17	Eno1b/Hmgb1/Eno1/Gon4l/Zmynd8/Tcf4/Ccnd1/Mier1/Zmynd11/Ncor1/Crym/Cnot7/Hnrnpu/Mecp2/Sirt1/Jazf1/Setd5/Cops2/Tbl1xr1/Eid1/Tle3/Hr/Smarca4/N4bp2l2/Zfp451/Yeats2/Bend6/Phf24/Atn1/Ncor2/Wwtr1/Crebbp/Uri1/Hdac4/C1d/Sap18/Spen/Rere/Bcl11a/Uxt/Sin3b/Hdgf/Pias4/Dnajb1/Trim28/Cbfa2t3/Runx1t1/Fhl2/Hdac5/Mta1/Tsg101/Med1/Ccar1/Btg2/Snw1/Parp9/Prmt5/Tcerg1/Drap1/Kctd1/Limd1/Pa2g4/Ddit3/Smad7/Hipk3/Casp8ap2/…	179
MF	GO:0004518	nuclease activity	179	17358	0.0103122	205/28396	0.873170731707317	1.4284224045144	7.72003817247234	7.34519188579223e-17	1.12888603863783e-15	2.73373682967455e-16	Enpp2/Noct/Pop4/Aen/Cnot7/Rps3/Exd1/Ptbp1/Pgbd5/Dclre1b/Rnaseh2a/Cnot2/Pan3/Helz2/Fen1/Pms2/Eri2/Tsn/Nme1/Cnot1/Tsen34/Cnot8/Polg/Pld3/Angel2/Ern1/Snd1/Ercc1/Dnase2a/Nob1/Pan2/Pole/Rad51c/Endog/Exosc10/G3bp1/Polrmt/Cnot6/Rad50/Pnpt1/Rnaseh1/Angel1/Xrcc3/Xrcc4/Rnase4/Khnyn/Rad1/Ercc4/Rpp14/Nudt12/Rpp21/Dcp2/Rpp30/Rad9a/Apex2/Dnase1l3/Lactb2/Ercc5/Mrpl44/Tatdn3/Mgme1/Xrn2/Exosc3/Aptx/Exo5/Toe1/Dffb…	179
BP	GO:0006109	regulation of carbohydrate metabolic process	181	17579	0.0102964	206/28905	0.878640776699029	1.44474154675951	7.98078679577511	5.45474654342845e-18	5.80881081659333e-17	9.67693698764815e-18	Hmgb1/Nfe2l1/Ncoa2/Ap2a1/Mlst8/Ncor1/Prkce/Ppp1cb/Mtch2/Gapdhs/Hsd11b1/Adcy10/Sirt1/Usp7/Ranbp2/Nr3c1/Ogt/Dgkq/Zbtb7a/Tcf7l2/Akt1/Arpp19/Kat2a/Slc25a12/Hdac4/Git1/Ptpn2/Epm2aip1/Snca/Igf2/Acacb/Scarb2/Pdgfb/Kat2b/Stk11/Ier3/Dyrk2/Trp53/App/Prkaca/Inpp5k/Cbfa2t3/Pdk1/Plcd1/Myh9/Igfbp4/Mlx/Adora2b/Slc35b4/Pdk4/Cry1/Ddit4/Plek/Ppp2ca/Igfbp3/Cox11/Pomc/Hif1a/Gpld1/C1qtnf3/Gpt/Gpd1/Sik1/Pmaip1/Ddb1/Ar…	181
BP	GO:0042129	regulation of T cell proliferation	181	17579	0.0102964	221/28905	0.819004524886878	1.34668216575773	6.44533595918637	9.36507975017123e-12	5.41465791637807e-11	9.02031502158476e-12	Hmgb1/Ppp3ca/Rc3h1/Sdc4/Dlg5/Slc4a2/Il6st/Rps3/Tgfbr2/Cd59a/Tnfrsf21/Bmi1/Zbtb7b/H2-T22/Itch/Dlg1/Ptprc/Sos2/Igf2/Tyk2/Scrib/Shh/Stat5b/Bid/Traf6/Ctnnb1/Pten/Cd274/Irf1/Kitl/Vsir/Havcr2/Arg2/Bcl6/Hes1/Tfrc/Twsg1/H2-K1/Ndfip1/Anxa1/Zap70/Cd55/Il2ra/Prkcq/Vcam1/Laptm5/Tnfrsf1b/Pla2g2f/Pla2g2d/Mad1l1/Gpnmb/Coro1a/Pycard/Fadd/Sash3/Sh3rf1/Il15/Foxj1/Lmo1/Ripk2/Cd81/H2-Aa/Rac2/Adk/Igfbp2/Nckap1l/Slc7a…	181
[truncated: 5,284 more rows]

## Sheet: SFARI_DET
status	Gene_Symbol	gene-name	ensembl-id	chromosome	genetic-category	gene-score	syndromic	eagle	number-of-reports
9	Adgrb1	adhesion G protein-coupled receptor B1	ENSG00000181790	8	Rare Single Gene Mutation	3	0	NA	9
9	Ahdc1	AT-hook DNA binding motif containing 1	ENSG00000126705	1	Rare Single Gene Mutation, Syndromic	1	1	14:25:00	32
[truncated: 58 more rows]

## Sheet: GO_TargetScan_DEmiR
ONTOLOGY	ID	Description	GeneRatio		Gene_Ratio	BgRatio	RichFactor	FoldEnrichment	zScore	pvalue	p.adjust	qvalue	geneID	Count
[truncated: 612 more rows]

## Sheet: SFARI_TargetScan_DEmiR
status	Gene_Symbol	gene-name	ensembl-id	chromosome	genetic-category	gene-score	syndromic	eagle	number-of-reports	p-value	FDR	Odd ratio	Number of interactions	microRNA 1	microRNA 2	microRNA 3	microRNA 4	microRNA 5	microRNA 6	microRNA 7	microRNA 7
[truncated: 229 more rows]

[truncated: 2 more sheets: SFARI_DET_DEmiRNA Target, GO_All Anticorrelated DET]
